# Supplementary material for: Insights into antibiotic resistomes from gut metagenome-assembled genomes of the free-range pigs
Source: Microbiol Spectr. 2026 Feb 27;14(4):e02407-25. doi: 10.1128/spectrum.02407-25 (PMC13055299; doi:10.1128/spectrum.02407-25)
Supplement: Table S1 — Metagenome-assembled genomes data summary of 120 samples. [file spectrum.02407-25-s0002.xlsx]

## Sheet: Sheet1
Table S1 Metagenome - Assembled Genomes data summary of 120 samples.
Samples	Origin	Collection date	Age	Breed	City	County/District	Village/Farm		Altitude	Longitude and latitude	Library	Insert Size (bp)	Read length (bp)	Raw reads(M)	Raw base (Gb)	Clean reads(M)	Clean base(Gb)	Percent in raw reads(%)	Percent in raw bases(%)	Optimized reads	Optimized bases (Gb)	Percent in raw reads (%)	Percent in raw bases (%)	Contigs	Contigs bases(bp)	N50(bp)	N90(bp)	Max(bp)	Min(bp)	ORFs	Total Length(bp)	Average Length(bp)	Max(bp)	Min(bp)
GZP1	Pig	2021-11-01	one year	Guizhou Black Pig	Southwest Guizhou Autonomous Prefecture	Puan	Lanmuqiao Village		1601	104.59,25.35	FDME220102136-1a	500	150	91.5729	13.7359	90.7177	13.5985	99.0661	98.9998	86027672	12.8967	93.9445	93.8903	845573	745534796	1045	399	195366	300	1268304	651401535	513.6	20922	102
GZP10	Pig	2021-11-01	one year	Guizhou Black Pig	Southwest Guizhou Autonomous Prefecture	Puan	Lanmuqiao Village		1601	104.59,25.35	FDME220102145-1a	500	150	76.688	11.5032	75.8452	11.3696	98.9011	98.8386	69364222	10.3999	90.4499	90.4087	607324	565937944	1168	410	276499	300	939976	493553874	525.07	14460	102
GZP11	Pig	2021-11-01	one year	Qianbei Black Pig	Guiyang	Wudang District	Luoba Village		1301	106.58,26.48	FDME220102146-1a	500	150	76.6414	11.4962	75.7625	11.3478	98.8532	98.709	51410020	7.70513	67.0786	67.0232	521435	463712378	1076	389	263819	300	786257	404451156	514.4	30552	102
GZP12	Pig	2021-11-01	one year	Qianbei Black Pig	Guiyang	Wudang District	Luoba Village		1301	106.58,26.48	FDME220102147-1a	500	150	98.3784	14.7568	98.2625	14.7299	99.8822	99.8177	93408140	14.0037	94.9478	94.8966	790128	727426093	1135	405	239474	300	1216860	636782850	523.3	22068	102
GZP13	Pig	2021-11-01	one year	Qianbei Black Pig	Guiyang	Wudang District	Luoba Village		1301	106.58,26.48	FDME220102148-1a	500	150	90.1976	13.5296	90.0859	13.5034	99.8761	99.8057	86331694	12.9421	95.7139	95.6571	776586	714619208	1163	403	239550	300	1193409	621961479	521.16	19722	102
GZP14	Pig	2021-11-01	one year	Qianbei Black Pig	Guiyang	Wudang District	Luoba Village		1301	106.58,26.48	FDME220102149-1a	500	150	108.389	16.2583	108.267	16.2314	99.8874	99.8345	101386168	15.2012	93.5393	93.4981	932456	822028586	1049	396	242735	300	1401331	718013244	512.38	20910	102
GZP15	Pig	2021-11-01	one year	Qianbei Black Pig	Guiyang	Wudang District	Luoba Village		1301	106.58,26.48	FDME220102150-1a	500	150	95.8098	14.3715	94.7589	14.2057	98.9032	98.8467	86670538	12.9951	90.4611	90.4232	778970	708969000	1119	404	308388	300	1191201	619901592	520.4	19338	102
GZP16	Pig	2021-11-01	one year	Qianbei Black Pig	Guiyang	Wudang District	Luoba Village		1301	106.58,26.48	FDME220102151-1a	500	150	81.6387	12.2458	81.5391	12.2227	99.878	99.8115	79169688	11.8687	96.9757	96.9206	748806	658204511	1051	390	226873	300	1124582	573395520	509.87	20922	102
GZP17	Pig	2021-11-01	one year	Qianbei Black Pig	Guiyang	Wudang District	Luoba Village		1301	106.58,26.48	FDME220102152-1a	500	150	88.8824	13.3324	87.9161	13.1792	98.9128	98.8514	80463494	12.0642	90.528	90.4878	746976	678643394	1116	402	276492	300	1137814	592161255	520.44	16857	102
GZP18	Pig	2021-11-01	one year	Qianbei Black Pig	Guiyang	Wudang District	Luoba Village		1301	106.58,26.48	FDME220102153-1a	500	150	88.064	13.2096	87.1166	13.0579	98.9242	98.8517	81097908	12.1582	92.0897	92.0404	704354	619479979	1056	389	291668	300	1054065	538746078	511.11	20922	102
GZP19	Pig	2021-11-01	one year	Qianbei Black Pig	Guiyang	Wudang District	Luoba Village		1301	106.58,26.48	FDME220102154-1a	500	150	122.036	18.3055	121.958	18.2737	99.9355	99.8264	109867580	16.4662	90.0285	89.9525	922735	888026820	1258	413	293976	300	1456052	771405201	529.79	18747	102
GZP2	Pig	2021-11-01	one year	Guizhou Black Pig	Southwest Guizhou Autonomous Prefecture	Puan	Lanmuqiao Village		1601	104.59,25.35	FDME220102137-1a	500	150	77.9339	11.6901	77.8415	11.6691	99.8815	99.8206	73283578	10.9871	94.033	93.9866	650832	577034154	1077	398	308342	300	978140	503009052	514.25	15657	102
GZP20	Pig	2021-11-01	one year	Qianbei Black Pig	Guiyang	Wudang District	Luoba Village		1301	106.58,26.48	FDME220102155-1a	500	150	105.828	15.8743	105.701	15.8459	99.8793	99.821	100846326	15.1194	95.2923	95.2446	847041	755627163	1078	397	245409	300	1282858	659029116	513.72	20922	102
GZP21	Pig	2021-11-01	one year	Qianbei Black Pig	Guiyang	Xiuwen	Longgui Village		1326	106.35,26.47	FDME220102156-1a	500	150	76.769	11.5153	75.9479	11.3847	98.9304	98.8651	66817476	10.0178	87.0371	86.9951	612468	555849349	1122	404	258033	300	936793	486753522	519.6	20415	102
GZP22	Pig	2021-11-01	one year	Qianbei Black Pig	Guiyang	Xiuwen	Longgui Village		1326	106.35,26.47	FDME220102157-1a	500	150	114.641	17.1962	114.506	17.165	99.8825	99.8187	111607888	16.7321	97.3541	97.3015	1000214	926088390	1165	400	182493	300	1543688	808974786	524.05	20922	102
GZP23	Pig	2021-11-01	one year	Qianbei Black Pig	Guiyang	Xiuwen	Longgui Village		1326	106.35,26.47	FDME220102158-1a	500	150	98.6874	14.8031	98.5693	14.7766	99.8803	99.8208	93950262	14.0855	95.1998	95.1522	638890	615455574	1269	404	185268	300	1007748	535453506	531.34	19722	102
GZP24	Pig	2021-11-01	one year	Qianbei Black Pig	Guiyang	Xiuwen	Longgui Village		1326	106.35,26.47	FDME220102159-1a	500	150	89.6389	13.4458	88.6814	13.294	98.9319	98.8711	81405580	12.2057	90.8151	90.7772	619218	595810431	1246	414	245120	300	974174	519564042	533.34	17337	102
GZP25	Pig	2021-11-01	one year	Qianbei Black Pig	Guiyang	Xiuwen	Longgui Village		1326	106.35,26.47	FDME220102160-1a	500	150	84.3595	12.6539	83.4498	12.5105	98.9217	98.8664	76797532	11.5148	91.0361	90.998	652802	604243595	1146	406	437337	300	1014529	525444231	517.92	19425	102
GZP26	Pig	2021-11-01	one year	Qianbei Black Pig	Guiyang	Xiuwen	Longgui Village		1326	106.35,26.47	FDME220102161-1a	500	150	78.3278	11.7492	77.4818	11.6146	98.9199	98.8542	71046156	10.6515	90.7036	90.6578	685057	626017426	1119	405	311565	300	1048528	546413811	521.12	20415	102
GZP27	Pig	2021-11-01	one year	Qianbei Black Pig	Guiyang	Xiuwen	Longgui Village		1326	106.35,26.47	FDME220102162-1a	500	150	89.6015	13.4402	88.6211	13.2824	98.9059	98.8255	80735724	12.103	90.1053	90.0509	659435	603467522	1113	405	203837	300	1014286	523869897	516.49	20922	102
GZP28	Pig	2021-11-01	one year	Qianbei Black Pig	Guiyang	Xiuwen	Longgui Village		1326	106.35,26.47	FDME220102163-1a	500	150	79.5036	11.9255	78.6486	11.7884	98.9245	98.8501	73312532	10.9907	92.2128	92.1614	597568	547739375	1128	396	298090	300	920816	475380384	516.26	20922	102
GZP29	Pig	2021-11-01	one year	Qianbei Black Pig	Guiyang	Xiuwen	Longgui Village		1326	106.35,26.47	FDME220102164-1a	500	150	94.894	14.2341	93.8667	14.0706	98.9174	98.8513	85935102	12.8837	90.5591	90.5128	756040	680976346	1087	401	311565	300	1148289	594343077	517.59	20415	102
GZP3	Pig	2021-11-01	one year	Guizhou Black Pig	Southwest Guizhou Autonomous Prefecture	Puan	Lanmuqiao Village		1601	104.59,25.35	FDME220102138-1a	500	150	127.675	19.1513	127.533	19.1194	99.8891	99.8338	119066600	17.8517	93.2575	93.2145	998082	918038317	1154	404	238565	300	1537214	800408199	520.69	19722	102
GZP30	Pig	2021-11-01	one year	Qianbei Black Pig	Guiyang	Xiuwen	Longgui Village		1326	106.35,26.47	FDME220102165-1a	500	150	71.8251	10.7738	71.1347	10.6634	99.0387	98.9759	64247084	9.6323	89.4493	89.4051	520878	480927508	1137	406	221854	300	799106	419197092	524.58	20910	102
GZP4	Pig	2021-11-01	one year	Guizhou Black Pig	Southwest Guizhou Autonomous Prefecture	Puan	Lanmuqiao Village		1601	104.59,25.35	FDME220102139-1a	500	150	103.767	15.5651	103.651	15.5392	99.8882	99.8335	98203398	14.7239	94.6382	94.5957	747889	721984013	1253	413	351662	300	1184452	630421308	532.25	23262	102
GZP5	Pig	2021-11-01	one year	Guizhou Black Pig	Southwest Guizhou Autonomous Prefecture	Puan	Lanmuqiao Village		1601	104.59,25.35	FDME220102140-1a	500	150	103.085	15.4628	102.963	15.4349	99.8813	99.8196	99415748	14.9044	96.4405	96.3889	743774	693991709	1171	402	204085	300	1150904	604721337	525.43	21648	102
GZP6	Pig	2021-11-01	one year	Guizhou Black Pig	Southwest Guizhou Autonomous Prefecture	Puan	Lanmuqiao Village		1601	104.59,25.35	FDME220102141-1a	500	150	94.7179	14.2077	93.6865	14.0412	98.9111	98.8282	86296914	12.9362	91.1094	91.0504	792333	745021012	1198	406	311564	300	1229278	653630391	531.72	20415	102
GZP7	Pig	2021-11-01	one year	Guizhou Black Pig	Southwest Guizhou Autonomous Prefecture	Puan	Lanmuqiao Village		1601	104.59,25.35	FDME220102142-1a	500	150	76.8596	11.5289	76.7996	11.5086	99.922	99.8233	70520272	10.5691	91.7521	91.6745	607296	546992960	1073	407	219010	300	925742	478209663	516.57	20415	102
GZP8	Pig	2021-11-01	one year	Guizhou Black Pig	Southwest Guizhou Autonomous Prefecture	Puan	Lanmuqiao Village		1601	104.59,25.35	FDME220102143-1a	500	150	103.939	15.5909	102.803	15.411	98.9075	98.8465	94932966	14.2334	91.3353	91.2932	825983	779523737	1204	408	332180	300	1283448	679955955	529.79	20229	102
GZP9	Pig	2021-11-01	one year	Guizhou Black Pig	Southwest Guizhou Autonomous Prefecture	Puan	Lanmuqiao Village		1601	104.59,25.35	FDME220102144-1a	500	150	95.4429	14.3164	94.4191	14.1537	98.9272	98.863	87592728	13.1323	91.775	91.7285	825340	736926608	1073	398	191317	300	1245322	642782544	516.16	20922	102
SCP1	Pig	2021-11-01	one year	Yan'nan Black Pig	Yaan	Yucheng District	Farm of Sichuan Agricultural University		632	102.59, 29.58	FDME220232828-1a	500	150	79.9723	11.9958	79.709	11.9521	99.6707	99.6353	74788590	11.2157	93.5181	93.4969	590625	561869146	1219	408	232052	300	932071	493287513	529.24	19755	102
SCP10	Pig	2021-11-01	one year	Yan'nan Black Pig	Yaan	Yucheng District	Farm of Sichuan Agricultural University		632	102.59, 29.58	FDME220232837-1a	500	150	86.0329	12.9049	85.7507	12.8581	99.6719	99.6368	74997440	11.2472	87.1729	87.1545	735098	651713436	1064	398	460889	300	1123515	570496764	507.78	35649	102
SCP11	Pig	2021-11-01	one year	Sichuan Black Pig	Chengdu	Chongzhou	Wenchang Village		539	103.37，20.38	FDME220232838-1a	500	150	80.1453	12.0218	79.8818	11.9779	99.6712	99.6348	70252552	10.5356	87.6565	87.6373	568147	558358189	1293	413	443700	300	911086	487840281	535.45	19719	102
SCP12	Pig	2021-11-01	one year	Sichuan Black Pig	Chengdu	Chongzhou	Wenchang Village		539	103.37，20.38	FDME220232839-1a	500	150	75.0043	11.2506	74.7593	11.2091	99.6734	99.6311	64324982	9.64638	85.7617	85.7407	704442	628589626	1082	403	579572	300	1059858	549237918	518.22	35652	102
SCP13	Pig	2021-11-01	one year	Sichuan Black Pig	Chengdu	Chongzhou	Wenchang Village		539	103.37，20.38	FDME220232840-1a	500	150	84.9747	12.7462	84.6969	12.7004	99.6731	99.6403	74534590	11.178	87.7139	87.6968	677001	618668410	1143	402	238625	300	1031705	541045269	524.42	13494	102
SCP14	Pig	2021-11-01	one year	Sichuan Black Pig	Chengdu	Chongzhou	Wenchang Village		539	103.37，20.38	FDME220232841-1a	500	150	88.5478	13.2822	88.2505	13.2315	99.6642	99.6186	84905974	12.7309	95.8872	95.8495	818974	736823210	1113	397	226642	300	1244268	638933835	513.5	35652	102
SCP15	Pig	2021-11-01	one year	Sichuan Black Pig	Chengdu	Chongzhou	Wenchang Village		539	103.37，20.38	FDME220232842-1a	500	150	76.4276	11.4641	76.1745	11.4222	99.6687	99.6343	74258394	11.1354	97.1617	97.1324	551789	523827489	1216	403	378570	300	874749	458489040	524.14	28893	102
SCP16	Pig	2021-11-01	one year	Sichuan Black Pig	Chengdu	Chongzhou	Wenchang Village		539	103.37，20.38	FDME220232843-1a	500	150	84.84	12.726	84.5183	12.6313	99.6209	99.2563	65418284	9.79704	77.1079	76.9845	442973	350984942	881	380	460304	300	650318	307632567	473.05	20820	102
SCP17	Pig	2021-11-01	one year	Sichuan Black Pig	Chengdu	Chongzhou	Wenchang Village		539	103.37，20.38	FDME220232844-1a	500	150	71.731	10.7597	71.4933	10.7201	99.6686	99.6325	67120426	10.0655	93.5724	93.5484	444712	412937397	1150	407	204981	300	698049	359928903	515.62	41085	102
SCP18	Pig	2021-11-01	one year	Sichuan Black Pig	Chengdu	Chongzhou	Wenchang Village		539	103.37，20.38	FDME220232845-1a	500	150	70.8557	10.6284	70.6281	10.5891	99.6787	99.6309	65612732	9.83901	92.6005	92.5732	148615	140022095	1204	407	281327	300	243142	121677825	500.44	22485	102
SCP19	Pig	2021-11-01	one year	Sichuan Black Pig	Chengdu	Chongzhou	Wenchang Village		539	103.37，20.38	FDME220232846-1a	500	150	86.3564	12.9535	86.0758	12.9062	99.6751	99.6354	75655220	11.3462	87.6082	87.5923	902897	834639914	1173	403	230978	300	1386021	730383891	526.96	20562	102
SCP2	Pig	2021-11-01	one year	Yan'nan Black Pig	Yaan	Yucheng District	Farm of Sichuan Agricultural University		632	102.59, 29.58	FDME220232829-1a	500	150	89.1651	13.3748	88.8701	13.3257	99.6692	99.6332	77904354	11.6831	87.3709	87.3515	842245	774669957	1147	405	379289	300	1286287	679252221	528.07	35652	102
SCP20	Pig	2021-11-01	one year	Sichuan Black Pig	Chengdu	Chongzhou	Wenchang Village		539	103.37，20.38	FDME220232847-1a	500	150	80.2534	12.038	79.9888	11.9947	99.6703	99.6401	71876752	10.7794	89.5622	89.5448	614102	662274701	1649	427	547436	300	1028776	580051089	563.83	25053	102
SCP21	Pig	2021-11-01	one year	Sichuan Black Pig	Chengdu	Pengzhou	Taizi Village		639	103.47，30.59	FDME220232848-1a	500	150	71.731	10.7597	71.4971	10.7209	99.6739	99.6401	64787218	9.7161	90.3196	90.3012	730992	668867578	1141	402	232779	300	1116176	584555697	523.71	20397	102
SCP22	Pig	2021-11-01	one year	Sichuan Black Pig	Chengdu	Pengzhou	Taizi Village		639	103.47，30.59	FDME220232849-1a	500	150	84.252	12.6378	83.9704	12.5911	99.6657	99.6301	74880668	11.2299	88.877	88.8597	767918	752894466	1320	413	312986	300	1227365	658944912	536.88	19755	102
SCP23	Pig	2021-11-01	one year	Sichuan Black Pig	Chengdu	Pengzhou	Taizi Village		639	103.47，30.59	FDME220232850-1a	500	150	85.1644	12.7747	84.879	12.727	99.6649	99.6272	78968868	11.8422	92.7252	92.7006	884146	846474040	1247	408	301716	300	1381614	735125496	532.08	35652	102
SCP24	Pig	2021-11-01	one year	Sichuan Black Pig	Chengdu	Pengzhou	Taizi Village		639	103.47，30.59	FDME220232851-1a	500	150	76.4033	11.4605	76.1527	11.4191	99.6719	99.6385	71340576	10.6985	93.3736	93.3511	666765	634584110	1231	409	460995	300	1033968	553421538	535.24	35652	102
SCP25	Pig	2021-11-01	one year	Sichuan Black Pig	Chengdu	Pengzhou	Taizi Village		639	103.47，30.59	FDME220232852-1a	500	150	85.3827	12.8074	85.1027	12.7602	99.6721	99.6316	78041426	11.7035	91.4019	91.3811	697380	665957633	1212	412	394444	300	1102102	581836008	527.93	13722	102
SCP26	Pig	2021-11-01	one year	Sichuan Black Pig	Chengdu	Pengzhou	Taizi Village		639	103.47，30.59	FDME220232853-1a	500	150	85.3616	12.8042	85.0813	12.7556	99.6716	99.62	74908498	11.2337	87.7543	87.7341	662222	644947077	1272	414	249676	300	1056759	561223158	531.08	20295	102
SCP27	Pig	2021-11-01	one year	Sichuan Black Pig	Chengdu	Pengzhou	Taizi Village		639	103.47，30.59	FDME220232854-1a	500	150	76.367	11.4551	76.1199	11.4122	99.6765	99.6256	69625224	10.4412	91.1718	91.1489	410032	444571954	1625	427	402826	300	714261	388965870	544.57	14409	102
SCP28	Pig	2021-11-01	one year	Sichuan Black Pig	Chengdu	Pengzhou	Taizi Village		639	103.47，30.59	FDME220232855-1a	500	150	76.7232	11.5085	76.4732	11.4655	99.6742	99.6269	69641280	10.4439	90.7695	90.7494	689125	706688207	1402	425	378029	300	1135750	619068459	545.07	35652	102
SCP29	Pig	2021-11-01	one year	Sichuan Black Pig	Chengdu	Pengzhou	Taizi Village		639	103.47，30.59	FDME220232856-1a	500	150	67.8257	10.1739	67.3933	10.1033	99.3625	99.3064	62734868	9.40733	92.4943	92.4658	686220	644198363	1188	403	260196	300	1060483	558793920	526.92	35652	102
SCP3	Pig	2021-11-01	one year	Yan'nan Black Pig	Yaan	Yucheng District	Farm of Sichuan Agricultural University		632	102.59, 29.58	FDME220232830-1a	500	150	74.286	11.1429	74.0381	11.1018	99.6663	99.6311	65415684	9.81047	88.0592	88.0423	622386	555659462	1093	397	376395	300	937398	485604855	518.03	35649	102
SCP30	Pig	2021-11-01	one year	Sichuan Black Pig	Chengdu	Pengzhou	Taizi Village		639	103.47，30.59	FDME220232857-1a	500	150	86.8593	13.0289	86.5773	12.982	99.6753	99.6398	79125866	11.8667	91.0966	91.0796	848541	785012876	1151	406	203740	300	1308390	685500291	523.93	19194	102
SCP4	Pig	2021-11-01	one year	Yan'nan Black Pig	Yaan	Yucheng District	Farm of Sichuan Agricultural University		632	102.59, 29.58	FDME220232831-1a	500	150	83.352	12.5028	83.0803	12.4573	99.6739	99.6356	73678804	11.0495	88.3947	88.3763	664496	630921031	1208	412	461628	300	1041181	554861115	532.92	35646	102
SCP5	Pig	2021-11-01	one year	Yan'nan Black Pig	Yaan	Yucheng District	Farm of Sichuan Agricultural University		632	102.59, 29.58	FDME220232832-1a	500	150	77.2213	11.5832	76.9643	11.5403	99.6672	99.6301	73895652	11.0808	95.6934	95.6631	760151	696853427	1167	396	461367	300	1166276	608896791	522.09	35649	102
SCP6	Pig	2021-11-01	one year	Yan'nan Black Pig	Yaan	Yucheng District	Farm of Sichuan Agricultural University		632	102.59, 29.58	FDME220232833-1a	500	150	86.3065	12.946	86.0254	12.8995	99.6744	99.6411	76292624	11.4415	88.3973	88.3792	618971	594725632	1260	409	378135	300	971090	523560915	539.15	35652	102
SCP7	Pig	2021-11-01	one year	Yan'nan Black Pig	Yaan	Yucheng District	Farm of Sichuan Agricultural University		632	102.59, 29.58	FDME220232834-1a	500	150	71.1642	10.6746	70.598	10.585	99.2044	99.1603	63749036	9.55968	89.5802	89.5551	672768	630344947	1194	404	460993	300	1040473	552655299	531.16	35652	102
SCP8	Pig	2021-11-01	one year	Yan'nan Black Pig	Yaan	Yucheng District	Farm of Sichuan Agricultural University		632	102.59, 29.58	FDME220232835-1a	500	150	77.2292	11.5844	76.9806	11.5437	99.678	99.6487	69211370	10.3796	89.6181	89.6003	622700	562644072	1083	403	461396	300	946166	494858613	523.01	35646	102
SCP9	Pig	2021-11-01	one year	Yan'nan Black Pig	Yaan	Yucheng District	Farm of Sichuan Agricultural University		632	102.59, 29.58	FDME220232836-1a	500	150	77.3213	11.5982	77.0682	11.5562	99.6726	99.6379	74694004	11.2006	96.6021	96.5723	742151	683233719	1151	400	460996	300	1145287	597210732	521.45	35652	102
YGP1	Pig	2021-11-01	one year	Lianyungang Black Pig	Lianyungang	Donghai	Miaohazhuang Village		60	118.32, 34.32	FDME220101812-2a	500	150	74.4693	11.1704	74.3067	11.1382	99.7816	99.7115	62075504	9.30692	83.3572	83.3177	483309	417270553	1022	397	178894	300	714879	367855977	514.57	17664	102
YGP10	Pig	2021-11-01	one year	Lianyungang Black Pig	Lianyungang	Donghai	Miaohazhuang Village		60	118.32, 34.32	FDME220101817-1a	500	150	77.5131	11.627	76.7926	11.5105	99.0704	98.9985	67930268	10.1843	87.6371	87.5922	468265	462126759	1327	417	636135	300	742465	403963383	544.08	13863	102
YGP15	Pig	2021-11-01	one year	Lianyungang Black Pig	Lianyungang	Donghai	Miaohazhuang Village		60	118.32, 34.32	FDME220101818-1a	500	150	96.2348	14.4352	95.1796	14.2685	98.9035	98.8451	84018940	12.598	87.3062	87.2726	1032054	900153167	1030	395	424371	300	1515524	793317891	523.46	15222	102
YGP18	Pig	2021-11-01	one year	Lianyungang Black Pig	Lianyungang	Donghai	Miaohazhuang Village		60	118.32, 34.32	FDME220101819-1a	500	150	67.7286	10.1593	67.0703	10.0547	99.0281	98.9702	59203554	8.87664	87.4129	87.3746	706523	624114263	1049	403	162050	300	1056700	551816772	522.21	20427	102
YGP2	Pig	2021-11-01	one year	Lianyungang Black Pig	Lianyungang	Donghai	Miaohazhuang Village		60	118.32, 34.32	FDME220101813-2a	500	150	118.4	17.7599	117.659	17.6377	99.374	99.3114	101126720	15.1614	85.4113	85.3684	506302	516722598	1460	418	230876	300	813090	453375897	557.6	24642	102
YGP23	Pig	2021-11-01	one year	Lianyungang Black Pig	Lianyungang	Donghai	Miaohazhuang Village		60	118.32, 34.32	FDME220101820-1a	500	150	66.3926	9.95889	65.722	9.85158	98.99	98.9225	58289756	8.73914	87.7956	87.7522	709828	654240654	1132	409	473836	300	1078427	576589470	534.66	35637	102
YGP24	Pig	2021-11-01	one year	Lianyungang Black Pig	Lianyungang	Donghai	Miaohazhuang Village		60	118.32, 34.32	FDME220101821-1a	500	150	99.3986	14.9098	98.3075	14.738	98.9023	98.8481	88832804	13.3197	89.3703	89.335	773025	673341681	1024	399	240258	300	1158898	594442020	512.94	27717	102
YGP26	Pig	2021-11-01	one year	Lianyungang Black Pig	Lianyungang	Guanyun	Daxing		2	119.24, 34.24	FDME220101822-1a	500	150	95.4292	14.3144	94.3711	14.1485	98.8912	98.8412	83126656	12.4646	87.1082	87.0774	553360	501467428	1108	408	351716	300	840040	441082668	525.07	13026	102
YGP3	Pig	2021-11-01	one year	Lianyungang Black Pig	Lianyungang	Donghai	Miaohazhuang Village		60	118.32, 34.32	FDME220101814-1a	500	150	83.8385	12.5758	82.9209	12.4321	98.9055	98.8572	73679562	11.048	87.8827	87.8518	493251	432194157	1042	402	199812	300	740089	380117370	513.61	16023	102
YGP30	Pig	2021-11-01	one year	Lianyungang Black Pig	Lianyungang	Guanyun	Daxing		2	119.24, 34.24	FDME220101823-1a	500	150	79.3676	11.9051	78.632	11.7878	99.0732	99.0143	69688714	10.4484	87.8049	87.7638	822405	737479807	1084	404	180965	300	1238873	651780642	526.11	13701	102
YGP31	Pig	2021-11-01	one year	Lianyungang Black Pig	Lianyungang	Guanyun	Daxing		2	119.24, 34.24	FDME220101824-1a	500	150	73.4537	11.018	72.7662	10.9067	99.0641	98.9895	65008354	9.74568	88.5025	88.452	428002	383058646	1066	405	401789	300	644384	334508922	519.11	16026	102
YGP32	Pig	2021-11-01	one year	Lianyungang Black Pig	Lianyungang	Guanyun	Daxing		2	119.24, 34.24	FDME220101825-1a	500	150	66.3683	9.95525	66.1615	9.91598	99.6883	99.6056	59352436	8.89652	89.4289	89.3651	537120	472648935	1039	404	448359	300	806288	414459453	514.03	20700	102
YGP33	Pig	2021-11-01	one year	Lianyungang Black Pig	Lianyungang	Guanyun	Daxing		2	119.24, 34.24	FDME220101826-1a	500	150	96.6465	14.497	95.5998	14.3326	98.9169	98.8658	86887410	13.0281	89.9023	89.8679	451573	417130758	1143	409	467373	300	692330	364219923	526.08	13026	102
YGP34	Pig	2021-11-01	one year	Lianyungang Black Pig	Lianyungang	Guanyun	Daxing		2	119.24, 34.24	FDME220101827-1a	500	150	66.9309	10.0396	66.0553	9.90144	98.6917	98.6234	58094500	8.70974	86.7977	86.7535	573276	503998599	1043	402	252350	300	855724	442583202	517.2	20346	102
YGP35	Pig	2021-11-01	one year	Lianyungang Black Pig	Lianyungang	Guanyun	Daxing		2	119.24, 34.24	FDME220101828-1a	500	150	100.927	15.1391	99.8249	14.9655	98.9076	98.8532	88355838	13.2484	87.5439	87.5107	949077	870375483	1134	405	582000	300	1439758	764652507	531.1	35637	102
YGP36	Pig	2021-11-01	one year	Lianyungang Black Pig	Lianyungang	Guanyun	Daxing		2	119.24, 34.24	FDME220101829-1a	500	150	95.4666	14.32	94.4065	14.1516	98.8896	98.8242	80648820	12.0929	84.4786	84.4477	513180	459611032	1087	406	185013	300	778755	402769923	517.2	11787	102
YGP38	Pig	2021-11-01	one year	Lianyungang Black Pig	Lianyungang	Guanyun	Daxing		2	119.24, 34.24	FDME220101830-1a	500	150	83.93	12.5895	83.0252	12.4457	98.9219	98.8577	76862334	11.5237	91.5791	91.5342	703696	611560505	1039	393	185074	300	1047927	537453711	512.87	16005	102
YGP39	Pig	2021-11-01	one year	Lianyungang Black Pig	Lianyungang	Guanyun	Daxing		2	119.24, 34.24	FDME220101831-1a	500	150	70.526	10.5789	69.7583	10.4581	98.9115	98.858	64362422	9.65043	91.2605	91.2234	448775	390747361	1017	398	272495	300	671954	343302645	510.9	17664	102
YGP4	Pig	2021-11-01	one year	Lianyungang Black Pig	Lianyungang	Donghai	Miaohazhuang Village		60	118.32, 34.32	FDME220101815-1a	500	150	93.3123	13.9969	92.3034	13.8371	98.9187	98.8587	80395672	12.0545	86.1576	86.1229	784578	688889529	1046	400	215508	300	1175439	606104511	515.64	20625	102
YGP40	Pig	2021-11-01	one year	Lianyungang Black Pig	Lianyungang	Guanyun	Xiaoxizhuang Village		3	119.46,34.04	FDME220101832-1a	500	150	82.4836	12.3725	81.6462	12.239	98.9848	98.921	72587578	10.8833	88.0025	87.9634	780903	681991721	1031	401	162401	300	1163822	600273621	515.78	20427	102
YGP41	Pig	2021-11-01	one year	Lianyungang Black Pig	Lianyungang	Guanyun	Xiaoxizhuang Village		3	119.46,34.04	FDME220101833-1a	500	150	81.5351	12.2303	80.653	12.0915	98.9182	98.8656	70272004	10.5366	86.1862	86.1516	397662	363261864	1117	409	192646	300	604507	318616488	527.07	10809	102
YGP43	Pig	2021-11-01	one year	Lianyungang Black Pig	Lianyungang	Guanyun	Xiaoxizhuang Village		3	119.46,34.04	FDME220101834-1a	500	150	89.2516	13.3877	88.2834	13.2363	98.9152	98.8691	79055750	11.854	88.5763	88.5439	719999	633978835	1057	400	185074	300	1075220	558569358	519.49	18342	102
YGP44	Pig	2021-11-01	one year	Lianyungang Black Pig	Lianyungang	Guanyun	Xiaoxizhuang Village		3	119.46,34.04	FDME220101835-1a	500	150	71.9702	10.7955	71.3161	10.6906	99.0912	99.0284	62960014	9.4392	87.4807	87.4362	414779	371954061	1077	406	216653	300	628459	326910282	520.18	10353	102
YGP45	Pig	2021-11-01	one year	Lianyungang Black Pig	Lianyungang	Guanyun	Xiaoxizhuang Village		3	119.46,34.04	FDME220101836-1a	500	150	96.4367	14.4655	95.3841	14.3002	98.9085	98.857	87475522	13.1165	90.7077	90.6741	274964	248952874	1098	402	178170	300	418543	217121823	518.76	15447	102
YGP46	Pig	2021-11-01	one year	Lianyungang Black Pig	Lianyungang	Guanyun	Xiaoxizhuang Village		3	119.46,34.04	FDME220101837-1a	500	150	86.0211	12.9032	85.2166	12.7719	99.0648	98.9827	79004792	11.8426	91.8435	91.7805	801164	711831559	1072	399	291616	300	1204322	624844359	518.83	21402	102
YGP47	Pig	2021-11-01	one year	Lianyungang Black Pig	Lianyungang	Guanyun	Xiaoxizhuang Village		3	119.46,34.04	FDME220101838-1a	500	150	91.9719	13.7958	90.9766	13.6395	98.9178	98.8673	82372470	12.3513	89.5627	89.5294	378875	356832427	1218	401	208676	300	585391	309770667	529.17	21039	102
YGP48	Pig	2021-11-01	one year	Lianyungang Black Pig	Lianyungang	Guanyun	Xiaoxizhuang Village		3	119.46,34.04	FDME220101839-1a	500	150	96.4454	14.4668	95.3987	14.3013	98.9147	98.8563	85728186	12.8538	88.8878	88.85	788331	740346041	1180	411	448359	300	1223394	651675303	532.68	22944	102
YGP49	Pig	2021-11-01	one year	Lianyungang Black Pig	Lianyungang	Guanyun	Xiaoxizhuang Village		3	119.46,34.04	FDME220101840-1a	500	150	83.5892	12.5384	82.6893	12.3953	98.9234	98.8591	74554774	11.1781	89.1918	89.1507	622325	598421699	1240	416	660032	300	974220	524479926	538.36	36192	102
YGP50	Pig	2021-11-01	one year	Lianyungang Black Pig	Lianyungang	Guanyun	Xiaoxizhuang Village		3	119.46,34.04	FDME220101841-1a	500	150	72.5428	10.8814	71.8689	10.7728	99.071	99.0018	62797040	9.41504	86.5654	86.524	506617	445231410	1036	403	185074	300	756567	390991707	516.8	15594	102
YGP7	Pig	2021-11-01	one year	Lianyungang Black Pig	Lianyungang	Donghai	Miaohazhuang Village		60	118.32, 34.32	FDME220101816-1a	500	150	103.646	15.547	102.516	15.3678	98.9096	98.8479	92849700	13.9212	89.5832	89.5427	793705	741869701	1172	408	448359	300	1232137	652342434	529.44	22626	102
YNP10	Pig	2021-11-01	one year	Saba Pig	Kunming	Luquan	Lilao Village		2400	102.89,25.91	FDME220102023-1a	500	150	87.2944	13.0942	86.3403	12.944	98.907	98.8532	79953148	11.9878	91.5902	91.551	351712	367404203	1542	417	143647	300	584898	317466141	542.77	13686	102
YNP11	Pig	2021-11-01	one year	Saba Pig	Kunming	Luquan	Lilao Village		2400	102.89,25.91	FDME220102024-1a	500	150	84.4448	12.6667	83.5262	12.5228	98.9122	98.8635	77754040	11.6584	92.0767	92.0394	413953	397380635	1261	405	139565	300	681059	342169800	502.41	18390	102
YNP12	Pig	2021-11-01	one year	Saba Pig	Kunming	Luquan	Lilao Village		2400	102.89,25.91	FDME220102025-1a	500	150	74.5014	11.1752	73.8011	11.0617	99.06	98.9845	71419616	10.7059	95.8635	95.8006	470611	432332913	1143	403	269135	300	746424	372587124	499.16	20487	102
YNP13	Pig	2021-11-01	one year	Saba Pig	Kunming	Luquan	Lilao Village		2400	102.89,25.91	FDME220102026-1a	500	150	116.144	17.4216	115.056	17.2467	99.0629	98.9958	107838704	16.1665	92.8491	92.796	795015	753405477	1230	404	388793	300	1246401	659648733	529.24	37080	102
YNP14	Pig	2021-11-01	one year	Saba Pig	Kunming	Luquan	Lilao Village		2400	102.89,25.91	FDME220102027-1a	500	150	67.8131	10.172	67.0784	10.055	98.9166	98.8502	62281336	9.33708	91.8426	91.7923	379294	358347525	1219	405	117070	300	615173	308655021	501.74	14487	102
YNP15	Pig	2021-11-01	one year	Saba Pig	Kunming	Guandu	Huazhuanghe Miao Village		2004	103.02,25.19	FDME220102028-1a	500	150	98.338	14.7507	97.268	14.5805	98.912	98.8464	88591134	13.2821	90.0884	90.0439	591317	554951890	1211	403	186368	300	932927	481763535	516.4	19377	102
YNP16	Pig	2021-11-01	one year	Saba Pig	Kunming	Guandu	Huazhuanghe Miao Village		2004	103.02,25.19	FDME220102029-1a	500	150	69.5419	10.4313	68.8392	10.3197	98.9896	98.9302	63181024	9.47286	90.8532	90.812	314053	301301297	1274	403	219695	300	516891	258095034	499.32	14118	102
YNP17	Pig	2021-11-01	one year	Saba Pig	Kunming	Guandu	Huazhuanghe Miao Village		2004	103.02,25.19	FDME220102030-1a	500	150	73.118	10.9677	72.3725	10.8485	98.9803	98.9131	65923752	9.88373	90.1608	90.1167	392327	357911764	1133	399	182729	300	623349	307741293	493.69	13839	102
YNP19	Pig	2021-11-01	one year	Saba Pig	Kunming	Guandu	Huazhuanghe Miao Village		2004	103.02,25.19	FDME220102031-1a	500	150	101.3	15.195	100.353	15.0409	99.0656	98.9861	91001426	13.6425	89.8336	89.7831	708627	649634658	1147	402	178499	300	1095424	566268882	516.94	19836	102
YNP21	Pig	2021-11-01	one year	Saba Pig	Kunming	Guandu	Huazhuanghe Miao Village		2004	103.02,25.19	FDME220102032-1a	500	150	75.5699	11.3355	74.6962	11.1963	98.8438	98.7719	67880650	10.177	89.825	89.7798	400854	391440935	1286	412	242964	300	656598	338410044	515.4	19377	102
YNP22	Pig	2021-11-01	one year	Saba Pig	Kunming	Guandu	Huazhuanghe Miao Village		2004	103.02,25.19	FDME220102033-1a	500	150	79.4897	11.9234	78.6315	11.7874	98.9204	98.8589	74701270	11.1993	93.9761	93.9265	288580	279568198	1288	406	111301	300	470239	239940693	510.25	15717	102
YNP23	Pig	2021-11-01	one year	Saba Pig	Kunming	Guandu	Huazhuanghe Miao Village		2004	103.02,25.19	FDME220102034-1a	500	150	96.3644	14.4547	95.3155	14.2893	98.9115	98.8561	89742512	13.4554	93.1282	93.087	460684	448722702	1293	407	188416	300	764329	386438640	505.59	20259	102
YNP24	Pig	2021-11-01	one year	Saba Pig	Kunming	Guandu	Huazhuanghe Miao Village		2004	103.02,25.19	FDME220102035-1a	500	150	75.6046	11.3407	74.8923	11.226	99.0579	98.9882	70533392	10.5736	93.2924	93.2359	278021	296239298	1589	424	232571	300	471227	254662914	540.43	13851	102
YNP25	Pig	2021-11-01	one year	Saba Pig	Kunming	Guandu	Huazhuanghe Miao Village		2004	103.02,25.19	FDME220102036-1a	500	150	81.0219	12.1533	80.2625	12.0319	99.0627	99.0011	76326376	11.4425	94.2046	94.1515	388767	372569798	1270	403	162375	300	636085	318788094	501.17	17115	102
YNP26	Pig	2021-11-01	one year	Saba Pig	Kunming	Guandu	Huazhuanghe Miao Village		2004	103.02,25.19	FDME220102037-1a	500	150	70.6224	10.5934	69.9552	10.4844	99.0553	98.9713	64682202	9.69568	91.5888	91.5261	424019	393331468	1180	402	195971	300	659120	340827063	517.09	13590	102
YNP28	Pig	2021-11-01	one year	Saba Pig	Kunming	Luquan	Laozhuji Village		2280	102.83,25.98	FDME220102038-1a	500	150	72.7446	10.9117	72.0591	10.7997	99.0575	98.9739	65736828	9.85391	90.3666	90.306	484065	430571755	1083	397	147552	300	739313	373963194	505.83	19812	102
YNP29	Pig	2021-11-01	one year	Saba Pig	Kunming	Luquan	Laozhuji Village		2280	102.83,25.98	FDME220102039-1a	500	150	66.336	9.9504	65.7109	9.84946	99.0577	98.9855	63362630	9.49818	95.5177	95.4552	298302	324609254	1638	429	296219	300	515274	280815390	544.98	18255	102
YNP3	Pig	2021-11-01	one year	Saba Pig	Kunming	Luquan	Lilao Village		2400	102.89,25.91	FDME220102017-1a	500	150	95.3566	14.3035	94.3119	14.1389	98.9044	98.8492	84619226	12.688	88.7397	88.7057	512137	469037745	1149	403	371064	300	814675	404758689	496.83	22011	102
YNP30	Pig	2021-11-01	one year	Saba Pig	Kunming	Luquan	Laozhuji Village		2280	102.83,25.98	FDME220102040-1a	500	150	82.3975	12.3596	82.1051	12.3038	99.6452	99.5481	71700722	10.748	87.0181	86.9607	554662	476908283	1004	396	177196	300	823264	416917017	506.42	22995	102
YNP31	Pig	2021-11-01	one year	Saba Pig	Kunming	Luquan	Laozhuji Village		2280	102.83,25.98	FDME220102041-1a	500	150	102.823	15.4235	102.736	15.3935	99.9153	99.8057	91715420	13.7468	89.197	89.1289	515202	475168175	1179	403	264799	300	815454	410145942	502.97	16524	102
YNP32	Pig	2021-11-01	one year	Saba Pig	Kunming	Luquan	Laozhuji Village		2280	102.83,25.98	FDME220102042-1a	500	150	100.682	15.1023	99.598	14.9258	98.9232	98.8314	87980432	13.1898	87.3844	87.3362	542684	502085938	1164	401	396712	300	839627	437196750	520.7	20364	102
YNP33	Pig	2021-11-01	one year	Saba Pig	Kunming	Luquan	Laozhuji Village		2280	102.83,25.98	FDME220102043-1a	500	150	88.7537	13.313	87.7872	13.1587	98.9111	98.8405	81069212	12.1533	91.3418	91.2888	504450	461259029	1139	398	272028	300	770049	401754636	521.73	18969	102
YNP34	Pig	2021-11-01	one year	Saba Pig	Kunming	Luquan	Laozhuji Village		2280	102.83,25.98	FDME220102044-1a	500	150	72.9874	10.9481	72.1857	10.8203	98.9016	98.8329	64921166	9.73311	88.9485	88.9022	522537	472889926	1099	405	370972	300	801358	411904293	514.01	20373	102
YNP36	Pig	2021-11-01	one year	Saba Pig	Kunming	Luquan	Laozhuji Village		2280	102.83,25.98	FDME220102045-1a	500	150	95.5713	14.3357	94.5385	14.1714	98.9193	98.854	87319004	13.0911	91.3653	91.3184	414401	402319983	1294	407	309041	300	651594	347642433	533.53	15918	102
YNP37	Pig	2021-11-01	one year	Saba Pig	Kunming	Luquan	Laozhuji Village		2280	102.83,25.98	FDME220102046-1a	500	150	127.578	19.1367	126.378	18.9427	99.0593	98.9863	119670844	17.939	93.8022	93.7415	541358	537082617	1399	402	150187	300	890555	462769563	519.64	15717	102
YNP4	Pig	2021-11-01	one year	Saba Pig	Kunming	Luquan	Lilao Village		2400	102.89,25.91	FDME220102018-1a	500	150	73.284	10.9926	73.1682	10.9671	99.842	99.768	65522172	9.82246	89.4085	89.3551	400172	368726479	1147	406	293392	300	621328	318761976	513.03	19377	102
YNP5	Pig	2021-11-01	one year	Saba Pig	Kunming	Luquan	Lilao Village		2400	102.89,25.91	FDME220102019-1a	500	150	96.7666	14.515	95.7037	14.3456	98.9016	98.8329	84633212	12.6897	87.4612	87.4245	605477	549865315	1134	400	143482	300	926306	479085408	517.2	21993	102
YNP7	Pig	2021-11-01	one year	Saba Pig	Kunming	Luquan	Lilao Village		2400	102.89,25.91	FDME220102020-1a	500	150	78.8846	11.8327	78.1479	11.7091	99.0661	98.9552	66620164	9.98669	84.4527	84.3991	438563	413324325	1211	406	371025	300	678881	361522932	532.53	28275	102
YNP8	Pig	2021-11-01	one year	Saba Pig	Kunming	Luquan	Lilao Village		2400	102.89,25.91	FDME220102021-1a	500	150	74.3479	11.1522	73.5402	11.0243	98.9137	98.8533	68134740	10.2155	91.6431	91.6011	484855	437624751	1120	396	141884	300	743025	381123264	512.93	13743	102
YNP9	Pig	2021-11-01	one year	Saba Pig	Kunming	Luquan	Lilao Village		2400	102.89,25.91	FDME220102022-1a	500	150	78.4282	11.7642	77.5694	11.6282	98.905	98.8435	70769504	10.6109	90.2348	90.1964	302710	290035224	1254	408	371104	300	476341	251562195	528.11	13743	102
