# Supplementary material for: Insights into antibiotic resistomes from gut metagenome-assembled genomes of the free-range pigs
Source: Microbiol Spectr. 2026 Feb 27;14(4):e02407-25. doi: 10.1128/spectrum.02407-25 (PMC13055299; doi:10.1128/spectrum.02407-25)
Supplement: Table S2 — Binning and assembly results evaluation form. [file spectrum.02407-25-s0003.xlsx]

## Sheet: sheet1
Bining results evaluation form
MAG Id	Taxonomy	Contigs Num	Genome size（bp）	Longest contig（bp）	N50 （contigs）（bp）	N90 （contigs）（bp）	Mean contig length（bp）	Completeness（%）	Contamination（%）
MAG2970	d__Bacteria;p__Actinomycetota;c__Coriobacteriia;o__Coriobacteriales;f__UMGS124;g__UMGS124;s__UMGS124 sp019420325	281	2274135	138904	12711	3427	336	100	1.72
MAG828	d__Bacteria;p__Actinomycetota;c__Actinomycetia;o__Mycobacteriales;f__Mycobacteriaceae;g__Corynebacterium;s__Corynebacterium sputi	213	2742705	92258	21503	6364	309	100	0.14
MAG3554	d__Bacteria;p__Bacillota_A;c__Clostridia;o__Oscillospirales;f__Acutalibacteraceae;g__UBA737;s__UBA737 sp016303035	212	1578862	48606	15270	2667	291	100	9.9
MAG168	d__Bacteria;p__Bacillota_A;c__Clostridia;o__Oscillospirales;f__Butyricicoccaceae;g__Butyricicoccus_A;s__Butyricicoccus_A porcorum	73	2245073	124811	49305	16060	302	100	0.86
MAG1402	d__Bacteria;p__Bacillota_A;c__Clostridia;o__Oscillospirales;f__Acutalibacteraceae;g__UBA737;s__UBA737 sp905211675	203	1620430	63242	11305	3651	297	100	2.01
MAG2923	d__Bacteria;p__Bacteroidota;c__Bacteroidia;o__Bacteroidales;f__F082;g__Limimorpha;s__Limimorpha sp900769945	68	2215644	150565	65124	16065	354	100	0.07
MAG794	d__Bacteria;p__Actinomycetota;c__Coriobacteriia;o__Coriobacteriales;f__UMGS124;g__UMGS124;s__UMGS124 sp019420325	403	2475097	39545	9016	2662	314	100	3.27
MAG15	d__Bacteria;p__Bacillota_A;c__Clostridia;o__Christensenellales;f__UBA1242;g__UBA7868;s__Unclassified	42	1102764	203740	106534	20140	325	100	4.97
MAG3032	d__Bacteria;p__Bacillota_A;c__Clostridia;o__Oscillospirales;f__Acutalibacteraceae;g__Eubacterium_R;s__Eubacterium_R sp945788455	72	1555066	89589	31477	11605	328	100	0.02
MAG1333	d__Bacteria;p__Actinomycetota;c__Coriobacteriia;o__Coriobacteriales;f__Eggerthellaceae;g__CAKUOV01;s__Unclassified	241	1672867	49972	10285	2958	308	100	2.04
MAG3116	d__Bacteria;p__Bacillota_A;c__Clostridia;o__TANB77;f__CAG-508;g__CAG-273;s__CAG-273 sp003507395	69	1354790	88787	42129	8336	290	100	1.15
MAG3354	d__Bacteria;p__Bacillota_A;c__Clostridia;o__TANB77;f__CAG-508;g__SFKP01;s__SFKP01 sp004553715	40	1167732	128203	45639	17864	291	100	2.06
MAG704	d__Bacteria;p__Bacillota_A;c__Clostridia;o__Lachnospirales;f__Lachnospiraceae;g__Unclassified;s__Unclassified	68	2267339	216653	131136	19227	318	100	0.32
MAG1704	d__Bacteria;p__Bacillota_A;c__Clostridia;o__Lachnospirales;f__Lachnospiraceae;g__UBA2882;s__Unclassified	117	3117112	219732	67355	17900	317	100	1.44
MAG3735	d__Bacteria;p__Pseudomonadota;c__Gammaproteobacteria;o__Burkholderiales;f__Neisseriaceae;g__JAGNPU01;s__JAGNPU01 sp017987415	366	2831648	37609	11715	3554	290	100	1.66
MAG651	d__Bacteria;p__Bacteroidota;c__Bacteroidia;o__Bacteroidales;f__F082;g__Limimorpha;s__Limimorpha sp900769945	52	2400020	190538	98932	28370	352	100	0.17
MAG2109	d__Bacteria;p__Actinomycetota;c__Actinomycetia;o__Actinomycetales;f__Actinomycetaceae;g__Pauljensenia;s__Pauljensenia hyovaginalis	22	2437050	394444	186846	60252	354	100	0.4
MAG1072	d__Bacteria;p__Bacillota_A;c__Clostridia;o__Lachnospirales;f__Lachnospiraceae;g__UBA2882;s__Unclassified	175	3349053	146338	48182	9425	312	99.99	2.34
MAG1898	d__Bacteria;p__Actinomycetota;c__Actinomycetia;o__Mycobacteriales;f__Mycobacteriaceae;g__Rhodococcus;s__Unclassified	311	4251967	120070	30727	6282	310	99.99	2.27
MAG1881	d__Archaea;p__Methanobacteriota;c__Methanobacteria;o__Methanobacteriales;f__Methanobacteriaceae;g__Methanobrevibacter_A;s__Unclassified	35	1783749	168438	82340	36273	293	99.99	0.24
MAG790	d__Bacteria;p__Bacillota_A;c__Clostridia;o__Lachnospirales;f__Lachnospiraceae;g__Anaerobutyricum;s__Anaerobutyricum soehngenii	287	3166588	101364	21342	4363	307	99.99	3.09
MAG2321	d__Bacteria;p__Bacillota;c__Bacilli;o__Staphylococcales;f__Staphylococcaceae;g__Staphylococcus;s__Staphylococcus epidermidis	165	2714057	263819	82988	6652	286	99.99	0.02
MAG564	d__Bacteria;p__Bacillota;c__Bacilli;o__Lactobacillales;f__Lactobacillaceae;g__Pediococcus;s__Pediococcus pentosaceus	55	1576373	119609	59063	12137	297	99.99	0.03
MAG2272	d__Bacteria;p__Spirochaetota;c__Spirochaetia;o__Treponematales;f__Treponemataceae;g__Treponema_D;s__Treponema_D sp945868875	501	3567922	52377	12267	3029	305	99.98	3.1
MAG211	d__Bacteria;p__Bacillota;c__Bacilli;o__Lactobacillales;f__Lactobacillaceae;g__Lactobacillus;s__Lactobacillus johnsonii	60	1809529	154483	62244	17823	309	99.98	0.02
MAG364	d__Bacteria;p__Pseudomonadota;c__Gammaproteobacteria;o__Enterobacterales;f__Enterobacteriaceae;g__Escherichia;s__Escherichia coli	110	4567781	323017	100004	19917	312	99.96	0.01
MAG756	d__Bacteria;p__Bacillota_A;c__Clostridia;o__Lachnospirales;f__Lachnospiraceae;g__CAG-791;s__CAG-791 sp000431495	74	2557204	186474	68569	24232	348	99.95	1
MAG2052	d__Bacteria;p__Bacillota_A;c__Clostridia;o__Oscillospirales;f__Ruminococcaceae;g__Ruminococcus;s__Ruminococcus sp002438605	101	2088399	181337	40753	9372	318	99.93	1.71
MAG1493	d__Bacteria;p__Pseudomonadota;c__Gammaproteobacteria;o__Enterobacterales;f__Enterobacteriaceae;g__Escherichia;s__Escherichia coli	458	4246320	57791	13677	4411	295	99.91	0.59
MAG1437	d__Bacteria;p__Bacillota_A;c__Clostridia;o__Lachnospirales;f__Lachnospiraceae;g__RUG115;s__Unclassified	28	2063542	526563	125775	58153	313	99.91	0.85
MAG2609	d__Archaea;p__Methanobacteriota;c__Methanobacteria;o__Methanobacteriales;f__Methanobacteriaceae;g__Methanobrevibacter_A;s__Methanobrevibacter_A sp900769095	30	1619527	290852	108382	35393	288	99.91	0
MAG1544	d__Bacteria;p__Cyanobacteriota;c__Vampirovibrionia;o__Gastranaerophilales;f__Gastranaerophilaceae;g__CAG-196;s__Unclassified	77	1878104	230978	79386	16128	305	99.9	4.44
MAG2943	d__Bacteria;p__Cyanobacteriota;c__Vampirovibrionia;o__Gastranaerophilales;f__Gastranaerophilaceae;g__CAG-196;s__CAG-196 sp934754655	103	1706091	90297	30129	8939	309	99.86	1.63
MAG2283	d__Bacteria;p__Bacillota_A;c__Clostridia;o__Oscillospirales;f__Acutalibacteraceae;g__UMGS1224;s__Unclassified	42	1114155	122250	50379	13404	289	99.84	0.61
MAG3193	d__Bacteria;p__Bacillota;c__Bacilli;o__Lactobacillales;f__Lactobacillaceae;g__Ligilactobacillus;s__Ligilactobacillus ruminis	81	1835147	136971	38264	11341	295	99.83	0.3
MAG3529	d__Bacteria;p__Bacillota_A;c__Clostridia;o__Christensenellales;f__CAG-138;g__SFDB01;s__SFDB01 sp004558825	64	1565303	166308	33590	11978	313	99.8	1.37
MAG1549	d__Bacteria;p__Pseudomonadota;c__Alphaproteobacteria;o__Rhizobiales;f__Xanthobacteraceae;g__Afipia;s__Unclassified	76	4720823	460304	133067	27308	305	99.8	0
MAG2531	d__Bacteria;p__Pseudomonadota;c__Gammaproteobacteria;o__Enterobacterales;f__Enterobacteriaceae;g__Escherichia;s__Escherichia coli	224	4362016	172099	32742	8473	306	99.79	0
MAG2268	d__Bacteria;p__Bacillota;c__Bacilli;o__Lactobacillales;f__Lactobacillaceae;g__Limosilactobacillus;s__Unclassified	93	1659490	105786	31080	9611	303	99.79	0.8
MAG376	d__Bacteria;p__Bacillota_A;c__Clostridia;o__Lachnospirales;f__Lachnospiraceae;g__Wujia;s__Unclassified	314	3062703	147457	22762	3304	300	99.78	2.01
MAG3059	d__Bacteria;p__Bacillota_A;c__Clostridia;o__Lachnospirales;f__Lachnospiraceae;g__UBA7050;s__Unclassified	72	2765615	201171	63285	19315	331	99.76	0.12
MAG511	d__Bacteria;p__Fibrobacterota;c__Fibrobacteria;o__Fibrobacterales;f__Fibrobacteraceae;g__Hallerella;s__Hallerella succinigenes	74	2622328	116894	67758	22406	351	99.76	0.01
MAG85	d__Bacteria;p__Cyanobacteriota;c__Vampirovibrionia;o__Gastranaerophilales;f__Gastranaerophilaceae;g__Stercorousia;s__Stercorousia sp900769645	76	1872563	79674	44294	13127	300	99.75	0.12
MAG3533	d__Bacteria;p__Bacillota;c__Bacilli;o__Lactobacillales;f__Lactobacillaceae;g__Lactobacillus;s__Lactobacillus amylovorus	198	1779888	62564	15633	3878	281	99.72	0.58
MAG1912	d__Bacteria;p__Bacillota_A;c__Clostridia;o__Oscillospirales;f__Ruminococcaceae;g__Ruminiclostridium_E;s__Ruminiclostridium_E sp016297165	63	2210282	229200	49368	16304	331	99.71	0.09
MAG1555	d__Bacteria;p__Bacillota_A;c__Clostridia;o__Oscillospirales;f__Oscillospiraceae;g__F23-B02;s__F23-B02 sp004556755	42	1546704	110565	55521	23640	315	99.7	0.88
MAG2934	d__Bacteria;p__Bacillota_A;c__Clostridia;o__Oscillospirales;f__Ruminococcaceae;g__Ruminiclostridium_E;s__Ruminiclostridium_E sp016297165	213	2033090	43853	15456	4850	314	99.69	0.54
MAG3668	d__Bacteria;p__Spirochaetota;c__Spirochaetia;o__Treponematales;f__Treponemataceae;g__Treponema_D;s__Treponema_D succinifaciens	87	2291964	226840	53792	15584	323	99.67	0.22
MAG3006	d__Bacteria;p__Bacteroidota;c__Bacteroidia;o__Bacteroidales;f__Muribaculaceae;g__CAG-873;s__Unclassified	68	2367148	200955	102142	21694	369	99.67	0.07
MAG167	d__Bacteria;p__Bacillota_A;c__Clostridia;o__Oscillospirales;f__Oscillospiraceae;g__F23-B02;s__F23-B02 sp004556755	51	1587127	101856	47073	18362	311	99.64	0.65
MAG921	d__Bacteria;p__Bacteroidota;c__Bacteroidia;o__Bacteroidales;f__F082;g__Limimorpha;s__Limimorpha sp900769945	178	2111557	63084	17141	5305	343	99.63	0.12
MAG432	d__Bacteria;p__Bacillota_A;c__Clostridia;o__Oscillospirales;f__Acutalibacteraceae;g__UBA1417;s__UBA1417 sp003531055	37	2163634	167730	94325	32489	315	99.63	0
MAG2927	d__Bacteria;p__Bacillota_A;c__Clostridia;o__Oscillospirales;f__Ruminococcaceae;g__Gemmiger;s__Gemmiger qucibialis	276	2417096	66187	15067	3837	322	99.61	0.15
MAG3524	d__Archaea;p__Methanobacteriota;c__Methanobacteria;o__Methanobacteriales;f__Methanobacteriaceae;g__Methanobrevibacter_A;s__Methanobrevibacter_A smithii	29	1638089	182410	125766	50320	300	99.55	0.31
MAG1122	d__Bacteria;p__Actinomycetota;c__Actinomycetia;o__Propionibacteriales;f__Propionibacteriaceae;g__Luteococcus;s__Luteococcus japonicus	215	2956468	112508	24467	5987	300	99.5	2.65
MAG1948	d__Bacteria;p__Bacillota_A;c__Clostridia;o__Christensenellales;f__CAG-917;g__CAG-1138;s__CAG-1138 sp000434675	106	1314161	59321	18851	6122	325	99.48	1.9
MAG1543	d__Bacteria;p__Spirochaetota;c__Spirochaetia;o__Treponematales;f__Treponemataceae;g__Treponema_D;s__Treponema_D succinifaciens	76	2239042	128897	51025	15722	328	99.46	0.21
MAG3005	d__Bacteria;p__Bacillota_A;c__Clostridia;o__Oscillospirales;f__Oscillospiraceae;g__F23-B02;s__F23-B02 sp004556755	195	1496357	35949	11835	3541	296	99.45	0.07
MAG991	d__Bacteria;p__Bacillota_A;c__Clostridia;o__Oscillospirales;f__Oscillospiraceae;g__F23-B02;s__F23-B02 sp004556755	271	1503506	24214	7706	2814	282	99.44	3.38
MAG4156	d__Bacteria;p__Bacillota_A;c__Clostridia;o__TANB77;f__CAG-508;g__CAG-273;s__CAG-273 sp003507395	115	1213439	62851	22837	4076	293	99.44	0.21
MAG283	d__Bacteria;p__Bacillota_A;c__Clostridia;o__Oscillospirales;f__Ruminococcaceae;g__Ruthenibacterium;s__Ruthenibacterium lactatiformans	129	2812186	126374	42237	9764	310	99.43	0.51
MAG2038	d__Bacteria;p__Spirochaetota;c__Spirochaetia;o__Treponematales;f__Treponemataceae;g__Treponema_D;s__Treponema_D sp945868875	290	3095208	75539	16197	4987	320	99.4	0.24
MAG2051	d__Bacteria;p__Bacillota_A;c__Clostridia;o__Oscillospirales;f__Oscillospiraceae;g__F23-B02;s__F23-B02 sp004556755	105	1665546	113483	27657	8029	308	99.36	5.6
MAG3030	d__Bacteria;p__Bacillota;c__Bacilli;o__Erysipelotrichales;f__Coprobacillaceae;g__Catenibacterium;s__Catenibacterium mitsuokai	172	2387919	79472	22571	6930	288	99.36	1.05
MAG4115	d__Bacteria;p__Actinomycetota;c__Coriobacteriia;o__Coriobacteriales;f__Eggerthellaceae;g__CAKUOV01;s__Unclassified	202	2001882	148592	16566	4122	319	99.34	0.64
MAG3981	d__Bacteria;p__Bacillota_A;c__Clostridia;o__Lachnospirales;f__Lachnospiraceae;g__UBA1066;s__Unclassified	242	1954196	45914	11672	3587	309	99.33	0.65
MAG3483	d__Bacteria;p__Bacillota_A;c__Clostridia;o__Oscillospirales;f__Unclassified;g__Unclassified;s__Unclassified	89	1590030	65358	25942	9590	322	99.33	0.42
MAG3624	d__Bacteria;p__Bacteroidota;c__Bacteroidia;o__Bacteroidales;f__Bacteroidaceae;g__Prevotella;s__Prevotella sp002251295	91	2709522	171132	59267	16102	352	99.32	0.23
MAG2499	d__Bacteria;p__Actinomycetota;c__Coriobacteriia;o__Coriobacteriales;f__UMGS124;g__UMGS124;s__UMGS124 sp019420325	415	2528394	55394	7681	3014	316	99.26	1.85
MAG1648	d__Bacteria;p__Desulfobacterota;c__Desulfovibrionia;o__Desulfovibrionales;f__Desulfovibrionaceae;g__Desulfovibrio;s__Desulfovibrio sp900556755	251	2214919	82884	13935	4004	319	99.25	0.02
MAG1490	d__Bacteria;p__Bacillota_A;c__Clostridia;o__Oscillospirales;f__Acutalibacteraceae;g__UBA1417;s__UBA1417 sp003531055	103	2123788	140466	38423	8558	311	99.24	0
MAG1274	d__Bacteria;p__Bacillota_A;c__Clostridia;o__Oscillospirales;f__Acutalibacteraceae;g__UMGS1224;s__Unclassified	80	1322219	220755	105723	6763	277	99.17	0.39
MAG228	d__Bacteria;p__Bacillota_A;c__Clostridia;o__Oscillospirales;f__Acutalibacteraceae;g__DTU089;s__DTU089 sp002440045	122	1885917	114287	24511	7320	323	99.04	0.41
MAG221	d__Bacteria;p__Bacillota_A;c__Clostridia;o__Oscillospirales;f__Ruminococcaceae;g__Gemmiger;s__Gemmiger qucibialis	419	2169369	38134	6967	2480	308	98.99	1.47
MAG2153	d__Bacteria;p__Bacillota_A;c__Clostridia;o__Oscillospirales;f__CAG-382;g__UBA1206;s__UBA1206 sp000433115	146	1761945	75861	17438	5946	322	98.97	1.2
MAG824	d__Bacteria;p__Verrucomicrobiota;c__Verrucomicrobiae;o__Verrucomicrobiales;f__Akkermansiaceae;g__Akkermansia;s__Unclassified	160	2452120	96203	27923	8416	346	98.96	0.17
MAG386	d__Bacteria;p__Bacillota_A;c__Clostridia;o__Christensenellales;f__CAG-74;g__SFMI01;s__SFMI01 sp004556155	133	2488379	100166	40559	8424	315	98.96	4.75
MAG1635	d__Bacteria;p__Bacillota_A;c__Clostridia;o__Oscillospirales;f__Oscillospiraceae;g__F23-B02;s__F23-B02 sp004556755	270	1432079	27548	7778	2541	287	98.91	1.84
MAG4069	d__Bacteria;p__Bacteroidota;c__Bacteroidia;o__Bacteroidales;f__F082;g__Limimorpha;s__Limimorpha sp900769945	546	2227587	15567	4958	2153	281	98.9	4.11
MAG368	d__Bacteria;p__Bacillota_B;c__Dehalobacteriia;o__UBA7702;f__UBA7702;g__UBA7702;s__Unclassified	101	2061339	96269	38048	10032	308	98.89	2.86
MAG2281	d__Bacteria;p__Spirochaetota;c__Spirochaetia;o__Treponematales;f__Treponemataceae;g__Treponema_D;s__Treponema_D sp016293495	66	2357881	141436	71208	18369	346	98.84	0.47
MAG2229	d__Bacteria;p__Bacillota_A;c__Clostridia;o__Lachnospirales;f__Lachnospiraceae;g__RGIG8767;s__RGIG8767 sp016294075	104	2136232	112660	37941	10756	313	98.81	0.38
MAG783	d__Bacteria;p__Spirochaetota;c__Spirochaetia;o__Treponematales;f__Treponemataceae;g__Treponema_D;s__Treponema_D sp900769975	178	2843332	114667	28954	7126	335	98.8	1.2
MAG2964	d__Bacteria;p__Bacillota_A;c__Clostridia;o__Oscillospirales;f__Acutalibacteraceae;g__UMGS1224;s__Unclassified	40	1144006	310219	167054	21707	288	98.79	1.08
MAG3219	d__Bacteria;p__Bacillota_A;c__Clostridia;o__Oscillospirales;f__Oscillospiraceae;g__Evtepia;s__Evtepia sp004551945	361	1996887	24009	7403	2593	285	98.73	5.26
MAG3548	d__Bacteria;p__Bacillota_A;c__Clostridia;o__Peptostreptococcales;f__Anaerovoracaceae;g__RGIG9096;s__Unclassified	149	2001331	102855	21969	5773	317	98.72	0.12
MAG3185	d__Bacteria;p__Bacillota_A;c__Clostridia;o__Oscillospirales;f__Butyricicoccaceae;g__JAEDEU01;s__JAEDEU01 sp016293155	213	1811022	43280	10828	4400	288	98.71	1.3
MAG1952	d__Bacteria;p__Bacillota_A;c__Clostridia;o__Lachnospirales;f__Lachnospiraceae;g__KLE1615;s__KLE1615 sp900066985	196	2481985	73797	18292	5979	337	98.69	0.43
MAG4062	d__Bacteria;p__Pseudomonadota;c__Alphaproteobacteria;o__Rs-D84;f__Rs-D84;g__Enterousia;s__Enterousia sp016301865	39	1082366	156245	54107	17808	293	98.67	1.18
MAG3307	d__Bacteria;p__Bacillota_A;c__Clostridia;o__Oscillospirales;f__Acutalibacteraceae;g__DTU089;s__Unclassified	189	1864577	61305	14092	5291	319	98.67	0.14
MAG3922	d__Bacteria;p__Bacillota_A;c__Clostridia;o__Peptostreptococcales;f__Anaerovoracaceae;g__Eubacterium_T;s__Eubacterium_T pyruvativorans	65	1943767	232571	77315	16102	336	98.6	1.12
MAG2898	d__Bacteria;p__Actinomycetota;c__Coriobacteriia;o__Coriobacteriales;f__Eggerthellaceae;g__W1P20-047;s__W1P20-047 sp004555335	213	1930128	60693	13775	4002	310	98.55	2.03
MAG1478	d__Bacteria;p__Bacteroidota;c__Bacteroidia;o__Bacteroidales;f__P3;g__Onthomorpha;s__Onthomorpha sp004551865	129	1963558	106499	25903	7626	339	98.47	0.01
MAG2323	d__Bacteria;p__Bacillota_A;c__Clostridia;o__Oscillospirales;f__Acutalibacteraceae;g__Eubacterium_R;s__Eubacterium_R sp945224895	112	1848563	85823	24791	8816	331	98.45	0
MAG1257	d__Bacteria;p__Actinomycetota;c__Coriobacteriia;o__Coriobacteriales;f__UMGS124;g__UMGS124;s__UMGS124 sp900555105	318	2413850	55137	11412	3399	325	98.44	1.81
MAG400	d__Bacteria;p__Bacillota;c__Bacilli;o__Erysipelotrichales;f__Erysipelotrichaceae;g__Absicoccus;s__Absicoccus porci	99	1867102	138522	31444	8444	288	98.42	2.03
MAG983	d__Bacteria;p__Bacillota_A;c__Clostridia;o__Oscillospirales;f__Acutalibacteraceae;g__DTU089;s__Unclassified	274	1614802	26298	7813	2839	306	98.41	0.19
MAG2312	d__Bacteria;p__Bacillota;c__Bacilli;o__Lactobacillales;f__Streptococcaceae;g__Streptococcus;s__Streptococcus hyointestinalis	203	2037034	43788	15655	4763	288	98.4	0.71
MAG2763	d__Bacteria;p__Patescibacteria;c__Saccharimonadia;o__Saccharimonadales;f__Nanosyncoccaceae;g__UBA2834;s__UBA2834 sp004561445	56	773546	59551	20792	6676	299	98.35	0.81
MAG530	d__Bacteria;p__Bacillota_A;c__Clostridia;o__Oscillospirales;f__Acutalibacteraceae;g__CAG-177;s__CAG-177 sp000431775	44	2072534	232779	89834	24732	338	98.34	0.52
MAG2169	d__Bacteria;p__Actinomycetota;c__Actinomycetia;o__Actinomycetales;f__Cellulomonadaceae;g__Flavimobilis;s__Unclassified	91	2529763	227649	52315	14436	321	98.33	0.28
MAG3536	d__Bacteria;p__Bacillota;c__Bacilli;o__RF39;f__UBA660;g__CAG-533;s__CAG-533 sp004563275	81	1029286	53016	24025	5586	292	98.32	3.6
MAG3504	d__Bacteria;p__Spirochaetota;c__Spirochaetia;o__Treponematales;f__Treponemataceae;g__Treponema_D;s__Treponema_D sp900769985	55	2434246	264942	94056	23059	342	98.28	0.36
MAG239	d__Bacteria;p__Bacillota_A;c__Clostridia;o__Oscillospirales;f__Oscillospiraceae;g__UBA2658;s__UBA2658 sp018385135	16	1834398	424371	168885	62175	325	98.26	0.1
MAG2506	d__Bacteria;p__Bacillota_A;c__Clostridia;o__Peptostreptococcales;f__Anaerovoracaceae;g__UMGS973;s__UMGS973 sp016293805	247	2041844	116161	14809	3334	293	98.26	3.77
MAG65	d__Bacteria;p__Bacillota_A;c__Clostridia;o__Christensenellales;f__CAG-138;g__SFEL01;s__SFEL01 sp004557245	195	2047900	87155	22776	4734	302	98.25	0.87
MAG424	d__Bacteria;p__Bacillota_A;c__Clostridia;o__Oscillospirales;f__Oscillospiraceae;g__Evtepia;s__Evtepia sp004551945	86	2244537	93385	48856	12798	310	98.24	1.06
MAG4025	d__Bacteria;p__Bacillota;c__Bacilli;o__Lactobacillales;f__Streptococcaceae;g__Streptococcus;s__Streptococcus alactolyticus	56	1647223	110805	54169	16777	294	98.22	0.63
MAG1902	d__Bacteria;p__Bacillota_A;c__Clostridia;o__Lachnospirales;f__Cellulosilyticaceae;g__Cellulosilyticum;s__Unclassified	143	2782594	96104	33294	10240	319	98.2	1.19
MAG1263	d__Bacteria;p__Bacillota_A;c__Clostridia;o__UBA1212;f__SIG427;g__SIG427;s__Unclassified	89	1693612	80693	28363	10477	326	98.2	0.34
MAG2132	d__Bacteria;p__Bacillota_A;c__Clostridia;o__Oscillospirales;f__Oscillospiraceae;g__Evtepia;s__Evtepia sp004551945	231	2131843	39112	13306	4410	296	98.18	4.1
MAG2493	d__Bacteria;p__Bacillota_A;c__Clostridia;o__Lachnospirales;f__Lachnospiraceae;g__RGIG4034;s__RGIG4034 sp016293925	63	2231337	114123	48791	18083	335	98.17	0.68
MAG2199	d__Bacteria;p__Bacillota_A;c__Clostridia;o__TANB77;f__CAG-508;g__UMGS1781;s__UMGS1781 sp004554705	45	1157015	214304	76283	13228	282	98.17	0.92
MAG845	d__Bacteria;p__Actinomycetota;c__Coriobacteriia;o__Coriobacteriales;f__Eggerthellaceae;g__CAKUOV01;s__Unclassified	129	1771151	81428	22262	5960	330	98.08	0.52
MAG390	d__Archaea;p__Methanobacteriota;c__Methanobacteria;o__Methanobacteriales;f__Methanobacteriaceae;g__Methanosphaera;s__Methanosphaera sp022768985	13	1584775	437337	377866	54921	317	98.07	0.07
MAG2233	d__Bacteria;p__Bacillota_A;c__Clostridia;o__Christensenellales;f__CAG-138;g__SFDB01;s__SFDB01 sp004558825	188	1523671	87365	13068	3528	302	98.04	0.11
MAG3495	d__Bacteria;p__Bacillota_A;c__Clostridia;o__Peptostreptococcales;f__Anaerovoracaceae;g__Lentihominibacter;s__Unclassified	88	1971388	209978	100220	12913	315	97.98	0.46
MAG1332	d__Bacteria;p__Bacteroidota;c__Bacteroidia;o__Bacteroidales;f__UBA932;g__Cryptobacteroides;s__Unclassified	46	1661732	133933	52185	20939	364	97.96	0.07
MAG1411	d__Bacteria;p__Bacillota_A;c__Clostridia;o__TANB77;f__CAG-508;g__CAG-273;s__CAG-273 sp003507395	65	1159387	148261	48150	8132	296	97.96	0.08
MAG1910	d__Bacteria;p__Bacteroidota;c__Bacteroidia;o__Bacteroidales;f__P3;g__Onthomorpha;s__Onthomorpha sp004551865	67	1912365	114601	42508	14995	340	97.95	0.01
MAG1296	d__Bacteria;p__Bacillota_A;c__Clostridia;o__Oscillospirales;f__Butyricicoccaceae;g__JAEDEU01;s__JAEDEU01 sp016293155	316	1884755	35102	8530	2807	277	97.91	1.86
MAG271	d__Bacteria;p__Pseudomonadota;c__Alphaproteobacteria;o__Rs-D84;f__Rs-D84;g__Enterousia;s__Enterousia sp016301865	32	986957	156580	77509	14475	297	97.89	0.03
MAG1824	d__Bacteria;p__Bacteroidota;c__Bacteroidia;o__Bacteroidales;f__P3;g__Onthomorpha;s__Onthomorpha sp004551865	153	1817873	54303	19523	5599	331	97.85	0.13
MAG2667	d__Bacteria;p__Bacteroidota;c__Bacteroidia;o__Bacteroidales;f__P3;g__Onthomorpha;s__Onthomorpha sp004551865	122	1854659	81304	24292	7355	343	97.85	0.02
MAG2509	d__Bacteria;p__Bacillota_A;c__Clostridia;o__Oscillospirales;f__Oscillospiraceae;g__F23-B02;s__F23-B02 sp004556755	284	1425266	34549	6638	2433	284	97.83	0.5
MAG889	d__Bacteria;p__Bacillota_A;c__Clostridia;o__Oscillospirales;f__Oscillospiraceae;g__ER4;s__ER4 sp016295615	267	1394767	32877	7999	2190	273	97.82	0.24
MAG3908	d__Bacteria;p__Bacillota_A;c__Clostridia;o__Oscillospirales;f__Ruminococcaceae;g__UBA3818;s__UBA3818 sp002369315	56	1793194	147031	54170	18217	297	97.81	0.94
MAG2959	d__Bacteria;p__Bacteroidota;c__Bacteroidia;o__Bacteroidales;f__Muribaculaceae;g__CAG-873;s__CAG-873 sp900550395	204	1915087	48616	13761	4543	325	97.79	1.85
MAG31	d__Bacteria;p__Bacillota_A;c__Clostridia;o__Oscillospirales;f__Acutalibacteraceae;g__UBA1081;s__UBA1081 sp022763825	89	2180635	85133	35429	12551	332	97.78	0.06
MAG1899	d__Bacteria;p__Pseudomonadota;c__Alphaproteobacteria;o__Rs-D84;f__Rs-D84;g__Enterousia;s__Enterousia sp016301865	44	983886	77162	38304	11008	297	97.76	0
MAG3121	d__Bacteria;p__Bacteroidota;c__Bacteroidia;o__Bacteroidales;f__F082;g__Limimorpha;s__Limimorpha sp900769945	42	2211565	219502	90703	26113	354	97.74	0.08
MAG1939	d__Bacteria;p__Bacteroidota;c__Bacteroidia;o__Bacteroidales;f__UBA932;g__Cryptobacteroides;s__Cryptobacteroides sp000433355	126	3125581	145727	41598	12012	370	97.68	0.38
MAG1988	d__Bacteria;p__Bacillota_A;c__Clostridia;o__Christensenellales;f__CAG-138;g__SFDB01;s__SFDB01 sp004558825	101	1567663	111660	27224	7296	310	97.67	0.4
MAG2227	d__Bacteria;p__Bacillota_A;c__Clostridia;o__TANB77;f__CAG-508;g__CAG-492;s__CAG-492 sp900557045	73	1680572	177353	57722	11921	290	97.67	5.99
MAG131	d__Bacteria;p__Bacillota_A;c__Clostridia;o__Peptostreptococcales;f__Anaerovoracaceae;g__Eubacterium_T;s__Eubacterium_T saphenum_A	68	2157750	296219	73723	12749	334	97.65	0.54
MAG2044	d__Bacteria;p__Bacillota_A;c__Clostridia;o__Christensenellales;f__CAG-74;g__Limiplasma;s__Limiplasma sp016297535	122	2694888	121059	34561	10938	331	97.63	0.8
MAG2309	d__Bacteria;p__Patescibacteria;c__Saccharimonadia;o__Saccharimonadales;f__Nanosyncoccaceae;g__UBA2834;s__UBA2834 sp004561445	88	825938	72061	16235	4649	288	97.63	0.71
MAG2189	d__Bacteria;p__Bacteroidota;c__Bacteroidia;o__Bacteroidales;f__F082;g__Limimorpha;s__Limimorpha sp900769945	323	1834102	40204	7883	2663	322	97.61	1.12
MAG980	d__Bacteria;p__Bacillota_A;c__Clostridia;o__Oscillospirales;f__Acutalibacteraceae;g__Eubacterium_R;s__Eubacterium_R sp945876745	78	1978134	128834	39594	11517	325	97.6	0.24
MAG2716	d__Bacteria;p__Bacillota_A;c__Clostridia;o__Oscillospirales;f__Acutalibacteraceae;g__UMGS1491;s__Unclassified	115	986803	36185	11791	4494	281	97.58	0.02
MAG2224	d__Bacteria;p__Bacillota_A;c__Clostridia;o__Lachnospirales;f__Lachnospiraceae;g__UBA1066;s__Unclassified	504	1770799	20034	4322	1859	272	97.57	2.52
MAG2467	d__Bacteria;p__Bacillota_A;c__Clostridia;o__Oscillospirales;f__Acutalibacteraceae;g__CAG-488;s__Unclassified	162	2224157	112809	21457	6195	330	97.55	0.16
MAG185	d__Bacteria;p__Actinomycetota;c__Coriobacteriia;o__Coriobacteriales;f__UMGS124;g__UMGS124;s__UMGS124 sp019420325	384	2329379	52426	8027	2764	318	97.52	1.27
MAG2179	d__Bacteria;p__Bacteroidota;c__Bacteroidia;o__Bacteroidales;f__UBA932;g__Cryptobacteroides;s__Cryptobacteroides sp016295245	285	1860028	58582	11254	2781	342	97.46	1.73
MAG1720	d__Bacteria;p__Bacillota_A;c__Clostridia;o__Oscillospirales;f__Acutalibacteraceae;g__RUG806;s__RUG806 sp016297645	133	2136279	68247	23639	8234	332	97.44	0
MAG1820	d__Bacteria;p__Bacillota_A;c__Clostridia;o__Oscillospirales;f__Oscillospiraceae;g__Vescimonas;s__Vescimonas sp000435555	50	1835168	172679	90307	21647	307	97.44	0.33
MAG3999	d__Bacteria;p__Bacillota_A;c__Clostridia;o__Christensenellales;f__CAG-314;g__SFEB01;s__SFEB01 sp004558105	122	1211171	31791	14571	5198	298	97.39	1.53
MAG1129	d__Bacteria;p__Bacillota_A;c__Clostridia;o__Oscillospirales;f__Acutalibacteraceae;g__UBA737;s__Unclassified	304	1435313	35345	7128	2003	286	97.33	1.75
MAG416	d__Bacteria;p__Bacillota_A;c__Clostridia;o__Oscillospirales;f__Acutalibacteraceae;g__Fimenecus;s__Fimenecus sp004556705	281	1413011	28220	6500	2638	286	97.31	2.57
MAG2494	d__Bacteria;p__Bacillota_A;c__Clostridia;o__Lachnospirales;f__Lachnospiraceae;g__Unclassified;s__Unclassified	36	2060227	273531	141646	41270	324	97.3	0
MAG1096	d__Bacteria;p__Bacillota_A;c__Clostridia;o__Christensenellales;f__CAG-138;g__PeH17;s__PeH17 sp900542285	328	1540117	32613	6155	2268	287	97.29	2.47
MAG1195	d__Bacteria;p__Bacillota_A;c__Clostridia;o__Oscillospirales;f__Oscillospiraceae;g__Evtepia;s__Evtepia sp004551945	316	1863910	25156	7402	3004	280	97.29	1.83
MAG2953	d__Bacteria;p__Bacteroidota;c__Bacteroidia;o__Bacteroidales;f__UBA932;g__Cryptobacteroides;s__Cryptobacteroides sp004552965	79	2185819	144210	36792	14147	374	97.25	0
MAG3927	d__Bacteria;p__Bacillota;c__Bacilli;o__Lactobacillales;f__Streptococcaceae;g__Streptococcus;s__Streptococcus hyointestinalis	209	2114337	98592	14686	4537	285	97.23	0.02
MAG4084	d__Bacteria;p__Bacillota_A;c__Clostridia;o__Christensenellales;f__CAG-138;g__SFDB01;s__SFDB01 sp004558825	166	1488903	50204	14098	4175	298	97.23	0.06
MAG3917	d__Bacteria;p__Pseudomonadota;c__Alphaproteobacteria;o__Rhizobiales;f__Rhizobiaceae;g__Paenochrobactrum;s__Unclassified	464	3400653	60412	9766	3544	278	97.22	7.6
MAG1765	d__Bacteria;p__Patescibacteria;c__Saccharimonadia;o__Saccharimonadales;f__Nanosyncoccaceae;g__Nanosyncoccus;s__Unclassified	54	633478	48751	18643	5860	300	97.22	0.32
MAG2027	d__Bacteria;p__Bacillota_A;c__Clostridia;o__Oscillospirales;f__Acutalibacteraceae;g__UMGS1491;s__UMGS1491 sp934695425	22	1097276	176946	87362	35157	306	97.17	0.15
MAG1787	d__Bacteria;p__Bacillota_A;c__Clostridia;o__Oscillospirales;f__Acutalibacteraceae;g__Eubacterium_R;s__Eubacterium_R sp022772725	157	1689923	49532	15078	5212	314	97.17	0.52
MAG3509	d__Bacteria;p__Spirochaetota;c__Spirochaetia;o__Treponematales;f__Treponemataceae;g__Treponema_D;s__Treponema_D sp900769975	164	2797789	105140	35801	7174	340	97.17	0.34
MAG2545	d__Bacteria;p__Bacteroidota;c__Bacteroidia;o__Bacteroidales;f__Bacteroidaceae;g__Bacteroides;s__Bacteroides fragilis	64	4940564	402826	187392	39238	358	97.16	0.24
MAG1994	d__Bacteria;p__Bacteroidota;c__Bacteroidia;o__Bacteroidales;f__Paludibacteraceae;g__RF16;s__Unclassified	85	1922790	188337	44379	12338	344	97.16	0
MAG3882	d__Bacteria;p__Bacteroidota;c__Bacteroidia;o__Bacteroidales;f__P3;g__Onthomorpha;s__Onthomorpha sp016296345	146	1950606	57681	20474	6414	341	97.14	0.02
MAG1059	d__Bacteria;p__Bacillota_A;c__Clostridia;o__TANB77;f__CAG-508;g__CAG-273;s__Unclassified	85	1208192	96889	46808	4542	294	97.14	0.7
MAG2173	d__Bacteria;p__Actinomycetota;c__Actinomycetia;o__Actinomycetales;f__Actinomycetaceae;g__Flaviflexus;s__Unclassified	154	1914716	78142	22121	4977	316	97.11	0.08
MAG2929	d__Bacteria;p__Bacillota_A;c__Clostridia;o__Oscillospirales;f__Acutalibacteraceae;g__UBA3753;s__Unclassified	35	1119369	223516	89600	19504	283	97.11	0.41
MAG1127	d__Bacteria;p__Bacillota_A;c__Clostridia;o__Lachnospirales;f__Lachnospiraceae;g__Acetatifactor;s__Acetatifactor sp018385425	90	2599106	123175	48642	17665	335	97.1	1.03
MAG1386	d__Bacteria;p__Bacillota_A;c__Clostridia;o__Christensenellales;f__CAG-138;g__SFDB01;s__SFDB01 sp004558825	181	1556862	79115	17207	3766	304	97.09	0.23
MAG2848	d__Bacteria;p__Actinomycetota;c__Coriobacteriia;o__Coriobacteriales;f__UMGS124;g__UMGS124;s__UMGS124 sp019420325	288	2200280	40318	9600	3680	328	97.05	3.27
MAG1731	d__Bacteria;p__Bacillota;c__Bacilli;o__Erysipelotrichales;f__Coprobacillaceae;g__Faecalibacillus;s__Unclassified	193	2276681	118895	18254	5394	283	97.05	0.93
MAG3672	d__Bacteria;p__Bacillota_A;c__Clostridia;o__Oscillospirales;f__Acutalibacteraceae;g__CAG-177;s__CAG-177 sp003514385	42	1997043	248574	82414	21945	324	97.04	0.23
MAG1477	d__Bacteria;p__Bacillota_A;c__Clostridia;o__Lachnospirales;f__Lachnospiraceae;g__UBA1066;s__Unclassified	248	1962923	50659	11982	3690	307	97.03	0.91
MAG472	d__Bacteria;p__Spirochaetota;c__Spirochaetia;o__Treponematales;f__Treponemataceae;g__Treponema_D;s__Unclassified	196	2850099	67571	27044	7179	333	97.02	3.65
MAG860	d__Bacteria;p__Bacillota_A;c__Clostridia;o__Christensenellales;f__UBA1242;g__UBA11490;s__Unclassified	129	1126798	43258	16054	3670	328	97.01	0.59
MAG693	d__Bacteria;p__Bacillota;c__Bacilli;o__Erysipelotrichales;f__Erysipelotrichaceae;g__JAHHTG01;s__Unclassified	228	1499496	59431	9185	2731	293	97.01	3.08
MAG3299	d__Bacteria;p__Bacteroidota;c__Bacteroidia;o__Bacteroidales;f__P3;g__Onthomorpha;s__Onthomorpha sp004551865	383	1715205	20595	5968	2172	297	97.01	1.03
MAG2442	d__Bacteria;p__Synergistota;c__Synergistia;o__Synergistales;f__Synergistaceae;g__Cloacibacillus;s__Cloacibacillus porcorum	135	2969242	203930	45316	9696	330	97	1.06
MAG3541	d__Bacteria;p__Bacillota_A;c__Clostridia;o__Peptostreptococcales;f__Anaerovoracaceae;g__Lentihominibacter;s__Unclassified	54	1768275	105821	49471	16205	316	96.99	0.31
MAG3347	d__Bacteria;p__Bacillota_A;c__Clostridia;o__TANB77;f__CAG-508;g__CAG-452;s__Unclassified	125	1182983	48642	14282	4913	266	96.97	3.61
MAG2204	d__Bacteria;p__Bacillota_A;c__Clostridia;o__Oscillospirales;f__Acutalibacteraceae;g__CAG-177;s__CAG-177 sp016295895	304	2300056	51510	11071	3916	309	96.96	1.41
MAG4098	d__Bacteria;p__Bacillota_A;c__Clostridia;o__Oscillospirales;f__Ruminococcaceae;g__UBA3818;s__UBA3818 sp002369315	212	1767483	39637	12880	3891	280	96.9	2.29
MAG1168	d__Bacteria;p__Bacillota_A;c__Clostridia;o__Lachnospirales;f__Lachnospiraceae;g__Acetatifactor;s__Acetatifactor sp945609985	121	3051689	196664	54757	14883	318	96.88	5.12
MAG2694	d__Bacteria;p__Bacillota;c__Bacilli;o__Erysipelotrichales;f__Erysipelotrichaceae;g__Floccifex;s__Floccifex porci	92	1802675	108009	31278	10260	299	96.87	3.66
MAG2026	d__Bacteria;p__Bacillota_A;c__Clostridia;o__Oscillospirales;f__Acutalibacteraceae;g__UBA737;s__UBA737 sp934466515	165	1669208	68482	13835	5333	307	96.78	0.34
MAG923	d__Bacteria;p__Bacillota_A;c__Clostridia;o__Lachnospirales;f__Lachnospiraceae;g__Unclassified;s__Unclassified	571	4548286	98119	13435	3300	283	96.76	9.91
MAG2819	d__Bacteria;p__Bacillota_A;c__Clostridia;o__Christensenellales;f__CAG-74;g__Unclassified;s__Unclassified	218	3065755	65868	18839	7500	321	96.75	0.77
MAG2624	d__Bacteria;p__Bacteroidota;c__Bacteroidia;o__Bacteroidales;f__UBA932;g__Cryptobacteroides;s__Cryptobacteroides sp004556005	170	2009031	95252	24351	4353	354	96.75	2.74
MAG119	d__Bacteria;p__Bacillota;c__Bacilli;o__RF39;f__UBA660;g__RUG11241;s__RUG11241 sp934162285	74	1205907	85688	32609	6209	290	96.73	6.65
MAG3437	d__Bacteria;p__Cyanobacteriota;c__Vampirovibrionia;o__Gastranaerophilales;f__CAJFVJ01;g__JAEWLZ01;s__Unclassified	33	1561851	219789	92424	25145	308	96.71	0.68
MAG1926	d__Bacteria;p__Bacillota_A;c__Clostridia;o__Lachnospirales;f__Lachnospiraceae;g__Dorea_A;s__Dorea_A sp016295505	270	2497685	63478	12502	4254	300	96.68	2.57
MAG1022	d__Bacteria;p__Actinomycetota;c__Coriobacteriia;o__Coriobacteriales;f__Eggerthellaceae;g__CAKUOV01;s__Unclassified	170	1727581	41741	15894	4630	326	96.67	1.09
MAG1783	d__Bacteria;p__Bacillota_A;c__Clostridia;o__Lachnospirales;f__Lachnospiraceae;g__UMGS2037;s__UMGS2037 sp945643825	276	2631056	78008	17303	3780	307	96.66	1.26
MAG1315	d__Bacteria;p__Bacillota_A;c__Clostridia;o__UBA1212;f__SIG427;g__SIG427;s__Unclassified	41	1657290	312986	64788	21708	332	96.66	0
MAG2972	d__Bacteria;p__Bacillota_A;c__Clostridia;o__Lachnospirales;f__Lachnospiraceae;g__UBA1066;s__Unclassified	326	1907217	31532	8018	2811	297	96.65	2.1
MAG2671	d__Bacteria;p__Bacillota_A;c__Clostridia;o__Oscillospirales;f__Acutalibacteraceae;g__UBA7067;s__Unclassified	157	2200653	97450	29053	5486	310	96.65	1.53
MAG764	d__Bacteria;p__Bacillota_A;c__Clostridia;o__Oscillospirales;f__Oscillospiraceae;g__Faecousia;s__Unclassified	120	1949747	82212	29591	9050	312	96.63	1.53
MAG1177	d__Bacteria;p__Bacillota_A;c__Clostridia;o__TANB77;f__CAG-508;g__UMGS1994;s__UMGS1994 sp934130285	106	1438981	72736	25539	6312	303	96.63	2.35
MAG3454	d__Bacteria;p__Bacteroidota;c__Bacteroidia;o__Bacteroidales;f__P3;g__Onthomorpha;s__Onthomorpha sp004551865	296	1722829	20655	7660	3064	314	96.61	0.61
MAG4100	d__Bacteria;p__Bacillota_A;c__Clostridia;o__Oscillospirales;f__Oscillospiraceae;g__F23-B02;s__Unclassified	169	1858739	93036	17430	5046	301	96.56	0.64
MAG2687	d__Bacteria;p__Actinomycetota;c__Actinomycetia;o__Actinomycetales;f__Bifidobacteriaceae;g__Bifidobacterium;s__Bifidobacterium pseudolongum	113	1768457	163598	36145	7915	341	96.56	2.97
MAG3543	d__Bacteria;p__Bacillota_A;c__Clostridia;o__Christensenellales;f__CAG-138;g__CAG-1024;s__CAG-1024 sp004554165	247	1960472	41692	12535	3468	307	96.56	0.15
MAG3348	d__Bacteria;p__Bacillota_A;c__Clostridia;o__Peptostreptococcales;f__Anaerovoracaceae;g__Lentihominibacter;s__Lentihominibacter sp022773945	86	1671205	127736	32473	8496	325	96.55	0.44
MAG2880	d__Bacteria;p__Bacillota;c__Bacilli;o__RF39;f__UBA660;g__CAG-877;s__CAG-877 sp934168205	99	1227887	72494	22116	5483	296	96.54	2.13
MAG2926	d__Archaea;p__Methanobacteriota;c__Methanobacteria;o__Methanobacteriales;f__Methanobacteriaceae;g__Methanobrevibacter_A;s__Unclassified	35	1691449	145260	78205	25812	263	96.53	0.24
MAG1791	d__Bacteria;p__Bacillota_A;c__Clostridia;o__Christensenellales;f__CAG-917;g__CAG-349;s__CAG-349 sp001940895	28	1509090	266863	102156	31693	335	96.51	0.01
MAG2957	d__Bacteria;p__Bacillota_A;c__Clostridia;o__Oscillospirales;f__Oscillospiraceae;g__Evtepia;s__Evtepia sp004551945	240	2092721	38079	12833	3869	296	96.5	4.82
MAG3392	d__Bacteria;p__Bacillota_A;c__Clostridia;o__Christensenellales;f__CAG-74;g__HGM11604;s__HGM11604 sp900769875	233	2341985	68044	15785	4487	320	96.45	6.66
MAG4147	d__Bacteria;p__Bacillota_A;c__Clostridia;o__Lachnospirales;f__Lachnospiraceae;g__Oribacterium;s__Oribacterium sp004554245	163	1847341	105106	21689	4295	338	96.39	0.29
MAG1950	d__Bacteria;p__Bacteroidota;c__Bacteroidia;o__Bacteroidales;f__Muribaculaceae;g__CAG-485;s__CAG-485 sp002491165	219	2383709	55793	15137	5513	343	96.38	1.67
MAG56	d__Bacteria;p__Bacillota_A;c__Clostridia;o__Oscillospirales;f__UBA644;g__UBA644;s__UBA644 sp002299265	137	1746714	63566	18154	6244	308	96.36	0.8
MAG1434	d__Bacteria;p__Bacillota_A;c__Clostridia;o__Oscillospirales;f__Oscillospiraceae;g__Evtepia;s__Evtepia sp004551945	465	2068380	25953	7145	1871	281	96.35	8.36
MAG1398	d__Bacteria;p__Bacillota_A;c__Clostridia;o__Oscillospirales;f__Oscillospiraceae;g__F23-B02;s__F23-B02 sp945613045	99	1751976	99228	38823	10508	307	96.34	0.85
MAG3667	d__Bacteria;p__Cyanobacteriota;c__Vampirovibrionia;o__Gastranaerophilales;f__Gastranaerophilaceae;g__CAG-196;s__CAG-196 sp900549855	97	2033858	90108	31257	10495	305	96.32	1
MAG2980	d__Bacteria;p__Bacillota_A;c__Clostridia;o__Oscillospirales;f__Acutalibacteraceae;g__CAKSCM01;s__CAKSCM01 sp934444365	57	1870364	106092	55167	19891	329	96.3	0.02
MAG829	d__Bacteria;p__Bacillota_A;c__Clostridia;o__Oscillospirales;f__Acutalibacteraceae;g__Fimenecus;s__Unclassified	296	1517207	28661	6622	2425	286	96.28	2.71
MAG912	d__Bacteria;p__Bacillota_A;c__Clostridia;o__Peptostreptococcales;f__Anaerovoracaceae;g__UMGS973;s__UMGS973 sp016293805	151	1520487	45719	15555	4981	299	96.27	1.73
MAG3846	d__Bacteria;p__Bacillota_A;c__Clostridia;o__Christensenellales;f__CAG-138;g__SFEL01;s__SFEL01 sp004557245	374	1554966	25683	4849	2231	270	96.26	2.07
MAG3408	d__Bacteria;p__Bacillota_A;c__Clostridia;o__Christensenellales;f__CAG-138;g__JAEDJH01;s__JAEDJH01 sp016296415	37	1586379	122217	82513	17373	315	96.25	0.03
MAG1971	d__Bacteria;p__Bacillota_A;c__Clostridia;o__Lachnospirales;f__Lachnospiraceae;g__UBA7050;s__Unclassified	194	2560981	101226	22809	5641	320	96.23	0.2
MAG3314	d__Bacteria;p__Bacteroidota;c__Bacteroidia;o__Bacteroidales;f__P3;g__Onthomorpha;s__Onthomorpha sp004551865	290	1720916	35045	8912	2649	310	96.22	0.74
MAG3361	d__Bacteria;p__Bacillota_A;c__Clostridia;o__Oscillospirales;f__Acutalibacteraceae;g__DTU089;s__Unclassified	259	1936556	40375	11693	3614	309	96.2	0.34
MAG446	d__Bacteria;p__Bacteroidota;c__Bacteroidia;o__Bacteroidales;f__Muribaculaceae;g__CAG-873;s__CAG-873 sp001701165	54	2313973	168044	74680	21739	356	96.17	0
MAG4053	d__Bacteria;p__Bacillota_A;c__Clostridia;o__Tissierellales;f__Peptoniphilaceae;g__JAAYQA01;s__Unclassified	262	1534677	28112	8807	2581	285	96.16	1.33
MAG979	d__Bacteria;p__Bacillota_A;c__Clostridia;o__Peptostreptococcales;f__Anaerovoracaceae;g__RGIG7111;s__RGIG7111 sp945873875	66	1748073	136760	34798	15123	334	96.16	0.04
MAG533	d__Bacteria;p__Bacillota_A;c__Clostridia;o__Oscillospirales;f__Acutalibacteraceae;g__UBA6857;s__UBA6857 sp016293225	112	2081148	79734	32631	9795	330	96.1	0.05
MAG517	d__Bacteria;p__Bacillota_A;c__Clostridia;o__Oscillospirales;f__Ruminococcaceae;g__CAG-115;s__CAG-115 sp004554555	490	2386127	26408	6276	2576	276	96.1	4.03
MAG2719	d__Bacteria;p__Bacillota_A;c__Clostridia;o__Peptostreptococcales;f__Anaerovoracaceae;g__RGIG7111;s__RGIG7111 sp945873875	54	1673391	112479	54462	15277	334	96.08	0.49
MAG23	d__Bacteria;p__Bacillota_A;c__Clostridia;o__Christensenellales;f__CAG-138;g__SFEL01;s__SFEL01 sp004557245	338	1647463	41516	6141	2509	272	96.08	2.05
MAG3156	d__Bacteria;p__Bacteroidota;c__Bacteroidia;o__Bacteroidales;f__P3;g__Onthomorpha;s__Onthomorpha sp004551865	362	1658711	33003	5949	2308	304	96.06	0.46
MAG1868	d__Bacteria;p__Bacillota_A;c__Clostridia;o__TANB77;f__CAG-508;g__CAG-273;s__CAG-273 sp003507395	107	1046722	51575	13363	5119	281	96.02	1.26
MAG127	d__Bacteria;p__Bacillota;c__Bacilli;o__Lactobacillales;f__Lactobacillaceae;g__Limosilactobacillus;s__Limosilactobacillus sp022482365	128	1976779	64452	26194	8293	315	96	4.01
MAG1609	d__Bacteria;p__Bacillota_A;c__Clostridia;o__UBA1381;f__UBA1381;g__Unclassified;s__Unclassified	396	2184828	27184	7217	2614	302	96	1.09
MAG547	d__Bacteria;p__Bacillota_A;c__Clostridia;o__Oscillospirales;f__Acutalibacteraceae;g__UBA1417;s__UBA1417 sp003531055	183	2021037	44532	16654	5645	304	96	0
MAG3814	d__Bacteria;p__Bacillota_A;c__Clostridia;o__Christensenellales;f__CAG-74;g__SFHK01;s__SFHK01 sp004556395	181	2990900	90107	24403	7992	324	95.98	0.67
MAG3022	d__Bacteria;p__Bacillota_A;c__Clostridia;o__Christensenellales;f__CAG-74;g__SFMI01;s__SFMI01 sp004556155	167	2391012	61106	20938	6472	309	95.96	1.3
MAG3315	d__Bacteria;p__Bacillota_A;c__Clostridia;o__Christensenellales;f__UBA1242;g__UMGS687;s__UMGS687 sp900544595	21	894946	145728	80291	20570	335	95.96	0.06
MAG2533	d__Bacteria;p__Cyanobacteriota;c__Vampirovibrionia;o__Gastranaerophilales;f__Gastranaerophilaceae;g__UBA2883;s__UBA2883 sp900768915	198	1829965	34308	14094	4303	304	95.95	0.05
MAG2159	d__Bacteria;p__Bacillota_A;c__Clostridia;o__Oscillospirales;f__Acutalibacteraceae;g__UBA6857;s__Unclassified	186	2101946	73740	17371	5558	316	95.9	1.5
MAG3972	d__Bacteria;p__Bacillota_A;c__Clostridia;o__Oscillospirales;f__Acutalibacteraceae;g__RUG806;s__RUG806 sp900313475	155	2182662	49805	19561	7269	333	95.9	0.24
MAG3600	d__Bacteria;p__Actinomycetota;c__Coriobacteriia;o__Coriobacteriales;f__RUG844;g__Unclassified;s__Unclassified	130	2191073	74232	27450	8545	327	95.9	3.83
MAG559	d__Bacteria;p__Bacillota_A;c__Clostridia;o__Lachnospirales;f__Lachnospiraceae;g__JALFVM01;s__JALFVM01 sp022787145	208	2236727	114301	17400	4848	318	95.89	1.14
MAG2274	d__Bacteria;p__Eremiobacterota;c__Xenobia;o__Xenobiales;f__Xenobiaceae;g__Bruticola;s__Bruticola sp004554425	266	2386254	51103	12455	4439	338	95.88	2.6
MAG380	d__Bacteria;p__Bacillota_A;c__Clostridia;o__Oscillospirales;f__Oscillospiraceae;g__Faecousia;s__Unclassified	174	1889697	56043	15078	5576	309	95.86	1.31
MAG3202	d__Bacteria;p__Bacillota_A;c__Clostridia;o__Oscillospirales;f__Acutalibacteraceae;g__Fimenecus;s__Fimenecus sp004556705	87	1544363	84439	24228	9139	311	95.85	1.14
MAG3139	d__Bacteria;p__Patescibacteria;c__Saccharimonadia;o__Saccharimonadales;f__Nanosyncoccaceae;g__Nanosyncoccus;s__Nanosyncoccus sp934700415	22	664961	165921	46031	20270	300	95.84	0.03
MAG1106	d__Bacteria;p__Bacillota_A;c__Clostridia;o__Oscillospirales;f__Oscillospiraceae;g__F23-B02;s__F23-B02 sp004556755	369	1293445	24833	4391	1693	274	95.83	1.47
MAG2727	d__Bacteria;p__Bacillota_A;c__Clostridia;o__Oscillospirales;f__Acutalibacteraceae;g__CAG-177;s__CAG-177 sp003514385	225	1798792	41952	11875	3663	294	95.8	0.56
MAG771	d__Bacteria;p__Bacillota_A;c__Clostridia;o__Peptostreptococcales;f__Anaerovoracaceae;g__RGIG7111;s__RGIG7111 sp945873875	90	1847849	132938	34719	11425	327	95.78	0.08
MAG2016	d__Bacteria;p__Pseudomonadota;c__Gammaproteobacteria;o__Burkholderiales;f__Burkholderiaceae;g__Oxalobacter;s__Unclassified	347	1816164	49888	7029	2541	281	95.77	0.53
MAG2911	d__Bacteria;p__Bacillota_A;c__Clostridia;o__HGM11514;f__HGM11514;g__CAKSKB01;s__Unclassified	68	1936879	165567	61868	13649	335	95.73	0.02
MAG1748	d__Bacteria;p__Spirochaetota;c__Spirochaetia;o__Treponematales;f__Treponemataceae;g__Treponema_D;s__Treponema_D sp945868875	255	3001836	80187	20091	4956	326	95.71	4.65
MAG1173	d__Bacteria;p__Bacillota_A;c__Clostridia;o__Oscillospirales;f__Ruminococcaceae;g__Gemmiger;s__Gemmiger qucibialis	532	2193684	23751	5351	2067	301	95.71	0.86
MAG112	d__Bacteria;p__Bacillota_A;c__Clostridia;o__Oscillospirales;f__Oscillospiraceae;g__Evtepia;s__Evtepia sp004551945	288	1849276	36558	9013	3037	285	95.71	2.75
MAG1083	d__Bacteria;p__Spirochaetota;c__Spirochaetia;o__Treponematales;f__Treponemataceae;g__Treponema_D;s__Treponema_D sp016293645	80	2500030	320091	64244	15737	349	95.64	0.11
MAG324	d__Bacteria;p__Bacteroidota;c__Bacteroidia;o__Bacteroidales;f__P3;g__Onthomorpha;s__Onthomorpha sp004551865	244	1775185	37534	10377	3532	311	95.64	0.51
MAG373	d__Bacteria;p__Spirochaetota;c__Spirochaetia;o__Treponematales;f__Treponemataceae;g__Treponema_D;s__Treponema_D porcinum	490	1796793	20042	4751	1769	288	95.6	5.26
MAG1788	d__Bacteria;p__Bacillota;c__Bacilli;o__RF39;f__UBA660;g__UBA3631;s__UBA3631 sp021152765	29	1242510	147058	69087	24592	285	95.59	2.06
MAG1118	d__Bacteria;p__Bacillota_A;c__Clostridia;o__TANB77;f__CAG-508;g__SFKP01;s__SFKP01 sp004553715	58	1321863	77657	36264	11478	279	95.57	2.96
MAG2878	d__Bacteria;p__Bacillota_A;c__Clostridia;o__Christensenellales;f__CAG-138;g__PeH17;s__PeH17 sp000435055	374	1674085	29144	6344	2140	296	95.55	2.41
MAG3011	d__Bacteria;p__Bacteroidota;c__Bacteroidia;o__Bacteroidales;f__UBA932;g__Cryptobacteroides;s__Cryptobacteroides sp000433355	344	2792414	30116	10893	3875	346	95.54	0.46
MAG3776	d__Bacteria;p__Bacillota;c__Bacilli;o__Lactobacillales;f__Streptococcaceae;g__Streptococcus;s__Streptococcus caballi	168	1930750	60130	19422	4939	280	95.52	3.23
MAG1377	d__Bacteria;p__Cyanobacteriota;c__Vampirovibrionia;o__Gastranaerophilales;f__Gastranaerophilaceae;g__CAG-196;s__Unclassified	311	2136121	39645	11264	3130	279	95.51	2.82
MAG248	d__Bacteria;p__Bacillota_A;c__Clostridia;o__Oscillospirales;f__Oscillospiraceae;g__Evtepia;s__Evtepia sp004551945	279	2092650	31524	9956	3660	291	95.51	2.33
MAG1869	d__Bacteria;p__Bacillota;c__Bacilli;o__Erysipelotrichales;f__Erysipelotrichaceae;g__UBA636;s__UBA636 sp002299675	336	1419235	22391	5598	2064	269	95.51	1.22
MAG3040	d__Bacteria;p__Bacillota_A;c__Clostridia;o__UMGS1810;f__UMGS1810;g__RGIG1828;s__Unclassified	308	2317371	47474	12041	3100	298	95.5	1.28
MAG521	d__Bacteria;p__Bacillota;c__Bacilli;o__RF39;f__UBA660;g__RUG591;s__RUG591 sp945871105	57	1073412	73072	31989	9388	292	95.5	1.15
MAG617	d__Bacteria;p__Patescibacteria;c__Saccharimonadia;o__Saccharimonadales;f__Nanosyncoccaceae;g__UBA2834;s__Unclassified	129	877759	77242	12209	2940	292	95.47	2.12
MAG1191	d__Bacteria;p__Bacteroidota;c__Bacteroidia;o__Bacteroidales;f__P3;g__Onthomorpha;s__Onthomorpha sp004551865	257	1632918	25181	8738	3375	315	95.46	0.4
MAG836	d__Bacteria;p__Bacteroidota;c__Bacteroidia;o__Bacteroidales;f__UBA932;g__Cryptobacteroides;s__Cryptobacteroides sp900769905	434	1962841	27532	6461	1967	307	95.45	8.84
MAG1201	d__Bacteria;p__Bacillota_A;c__Clostridia;o__Christensenellales;f__CAG-138;g__SFDB01;s__SFDB01 sp004558825	56	1474561	119117	46534	13265	316	95.44	0.01
MAG331	d__Bacteria;p__Bacillota_A;c__Clostridia;o__Oscillospirales;f__Oscillospiraceae;g__F23-B02;s__F23-B02 sp000431075	266	1463454	30011	7371	2712	282	95.44	1.58
MAG3379	d__Bacteria;p__Bacillota_A;c__Clostridia;o__Tissierellales;f__Peptoniphilaceae;g__Gallicola;s__Gallicola sp012798975	185	1561074	103120	15184	3449	283	95.41	2.53
MAG2391	d__Bacteria;p__Bacillota_A;c__Clostridia;o__Oscillospirales;f__Butyricicoccaceae;g__Butyricicoccus_A;s__Butyricicoccus_A sp004555915	329	2083849	36806	8360	3104	276	95.39	2.95
MAG2847	d__Bacteria;p__Bacillota_A;c__Clostridia;o__Oscillospirales;f__Ruminococcaceae;g__HUN007;s__HUN007 sp945876405	387	2830439	48188	10992	3158	322	95.39	2.55
MAG508	d__Bacteria;p__Bacillota_B;c__Dehalobacteriia;o__UBA7702;f__UBA7702;g__UBA7702;s__Unclassified	132	2020902	82394	22074	7030	302	95.37	1.81
MAG2415	d__Bacteria;p__Bacillota_A;c__Clostridia;o__Oscillospirales;f__Acutalibacteraceae;g__UBA737;s__UBA737 sp905211675	185	1482035	46482	12520	3578	297	95.37	0.79
MAG2635	d__Bacteria;p__Bacillota_A;c__Clostridia;o__Oscillospirales;f__Acutalibacteraceae;g__CAG-177;s__CAG-177 sp016295895	380	2238994	28556	8069	2886	302	95.34	1.94
MAG4138	d__Bacteria;p__Bacillota_A;c__Clostridia;o__Oscillospirales;f__Acutalibacteraceae;g__Eubacterium_R;s__Eubacterium_R sp945874765	129	2145990	116578	23656	7235	316	95.33	2.45
MAG1832	d__Bacteria;p__Bacillota_A;c__Clostridia;o__Oscillospirales;f__Oscillospiraceae;g__F23-B02;s__F23-B02 sp004556755	240	1415471	30504	8009	2949	292	95.31	2.17
MAG3084	d__Bacteria;p__Bacillota_A;c__Clostridia;o__Peptostreptococcales;f__Anaerovoracaceae;g__RGIG7111;s__RGIG7111 sp945873875	69	1838213	133806	49476	12939	325	95.27	0.17
MAG3916	d__Bacteria;p__Bacteroidota;c__Bacteroidia;o__Bacteroidales;f__P3;g__Onthomorpha;s__Onthomorpha sp004551865	193	1824167	34377	12994	4678	328	95.24	0.06
MAG3904	d__Bacteria;p__Bacillota_A;c__Clostridia;o__Oscillospirales;f__Butyricicoccaceae;g__JAEDEU01;s__JAEDEU01 sp016293155	335	1805954	22630	7566	2657	270	95.21	0.7
MAG1924	d__Bacteria;p__Bacteroidota;c__Bacteroidia;o__Bacteroidales;f__Bacteroidaceae;g__Phocaeicola;s__Phocaeicola faecicola	340	3273157	60563	15005	4144	348	95.19	6.08
MAG1714	d__Bacteria;p__Bacillota_A;c__Clostridia;o__Lachnospirales;f__Lachnospiraceae;g__Blautia_A;s__Blautia_A massiliensis	131	2643798	181808	30033	9417	325	95.19	0.76
MAG1132	d__Bacteria;p__Bacillota_A;c__Clostridia;o__Oscillospirales;f__Acutalibacteraceae;g__CAG-177;s__CAG-177 sp016297555	347	1970200	23824	7739	2736	304	95.18	1.26
MAG3612	d__Bacteria;p__Bacillota_A;c__Clostridia;o__TANB77;f__CAG-508;g__UMGS1781;s__UMGS1781 sp900553695	58	1185716	153641	28045	11277	274	95.17	1.7
MAG1909	d__Bacteria;p__Bacillota_A;c__Clostridia;o__Christensenellales;f__CAG-138;g__SFEL01;s__SFEL01 sp004557245	323	1553217	33498	5894	2492	276	95.17	2.42
MAG3861	d__Bacteria;p__Patescibacteria;c__Saccharimonadia;o__Saccharimonadales;f__Nanosyncoccaceae;g__UBA2834;s__Unclassified	87	817097	43297	11751	4296	295	95.12	3.14
MAG2520	d__Bacteria;p__Bacteroidota;c__Bacteroidia;o__Bacteroidales;f__UBA932;g__Cryptobacteroides;s__Cryptobacteroides sp945487035	202	1492573	42918	9303	3814	339	95.11	0.34
MAG2172	d__Bacteria;p__Patescibacteria;c__Saccharimonadia;o__Saccharimonadales;f__Nanosyncoccaceae;g__UBA2834;s__UBA2834 sp004561445	203	679554	19740	4328	1683	251	95.1	0.34
MAG1465	d__Bacteria;p__Bacillota_A;c__Clostridia;o__UMGS1883;f__UMGS1540;g__UMGS1540;s__UMGS1540 sp900552775	79	2269510	160176	60378	14377	349	95.1	0.55
MAG1069	d__Bacteria;p__Bacillota;c__Bacilli;o__RF39;f__UBA660;g__CAG-877;s__Unclassified	108	1338381	83677	35775	3914	291	95.08	4.04
MAG3350	d__Bacteria;p__Bacillota_A;c__Clostridia;o__Lachnospirales;f__Lachnospiraceae;g__Anaerobutyricum;s__Anaerobutyricum sp022769785	330	2053141	35662	8343	3030	299	95.07	1.02
MAG1817	d__Bacteria;p__Bacillota_A;c__Clostridia;o__Oscillospirales;f__Acutalibacteraceae;g__Eubacterium_R;s__Eubacterium_R sp022772725	243	1597764	35607	9046	3163	304	95.06	0.33
MAG1669	d__Bacteria;p__Pseudomonadota;c__Gammaproteobacteria;o__Enterobacterales;f__Enterobacteriaceae;g__Escherichia;s__Escherichia coli	665	4453262	50334	9634	3111	282	95.05	0.43
MAG3377	d__Bacteria;p__Bacteroidota;c__Bacteroidia;o__Bacteroidales;f__P3;g__Onthomorpha;s__Onthomorpha sp004551865	403	1635663	19698	5468	1920	299	95.02	1.82
MAG3104	d__Bacteria;p__Bacillota;c__Bacilli;o__Lactobacillales;f__Lactobacillaceae;g__Lactobacillus;s__Lactobacillus delbrueckii_B	99	1717938	86091	24280	8850	313	94.99	1.81
MAG2882	d__Bacteria;p__Bacillota_A;c__Clostridia;o__Oscillospirales;f__Acutalibacteraceae;g__CAG-177;s__CAG-177 sp016297555	368	1881485	24895	6534	2723	293	94.97	1.58
MAG1440	d__Bacteria;p__Bacteroidota;c__Bacteroidia;o__Bacteroidales;f__Bacteroidaceae;g__Phocaeicola;s__Phocaeicola vulgatus	198	4429145	201841	73488	10011	361	94.94	0.61
MAG1165	d__Bacteria;p__Bacillota_A;c__Clostridia;o__Oscillospirales;f__Oscillospiraceae;g__F23-B02;s__F23-B02 sp000431075	361	1484778	21798	5432	2038	274	94.94	7.76
MAG242	d__Bacteria;p__Bacillota_A;c__Clostridia;o__Oscillospirales;f__Ruminococcaceae;g__Firm-04;s__Firm-04 sp016295145	30	2094885	225388	144628	32596	341	94.92	1.09
MAG873	d__Bacteria;p__Bacillota;c__Bacilli;o__Erysipelotrichales;f__Erysipelotrichaceae;g__Bulleidia;s__Bulleidia intestinalis	138	2331587	128508	28631	7045	313	94.91	2.56
MAG300	d__Bacteria;p__Bacillota_A;c__Clostridia;o__Oscillospirales;f__Oscillospiraceae;g__ER4;s__ER4 sp900317525	216	1624446	33960	11377	3121	293	94.87	3.72
MAG3402	d__Bacteria;p__Cyanobacteriota;c__Vampirovibrionia;o__Gastranaerophilales;f__Gastranaerophilaceae;g__UBA6984;s__UBA6984 sp900550295	83	1747000	91758	29353	9937	308	94.86	0.46
MAG842	d__Bacteria;p__Bacillota_A;c__Clostridia;o__Christensenellales;f__CAG-138;g__SFEL01;s__SFEL01 sp016292635	109	1558602	61512	21759	6637	306	94.84	0.28
MAG3421	d__Bacteria;p__Bacteroidota;c__Bacteroidia;o__Bacteroidales;f__UBA932;g__Cryptobacteroides;s__Cryptobacteroides sp016295455	171	1963235	91360	16690	5009	358	94.83	1.76
MAG3458	d__Bacteria;p__Bacteroidota;c__Bacteroidia;o__Bacteroidales;f__Muribaculaceae;g__CAG-485;s__Unclassified	213	2326378	66751	17869	4602	351	94.82	0.88
MAG2706	d__Bacteria;p__Bacillota_A;c__Clostridia;o__Oscillospirales;f__Ruminococcaceae;g__UMGS1889;s__UMGS1889 sp017828975	754	2432106	22229	3927	1730	258	94.81	6.41
MAG2551	d__Bacteria;p__Bacillota_A;c__Clostridia;o__Oscillospirales;f__Ruminococcaceae;g__Ruminococcus;s__Ruminococcus flavefaciens_G	110	2630338	95420	36790	11275	323	94.81	0.35
MAG1433	d__Bacteria;p__Bacillota_A;c__Clostridia;o__Oscillospirales;f__Acutalibacteraceae;g__CAG-557;s__Unclassified	200	967782	30073	6412	2373	246	94.8	2.27
MAG2679	d__Bacteria;p__Bacillota_A;c__Clostridia;o__Christensenellales;f__CAG-138;g__SFEL01;s__SFEL01 sp004557245	317	1605301	43898	6734	2480	279	94.79	0.22
MAG106	d__Bacteria;p__Bacillota_A;c__Clostridia;o__Christensenellales;f__CAG-138;g__PeH17;s__PeH17 sp000435055	230	1765342	52402	11554	3541	306	94.77	0.16
MAG3944	d__Bacteria;p__Bacillota_A;c__Clostridia;o__Oscillospirales;f__CAG-272;g__HGM12713;s__Unclassified	170	2181531	51795	18378	6652	320	94.72	0.65
MAG748	d__Bacteria;p__Bacillota_A;c__Clostridia;o__Oscillospirales;f__Acutalibacteraceae;g__Fimenecus;s__Unclassified	423	1858528	31018	6110	2021	286	94.71	2.09
MAG2556	d__Bacteria;p__Spirochaetota;c__Spirochaetia;o__Treponematales;f__Treponemataceae;g__Treponema_D;s__Treponema_D sp022773305	295	2933546	62976	15326	4598	338	94.65	0.23
MAG4004	d__Bacteria;p__Bacillota_A;c__Clostridia;o__TANB77;f__CAG-508;g__UMGS1781;s__UMGS1781 sp900555075	66	1078670	58489	28179	8926	281	94.64	2.89
MAG2104	d__Bacteria;p__Bacteroidota;c__Bacteroidia;o__Bacteroidales;f__Bacteroidaceae;g__Bacteroides;s__Bacteroides fluxus	266	3732432	93059	24413	6475	353	94.63	1.28
MAG1861	d__Bacteria;p__Bacillota_A;c__Clostridia;o__Oscillospirales;f__Oscillospiraceae;g__Faecousia;s__Unclassified	165	1750817	69175	15908	4923	307	94.6	0.1
MAG70	d__Bacteria;p__Bacillota_A;c__Clostridia;o__Oscillospirales;f__CAG-272;g__CAKSQF01;s__Unclassified	405	2049033	31142	6949	2403	281	94.56	1.75
MAG3695	d__Bacteria;p__Bacillota_A;c__Clostridia;o__Oscillospirales;f__Oscillospiraceae;g__CAG-103;s__CAG-103 sp004556965	232	1581368	39489	8875	3411	290	94.55	0.28
MAG3338	d__Bacteria;p__Bacillota_A;c__Clostridia;o__Oscillospirales;f__Oscillospiraceae;g__ER4;s__ER4 sp016295615	271	1385063	22965	7096	2474	271	94.54	0.82
MAG2421	d__Bacteria;p__Bacillota_A;c__Clostridia;o__Christensenellales;f__CAG-74;g__SFHK01;s__SFHK01 sp004556395	540	2737125	27050	5977	2603	286	94.52	1.51
MAG706	d__Bacteria;p__Bacteroidota;c__Bacteroidia;o__Bacteroidales;f__Muribaculaceae;g__Sodaliphilus;s__Sodaliphilus sp004557565	539	2083667	16347	4554	2139	309	94.51	1.8
MAG1318	d__Bacteria;p__Bacillota_A;c__Clostridia;o__Christensenellales;f__CAG-138;g__SFDB01;s__SFDB01 sp004558825	301	1371002	21033	5864	2176	278	94.5	1.97
MAG1685	d__Bacteria;p__Bacillota_A;c__Clostridia;o__TANB77;f__CAG-508;g__CAG-492;s__Unclassified	56	1475531	93826	39461	13217	283	94.5	5.02
MAG3123	d__Bacteria;p__Bacillota_A;c__Clostridia;o__Oscillospirales;f__Oscillospiraceae;g__Evtepia;s__Evtepia sp004551945	296	1857809	23820	8272	3035	284	94.49	2.47
MAG2271	d__Bacteria;p__Bacillota_A;c__Clostridia;o__Oscillospirales;f__Oscillospiraceae;g__Evtepia;s__Evtepia sp004551945	310	1968174	29777	8528	3239	280	94.48	3.91
MAG1629	d__Bacteria;p__Bacillota_A;c__Clostridia;o__TANB77;f__CAG-508;g__CAG-492;s__Unclassified	191	1529252	54117	15816	3011	276	94.47	4.97
MAG2739	d__Bacteria;p__Bacillota_A;c__Clostridia;o__Oscillospirales;f__Acutalibacteraceae;g__CAG-488;s__Unclassified	332	2245446	43739	11629	2853	309	94.47	0.19
MAG2459	d__Bacteria;p__Bacillota_A;c__Clostridia;o__Oscillospirales;f__Oscillospiraceae;g__F23-B02;s__F23-B02 sp000431075	210	1566995	45646	11626	3627	291	94.46	2.28
MAG1836	d__Bacteria;p__Bacillota_C;c__Negativicutes;o__Acidaminococcales;f__Acidaminococcaceae;g__Phascolarctobacterium_A;s__Phascolarctobacterium_A succinatutens	138	1801385	65676	19982	6245	296	94.46	0
MAG1312	d__Bacteria;p__Actinomycetota;c__Coriobacteriia;o__Coriobacteriales;f__Eggerthellaceae;g__W1P20-047;s__W1P20-047 sp004555335	365	1721461	63630	7064	1884	290	94.45	3.68
MAG2674	d__Bacteria;p__Bacillota;c__Bacilli;o__RF39;f__UBA660;g__UMGS1449;s__Unclassified	51	1025330	111486	37429	10810	299	94.43	0.03
MAG1494	d__Bacteria;p__Actinomycetota;c__Coriobacteriia;o__Coriobacteriales;f__Atopobiaceae;g__UBA7748;s__UBA7748 sp900314535	148	2326826	114269	24843	6689	310	94.41	4
MAG906	d__Bacteria;p__Bacillota_A;c__Clostridia;o__Monoglobales;f__Monoglobaceae;g__UMGS1820;s__UMGS1820 sp900545865	573	2110753	22889	4639	1825	292	94.4	1.55
MAG1927	d__Bacteria;p__Bacillota_A;c__Clostridia;o__Oscillospirales;f__Oscillospiraceae;g__ER4;s__ER4 sp900317525	201	1464473	42115	9972	3509	294	94.4	4.58
MAG2040	d__Bacteria;p__Bacillota_A;c__Clostridia;o__Christensenellales;f__CAG-138;g__PeH17;s__PeH17 sp000435055	116	1822622	59580	25482	9045	322	94.4	0.34
MAG1529	d__Bacteria;p__Pseudomonadota;c__Gammaproteobacteria;o__Pseudomonadales;f__Pseudomonadaceae;g__Halopseudomonas;s__Unclassified	145	3138106	141022	34913	11117	311	94.37	1.73
MAG961	d__Bacteria;p__Pseudomonadota;c__Gammaproteobacteria;o__Cardiobacteriales;f__Wohlfahrtiimonadaceae;g__Ignatzschineria;s__Unclassified	298	2015116	45123	9031	3206	293	94.35	0.82
MAG2001	d__Bacteria;p__Bacillota_A;c__Clostridia;o__Oscillospirales;f__Ruminococcaceae;g__UBA3818;s__UBA3818 sp002369315	326	1601090	27883	5753	2677	259	94.31	1.66
MAG256	d__Bacteria;p__Bacillota_A;c__Clostridia;o__Oscillospirales;f__Acutalibacteraceae;g__Fimenecus;s__Fimenecus sp004556705	416	1295928	18508	4113	1541	261	94.31	3.83
MAG198	d__Bacteria;p__Bacillota_A;c__Clostridia;o__Christensenellales;f__CAG-138;g__PeH17;s__PeH17 sp000435055	377	1696119	27849	5827	2251	296	94.3	0.31
MAG1302	d__Bacteria;p__Actinomycetota;c__Coriobacteriia;o__Coriobacteriales;f__UMGS124;g__UMGS124;s__UMGS124 sp019420325	463	2323477	32738	6162	2543	305	94.3	2.51
MAG3750	d__Bacteria;p__Actinomycetota;c__Actinomycetia;o__Propionibacteriales;f__Propionibacteriaceae;g__Nigerium;s__Unclassified	513	3179020	43941	8268	2928	288	94.29	1.83
MAG1370	d__Bacteria;p__Fibrobacterota;c__Fibrobacteria;o__Fibrobacterales;f__Fibrobacteraceae;g__Hallerella;s__Hallerella succinigenes	317	2652001	38608	12429	3891	318	94.27	3.32
MAG2700	d__Bacteria;p__Bacillota_A;c__Clostridia;o__Peptostreptococcales;f__Anaerovoracaceae;g__Lentihominibacter;s__Lentihominibacter sp022775805	159	1585683	65615	20079	4419	310	94.27	2.69
MAG4148	d__Bacteria;p__Bacillota_A;c__Clostridia;o__Christensenellales;f__CAG-138;g__SFEL01;s__SFEL01 sp004557245	370	1647201	21965	5763	2174	270	94.2	0.89
MAG1144	d__Bacteria;p__Bacillota_A;c__Clostridia;o__Christensenellales;f__CAG-138;g__SFEL01;s__SFEL01 sp004557245	272	1681706	31574	8614	2988	293	94.19	1.78
MAG3687	d__Bacteria;p__Bacillota_A;c__Clostridia;o__Christensenellales;f__CAG-138;g__PeH17;s__PeH17 sp000435055	304	1552085	28802	6100	2676	294	94.19	0.6
MAG3311	d__Bacteria;p__Bacillota_A;c__Clostridia;o__Lachnospirales;f__Lachnospiraceae;g__Acetatifactor;s__Acetatifactor sp018385425	263	2312295	63566	13558	4000	323	94.18	2.82
MAG2187	d__Bacteria;p__Bacteroidota;c__Bacteroidia;o__Bacteroidales;f__F082;g__Limimorpha;s__Limimorpha sp900769945	156	1938944	76569	18634	5700	334	94.14	0.49
MAG2969	d__Bacteria;p__Bacillota_A;c__Clostridia;o__Oscillospirales;f__Ruminococcaceae;g__Gemmiger;s__Gemmiger formicilis	436	1884586	19732	5503	2308	287	94.1	1.2
MAG302	d__Bacteria;p__Bacillota_A;c__Clostridia;o__Christensenellales;f__CAG-138;g__PeH17;s__PeH17 sp000435055	237	1723041	52017	10864	3363	306	94.1	1.46
MAG926	d__Bacteria;p__Actinomycetota;c__Actinomycetia;o__Propionibacteriales;f__Propionibacteriaceae;g__Propionibacterium;s__Unclassified	101	2073102	183570	41711	8790	330	94.09	0.13
MAG507	d__Bacteria;p__Bacillota;c__Bacilli;o__RF39;f__UBA660;g__CAG-611;s__CAG-611 sp900552235	83	817203	47517	17292	4248	278	94.09	0.9
MAG1954	d__Bacteria;p__Bacteroidota;c__Bacteroidia;o__Bacteroidales;f__UBA932;g__Cryptobacteroides;s__Cryptobacteroides sp000433355	605	2612602	21242	5551	2202	318	94.08	2.78
MAG505	d__Bacteria;p__Bacteroidota;c__Bacteroidia;o__Bacteroidales;f__UBA932;g__Cryptobacteroides;s__Cryptobacteroides sp900546925	178	1860114	53131	14771	4661	353	94.07	0.7
MAG359	d__Bacteria;p__Bacteroidota;c__Bacteroidia;o__Bacteroidales;f__Bacteroidaceae;g__Phocaeicola;s__Phocaeicola plebeius_A	184	3653576	125854	36143	9457	360	94.04	0.05
MAG3246	d__Bacteria;p__Bacillota_A;c__Clostridia;o__TANB77;f__CAG-508;g__CAG-273;s__CAG-273 sp003507395	152	950385	27183	8268	2782	268	94.02	1.6
MAG3749	d__Bacteria;p__Bacteroidota;c__Bacteroidia;o__Flavobacteriales;f__Flavobacteriaceae;g__Flavobacterium;s__Unclassified	208	2610984	73479	19952	5885	309	94.01	6.4
MAG4151	d__Bacteria;p__Bacillota_A;c__Clostridia;o__TANB77;f__CAG-508;g__CAG-245;s__Unclassified	189	1396354	52667	12003	3000	288	94	6.41
MAG3490	d__Bacteria;p__Bacillota_A;c__Clostridia;o__TANB77;f__CAG-508;g__CAG-273;s__CAG-273 sp003507395	130	1330900	135744	18195	3852	266	93.97	2.81
MAG2891	d__Bacteria;p__Cyanobacteriota;c__Vampirovibrionia;o__Gastranaerophilales;f__Gastranaerophilaceae;g__UMGS1585;s__UMGS1585 sp900553205	147	1862127	73656	16093	6576	298	93.95	1.66
MAG3058	d__Bacteria;p__Spirochaetota;c__Spirochaetia;o__Treponematales;f__Treponemataceae;g__Treponema_D;s__Treponema_D sp018385415	219	2534808	101297	19668	4911	331	93.91	2.63
MAG1589	d__Bacteria;p__Bacillota_A;c__Clostridia;o__Oscillospirales;f__Acutalibacteraceae;g__UBA1417;s__UBA1417 sp003531055	317	1911806	47801	8175	2793	284	93.88	0.22
MAG2770	d__Bacteria;p__Bacillota_A;c__Clostridia;o__Oscillospirales;f__Ruminococcaceae;g__Gemmiger;s__Gemmiger variabilis_A	523	1724575	20127	3960	1757	268	93.84	5.16
MAG1766	d__Bacteria;p__Bacillota_A;c__Clostridia;o__Oscillospirales;f__Ruminococcaceae;g__Ruminiclostridium_E;s__Ruminiclostridium_E sp016302655	488	1999067	19813	4987	2076	282	93.82	2.26
MAG3468	d__Bacteria;p__Bacillota_A;c__Clostridia;o__Oscillospirales;f__Oscillospiraceae;g__Enterenecus;s__Unclassified	123	2218323	116614	46455	9152	321	93.81	0.65
MAG2740	d__Bacteria;p__Bacteroidota;c__Bacteroidia;o__Bacteroidales;f__P3;g__Onthomorpha;s__Onthomorpha sp004551865	287	1672015	24168	8061	2803	315	93.8	1.57
MAG3603	d__Bacteria;p__Bacillota;c__Bacilli;o__RF39;f__UBA660;g__UBA6448;s__UBA6448 sp000437315	160	1100637	47253	10134	3097	272	93.79	0.95
MAG1957	d__Bacteria;p__Actinomycetota;c__Actinomycetia;o__Propionibacteriales;f__Propionibacteriaceae;g__Arachnia;s__Unclassified	365	2519465	35315	10532	3112	298	93.78	4.56
MAG3571	d__Bacteria;p__Bacillota;c__Bacilli;o__Erysipelotrichales;f__Erysipelotrichaceae;g__Floccifex;s__Floccifex porci	377	1462260	19058	4915	1934	266	93.77	2.39
MAG4001	d__Bacteria;p__Bacillota_A;c__Clostridia;o__Christensenellales;f__CAG-138;g__PeH17;s__PeH17 sp004556165	328	1474414	19359	6189	2218	285	93.77	1.87
MAG755	d__Bacteria;p__Bacillota_A;c__Clostridia;o__Oscillospirales;f__Acutalibacteraceae;g__UBA6857;s__UBA6857 sp016293225	246	1922815	55064	11507	3712	308	93.76	2.74
MAG583	d__Bacteria;p__Bacillota;c__Bacilli;o__Erysipelotrichales;f__Erysipelotrichaceae;g__UBA636;s__Unclassified	147	1241255	57185	13764	3971	292	93.76	2.31
MAG1646	d__Bacteria;p__Verrucomicrobiota;c__Kiritimatiellia;o__RFP12;f__UBA1067;g__Spyradenecus;s__Unclassified	52	2021672	165943	80551	19273	388	93.72	0.16
MAG2663	d__Bacteria;p__Bacteroidota;c__Bacteroidia;o__Bacteroidales;f__UBA932;g__Cryptobacteroides;s__Cryptobacteroides sp000433355	427	2869363	34702	8695	3481	338	93.72	2.69
MAG2420	d__Bacteria;p__Bacillota;c__Bacilli;o__Lactobacillales;f__Aerococcaceae;g__Aerococcus;s__Aerococcus suis	423	2068671	160253	28162	1441	268	93.72	8.44
MAG2931	d__Bacteria;p__Bacillota_A;c__Clostridia;o__Christensenellales;f__CAG-138;g__PeH17;s__PeH17 sp000435055	376	1725464	21062	6035	2366	290	93.72	1.82
MAG2160	d__Bacteria;p__Bacillota;c__Bacilli;o__Erysipelotrichales;f__Erysipelotrichaceae;g__UBA636;s__UBA636 sp002299675	355	1480774	24116	6022	1981	266	93.7	2.19
MAG3294	d__Bacteria;p__Bacteroidota;c__Bacteroidia;o__Bacteroidales;f__Muribaculaceae;g__CAG-873;s__CAG-873 sp945828175	278	2088858	35872	10736	3847	336	93.7	0.22
MAG2246	d__Bacteria;p__Actinomycetota;c__Actinomycetia;o__Actinomycetales;f__Actinomycetaceae;g__Arcanobacterium_A;s__Arcanobacterium_A sp022778805	164	1941313	131381	17349	5850	338	93.69	0.25
MAG468	d__Bacteria;p__Bacillota_A;c__Clostridia;o__Oscillospirales;f__Oscillospiraceae;g__ER4;s__ER4 sp016295615	359	1469117	56190	5017	2022	260	93.69	0.81
MAG935	d__Bacteria;p__Bacillota_A;c__Clostridia;o__Peptostreptococcales;f__Anaerovoracaceae;g__JALEJU01;s__JALEJU01 sp022769485	57	1478912	130483	48844	12578	320	93.66	0.29
MAG4000	d__Bacteria;p__Bacillota_A;c__Clostridia;o__TANB77;f__CAG-508;g__RGIG8482;s__Unclassified	47	1329152	168761	40303	19348	289	93.65	2.58
MAG3052	d__Bacteria;p__Bacillota_A;c__Clostridia;o__Oscillospirales;f__Acutalibacteraceae;g__Eubacterium_R;s__Eubacterium_R sp945788455	360	1348148	19432	4551	1976	280	93.65	0.82
MAG2213	d__Bacteria;p__Actinomycetota;c__Coriobacteriia;o__Coriobacteriales;f__Atopobiaceae;g__UBA7741;s__Unclassified	107	2354909	203781	50905	12750	336	93.64	0.9
MAG442	d__Bacteria;p__Bacillota_A;c__Clostridia;o__Lachnospirales;f__Lachnospiraceae;g__UBA1712;s__UBA1712 sp900766815	223	1569873	70956	12097	2866	311	93.61	2.7
MAG786	d__Bacteria;p__Bacillota_A;c__Clostridia;o__Christensenellales;f__CAG-138;g__PeH17;s__PeH17 sp000435055	202	1841579	74109	13828	4238	313	93.6	2.76
MAG3234	d__Bacteria;p__Bacteroidota;c__Bacteroidia;o__Bacteroidales;f__Porphyromonadaceae;g__Porphyromonas_A;s__Porphyromonas_A somerae	149	2150073	140697	27207	6990	350	93.6	1.25
MAG1260	d__Bacteria;p__Bacteroidota;c__Bacteroidia;o__Bacteroidales;f__P3;g__Onthomorpha;s__Onthomorpha sp004551865	257	1655811	42617	8723	3239	315	93.59	0.21
MAG3913	d__Bacteria;p__Bacteroidota;c__Bacteroidia;o__Bacteroidales;f__Porphyromonadaceae;g__Porphyromonas_A;s__Porphyromonas_A sp004555765	311	1660281	33707	6581	2840	319	93.59	5.47
MAG2654	d__Bacteria;p__Bacillota;c__Bacilli;o__RF39;f__UBA660;g__CAG-533;s__CAG-533 sp900551105	60	1076455	112099	34691	8921	294	93.58	1.62
MAG1170	d__Bacteria;p__Bacteroidota;c__Bacteroidia;o__Bacteroidales;f__Muribaculaceae;g__Sodaliphilus;s__Sodaliphilus sp004557565	661	2266478	21108	4075	1777	303	93.58	1.99
MAG2371	d__Bacteria;p__Actinomycetota;c__Coriobacteriia;o__Coriobacteriales;f__Coriobacteriaceae;g__Collinsella;s__Collinsella sp002391315	316	1511903	21364	7191	2139	294	93.58	0.98
MAG615	d__Bacteria;p__Bacteroidota;c__Bacteroidia;o__Bacteroidales;f__Bacteroidaceae;g__Phocaeicola;s__Phocaeicola plebeius_A	89	3400846	130385	53324	18839	372	93.58	0.05
MAG1725	d__Bacteria;p__Bacillota;c__Bacilli;o__RF39;f__UBA660;g__RUG705;s__RUG705 sp934098395	107	1423638	84243	29523	5340	266	93.57	5.8
MAG3939	d__Bacteria;p__Bacillota;c__Bacilli;o__Erysipelotrichales;f__Erysipelotrichaceae;g__Bulleidia;s__Bulleidia sp016293365	211	1884396	40776	14256	4061	295	93.52	1.13
MAG2497	d__Bacteria;p__Bacillota_A;c__Clostridia;o__Oscillospirales;f__Oscillospiraceae;g__F23-B02;s__F23-B02 sp016292445	348	1495519	21544	5832	1997	272	93.52	1.04
MAG4076	d__Bacteria;p__Bacillota_A;c__Clostridia;o__Oscillospirales;f__SIG627;g__Unclassified;s__Unclassified	117	1649051	46890	20334	6893	317	93.52	1.27
MAG2636	d__Bacteria;p__Bacillota_A;c__Clostridia;o__Lachnospirales;f__Lachnospiraceae;g__Acetatifactor;s__Acetatifactor sp018385425	86	2836269	255901	62577	15786	339	93.51	0.4
MAG1668	d__Bacteria;p__Bacillota;c__Bacilli;o__Erysipelotrichales;f__Erysipelotrichaceae;g__JAHHTG01;s__Unclassified	284	1363425	30647	6405	2367	276	93.51	2.24
MAG2135	d__Bacteria;p__Verrucomicrobiota;c__Lentisphaeria;o__UBA1407;f__UBA1407;g__UBA1724;s__UBA1724 sp900548225	206	2046213	58360	13688	4679	347	93.47	0.67
MAG2331	d__Bacteria;p__Bacillota_A;c__Clostridia;o__Christensenellales;f__CAG-138;g__Phil1;s__Phil1 sp004558525	57	1676153	115450	52775	13799	318	93.47	0.13
MAG383	d__Archaea;p__Methanobacteriota;c__Methanobacteria;o__Methanobacteriales;f__Methanobacteriaceae;g__Methanobrevibacter;s__Methanobrevibacter ruminantium_A	61	1811823	190868	62209	21166	290	93.47	0.02
MAG3614	d__Bacteria;p__Bacillota_A;c__Clostridia;o__Christensenellales;f__CAG-74;g__SFHK01;s__SFHK01 sp004556395	489	2749194	33476	6962	2931	289	93.46	2.25
MAG2809	d__Bacteria;p__Bacteroidota;c__Bacteroidia;o__Bacteroidales;f__Muribaculaceae;g__CAG-485;s__Unclassified	309	2443591	59330	12794	3469	331	93.46	1.29
MAG489	d__Bacteria;p__Bacillota_A;c__Clostridia;o__Oscillospirales;f__UBA644;g__UBA644;s__UBA644 sp002299265	473	1666195	15214	4503	1750	266	93.44	2.15
MAG519	d__Bacteria;p__Bacillota;c__Bacilli;o__Erysipelotrichales;f__Erysipelotrichaceae;g__Bulleidia;s__Bulleidia sp900539965	155	1769190	71217	18792	5075	304	93.43	0.68
MAG362	d__Bacteria;p__Bacillota_A;c__Clostridia;o__Oscillospirales;f__Acutalibacteraceae;g__Fimenecus;s__Unclassified	437	1751018	54172	5213	1920	282	93.42	2.48
MAG1019	d__Bacteria;p__Bacillota_A;c__Clostridia;o__Oscillospirales;f__Acutalibacteraceae;g__DTU089;s__Unclassified	361	1781408	20915	6498	2456	296	93.41	2.08
MAG2535	d__Bacteria;p__Bacillota_A;c__Clostridia;o__Christensenellales;f__CAG-138;g__SFEL01;s__SFEL01 sp004557245	411	1559441	18481	4999	1917	267	93.4	2.47
MAG255	d__Bacteria;p__Bacillota_A;c__Clostridia;o__Peptostreptococcales;f__Anaerovoracaceae;g__Lentihominibacter;s__Unclassified	112	1587514	58592	24386	6476	319	93.39	0.3
MAG1577	d__Bacteria;p__Bacillota_A;c__Clostridia;o__TANB77;f__CAG-508;g__CAG-492;s__Unclassified	142	1385180	60077	18483	3971	289	93.37	4.97
MAG3029	d__Bacteria;p__Bacillota_A;c__Clostridia;o__Oscillospirales;f__Oscillospiraceae;g__Faecousia;s__Unclassified	142	1526729	48930	16114	4924	306	93.37	2.41
MAG618	d__Bacteria;p__Bacteroidota;c__Bacteroidia;o__Bacteroidales;f__Muribaculaceae;g__Sodaliphilus;s__Sodaliphilus sp004557565	647	2210449	18727	4291	1720	301	93.37	3.06
MAG2296	d__Bacteria;p__Bacillota_A;c__Clostridia;o__Oscillospirales;f__Ruminococcaceae;g__Ruminiclostridium_E;s__Ruminiclostridium_E sp016297165	585	1796347	13666	3774	1582	266	93.36	1.19
MAG2584	d__Bacteria;p__Bacillota_A;c__Clostridia;o__Peptostreptococcales;f__Anaerovoracaceae;g__RGIG7111;s__RGIG7111 sp945873875	95	1667674	81374	24734	8500	336	93.35	0.01
MAG1037	d__Bacteria;p__Actinomycetota;c__Actinomycetia;o__Actinomycetales;f__Micrococcaceae;g__Yaniella;s__Yaniella halotolerans	399	2577224	92001	13063	2558	285	93.34	5.77
MAG3281	d__Bacteria;p__Bacillota_A;c__Clostridia;o__Oscillospirales;f__CAG-382;g__SFLA01;s__SFLA01 sp004553575	212	1514180	58134	10819	3327	307	93.33	1.13
MAG1091	d__Bacteria;p__Bacillota;c__Bacilli;o__Erysipelotrichales;f__Erysipelotrichaceae;g__UBA636;s__UBA636 sp002299675	337	1437323	24027	5770	2093	270	93.31	1.06
MAG1409	d__Bacteria;p__Bacillota_A;c__Clostridia;o__Peptostreptococcales;f__Anaerovoracaceae;g__Fimisoma;s__Fimisoma sp002320005	206	1654335	39405	12281	3878	278	93.29	1.29
MAG465	d__Bacteria;p__Cyanobacteriota;c__Vampirovibrionia;o__Gastranaerophilales;f__Gastranaerophilaceae;g__UBA1221;s__Unclassified	156	1763876	55307	16717	5613	288	93.29	0.62
MAG3342	d__Bacteria;p__Bacillota_A;c__Clostridia;o__Peptostreptococcales;f__Anaerovoracaceae;g__RUG099;s__Unclassified	51	1712142	130003	69068	19382	336	93.28	0.67
MAG464	d__Bacteria;p__Bacillota_A;c__Clostridia;o__Lachnospirales;f__Lachnospiraceae;g__Anaerobutyricum;s__Anaerobutyricum hallii	587	3344397	44023	10892	2076	280	93.28	2.35
MAG3510	d__Bacteria;p__Bacillota_A;c__Clostridia;o__Oscillospirales;f__CAG-382;g__SFLA01;s__SFLA01 sp004553575	321	1570089	24662	6482	2520	288	93.27	0.55
MAG18	d__Bacteria;p__Bacillota_A;c__Clostridia;o__Christensenellales;f__CAG-314;g__SFEB01;s__SFEB01 sp004558105	135	1154179	33195	12419	3861	299	93.26	0.42
MAG3781	d__Bacteria;p__Bacillota_A;c__Clostridia;o__Oscillospirales;f__Ruminococcaceae;g__Ruminiclostridium_E;s__Ruminiclostridium_E sp016297165	464	1840506	15613	5463	1922	284	93.24	2.38
MAG3952	d__Bacteria;p__Bacillota_A;c__Clostridia;o__Lachnospirales;f__Lachnospiraceae;g__Acetatifactor;s__Acetatifactor sp016293615	101	2758899	116663	36784	13487	342	93.24	0
MAG345	d__Bacteria;p__Bacteroidota;c__Bacteroidia;o__Bacteroidales;f__UBA932;g__Cryptobacteroides;s__Cryptobacteroides sp016295455	185	1817343	61092	15749	4409	359	93.17	1.68
MAG661	d__Bacteria;p__Bacillota;c__Bacilli;o__Erysipelotrichales;f__Erysipelotrichaceae;g__UBA636;s__UBA636 sp002299675	314	1507971	27737	6670	2275	272	93.16	3.38
MAG619	d__Bacteria;p__Bacillota_A;c__Clostridia;o__Oscillospirales;f__Oscillospiraceae;g__Evtepia;s__Evtepia sp004551945	333	1838782	29164	7139	2734	278	93.15	2.42
MAG3075	d__Bacteria;p__Bacillota_A;c__Clostridia;o__Oscillospirales;f__Oscillospiraceae;g__Vescimonas;s__Vescimonas sp003487665	208	1582704	27394	11753	3770	289	93.13	0.48
MAG2731	d__Bacteria;p__Bacteroidota;c__Bacteroidia;o__Bacteroidales;f__Bacteroidaceae;g__Prevotella;s__Prevotella sp900548195	523	3588512	49029	9371	3094	323	93.1	2.45
MAG334	d__Bacteria;p__Bacteroidota;c__Bacteroidia;o__Bacteroidales;f__Muribaculaceae;g__Sodaliphilus;s__Sodaliphilus sp004557565	627	2188152	29427	4488	1724	298	93.1	0.46
MAG1032	d__Bacteria;p__Cyanobacteriota;c__Vampirovibrionia;o__Gastranaerophilales;f__Gastranaerophilaceae;g__UBA1221;s__Unclassified	186	1727018	62394	12666	4819	281	93.09	1
MAG3012	d__Bacteria;p__Bacillota_A;c__Clostridia;o__Oscillospirales;f__Oscillospiraceae;g__Evtepia;s__Evtepia sp004551945	126	2160716	96531	26890	8147	303	93.09	2.97
MAG1483	d__Bacteria;p__Bacillota_A;c__Clostridia;o__Oscillospirales;f__Butyricicoccaceae;g__JAEDEU01;s__JAEDEU01 sp016293155	391	1778315	25952	6809	1979	269	93.08	1.87
MAG286	d__Bacteria;p__Bacillota_A;c__Clostridia;o__Christensenellales;f__CAG-138;g__Phil1;s__Phil1 sp004558525	193	1558156	30283	11372	4310	294	93.07	1.31
MAG2492	d__Bacteria;p__Bacillota_A;c__Clostridia;o__Oscillospirales;f__Acutalibacteraceae;g__Eubacterium_R;s__Eubacterium_R sp945788455	151	1553523	52355	15245	5018	319	93.05	1.21
MAG3196	d__Bacteria;p__Spirochaetota;c__Spirochaetia;o__Treponematales;f__Treponemataceae;g__Treponema_D;s__Treponema_D succinifaciens	123	2316259	79450	34065	9344	318	93.05	0.34
MAG1984	d__Bacteria;p__Bacillota;c__Bacilli;o__Lactobacillales;f__Lactobacillaceae;g__Limosilactobacillus;s__Limosilactobacillus mucosae	259	1835953	67242	12110	2951	290	92.98	2.59
MAG3197	d__Bacteria;p__Bacillota_A;c__Clostridia;o__Lachnospirales;f__Lachnospiraceae;g__Oliverpabstia;s__Oliverpabstia sp004556655	394	3270760	49519	12776	3734	310	92.98	9.61
MAG2924	d__Bacteria;p__Bacillota_A;c__Clostridia;o__Oscillospirales;f__Ruminococcaceae;g__UBA3818;s__UBA3818 sp002369315	356	1578282	21336	5569	2217	256	92.97	1.23
MAG3935	d__Bacteria;p__Spirochaetota;c__Spirochaetia;o__Treponematales;f__Treponemataceae;g__Treponema_D;s__Treponema_D sp016294035	51	2258409	150354	77655	25703	346	92.96	0.45
MAG2715	d__Bacteria;p__Bacillota;c__Bacilli;o__Erysipelotrichales;f__Erysipelotrichaceae;g__UBA636;s__UBA636 sp002299675	319	1439494	27572	5730	2169	267	92.95	0.22
MAG3143	d__Bacteria;p__Bacillota;c__Bacilli;o__RF39;f__UBA660;g__JAEDMO01;s__JAEDMO01 sp016302935	74	1053160	95558	26997	6992	287	92.94	1.2
MAG2152	d__Bacteria;p__Bacteroidota;c__Bacteroidia;o__Bacteroidales;f__P3;g__Onthomorpha;s__Onthomorpha sp004551865	304	1722096	34301	8175	2564	307	92.93	0.52
MAG2375	d__Bacteria;p__Bacillota_A;c__Clostridia;o__Oscillospirales;f__Oscillospiraceae;g__F23-B02;s__F23-B02 sp022784505	124	1544973	81107	20714	5703	304	92.92	0.29
MAG1056	d__Bacteria;p__Bdellovibrionota;c__UBA2361;o__UBA2361;f__CAKMMH01;g__CAKMMH01;s__CAKMMH01 sp927798255	141	2342044	113868	58897	7699	306	92.9	6.3
MAG685	d__Bacteria;p__Spirochaetota;c__Spirochaetia;o__Treponematales;f__Treponemataceae;g__Treponema_D;s__Treponema_D sp900769985	372	2416115	33520	9103	3086	304	92.9	2.74
MAG826	d__Bacteria;p__Bacillota;c__Bacilli;o__RF39;f__UBA660;g__CAG-914;s__CAG-914 sp000437895	96	972919	64975	16749	5078	298	92.86	1.37
MAG1305	d__Bacteria;p__Bacillota_A;c__Clostridia;o__Oscillospirales;f__Oscillospiraceae;g__CAG-103;s__CAG-103 sp004556965	194	1642142	36193	11773	4153	292	92.86	0.64
MAG2183	d__Bacteria;p__Bacillota_A;c__Clostridia;o__Oscillospirales;f__CAG-272;g__Avispirillum;s__Unclassified	199	1947762	67419	15908	4269	316	92.85	0.23
MAG425	d__Bacteria;p__Bacillota_A;c__Clostridia;o__Oscillospirales;f__Oscillospiraceae;g__F23-B02;s__F23-B02 sp004556755	75	1595187	98949	31887	9811	309	92.84	0.38
MAG914	d__Bacteria;p__Bacillota;c__Bacilli;o__Erysipelotrichales;f__Erysipelotrichaceae;g__UBA636;s__UBA636 sp002299675	298	1448714	22923	6278	2379	270	92.83	1.53
MAG3886	d__Bacteria;p__Bacillota_A;c__Clostridia;o__Oscillospirales;f__Acutalibacteraceae;g__UBA1417;s__UBA1417 sp003531055	395	1923816	40064	6858	2379	275	92.82	0.09
MAG1435	d__Bacteria;p__Bacillota;c__Bacilli;o__Lactobacillales;f__Lactobacillaceae;g__Lactobacillus;s__Lactobacillus johnsonii	168	1659934	102837	31270	3233	297	92.82	0.61
MAG415	d__Bacteria;p__Bacillota_A;c__Clostridia;o__Oscillospirales;f__Butyricicoccaceae;g__JAEDEU01;s__JAEDEU01 sp016293155	375	1770023	24737	6499	2250	274	92.8	2.98
MAG3456	d__Bacteria;p__Bacillota;c__Bacilli;o__Erysipelotrichales;f__Erysipelotrichaceae;g__UBA636;s__UBA636 sp002299675	329	1536594	24935	6925	2158	274	92.79	1.51
MAG3475	d__Bacteria;p__Bacillota_A;c__Clostridia;o__Oscillospirales;f__Acutalibacteraceae;g__CAG-177;s__CAG-177 sp003514385	391	1815697	23881	6563	2194	274	92.78	2.81
MAG3356	d__Bacteria;p__Actinomycetota;c__Coriobacteriia;o__Coriobacteriales;f__Coriobacteriaceae;g__Collinsella;s__Collinsella sp002391315	240	1700697	52965	14808	2774	309	92.76	0.88
MAG3424	d__Bacteria;p__Bacillota_A;c__Clostridia;o__Oscillospirales;f__Acutalibacteraceae;g__CAG-557;s__Unclassified	147	970040	25760	8643	3250	252	92.76	3.25
MAG3789	d__Bacteria;p__Bacillota_A;c__Clostridia;o__Peptostreptococcales;f__Anaerovoracaceae;g__UMGS973;s__UMGS973 sp900547295	91	2334382	105358	35557	12975	309	92.74	1.18
MAG2377	d__Bacteria;p__Bacteroidota;c__Bacteroidia;o__Bacteroidales;f__Muribaculaceae;g__UBA7173;s__UBA7173 sp004557825	101	2163270	150960	35908	10534	382	92.73	0.01
MAG3397	d__Bacteria;p__Bacillota_A;c__Clostridia;o__Oscillospirales;f__Acutalibacteraceae;g__Fimenecus;s__Unclassified	150	1703155	66241	16084	5402	312	92.73	1.42
MAG161	d__Bacteria;p__Bacteroidota;c__Bacteroidia;o__Bacteroidales;f__Paludibacteraceae;g__W0P28-013;s__W0P28-013 sp004557405	336	1707616	22684	6929	2434	311	92.72	3.28
MAG3573	d__Bacteria;p__Bacillota_A;c__Clostridia;o__TANB77;f__CAG-465;g__CALXJE01;s__Unclassified	71	1052059	69676	23043	7893	286	92.7	0.41
MAG4123	d__Bacteria;p__Bacillota_A;c__Clostridia;o__Peptostreptococcales;f__Anaerovoracaceae;g__Fimisoma;s__Fimisoma sp002320005	144	1602796	67016	17414	5265	294	92.69	0.62
MAG3872	d__Bacteria;p__Bacteroidota;c__Bacteroidia;o__Bacteroidales;f__Bacteroidaceae;g__Phocaeicola;s__Phocaeicola coprophilus	172	3249944	176088	38695	9581	352	92.65	6.41
MAG2091	d__Bacteria;p__Bacillota_A;c__Clostridia;o__Christensenellales;f__CAG-138;g__PeH17;s__PeH17 sp900542285	199	1693848	59396	12570	3645	309	92.64	0.57
MAG2760	d__Bacteria;p__Bacillota_A;c__Clostridia;o__Christensenellales;f__CAG-74;g__Ventricola;s__Unclassified	250	3149999	57195	18739	5972	325	92.6	1.78
MAG1813	d__Bacteria;p__Bacillota_A;c__Clostridia;o__Oscillospirales;f__Acutalibacteraceae;g__CAG-177;s__CAG-177 sp003514385	405	1767249	27912	5993	1967	277	92.6	0.41
MAG1335	d__Bacteria;p__Bacillota_A;c__Clostridia;o__Oscillospirales;f__Oscillospiraceae;g__ER4;s__ER4 sp016295615	273	1231167	22367	5860	2340	269	92.57	0.89
MAG1977	d__Bacteria;p__Bacillota_A;c__Clostridia;o__Christensenellales;f__CAG-138;g__PeH17;s__PeH17 sp000435055	464	1502416	28191	4342	1584	275	92.56	3.15
MAG4016	d__Bacteria;p__Bacillota_A;c__Clostridia;o__Christensenellales;f__CAG-138;g__SFEL01;s__SFEL01 sp004557245	376	1609685	26813	5590	2180	269	92.55	3.77
MAG2116	d__Bacteria;p__Bacillota_A;c__Clostridia;o__Christensenellales;f__CAG-138;g__PeH17;s__PeH17 sp900542285	365	1473646	19715	4997	2117	282	92.54	4.99
MAG3540	d__Bacteria;p__Bacillota_A;c__Clostridia;o__Lachnospirales;f__Lachnospiraceae;g__UBA1712;s__UBA1712 sp900766815	350	1557719	29025	5797	2226	292	92.5	1.03
MAG2359	d__Bacteria;p__Bacillota_A;c__Clostridia;o__Oscillospirales;f__Oscillospiraceae;g__F23-B02;s__F23-B02 sp004556755	239	1346519	37052	6707	2910	281	92.5	1.94
MAG3938	d__Bacteria;p__Bacillota_A;c__Clostridia;o__Oscillospirales;f__Acutalibacteraceae;g__Fimenecus;s__Unclassified	133	1914252	78051	29850	5805	313	92.49	0.22
MAG4086	d__Bacteria;p__Bacillota;c__Bacilli;o__RF39;f__UBA660;g__CAG-1000;s__CAG-1000 sp000436975	63	1239475	160072	58402	11416	292	92.48	2.84
MAG3564	d__Bacteria;p__Bacillota_A;c__Clostridia;o__Oscillospirales;f__Acutalibacteraceae;g__CAG-177;s__CAG-177 sp003514385	50	1827524	139268	60240	20965	316	92.47	0.28
MAG1368	d__Bacteria;p__Bacillota;c__Bacilli;o__Lactobacillales;f__Lactobacillaceae;g__Lactobacillus;s__Lactobacillus johnsonii	282	1859313	63496	11338	2709	276	92.46	2.98
MAG772	d__Bacteria;p__Bacteroidota;c__Bacteroidia;o__Bacteroidales;f__UBA932;g__Cryptobacteroides;s__Cryptobacteroides sp945874355	227	1767544	44461	11154	3441	344	92.45	5.33
MAG3358	d__Bacteria;p__Bacillota;c__Bacilli;o__RF39;f__UBA660;g__CAG-1000;s__CAG-1000 sp000436975	59	1221249	165260	60587	11710	296	92.45	3.68
MAG1350	d__Bacteria;p__Bacillota_A;c__Clostridia;o__Oscillospirales;f__Acutalibacteraceae;g__UBA6857;s__UBA6857 sp016293225	236	1930863	42500	11454	3763	309	92.45	0.12
MAG3514	d__Bacteria;p__Bacillota;c__Bacilli;o__Lactobacillales;f__Lactobacillaceae;g__Lactobacillus;s__Lactobacillus delbrueckii_B	289	1871968	48521	10635	2518	296	92.45	2.34
MAG2838	d__Bacteria;p__Bacillota_A;c__Clostridia;o__Oscillospirales;f__Acutalibacteraceae;g__UBA1417;s__UBA1417 sp003531055	198	1938530	119450	14757	4182	296	92.43	0
MAG1695	d__Bacteria;p__Bacteroidota;c__Bacteroidia;o__Flavobacteriales;f__Flavobacteriaceae;g__Salinimicrobium;s__Unclassified	331	3224893	71851	14353	4378	301	92.43	0.23
MAG1479	d__Bacteria;p__Bacillota_A;c__Clostridia;o__Christensenellales;f__CAG-138;g__SFEL01;s__SFEL01 sp004557245	309	1578015	20932	6662	2527	280	92.42	1.55
MAG1208	d__Bacteria;p__Bacillota_A;c__Clostridia;o__Oscillospirales;f__UBA644;g__UBA644;s__UBA644 sp002299265	273	1718979	26655	9196	2950	295	92.41	0.29
MAG2774	d__Bacteria;p__Bacillota_A;c__Clostridia;o__Christensenellales;f__CAG-138;g__CAG-1024;s__CAG-1024 sp004554165	60	2118642	142201	55982	17475	321	92.4	0.13
MAG2820	d__Bacteria;p__Bacillota_A;c__Clostridia;o__Oscillospirales;f__Acutalibacteraceae;g__UBA1417;s__UBA1417 sp003531055	332	1730026	35868	7348	2456	283	92.38	0.02
MAG3449	d__Bacteria;p__Bacillota_A;c__Clostridia;o__Christensenellales;f__CAG-138;g__SFEL01;s__SFEL01 sp004557245	342	1608787	29218	6239	2382	272	92.37	0.04
MAG1034	d__Bacteria;p__Bacillota_A;c__Clostridia;o__Christensenellales;f__CAG-74;g__Limiplasma;s__Limiplasma sp023404345	65	2969601	378570	191433	31480	325	92.35	1.96
MAG3976	d__Bacteria;p__Bacillota_A;c__Clostridia;o__Oscillospirales;f__Acutalibacteraceae;g__CAG-177;s__CAG-177 sp900770255	41	1935123	154626	76695	32535	330	92.32	0.51
MAG2163	d__Bacteria;p__Actinomycetota;c__Coriobacteriia;o__Coriobacteriales;f__UMGS124;g__UMGS124;s__UMGS124 sp019420325	678	2551746	24200	4780	1831	289	92.32	8.66
MAG3047	d__Bacteria;p__Bacteroidota;c__Bacteroidia;o__Bacteroidales;f__F082;g__Limimorpha;s__Limimorpha sp900769945	295	1711447	28504	7890	2916	327	92.32	0.04
MAG1255	d__Bacteria;p__Patescibacteria;c__Saccharimonadia;o__Saccharimonadales;f__Nanosyncoccaceae;g__UBA2834;s__Unclassified	274	916014	18270	4487	1546	259	92.29	3.99
MAG1860	d__Bacteria;p__Bacteroidota;c__Bacteroidia;o__Bacteroidales;f__Muribaculaceae;g__UBA7173;s__Unclassified	167	2060967	51912	16335	6121	352	92.28	1.02
MAG2115	d__Bacteria;p__Bacillota_A;c__Clostridia;o__Oscillospirales;f__Acutalibacteraceae;g__Eubacterium_R;s__Eubacterium_R sp900542875	243	1694900	36577	10212	3341	302	92.28	1.89
MAG2379	d__Bacteria;p__Bacillota_A;c__Clostridia;o__Oscillospirales;f__Ruminococcaceae;g__Gemmiger;s__Gemmiger qucibialis	560	2012389	24897	4527	1814	296	92.25	0.13
MAG2614	d__Bacteria;p__Bacillota_A;c__Clostridia;o__TANB77;f__CAG-508;g__CAG-269;s__CAG-269 sp900555615	83	1092399	46067	18737	6750	299	92.22	0.79
MAG2785	d__Bacteria;p__Bacillota_A;c__Clostridia;o__Oscillospirales;f__Oscillospiraceae;g__ER4;s__ER4 sp016295615	279	1338057	26170	6877	2226	276	92.22	0.7
MAG2128	d__Bacteria;p__Bacillota_A;c__Clostridia;o__Oscillospirales;f__Acutalibacteraceae;g__Eubacterium_R;s__Unclassified	213	1806821	62950	12806	3985	317	92.2	1.52
MAG2666	d__Bacteria;p__Bacillota_A;c__Clostridia;o__Christensenellales;f__CAG-138;g__PeH17;s__PeH17 sp000435055	282	1695728	35391	8779	2772	303	92.18	1.27
MAG3325	d__Bacteria;p__Bacteroidota;c__Bacteroidia;o__Bacteroidales;f__Muribaculaceae;g__CAG-873;s__Unclassified	40	2072344	245216	83509	27897	352	92.13	0.14
MAG3907	d__Bacteria;p__Bacillota_A;c__Clostridia;o__Oscillospirales;f__Oscillospiraceae;g__ER4;s__ER4 sp016295615	187	1246581	25840	8747	3261	285	92.1	0.52
MAG1501	d__Bacteria;p__Bacillota;c__Bacilli;o__Lactobacillales;f__Enterococcaceae;g__Enterococcus_I;s__Enterococcus_I aquimarinus	105	2059634	85439	44710	10949	294	92.09	0.93
MAG2470	d__Bacteria;p__Bacillota_A;c__Clostridia;o__Oscillospirales;f__Acutalibacteraceae;g__CAG-177;s__CAG-177 sp900771185	346	1761207	36797	7057	2458	291	92.09	1.57
MAG337	d__Bacteria;p__Bacillota_A;c__Clostridia;o__Lachnospirales;f__Lachnospiraceae;g__UBA1066;s__Unclassified	430	1883949	27741	5684	2262	285	92.08	0.99
MAG1158	d__Bacteria;p__Bacillota_A;c__Clostridia;o__Christensenellales;f__CAG-138;g__SFDB01;s__SFDB01 sp004558825	369	1289014	16107	4591	1605	276	92.07	1.5
MAG1472	d__Bacteria;p__Bacillota_B;c__Dehalobacteriia;o__UBA7702;f__UBA7702;g__UBA7702;s__Unclassified	461	1805135	24450	4992	1967	263	92.07	4.41
MAG1425	d__Bacteria;p__Bacteroidota;c__Bacteroidia;o__Bacteroidales;f__P3;g__Onthomorpha;s__Onthomorpha sp004551865	457	1553732	18904	4328	1663	290	92.05	1.92
MAG4165	d__Bacteria;p__Bacillota;c__Bacilli;o__Erysipelotrichales;f__Erysipelotrichaceae;g__JAHHTG01;s__Unclassified	258	1446410	27712	7942	2710	286	92.03	1.3
MAG1780	d__Bacteria;p__Bacillota_A;c__Clostridia;o__Christensenellales;f__CAG-138;g__SFDB01;s__SFDB01 sp004558825	383	1389055	25337	4796	1638	271	91.99	1.69
MAG2266	d__Bacteria;p__Bacteroidota;c__Bacteroidia;o__Bacteroidales;f__Bacteroidaceae;g__Alloprevotella;s__Alloprevotella sp004552865	216	2348429	59892	16610	5539	350	91.98	0.14
MAG3854	d__Bacteria;p__Bacteroidota;c__Bacteroidia;o__Bacteroidales;f__Muribaculaceae;g__Sodaliphilus;s__Sodaliphilus sp004557565	616	2085762	18490	4180	1728	300	91.98	1.05
MAG1718	d__Bacteria;p__Bacteroidota;c__Bacteroidia;o__Bacteroidales;f__Muribaculaceae;g__Sodaliphilus;s__Sodaliphilus sp004557565	658	2222672	20656	4249	1688	302	91.97	1.83
MAG1241	d__Bacteria;p__Bacteroidota;c__Bacteroidia;o__Bacteroidales;f__Bacteroidaceae;g__Prevotella;s__Prevotella sp002251245	149	2661524	125689	28725	7950	357	91.97	0.55
MAG3180	d__Bacteria;p__Bacillota_A;c__Clostridia;o__Peptostreptococcales;f__Anaerovoracaceae;g__Lentihominibacter;s__Lentihominibacter sp022780965	249	1310516	21751	6533	2684	291	91.96	0.22
MAG3897	d__Bacteria;p__Bacillota_A;c__Clostridia;o__Christensenellales;f__CAG-138;g__PeH17;s__PeH17 sp004556165	337	1307479	18782	5082	1901	273	91.96	5.44
MAG320	d__Bacteria;p__Bacteroidota;c__Bacteroidia;o__Bacteroidales;f__Muribaculaceae;g__CAG-485;s__CAG-485 sp004553095	360	2018913	31692	8273	2546	337	91.95	1.64
MAG3521	d__Bacteria;p__Bacillota_A;c__Clostridia;o__Oscillospirales;f__Acutalibacteraceae;g__Eubacterium_R;s__Unclassified	89	1673074	177196	28515	9098	326	91.95	0.75
MAG1058	d__Bacteria;p__Bacillota_A;c__Clostridia;o__Christensenellales;f__CAG-138;g__SFDB01;s__SFDB01 sp004558825	399	1317187	19451	4130	1659	271	91.94	1.95
MAG1288	d__Bacteria;p__Bacteroidota;c__Bacteroidia;o__Bacteroidales;f__Bacteroidaceae;g__UBA4372;s__UBA4372 sp900766785	108	2617309	148611	36143	12784	369	91.9	0.01
MAG726	d__Bacteria;p__Bacillota_A;c__Clostridia;o__Oscillospirales;f__Oscillospiraceae;g__CAG-103;s__CAG-103 sp004556965	426	1458790	24022	4415	1736	263	91.89	1.26
MAG1121	d__Bacteria;p__Bacillota;c__Bacilli;o__RF39;f__UBA660;g__CAG-877;s__CAG-877 sp934168205	104	1122581	85837	17896	4919	299	91.88	1.01
MAG2354	d__Bacteria;p__Spirochaetota;c__Spirochaetia;o__Treponematales;f__Treponemataceae;g__Treponema_D;s__Treponema_D sp018385415	387	2223138	37309	6830	3105	304	91.87	6.06
MAG2862	d__Bacteria;p__Cyanobacteriota;c__Vampirovibrionia;o__Gastranaerophilales;f__Gastranaerophilaceae;g__RUG841;s__Unclassified	76	1863068	114064	40294	13229	316	91.87	0.54
MAG2578	d__Bacteria;p__Bacillota_A;c__Clostridia;o__TANB77;f__CAG-508;g__CAG-269;s__CAG-269 sp934162535	154	1104508	28006	10240	3503	286	91.84	1.53
MAG123	d__Bacteria;p__Bacillota;c__Bacilli;o__Erysipelotrichales;f__Erysipelotrichaceae;g__JAHHTG01;s__Unclassified	153	1543231	75777	14844	4364	293	91.83	3.58
MAG2861	d__Bacteria;p__Bacillota_A;c__Clostridia;o__Oscillospirales;f__Butyricicoccaceae;g__JAEDEU01;s__JAEDEU01 sp016293155	274	1618153	28194	7184	3161	275	91.83	1.64
MAG1674	d__Bacteria;p__Bacteroidota;c__Bacteroidia;o__Bacteroidales;f__P3;g__Onthomorpha;s__Onthomorpha sp004551865	489	1427962	16458	3667	1457	276	91.83	1.29
MAG2710	d__Bacteria;p__Bacteroidota;c__Bacteroidia;o__Bacteroidales;f__Muribaculaceae;g__Sodaliphilus;s__Sodaliphilus sp004557565	607	2143454	25531	4382	1774	302	91.82	2.2
MAG2343	d__Bacteria;p__Spirochaetota;c__Spirochaetia;o__Treponematales;f__Treponemataceae;g__Treponema_D;s__Treponema_D sp016293915	305	2797897	76719	15176	3965	320	91.81	1.49
MAG3613	d__Bacteria;p__Cyanobacteriota;c__Vampirovibrionia;o__Gastranaerophilales;f__Gastranaerophilaceae;g__UBA791;s__UBA791 sp934693165	211	1675290	44611	12081	3500	293	91.78	3.2
MAG2527	d__Bacteria;p__Bacillota_A;c__Clostridia;o__Lachnospirales;f__Lachnospiraceae;g__Acetatifactor;s__Acetatifactor sp945621435	163	2568393	83535	29323	6318	324	91.77	0.78
MAG2696	d__Bacteria;p__Bacillota_A;c__Clostridia;o__Peptostreptococcales;f__Anaerovoracaceae;g__Lentihominibacter;s__Unclassified	343	2130579	39918	8027	2831	294	91.75	5.83
MAG3245	d__Bacteria;p__Bacillota;c__Bacilli;o__Lactobacillales;f__Streptococcaceae;g__Streptococcus;s__Streptococcus hyointestinalis	465	1934265	19557	5021	2150	260	91.74	0.62
MAG3446	d__Bacteria;p__Bacillota_A;c__Clostridia;o__Oscillospirales;f__Oscillospiraceae;g__CAG-103;s__CAG-103 sp900317855	400	1537268	22681	4706	2019	261	91.73	2.83
MAG1497	d__Bacteria;p__Bacillota_A;c__Clostridia;o__Clostridiales;f__Clostridiaceae;g__Clostridium;s__Clostridium sp900759995	181	3330582	131403	38212	7980	311	91.72	2.65
MAG3366	d__Bacteria;p__Bacillota_A;c__Clostridia;o__Oscillospirales;f__Oscillospiraceae;g__CAG-103;s__CAG-103 sp004556965	318	1768500	31656	7010	2956	279	91.72	0.91
MAG638	d__Bacteria;p__Bacillota_A;c__Clostridia;o__Peptostreptococcales;f__Anaerovoracaceae;g__CAG-238;s__CAG-238 sp927797855	325	1412657	23773	5266	2283	276	91.72	2.68
MAG994	d__Bacteria;p__Bacillota_A;c__Clostridia;o__Oscillospirales;f__Acutalibacteraceae;g__CAG-177;s__CAG-177 sp016297555	325	1942702	29414	8491	2732	302	91.61	1.89
MAG4130	d__Bacteria;p__Actinomycetota;c__Actinomycetia;o__Actinomycetales;f__Microbacteriaceae;g__Gulosibacter;s__Unclassified	339	2263321	37386	9278	3124	303	91.59	4.38
MAG2665	d__Bacteria;p__Bacillota_A;c__Clostridia;o__Clostridiales;f__Clostridiaceae;g__Clostridium;s__Unclassified	267	3122095	102275	25788	4437	296	91.59	4.94
MAG1521	d__Bacteria;p__Bacteroidota;c__Bacteroidia;o__Bacteroidales;f__Muribaculaceae;g__Sodaliphilus;s__Sodaliphilus sp004557565	663	2238924	18722	4330	1770	299	91.58	1.6
MAG3943	d__Bacteria;p__Bacillota_A;c__Clostridia;o__Oscillospirales;f__Acutalibacteraceae;g__Eubacterium_R;s__Unclassified	491	1577737	15885	4081	1517	272	91.56	2.33
MAG2650	d__Bacteria;p__Bacillota_C;c__Negativicutes;o__Selenomonadales;f__Selenomonadaceae;g__RGIG250;s__RGIG250 sp017383125	137	1941879	76832	21417	7428	324	91.55	0.12
MAG1345	d__Bacteria;p__Bacillota_A;c__Clostridia;o__Lachnospirales;f__Lachnospiraceae;g__SFDP01;s__SFDP01 sp004558185	197	2577116	73298	20101	6223	316	91.53	0.16
MAG2145	d__Bacteria;p__Bacillota;c__Bacilli;o__RF39;f__UBA660;g__UBA6448;s__Unclassified	203	1238359	39948	9649	2385	257	91.5	9.87
MAG2831	d__Bacteria;p__Bacillota_A;c__Clostridia;o__Peptostreptococcales;f__Anaerovoracaceae;g__Lentihominibacter;s__Lentihominibacter sp022780965	211	1436275	32485	9068	3171	300	91.5	1.64
MAG3480	d__Bacteria;p__Bacteroidota;c__Bacteroidia;o__Bacteroidales;f__Muribaculaceae;g__Sodaliphilus;s__Sodaliphilus sp004557565	697	2078078	16880	3611	1477	294	91.47	3.5
MAG686	d__Bacteria;p__Bacillota;c__Bacilli;o__Erysipelotrichales;f__Erysipelotrichaceae;g__UBA636;s__UBA636 sp002299675	423	1471383	20692	4491	1760	260	91.46	4.74
MAG535	d__Bacteria;p__Bacillota;c__Bacilli;o__Erysipelotrichales;f__Erysipelotrichaceae;g__JAHHTG01;s__Unclassified	177	1418564	80025	16388	3103	290	91.46	0.64
MAG3297	d__Bacteria;p__Bacillota_A;c__Clostridia;o__Lachnospirales;f__Lachnospiraceae;g__Bariatricus;s__Bariatricus sp004560705	393	1934352	23883	6017	2502	286	91.45	8.11
MAG1528	d__Bacteria;p__Bacteroidota;c__Bacteroidia;o__Bacteroidales;f__UBA932;g__Cryptobacteroides;s__Cryptobacteroides sp016295245	131	1894726	80083	21046	6375	357	91.44	1.13
MAG2750	d__Bacteria;p__Bacteroidota;c__Bacteroidia;o__Bacteroidales;f__UBA932;g__Coprenecus;s__Unclassified	87	2137663	120512	37908	11725	357	91.41	0.37
MAG1117	d__Bacteria;p__Pseudomonadota;c__Gammaproteobacteria;o__Enterobacterales;f__Enterobacteriaceae;g__Escherichia;s__Escherichia coli	835	4360054	43769	7376	2380	274	91.4	2.73
MAG2146	d__Bacteria;p__Bacillota_A;c__Clostridia;o__Lachnospirales;f__Lachnospiraceae;g__Acetatifactor;s__Unclassified	83	2524253	200401	52266	13153	334	91.37	0.75
MAG803	d__Bacteria;p__Bacillota;c__Bacilli;o__Erysipelotrichales;f__Coprobacillaceae;g__Sharpea;s__Sharpea porci	231	2299157	36744	13928	4825	296	91.36	1.9
MAG2157	d__Bacteria;p__Spirochaetota;c__Spirochaetia;o__Treponematales;f__Treponemataceae;g__Treponema_D;s__Treponema_D sp002395155	215	2778591	95091	21631	6049	329	91.35	4.03
MAG3902	d__Bacteria;p__Bacillota_A;c__Clostridia;o__Oscillospirales;f__Oscillospiraceae;g__Faecousia;s__Unclassified	348	2093175	50668	8000	2962	283	91.34	4.33
MAG784	d__Bacteria;p__Bacillota_A;c__Clostridia;o__TANB77;f__CAG-508;g__Scatovivens;s__Unclassified	191	1489779	43599	12053	3380	310	91.33	5.5
MAG3419	d__Bacteria;p__Bacillota_A;c__Clostridia;o__Lachnospirales;f__Lachnospiraceae;g__UBA1267;s__Unclassified	83	2195883	122582	38401	15952	349	91.33	1.19
MAG1930	d__Bacteria;p__Bacillota_A;c__Clostridia;o__Lachnospirales;f__Lachnospiraceae;g__UBA2868;s__UBA2868 sp004552595	362	1647801	40072	6409	1991	290	91.32	1.08
MAG4099	d__Bacteria;p__Bacillota_A;c__Clostridia;o__Christensenellales;f__CAG-917;g__CAG-349;s__CAG-349 sp003539515	400	1282223	17197	3995	1602	267	91.31	3.03
MAG1710	d__Bacteria;p__Bacillota;c__Bacilli;o__Staphylococcales;f__Staphylococcaceae;g__Staphylococcus;s__Staphylococcus equorum	149	2532233	156245	44790	6661	288	91.29	3.44
MAG1586	d__Bacteria;p__Verrucomicrobiota;c__Kiritimatiellia;o__RFP12;f__UBA1067;g__UBA1067;s__UBA1067 sp016303225	248	2495753	53148	13421	4944	343	91.27	0.95
MAG2591	d__Bacteria;p__Bacillota_A;c__Clostridia;o__Christensenellales;f__CAG-314;g__SFEB01;s__SFEB01 sp004558105	329	1246644	22978	5351	1780	269	91.26	3.33
MAG4015	d__Bacteria;p__Bacillota_A;c__Clostridia;o__Oscillospirales;f__Oscillospiraceae;g__F23-B02;s__F23-B02 sp004556755	307	1397006	16201	6320	2259	280	91.26	0.03
MAG2220	d__Bacteria;p__Bacillota_A;c__Clostridia;o__Oscillospirales;f__Acutalibacteraceae;g__Fimenecus;s__Fimenecus sp004556705	298	1524840	24108	6358	2668	286	91.26	2.94
MAG4039	d__Bacteria;p__Bacillota_A;c__Clostridia;o__Christensenellales;f__CAG-138;g__SFDB01;s__SFDB01 sp004558825	304	1331460	20021	5712	2188	280	91.25	1.89
MAG3389	d__Bacteria;p__Actinomycetota;c__Coriobacteriia;o__Coriobacteriales;f__UMGS124;g__UMGS124;s__UMGS124 sp019420325	972	2649620	16557	3271	1382	268	91.23	8.4
MAG1569	d__Bacteria;p__Bacillota_A;c__Clostridia;o__Christensenellales;f__CAG-138;g__PeH17;s__PeH17 sp004556165	242	1452078	38016	8986	2682	294	91.22	1.25
MAG160	d__Bacteria;p__Desulfobacterota;c__Desulfovibrionia;o__Desulfovibrionales;f__Desulfovibrionaceae;g__Desulfovibrio;s__Desulfovibrio sp900556755	357	2162392	43969	8358	2861	304	91.19	0.54
MAG2	d__Bacteria;p__Pseudomonadota;c__Gammaproteobacteria;o__Burkholderiales;f__Burkholderiaceae_C;g__Paenalcaligenes;s__Unclassified	227	1999654	45220	13763	4248	307	91.19	1.44
MAG2675	d__Bacteria;p__Actinomycetota;c__Coriobacteriia;o__Coriobacteriales;f__Atopobiaceae;g__Parafannyhessea;s__Parafannyhessea umbonata	30	2089620	262668	134852	45227	338	91.17	0.84
MAG2576	d__Bacteria;p__Bacillota_A;c__Clostridia;o__Christensenellales;f__CAG-138;g__CAG-1024;s__CAG-1024 sp004554165	194	1890401	50713	13626	4664	302	91.15	1.31
MAG1750	d__Bacteria;p__Bacteroidota;c__Bacteroidia;o__Bacteroidales;f__Bacteroidaceae;g__Prevotella;s__Prevotella sp900548195	359	2658319	79432	9745	3479	353	91.14	0.01
MAG1063	d__Bacteria;p__Bacteroidota;c__Bacteroidia;o__Bacteroidales;f__UBA932;g__Cryptobacteroides;s__Cryptobacteroides sp004552615	117	2331542	81473	33032	10056	373	91.14	0.73
MAG1050	d__Bacteria;p__Bacillota_A;c__Clostridia;o__Christensenellales;f__CAG-74;g__UBA11524;s__UBA11524 sp900769075	131	2795748	204981	36186	10993	329	91.13	3.08
MAG202	d__Bacteria;p__Bacteroidota;c__Bacteroidia;o__Bacteroidales;f__UBA932;g__Coprenecus;s__Coprenecus sp945787505	314	1743204	88113	14655	1790	312	91.12	2.54
MAG1502	d__Bacteria;p__Bacillota;c__Bacilli;o__Erysipelotrichales;f__Erysipelotrichaceae;g__UBA636;s__UBA636 sp002299675	342	1452858	18490	5646	1928	265	91.12	1.48
MAG2669	d__Bacteria;p__Bacillota_A;c__Clostridia;o__Christensenellales;f__CAG-138;g__PeH17;s__PeH17 sp000435055	246	1845315	40338	11371	3354	305	91.1	0.2
MAG3937	d__Bacteria;p__Actinomycetota;c__Coriobacteriia;o__Coriobacteriales;f__Eggerthellaceae;g__W1P20-047;s__W1P20-047 sp004555335	351	1551062	31454	6597	1912	283	91.08	3.4
MAG3063	d__Bacteria;p__Bacteroidota;c__Bacteroidia;o__Bacteroidales;f__Bacteroidaceae;g__Prevotella;s__Prevotella sp004554665	92	2670801	103749	43016	13867	352	91.07	0.84
MAG868	d__Bacteria;p__Bacillota_A;c__Clostridia;o__Lachnospirales;f__Lachnospiraceae;g__Acetatifactor;s__Acetatifactor sp018385425	438	2210071	23805	6242	2565	301	91.06	5.09
MAG1179	d__Bacteria;p__Bacteroidota;c__Bacteroidia;o__Bacteroidales;f__Muribaculaceae;g__SFTJ01;s__SFTJ01 sp004563195	617	2491343	26602	4869	2015	298	91.03	2.01
MAG1095	d__Bacteria;p__Bacillota_A;c__Clostridia;o__Oscillospirales;f__Oscillospiraceae;g__CAG-103;s__CAG-103 sp004556965	260	1586486	23146	7840	3030	287	91.03	3.95
MAG1	d__Bacteria;p__Bacillota_A;c__Clostridia;o__Oscillospirales;f__Ruminococcaceae;g__Gemmiger;s__Gemmiger sp900554145	516	1756731	16210	4254	1801	272	91.03	2.33
MAG2071	d__Bacteria;p__Pseudomonadota;c__Alphaproteobacteria;o__Rs-D84;f__Rs-D84;g__Enterousia;s__Enterousia sp016301865	137	846530	31293	9062	3135	271	91.02	0.72
MAG289	d__Bacteria;p__Verrucomicrobiota;c__Kiritimatiellia;o__RFP12;f__UBA1067;g__UBA1067;s__UBA1067 sp016303225	364	2434249	35260	9051	3261	333	91.02	4.12
MAG3321	d__Bacteria;p__Bacillota_A;c__Clostridia;o__Oscillospirales;f__Oscillospiraceae;g__Evtepia;s__Evtepia sp016295225	358	1724052	45739	6346	2308	279	91	3.09
MAG307	d__Bacteria;p__Verrucomicrobiota;c__Kiritimatiellia;o__RFP12;f__UBA3636;g__JAEDLN01;s__JAEDLN01 sp016295275	206	2659559	61536	18048	6951	364	90.99	0.07
MAG2921	d__Bacteria;p__Bacillota_A;c__Clostridia;o__Oscillospirales;f__Acutalibacteraceae;g__UBA1417;s__UBA1417 sp003531055	273	1839814	25757	8862	3236	291	90.99	2.39
MAG77	d__Bacteria;p__Bacillota_A;c__Clostridia;o__Oscillospirales;f__Oscillospiraceae;g__F23-B02;s__F23-B02 sp004556755	335	1369164	15205	5081	2165	270	90.97	1.49
MAG2067	d__Bacteria;p__Bacillota_A;c__Clostridia;o__Oscillospirales;f__Oscillospiraceae;g__F23-B02;s__F23-B02 sp945613045	309	1531524	35274	6799	2378	280	90.97	2.72
MAG1956	d__Bacteria;p__Bacillota_A;c__Clostridia;o__Christensenellales;f__CAG-138;g__SFDB01;s__SFDB01 sp004558825	358	1265191	14236	4294	1846	268	90.96	1.3
MAG1454	d__Bacteria;p__Actinomycetota;c__Actinomycetia;o__Mycobacteriales;f__Mycobacteriaceae;g__Corynebacterium;s__Corynebacterium casei	397	2344790	43585	9224	2527	287	90.95	0.75
MAG869	d__Bacteria;p__Bacillota_A;c__Clostridia;o__Oscillospirales;f__Acutalibacteraceae;g__Eubacterium_R;s__Unclassified	172	2180236	143809	18856	5213	328	90.95	6.54
MAG3503	d__Bacteria;p__Bacteroidota;c__Bacteroidia;o__Bacteroidales;f__Bacteroidaceae;g__Prevotella;s__Prevotella sp900552515	105	2693562	99023	35213	13083	362	90.91	0.56
MAG3911	d__Bacteria;p__Bacillota_A;c__Clostridia;o__Lachnospirales;f__Lachnospiraceae;g__Mediterraneibacter;s__Mediterraneibacter excrementipullorum	458	2276150	28673	6403	2575	287	90.88	3.5
MAG2070	d__Bacteria;p__Bacillota_A;c__Clostridia;o__Oscillospirales;f__CAG-382;g__UBA1752;s__UBA1752 sp900554405	44	1546368	134064	52200	20020	335	90.87	0.01
MAG1859	d__Bacteria;p__Bacteroidota;c__Bacteroidia;o__Bacteroidales;f__UBA932;g__Egerieousia;s__Unclassified	289	1665737	28373	7529	2939	314	90.86	4.31
MAG3194	d__Bacteria;p__Bacillota;c__Bacilli;o__Lactobacillales;f__Aerococcaceae;g__Jeotgalibaca;s__Jeotgalibaca porci	300	1459166	25597	5420	2594	273	90.83	1.98
MAG1843	d__Bacteria;p__Bacillota_A;c__Clostridia;o__Oscillospirales;f__Butyricicoccaceae;g__Agathobaculum;s__Agathobaculum butyriciproducens	568	1819941	18809	3885	1707	262	90.83	4.24
MAG1772	d__Bacteria;p__Bacillota_A;c__Clostridia;o__Oscillospirales;f__Oscillospiraceae;g__F23-B02;s__F23-B02 sp004556755	394	1410934	22603	4568	1829	259	90.82	4.52
MAG222	d__Bacteria;p__Bacillota_A;c__Clostridia;o__Oscillospirales;f__Acutalibacteraceae;g__Eubacterium_R;s__Eubacterium_R sp022772725	324	1482086	20547	6534	2176	287	90.82	1.96
MAG4135	d__Bacteria;p__Bacillota_A;c__Clostridia;o__Oscillospirales;f__Oscillospiraceae;g__UBA2658;s__UBA2658 sp018385135	420	1575577	21375	4656	1891	269	90.82	1.48
MAG3028	d__Bacteria;p__Bacillota_A;c__Clostridia;o__Christensenellales;f__CAG-138;g__PeH17;s__PeH17 sp004556165	174	1656172	55477	14773	4916	306	90.77	1.84
MAG2074	d__Bacteria;p__Bacillota;c__Bacilli;o__Lactobacillales;f__Lactobacillaceae;g__Amylolactobacillus;s__Unclassified	157	1404660	71239	12765	4358	277	90.76	1.82
MAG3020	d__Bacteria;p__Bacillota;c__Bacilli;o__RF39;f__UBA660;g__CAG-914;s__CAG-914 sp000437895	125	1063336	47795	15412	3672	284	90.76	1.47
MAG1587	d__Bacteria;p__Bacillota_A;c__Clostridia;o__Christensenellales;f__CAG-138;g__PeH17;s__PeH17 sp000435055	362	1681641	26550	6261	2262	289	90.76	3.36
MAG544	d__Bacteria;p__Bacillota;c__Bacilli;o__Erysipelotrichales;f__Erysipelotrichaceae;g__UBA636;s__UBA636 sp002299675	334	1430287	23062	5775	2010	269	90.74	1.92
MAG3696	d__Bacteria;p__Bacillota_A;c__Clostridia;o__Oscillospirales;f__CAG-272;g__RGIG3438;s__Unclassified	248	1746883	38321	9854	3209	306	90.72	1.88
MAG2903	d__Bacteria;p__Spirochaetota;c__Spirochaetia;o__Treponematales;f__Treponemataceae;g__Treponema_D;s__Treponema_D sp900769985	192	2100057	99145	19230	4364	332	90.72	1.49
MAG2133	d__Bacteria;p__Bacillota_A;c__Clostridia;o__Lachnospirales;f__Lachnospiraceae;g__UBA1066;s__Unclassified	570	1668065	16243	3411	1649	264	90.71	3.12
MAG3728	d__Bacteria;p__Bacillota_A;c__Clostridia;o__UBA1381;f__UBA1381;g__CAG-41;s__CAG-41 sp945876665	329	1692931	26921	6565	2677	304	90.7	1.69
MAG988	d__Bacteria;p__Bacillota;c__Bacilli;o__Lactobacillales;f__Lactobacillaceae;g__Lactobacillus;s__Lactobacillus delbrueckii_B	241	1556077	33765	8746	3073	297	90.7	2.43
MAG1790	d__Bacteria;p__Bacillota;c__Bacilli;o__Erysipelotrichales;f__Erysipelotrichaceae;g__UBA636;s__UBA636 sp002299675	249	1364247	24558	6790	2774	279	90.69	1.18
MAG2384	d__Bacteria;p__Bacillota_A;c__Clostridia;o__Oscillospirales;f__Oscillospiraceae;g__F23-B02;s__F23-B02 sp016292445	33	1681342	154370	111786	38600	306	90.67	5.52
MAG1576	d__Bacteria;p__Spirochaetota;c__Spirochaetia;o__Treponematales;f__Treponemataceae;g__Treponema_D;s__Treponema_D sp016296655	135	2471002	96228	31977	8484	345	90.67	2.43
MAG3873	d__Bacteria;p__Bacillota;c__Bacilli;o__RF39;f__UBA660;g__CAG-914;s__CAG-914 sp000437895	141	1350102	162361	89131	2408	283	90.66	5.06
MAG2875	d__Bacteria;p__Bacillota_A;c__Clostridia;o__Oscillospirales;f__Oscillospiraceae;g__CAG-103;s__CAG-103 sp004556965	343	1522438	17343	5519	2217	273	90.65	0.59
MAG1516	d__Bacteria;p__Bacillota_A;c__Clostridia;o__Oscillospirales;f__Ruminococcaceae;g__CAG-115;s__CAG-115 sp004555635	118	2284792	122633	30493	9228	313	90.63	1.39
MAG2241	d__Bacteria;p__Bacteroidota;c__Bacteroidia;o__Bacteroidales;f__UBA932;g__Cryptobacteroides;s__Cryptobacteroides sp016295245	50	1885934	216473	61121	18510	379	90.62	0.34
MAG1603	d__Bacteria;p__Bacillota_A;c__Clostridia;o__Oscillospirales;f__Acutalibacteraceae;g__CAG-488;s__Unclassified	546	1862320	15565	4031	1827	275	90.62	5.93
MAG522	d__Bacteria;p__Bacillota;c__Bacilli;o__Erysipelotrichales;f__Erysipelotrichaceae;g__UBA636;s__UBA636 sp002299675	324	1514938	31669	7177	2076	271	90.62	3.71
MAG1733	d__Bacteria;p__Verrucomicrobiota;c__Kiritimatiellia;o__RFP12;f__UBA1067;g__UBA1067;s__UBA1067 sp945613785	313	1945453	34298	8496	3031	325	90.61	1.21
MAG1960	d__Bacteria;p__Bacillota;c__Bacilli;o__Erysipelotrichales;f__Erysipelotrichaceae;g__UBA636;s__UBA636 sp002299675	427	1458739	16867	4267	1726	261	90.6	4.82
MAG180	d__Bacteria;p__Bacteroidota;c__Bacteroidia;o__Bacteroidales;f__Muribaculaceae;g__CAG-485;s__CAG-485 sp900321585	233	2264105	62734	15560	4536	336	90.59	1.23
MAG2684	d__Bacteria;p__Bacteroidota;c__Bacteroidia;o__Bacteroidales;f__P3;g__Onthomorpha;s__Onthomorpha sp004551865	313	1895973	26029	8570	2768	311	90.58	0.54
MAG308	d__Bacteria;p__Bacillota_A;c__Clostridia;o__Peptostreptococcales;f__Anaerovoracaceae;g__Lentihominibacter;s__Lentihominibacter sp022775805	282	1316277	23267	6169	2308	288	90.57	3.37
MAG1582	d__Bacteria;p__Bacillota_A;c__Clostridia;o__Oscillospirales;f__Acutalibacteraceae;g__Ruminococcus_E;s__Ruminococcus_E sp022779485	48	1764344	159624	72620	24372	326	90.55	0.2
MAG2456	d__Bacteria;p__Actinomycetota;c__Actinomycetia;o__Mycobacteriales;f__Mycobacteriaceae;g__Corynebacterium;s__Corynebacterium glutamicum	587	2820238	38467	7449	2034	279	90.54	6.45
MAG3970	d__Bacteria;p__Bacillota_A;c__Clostridia;o__Oscillospirales;f__UBA644;g__UBA644;s__UBA644 sp002299265	280	1730164	35753	7389	3133	288	90.52	3.87
MAG1932	d__Bacteria;p__Bacillota_A;c__Clostridia;o__Christensenellales;f__CAG-138;g__PeH17;s__PeH17 sp004556165	212	1442520	32035	9034	3373	301	90.49	0.78
MAG1838	d__Bacteria;p__Bacillota_A;c__Clostridia;o__Peptostreptococcales;f__Anaerovoracaceae;g__UMGS973;s__UMGS973 sp016293805	306	1728489	32848	6984	2850	287	90.49	7.08
MAG3549	d__Bacteria;p__Bacillota_A;c__Clostridia;o__Oscillospirales;f__Acutalibacteraceae;g__Eubacterium_R;s__Eubacterium_R sp022772725	391	1362777	15946	4505	1740	274	90.48	2.25
MAG3015	d__Bacteria;p__Actinomycetota;c__Coriobacteriia;o__Coriobacteriales;f__Eggerthellaceae;g__CAKUOV01;s__Unclassified	354	1660784	41836	6333	2144	291	90.44	0.73
MAG1526	d__Bacteria;p__Bacteroidota;c__Bacteroidia;o__Bacteroidales;f__UBA932;g__Cryptobacteroides;s__Cryptobacteroides sp004552965	522	1761382	15351	4011	1823	299	90.44	3.38
MAG1065	d__Bacteria;p__Verrucomicrobiota;c__Kiritimatiellia;o__RFP12;f__UBA1067;g__UBA1067;s__UBA1067 sp004551905	91	1815634	74022	29661	10694	363	90.44	0.06
MAG1375	d__Bacteria;p__Bacillota_A;c__Clostridia;o__Christensenellales;f__CAG-138;g__PeH17;s__PeH17 sp000435055	439	1599350	24968	4519	1826	275	90.43	4.82
MAG776	d__Bacteria;p__Bacillota_A;c__Clostridia;o__Lachnospirales;f__Lachnospiraceae;g__UBA1066;s__Unclassified	497	1854546	24870	4852	1803	276	90.43	4.25
MAG1369	d__Bacteria;p__Bacillota;c__Bacilli;o__RF39;f__UBA660;g__CAG-877;s__CAG-877 sp934168205	187	878963	29674	5939	2365	276	90.42	1.27
MAG3271	d__Bacteria;p__Bacillota;c__Bacilli;o__RF39;f__UBA660;g__CAG-914;s__CAG-914 sp000437895	103	1060844	89485	17601	4241	303	90.41	0.77
MAG4038	d__Bacteria;p__Bacillota_A;c__Clostridia;o__Oscillospirales;f__Acutalibacteraceae;g__UBA1417;s__UBA1417 sp004555625	75	2222952	136424	55467	16010	313	90.39	1.65
MAG3652	d__Bacteria;p__Bacillota_A;c__Clostridia;o__Oscillospirales;f__Acutalibacteraceae;g__CAG-488;s__Unclassified	564	1749347	23557	3603	1662	263	90.38	2.28
MAG2530	d__Bacteria;p__Bacillota_A;c__Clostridia;o__Oscillospirales;f__Ruminococcaceae;g__Gemmiger;s__Gemmiger variabilis_A	482	1734721	15360	4358	1903	278	90.37	0.53
MAG1805	d__Bacteria;p__Bacillota;c__Bacilli;o__RF39;f__UBA660;g__CAG-302;s__Unclassified	194	993243	32458	7164	2450	265	90.34	5.04
MAG3023	d__Bacteria;p__Bacillota_A;c__Clostridia;o__Lachnospirales;f__Lachnospiraceae;g__RUG115;s__Unclassified	96	1845050	115031	29682	8768	305	90.32	0.47
MAG1200	d__Bacteria;p__Bacillota_A;c__Clostridia;o__Christensenellales;f__CAG-138;g__PeH17;s__PeH17 sp900542285	371	1387467	21088	4516	1939	279	90.32	1.11
MAG1336	d__Bacteria;p__Bacillota_A;c__Clostridia;o__Peptostreptococcales;f__Anaerovoracaceae;g__RUG099;s__Unclassified	138	1544623	62722	18100	5625	324	90.31	0.57
MAG316	d__Bacteria;p__Bacillota_A;c__Clostridia;o__Oscillospirales;f__Acutalibacteraceae;g__UBA6857;s__Unclassified	567	1939954	17320	4226	1746	273	90.31	2.84
MAG4075	d__Bacteria;p__Pseudomonadota;c__Alphaproteobacteria;o__Rhizobiales;f__Devosiaceae;g__Unclassified;s__Unclassified	443	2261950	37877	6022	2763	270	90.3	2.9
MAG1221	d__Bacteria;p__Verrucomicrobiota;c__Kiritimatiellia;o__RFP12;f__UBA1067;g__UBA1067;s__UBA1067 sp016303225	195	2861663	82135	21662	7322	354	90.3	2.63
MAG880	d__Bacteria;p__Patescibacteria;c__Saccharimonadia;o__Saccharimonadales;f__Nanosyncoccaceae;g__Nanosyncoccus;s__Unclassified	164	585383	12940	4092	1874	264	90.28	0.61
MAG3824	d__Bacteria;p__Bacillota_A;c__Clostridia;o__Oscillospirales;f__Ruminococcaceae;g__UMGS1668;s__UMGS1668 sp004556975	232	1325930	36850	6869	3005	266	90.25	1.28
MAG970	d__Bacteria;p__Bacillota_A;c__Clostridia;o__Oscillospirales;f__Acutalibacteraceae;g__Eubacterium_R;s__Eubacterium_R sp945224895	182	2138077	105189	19429	4969	320	90.24	1.69
MAG3741	d__Bacteria;p__Bacillota_A;c__Clostridia;o__Peptostreptococcales;f__Anaerovoracaceae;g__RUG099;s__Unclassified	319	1398579	29161	6213	2026	284	90.23	3.61
MAG928	d__Bacteria;p__Bacillota_A;c__Clostridia;o__Peptostreptococcales;f__Anaerovoracaceae;g__RUG099;s__Unclassified	120	1524611	66321	27655	6198	324	90.23	0.28
MAG3265	d__Bacteria;p__Bacillota_A;c__Clostridia;o__Christensenellales;f__CAG-138;g__JAEDJH01;s__JAEDJH01 sp016296415	286	1478826	24868	7187	2525	275	90.21	4.16
MAG1931	d__Bacteria;p__Bacillota_A;c__Clostridia;o__Christensenellales;f__CAG-138;g__SFDB01;s__SFDB01 sp004558825	368	1301003	16812	4789	1745	272	90.21	2.3
MAG654	d__Bacteria;p__Bacillota_A;c__Clostridia;o__Oscillospirales;f__Ruminococcaceae;g__UBA3818;s__UBA3818 sp002369315	247	1622665	40877	8771	3174	273	90.18	2.93
MAG3998	d__Bacteria;p__Bacillota_A;c__Clostridia;o__Oscillospirales;f__Oscillospiraceae;g__F23-B02;s__F23-B02 sp000431075	407	1342284	15273	3912	1764	259	90.17	1.36
MAG1035	d__Bacteria;p__Bacillota_A;c__Clostridia;o__Oscillospirales;f__Ruminococcaceae;g__Ruminococcus;s__Unclassified	375	1851456	24404	6553	2221	294	90.17	2.13
MAG1316	d__Bacteria;p__Bacillota_A;c__Clostridia;o__Christensenellales;f__CAG-138;g__PeH17;s__PeH17 sp000435055	397	1660741	22243	5680	2052	288	90.15	0.61
MAG3576	d__Bacteria;p__Bacteroidota;c__Bacteroidia;o__Bacteroidales;f__F082;g__Limimorpha;s__Limimorpha sp900769945	375	1947073	32965	7719	2368	303	90.15	3.41
MAG310	d__Bacteria;p__Bacillota_A;c__Clostridia;o__Christensenellales;f__CAG-138;g__SFDB01;s__SFDB01 sp004558825	214	1454039	40860	10200	2941	294	90.13	1.09
MAG2232	d__Bacteria;p__Bacillota_A;c__Clostridia;o__Christensenellales;f__CAG-138;g__SFDB01;s__SFDB01 sp004558825	390	1352902	16842	4396	1681	265	90.12	3.24
MAG303	d__Bacteria;p__Bacillota_A;c__Clostridia;o__Oscillospirales;f__Acutalibacteraceae;g__Eubacterium_R;s__Unclassified	344	1515731	20973	5840	2255	291	90.12	3.15
MAG91	d__Bacteria;p__Bacillota_A;c__Clostridia;o__Oscillospirales;f__Oscillospiraceae;g__Evtepia;s__Evtepia sp004551945	447	1651509	23011	4765	1818	265	90.11	2.37
MAG2851	d__Bacteria;p__Bacillota_A;c__Clostridia;o__Christensenellales;f__CAG-74;g__HGM11604;s__HGM11604 sp900769875	363	2715165	58769	10207	3399	313	90.11	6.62
MAG504	d__Bacteria;p__Bacillota;c__Bacilli;o__RF39;f__UBA660;g__RGIG1752;s__Unclassified	29	946993	99032	72622	19024	287	90.1	2.2
MAG1185	d__Bacteria;p__Bacillota_A;c__Clostridia;o__Oscillospirales;f__Ruminococcaceae;g__HUN007;s__HUN007 sp016296165	258	2883180	87408	22967	4305	327	90.09	2.38
MAG3013	d__Bacteria;p__Bacillota_A;c__Clostridia;o__Christensenellales;f__CAG-138;g__SFEL01;s__SFEL01 sp016292635	79	1681664	79171	35013	10558	307	90.09	0.06
MAG3678	d__Bacteria;p__Bacillota;c__Bacilli;o__Lactobacillales;f__Lactobacillaceae;g__Lactobacillus;s__Lactobacillus johnsonii	548	2880119	48222	6944	2677	264	90.07	9.97
MAG603	d__Bacteria;p__Bacillota_A;c__Clostridia;o__Lachnospirales;f__Lachnospiraceae;g__UBA2882;s__UBA2882 sp016297945	217	2394787	53092	20458	4625	311	90.04	0.17
MAG4112	d__Bacteria;p__Actinomycetota;c__Coriobacteriia;o__Coriobacteriales;f__Coriobacteriaceae;g__Collinsella;s__Collinsella sp002391315	376	1378050	32679	4638	1750	284	90.02	1.81
MAG664	d__Bacteria;p__Bacillota_A;c__Clostridia;o__Lachnospirales;f__Lachnospiraceae;g__JALENY01;s__JALENY01 sp022767285	285	2582280	69057	14337	3890	308	89.97	9.59
MAG1693	d__Bacteria;p__Bacillota;c__Bacilli;o__Erysipelotrichales;f__Erysipelotrichaceae;g__UBA636;s__UBA636 sp002299675	295	1427716	22387	6171	2264	277	89.95	0.95
MAG3518	d__Bacteria;p__Bacillota_A;c__Clostridia;o__Christensenellales;f__QALW01;g__UMGS1338;s__Unclassified	165	1920285	70466	16452	5693	313	89.95	0.51
MAG2326	d__Bacteria;p__Bacillota_A;c__Clostridia;o__Oscillospirales;f__Oscillospiraceae;g__F23-B02;s__F23-B02 sp004556755	262	1465386	29979	8038	2697	289	89.95	0.75
MAG1592	d__Bacteria;p__Bacillota_A;c__Clostridia;o__Oscillospirales;f__Acutalibacteraceae;g__CAG-177;s__CAG-177 sp016297555	203	2011293	37130	12864	4776	318	89.92	0.11
MAG1753	d__Bacteria;p__Bacillota_A;c__Clostridia;o__Oscillospirales;f__Butyricicoccaceae;g__Butyricicoccus_A;s__Butyricicoccus_A intestinisimiae	77	1999639	252002	80329	13696	308	89.92	1.97
MAG4040	d__Bacteria;p__Bacillota;c__Bacilli;o__RF39;f__UBA660;g__JAEDMO01;s__JAEDMO01 sp016302935	112	1138820	90043	21642	3724	283	89.9	2.69
MAG995	d__Bacteria;p__Bacillota_A;c__Clostridia;o__Lachnospirales;f__Lachnospiraceae;g__Fimousia;s__Fimousia sp001940245	198	2255558	109635	22068	5097	299	89.89	1.5
MAG989	d__Bacteria;p__Bacillota_A;c__Clostridia;o__Christensenellales;f__CAG-138;g__PeH17;s__PeH17 sp000435055	477	1524684	21428	3895	1593	276	89.88	1.03
MAG1218	d__Bacteria;p__Bacillota_A;c__Clostridia;o__Peptostreptococcales;f__Anaerovoracaceae;g__VUNA01;s__VUNA01 sp002299625	123	1790284	62602	22968	7353	328	89.87	0.21
MAG3326	d__Bacteria;p__Bacteroidota;c__Bacteroidia;o__Bacteroidales;f__Muribaculaceae;g__CAG-873;s__CAG-873 sp017889945	594	1753281	14098	3322	1667	278	89.86	1.73
MAG1196	d__Bacteria;p__Bacillota_A;c__Clostridia;o__Oscillospirales;f__Ruminococcaceae;g__CAG-115;s__CAG-115 sp004555635	943	2067721	9955	2394	1234	239	89.84	8.71
MAG815	d__Bacteria;p__Actinomycetota;c__Coriobacteriia;o__Coriobacteriales;f__UMGS124;g__UMGS124;s__UMGS124 sp019420325	531	2260749	25728	5043	2179	292	89.79	4.23
MAG2904	d__Bacteria;p__Bacillota_A;c__Clostridia;o__Oscillospirales;f__Butyricicoccaceae;g__JAEDEU01;s__JAEDEU01 sp016293155	442	1758567	19032	5249	1975	259	89.77	1.21
MAG1745	d__Bacteria;p__Bacillota_A;c__Clostridia;o__Oscillospirales;f__Oscillospiraceae;g__F23-B02;s__F23-B02 sp000431075	240	1467726	34368	8284	2774	283	89.73	2.2
MAG2843	d__Bacteria;p__Pseudomonadota;c__Alphaproteobacteria;o__Rs-D84;f__Rs-D84;g__Enterousia;s__Enterousia sp016301865	312	843437	13664	3169	1388	237	89.72	6.5
MAG174	d__Bacteria;p__Bacillota_A;c__Clostridia;o__Oscillospirales;f__Oscillospiraceae;g__F23-B02;s__F23-B02 sp004556755	317	1434824	20247	6224	2089	274	89.72	2.24
MAG1771	d__Bacteria;p__Patescibacteria;c__Saccharimonadia;o__Saccharimonadales;f__Nanosyncoccaceae;g__UBA2834;s__UBA2834 sp004561445	235	634276	10855	3209	1413	243	89.71	2.99
MAG430	d__Bacteria;p__Bacillota_A;c__Clostridia;o__Oscillospirales;f__Oscillospiraceae;g__F23-B02;s__F23-B02 sp000431075	389	1320022	16001	4226	1710	260	89.71	4.18
MAG395	d__Bacteria;p__Bacteroidota;c__Bacteroidia;o__Bacteroidales;f__Muribaculaceae;g__CAG-485;s__CAG-485 sp905214735	93	2218086	103690	39459	11930	353	89.7	1.31
MAG1854	d__Bacteria;p__Bacillota_A;c__Clostridia;o__Oscillospirales;f__CAG-272;g__CAG-724;s__CAG-724 sp003524145	161	1876440	84771	18002	4928	313	89.7	0.3
MAG2200	d__Bacteria;p__Bacteroidota;c__Bacteroidia;o__Bacteroidales;f__UBA932;g__Cryptobacteroides;s__Cryptobacteroides sp000431015	553	1976092	15223	4392	1913	309	89.69	1.6
MAG342	d__Bacteria;p__Bacteroidota;c__Bacteroidia;o__Bacteroidales;f__F082;g__Limimorpha;s__Limimorpha sp900769945	324	1486381	26355	5146	2483	297	89.67	1.19
MAG1453	d__Bacteria;p__Patescibacteria;c__Saccharimonadia;o__Saccharimonadales;f__Nanosyncoccaceae;g__UBA2834;s__Unclassified	212	791631	22814	5495	1671	268	89.67	4.16
MAG1415	d__Bacteria;p__Bacillota_C;c__Negativicutes;o__Selenomonadales;f__Selenomonadaceae;g__CAMCDL01;s__CAMCDL01 sp945873565	102	1743085	70261	32115	7613	313	89.65	0.32
MAG908	d__Bacteria;p__Bacillota_A;c__Clostridia;o__Christensenellales;f__CAG-917;g__CAG-349;s__CAG-349 sp003539515	404	1202411	12453	3506	1549	264	89.64	4.73
MAG1213	d__Bacteria;p__Bacillota_A;c__Clostridia;o__Lachnospirales;f__Lachnospiraceae;g__UBA2868;s__UBA2868 sp004552595	111	1904689	96934	27116	7478	330	89.63	1.01
MAG2107	d__Bacteria;p__Bacillota;c__Bacilli;o__Erysipelotrichales;f__Erysipelotrichaceae;g__UBA636;s__UBA636 sp002299675	308	1488978	22501	7060	2130	277	89.59	1.63
MAG1417	d__Bacteria;p__Bacillota_A;c__Clostridia;o__Christensenellales;f__CAG-138;g__SFEL01;s__SFEL01 sp004557245	259	1427064	20500	8303	2584	288	89.53	0.61
MAG976	d__Bacteria;p__Bacteroidota;c__Bacteroidia;o__Bacteroidales;f__Muribaculaceae;g__Sodaliphilus;s__Sodaliphilus sp004557565	728	2116940	13154	3412	1592	285	89.53	2.28
MAG2351	d__Bacteria;p__Bacillota_A;c__Clostridia;o__Christensenellales;f__CAG-138;g__SFDB01;s__SFDB01 sp004558825	360	1339573	19388	4497	1882	272	89.53	1.13
MAG3371	d__Bacteria;p__Bacillota;c__Bacilli;o__RF39;f__UBA660;g__UMGS1611;s__Unclassified	57	943186	104967	29154	6880	272	89.53	2.31
MAG3557	d__Bacteria;p__Bacillota_A;c__Clostridia;o__Christensenellales;f__CAG-138;g__PeH17;s__PeH17 sp900542285	169	1873337	60375	17027	5281	316	89.51	7.89
MAG1227	d__Bacteria;p__Bacillota_A;c__Clostridia;o__Christensenellales;f__CAG-138;g__PeH17;s__PeH17 sp000435055	332	1728006	25726	7153	2548	293	89.49	2.59
MAG574	d__Bacteria;p__Bacillota;c__Bacilli;o__Erysipelotrichales;f__Erysipelotrichaceae;g__UBA636;s__UBA636 sp002299675	308	1477834	24138	6824	2254	272	89.49	0.43
MAG3364	d__Bacteria;p__Bacillota_A;c__Clostridia;o__Oscillospirales;f__Ruminococcaceae;g__Ruminococcus;s__Unclassified	110	2115162	152345	45770	11744	325	89.49	2.28
MAG1112	d__Bacteria;p__Bacillota_A;c__Clostridia;o__Christensenellales;f__CAG-74;g__Unclassified;s__Unclassified	942	2836536	14626	3556	1589	266	89.47	5.07
MAG892	d__Bacteria;p__Bacillota_A;c__Clostridia;o__Oscillospirales;f__Oscillospiraceae;g__CAG-170;s__CAG-170 sp002404795	292	1918214	34465	8696	3090	298	89.47	1.23
MAG3817	d__Bacteria;p__Bacillota;c__Bacilli;o__RF39;f__UBA660;g__CAG-302;s__Unclassified	149	873154	22387	8434	3095	269	89.44	0.79
MAG775	d__Bacteria;p__Bacillota;c__Bacilli;o__Erysipelotrichales;f__Erysipelotrichaceae;g__UBA636;s__UBA636 sp002299675	333	1404925	24978	5641	1836	272	89.44	1.1
MAG2816	d__Bacteria;p__Bacillota_A;c__Clostridia;o__Oscillospirales;f__Ruminococcaceae;g__Ruminococcus;s__Ruminococcus flavefaciens_B	90	2551788	111712	63115	16782	338	89.44	1.92
MAG3087	d__Bacteria;p__Pseudomonadota;c__Gammaproteobacteria;o__Pseudomonadales;f__Moraxellaceae;g__Acinetobacter;s__Acinetobacter pseudolwoffii	485	2454419	33092	6439	2571	268	89.44	2.01
MAG3724	d__Bacteria;p__Bacillota_A;c__Clostridia;o__Oscillospirales;f__Acutalibacteraceae;g__Fimenecus;s__Unclassified	58	1654861	123491	47415	16965	319	89.43	0.04
MAG3068	d__Bacteria;p__Bacillota;c__Bacilli;o__Lactobacillales;f__Carnobacteriaceae;g__Desemzia;s__Unclassified	179	2251066	80897	25653	4839	298	89.4	5.41
MAG2968	d__Bacteria;p__Bacillota;c__Bacilli;o__Erysipelotrichales;f__Erysipelotrichaceae;g__Bulleidia;s__Unclassified	433	1786023	21358	5594	2031	275	89.4	2.65
MAG440	d__Bacteria;p__Bacillota;c__Bacilli;o__RF39;f__UBA660;g__CAG-877;s__CAG-877 sp934168205	154	915982	30671	7868	2767	279	89.39	5.67
MAG149	d__Bacteria;p__Bacillota_A;c__Clostridia;o__Christensenellales;f__CAG-138;g__SFEL01;s__SFEL01 sp004557245	414	1371640	18316	4148	1677	259	89.38	2.93
MAG2207	d__Bacteria;p__Patescibacteria;c__Saccharimonadia;o__Saccharimonadales;f__Nanosyncoccaceae;g__UBA2834;s__UBA2834 sp004561445	261	695655	11391	3247	1381	242	89.35	5.01
MAG2176	d__Bacteria;p__Bacillota_A;c__Clostridia;o__Christensenellales;f__CAG-138;g__SFEL01;s__SFEL01 sp004557245	382	1459020	19052	4652	2067	263	89.35	1.95
MAG3951	d__Bacteria;p__Bacillota_A;c__Clostridia;o__Oscillospirales;f__Oscillospiraceae;g__F23-B02;s__F23-B02 sp945613045	263	1422902	43974	7530	2523	281	89.33	0.66
MAG67	d__Bacteria;p__Bacteroidota;c__Bacteroidia;o__Bacteroidales;f__UBA932;g__Cryptobacteroides;s__Cryptobacteroides sp004552965	408	1838588	30423	6853	2073	326	89.32	0.22
MAG3487	d__Bacteria;p__Bacillota;c__Bacilli;o__RF39;f__UBA660;g__CAG-611;s__Unclassified	71	757859	69132	17250	4794	280	89.32	0.56
MAG1054	d__Bacteria;p__Planctomycetota;c__Planctomycetia;o__Pirellulales;f__Thermoguttaceae;g__RGIG3701;s__RGIG3701 sp017454585	104	4300346	210363	88942	24425	417	89.31	1.46
MAG1226	d__Bacteria;p__Bacillota_A;c__Clostridia;o__Oscillospirales;f__Acutalibacteraceae;g__UBA1417;s__UBA1417 sp003531055	488	1901692	36815	5697	1688	264	89.25	3.31
MAG1099	d__Bacteria;p__Bacteroidota;c__Bacteroidia;o__Bacteroidales;f__P3;g__Onthomorpha;s__Onthomorpha sp004551865	343	1789638	23564	6910	2415	306	89.24	1.31
MAG284	d__Bacteria;p__Bacillota_A;c__Clostridia;o__Oscillospirales;f__Oscillospiraceae;g__Faecousia;s__Unclassified	254	1170788	18109	5401	2448	275	89.23	1.85
MAG747	d__Bacteria;p__Bacillota_A;c__Clostridia;o__Oscillospirales;f__Acutalibacteraceae;g__UMGS1491;s__Unclassified	162	848313	19031	6588	2598	284	89.21	1.62
MAG339	d__Bacteria;p__Bacillota_A;c__Clostridia;o__Oscillospirales;f__Oscillospiraceae;g__Limivicinus;s__Limivicinus sp900549645	209	1866530	43018	12125	4441	294	89.2	0.98
MAG3633	d__Bacteria;p__Bacillota;c__Bacilli;o__Lactobacillales;f__Lactobacillaceae;g__Limosilactobacillus;s__Unclassified	209	1597937	32710	10470	3723	300	89.2	3.38
MAG2317	d__Bacteria;p__Bacillota;c__Bacilli;o__Lactobacillales;f__Lactobacillaceae;g__Lactobacillus;s__Lactobacillus johnsonii	334	1992324	54179	8234	2688	271	89.18	6.01
MAG2175	d__Bacteria;p__Bacillota_A;c__Clostridia;o__Christensenellales;f__CAG-138;g__PeH17;s__PeH17 sp900542285	499	1366929	12867	3020	1577	256	89.18	3.17
MAG3428	d__Bacteria;p__Bacteroidota;c__Bacteroidia;o__Flavobacteriales;f__Weeksellaceae;g__Empedobacter;s__Empedobacter stercoris	510	2077688	32579	5248	1960	278	89.17	0.32
MAG2708	d__Bacteria;p__Bacillota_A;c__Clostridia;o__Lachnospirales;f__Lachnospiraceae;g__Anaerobutyricum;s__Anaerobutyricum sp022769785	541	3114461	52903	8179	2554	284	89.17	8.7
MAG2137	d__Bacteria;p__Bacillota;c__Bacilli;o__Erysipelotrichales;f__Erysipelotrichaceae;g__UBA636;s__Unclassified	138	1428123	90484	16605	4320	293	89.15	1.24
MAG2006	d__Archaea;p__Methanobacteriota;c__Methanobacteria;o__Methanobacteriales;f__Methanobacteriaceae;g__Methanobrevibacter;s__Methanobrevibacter sp900314635	62	1859170	371064	152313	17272	287	89.14	0.13
MAG1436	d__Bacteria;p__Bacillota_A;c__Clostridia;o__Lachnospirales;f__Lachnospiraceae;g__Mediterraneibacter;s__Mediterraneibacter faecis	341	2012248	35872	7221	2978	289	89.13	2.68
MAG3074	d__Bacteria;p__Bacillota_A;c__Clostridia;o__Christensenellales;f__CAG-138;g__PeH17;s__PeH17 sp900542285	478	1347042	20665	3487	1338	260	89.13	3.26
MAG2874	d__Bacteria;p__Actinomycetota;c__Coriobacteriia;o__Coriobacteriales;f__UMGS124;g__UMGS124;s__UMGS124 sp019420325	361	2181755	47119	7865	3020	316	89.11	0.93
MAG3967	d__Bacteria;p__Bacillota_A;c__Clostridia;o__Christensenellales;f__CAG-138;g__SFDB01;s__SFDB01 sp004558825	364	1373992	14097	4935	1922	272	89.09	4.48
MAG3304	d__Bacteria;p__Bacillota_A;c__Clostridia;o__Lachnospirales;f__Lachnospiraceae;g__JAFBIX01;s__JAFBIX01 sp021531895	161	2416785	113410	27202	7210	307	89.08	0.37
MAG272	d__Bacteria;p__Bacillota_A;c__Clostridia;o__Christensenellales;f__CAG-138;g__PeH17;s__PeH17 sp004556165	290	1358843	22389	6464	2170	286	89.06	1.18
MAG2510	d__Bacteria;p__Bacillota_A;c__Clostridia;o__Oscillospirales;f__Oscillospiraceae;g__F23-B02;s__F23-B02 sp016292445	70	1393720	65621	40458	9953	305	89.06	1.56
MAG2195	d__Bacteria;p__Bacillota_A;c__Clostridia;o__Christensenellales;f__CAG-138;g__PeH17;s__PeH17 sp900542285	335	1462299	24367	5723	2064	288	89.03	3.45
MAG688	d__Bacteria;p__Bacillota_A;c__Clostridia;o__Lachnospirales;f__Cellulosilyticaceae;g__Cellulosilyticum;s__Cellulosilyticum sp900556665	532	3521094	57009	8651	3319	295	89	9.16
MAG2257	d__Bacteria;p__Bacteroidota;c__Bacteroidia;o__Bacteroidales;f__P3;g__Onthomorpha;s__Onthomorpha sp004551865	304	1883393	35452	8162	2967	316	88.99	0.55
MAG3384	d__Bacteria;p__Bacillota_A;c__Clostridia;o__Oscillospirales;f__Ruminococcaceae;g__Angelakisella;s__Angelakisella sp004554485	108	1346670	44245	19206	5973	286	88.98	0.62
MAG3595	d__Bacteria;p__Bacillota_A;c__Clostridia;o__Christensenellales;f__CAG-138;g__PeH17;s__PeH17 sp000435055	375	1724253	21897	5844	2270	285	88.95	2.48
MAG742	d__Bacteria;p__Bacillota_A;c__Clostridia;o__Christensenellales;f__CAG-74;g__Ventricola;s__Unclassified	390	2515708	30789	9033	3022	299	88.94	4.25
MAG2269	d__Bacteria;p__Spirochaetota;c__Spirochaetia;o__Treponematales;f__Treponemataceae;g__Treponema_D;s__Treponema_D sp016293005	131	1967608	133841	22629	6617	346	88.93	0.19
MAG1476	d__Bacteria;p__Bacillota_A;c__Clostridia;o__Oscillospirales;f__Acutalibacteraceae;g__Ruminococcus_E;s__Unclassified	170	2224912	104248	28734	5556	305	88.92	1.83
MAG3782	d__Bacteria;p__Verrucomicrobiota;c__Kiritimatiellia;o__RFP12;f__UBA1067;g__UBA1067;s__UBA1067 sp016303225	777	2868599	33771	5051	1701	304	88.91	5.13
MAG1619	d__Bacteria;p__Bacillota_A;c__Clostridia;o__Peptostreptococcales;f__Anaerovoracaceae;g__Lentihominibacter;s__Lentihominibacter sp022775805	295	1292061	35364	5947	2043	284	88.9	3.56
MAG1407	d__Bacteria;p__Bacillota;c__Bacilli;o__Staphylococcales;f__Staphylococcaceae;g__Staphylococcus;s__Staphylococcus cohnii	324	2254259	44811	9214	3320	275	88.89	0.26
MAG1538	d__Bacteria;p__Bacillota_A;c__Clostridia;o__Oscillospirales;f__Oscillospiraceae;g__F23-B02;s__F23-B02 sp004556755	451	1364833	13243	3503	1597	250	88.88	2.09
MAG3282	d__Bacteria;p__Bacillota;c__Bacilli;o__Erysipelotrichales;f__Erysipelotrichaceae;g__UBA636;s__UBA636 sp002299675	340	1527987	28886	6582	2159	275	88.86	4.31
MAG712	d__Bacteria;p__Bacillota_A;c__Clostridia;o__Peptostreptococcales;f__Anaerovoracaceae;g__CAG-238;s__CAG-238 sp945644815	326	1930460	37115	7480	2984	285	88.86	6.24
MAG2168	d__Bacteria;p__Bacillota_A;c__Clostridia;o__Oscillospirales;f__Ruminococcaceae;g__Gemmiger;s__Gemmiger qucibialis	546	2041831	21870	4503	1893	296	88.85	2
MAG2045	d__Bacteria;p__Bacillota_A;c__Clostridia;o__Christensenellales;f__CAG-138;g__PeH17;s__PeH17 sp004556165	303	1479950	25597	7410	2244	284	88.83	0.83
MAG3546	d__Bacteria;p__Actinomycetota;c__Coriobacteriia;o__Coriobacteriales;f__Eggerthellaceae;g__CAKUOV01;s__Unclassified	375	1196305	15733	3951	1578	274	88.8	4.32
MAG1620	d__Bacteria;p__Bacillota_A;c__Clostridia;o__Oscillospirales;f__Oscillospiraceae;g__Faecousia;s__Faecousia sp016296045	249	1617295	32425	8474	3103	289	88.79	2.02
MAG2050	d__Bacteria;p__Bacillota;c__Bacilli;o__Erysipelotrichales;f__Erysipelotrichaceae;g__UBA636;s__UBA636 sp002299675	378	1472773	28083	5103	1910	260	88.79	1.4
MAG2017	d__Bacteria;p__Actinomycetota;c__Coriobacteriia;o__Coriobacteriales;f__Eggerthellaceae;g__W1P20-047;s__W1P20-047 sp004555335	354	1546498	36513	6665	1891	283	88.79	3.39
MAG1151	d__Bacteria;p__Bacteroidota;c__Bacteroidia;o__Bacteroidales;f__Muribaculaceae;g__CAG-485;s__CAG-485 sp905214735	624	1967941	15238	3777	1698	289	88.78	3.71
MAG629	d__Bacteria;p__Bacillota;c__Bacilli;o__RF39;f__UBA660;g__CAG-710;s__CAG-710 sp000432595	123	974069	57333	14033	3032	288	88.76	8.15
MAG2681	d__Bacteria;p__Bacillota_A;c__Clostridia;o__Oscillospirales;f__Ruminococcaceae;g__UMGS1668;s__UMGS1668 sp004556975	336	1448681	16613	5266	2229	259	88.76	3.21
MAG578	d__Bacteria;p__Actinomycetota;c__Coriobacteriia;o__Coriobacteriales;f__Eggerthellaceae;g__W1P20-047;s__W1P20-047 sp004555335	392	1424444	30810	4901	1671	274	88.75	0.54
MAG831	d__Bacteria;p__Actinomycetota;c__Actinomycetia;o__Actinomycetales;f__Microbacteriaceae;g__Leucobacter;s__Unclassified	444	2202370	31279	6286	2308	286	88.74	7.13
MAG848	d__Bacteria;p__Bacillota_A;c__Clostridia;o__Oscillospirales;f__Butyricicoccaceae;g__Agathobaculum;s__Agathobaculum butyriciproducens	278	1677462	40867	7852	3053	281	88.74	0.2
MAG1504	d__Bacteria;p__Bacillota_A;c__Clostridia;o__Oscillospirales;f__Oscillospiraceae;g__Faecousia;s__Unclassified	247	1883417	31104	10563	4011	308	88.74	2.86
MAG2657	d__Bacteria;p__Bacillota;c__Bacilli;o__RF39;f__UBA660;g__CAG-302;s__Unclassified	104	1251856	65161	24695	5358	283	88.74	0.92
MAG2997	d__Bacteria;p__Bacteroidota;c__Bacteroidia;o__Bacteroidales;f__Muribaculaceae;g__CAG-485;s__CAG-485 sp905214735	66	2319389	140513	53521	15085	367	88.73	0.19
MAG3305	d__Bacteria;p__Patescibacteria;c__Saccharimonadia;o__Saccharimonadales;f__Nanosyncoccaceae;g__UBA2834;s__UBA2834 sp004561445	224	636195	12050	3414	1498	249	88.71	2.37
MAG1741	d__Bacteria;p__Actinomycetota;c__Coriobacteriia;o__Coriobacteriales;f__UMGS124;g__UMGS124;s__UMGS124 sp019420325	543	2578351	29219	6584	2189	308	88.67	5.95
MAG817	d__Bacteria;p__Spirochaetota;c__Spirochaetia;o__Treponematales;f__Treponemataceae;g__Treponema_D;s__Treponema_D sp018384055	195	2167223	48305	16526	5771	328	88.67	0.16
MAG1792	d__Bacteria;p__Bacteroidota;c__Bacteroidia;o__Bacteroidales;f__Muribaculaceae;g__SFTJ01;s__SFTJ01 sp004563195	765	2075063	19902	3060	1466	281	88.66	3.02
MAG141	d__Bacteria;p__Bacillota_A;c__Clostridia;o__Christensenellales;f__CAG-74;g__Firm-10;s__Firm-10 sp004552515	580	2934019	31396	6299	2515	292	88.65	1.88
MAG1845	d__Bacteria;p__Bacillota_A;c__Clostridia;o__Oscillospirales;f__Oscillospiraceae;g__ER4;s__ER4 sp016295615	382	1270882	13417	3881	1802	251	88.64	4.19
MAG1162	d__Bacteria;p__Bacillota_A;c__Clostridia;o__Oscillospirales;f__Butyricicoccaceae;g__Butyricicoccus_A;s__Butyricicoccus_A sp004555915	367	2177168	61195	7528	3099	270	88.64	3.84
MAG3883	d__Bacteria;p__Bacillota_A;c__Clostridia;o__Oscillospirales;f__Acutalibacteraceae;g__CAG-177;s__CAG-177 sp900771185	578	1756027	15595	3587	1563	262	88.61	2.72
MAG1124	d__Bacteria;p__Bacillota_A;c__Clostridia;o__Oscillospirales;f__Oscillospiraceae;g__Evtepia;s__Evtepia sp004551945	313	1852251	22976	7595	3052	285	88.61	1.45
MAG903	d__Bacteria;p__Bacillota_A;c__Clostridia;o__Lachnospirales;f__Lachnospiraceae;g__UBA11774;s__UBA11774 sp900556645	223	1884470	32105	11858	4226	293	88.59	1.58
MAG639	d__Bacteria;p__Bacillota_A;c__Clostridia;o__Oscillospirales;f__Ruminococcaceae;g__Ruminococcus;s__Ruminococcus flavefaciens_E	130	2670349	104992	28771	10896	328	88.55	1.32
MAG2049	d__Bacteria;p__Bacillota_A;c__Clostridia;o__Peptostreptococcales;f__Anaerovoracaceae;g__Lentihominibacter;s__Lentihominibacter sp022775805	207	1139715	26910	7789	2699	294	88.54	2.71
MAG2824	d__Bacteria;p__Bacillota;c__Bacilli;o__Lactobacillales;f__Enterococcaceae;g__Enterococcus_B;s__Enterococcus_B thailandicus	407	2290202	60788	8002	2422	277	88.53	3.04
MAG3078	d__Bacteria;p__Bacillota;c__Bacilli;o__Erysipelotrichales;f__Erysipelotrichaceae;g__UBA636;s__UBA636 sp002299675	281	1362569	22823	5550	2630	279	88.5	1.24
MAG191	d__Bacteria;p__Bacteroidota;c__Bacteroidia;o__Bacteroidales;f__Muribaculaceae;g__Sodaliphilus;s__Sodaliphilus sp004557565	639	2258713	30594	4374	1692	302	88.5	0.94
MAG2753	d__Bacteria;p__Bacillota_A;c__Clostridia;o__TANB77;f__UBA1234;g__HGM13618;s__HGM13618 sp900753975	123	1246787	50787	15070	5051	295	88.5	2.85
MAG2866	d__Bacteria;p__Bacillota;c__Bacilli;o__Lactobacillales;f__Lactobacillaceae;g__Lactobacillus;s__Lactobacillus amylovorus	119	1853765	77705	28015	7854	282	88.49	0.02
MAG3021	d__Bacteria;p__Bacillota_A;c__Clostridia;o__TANB77;f__CAG-508;g__CAG-245;s__Unclassified	46	1384824	165649	79016	14117	307	88.48	0.86
MAG3370	d__Bacteria;p__Bacillota;c__Bacilli;o__Erysipelotrichales;f__Erysipelotrichaceae;g__Holdemanella;s__Holdemanella porci	346	1371184	22926	4980	1999	263	88.47	1.87
MAG2644	d__Bacteria;p__Bacillota_A;c__Clostridia;o__Oscillospirales;f__Butyricicoccaceae;g__JAEDEU01;s__JAEDEU01 sp016293155	525	1695563	17587	3773	1764	246	88.45	2.93
MAG2171	d__Bacteria;p__Bacillota_A;c__Clostridia;o__Oscillospirales;f__Oscillospiraceae;g__Evtepia;s__Evtepia sp004551945	291	2014316	34264	9259	3474	287	88.43	2.85
MAG1120	d__Bacteria;p__Bacillota_A;c__Clostridia;o__Lachnospirales;f__Lachnospiraceae;g__Acetatifactor;s__Acetatifactor sp016293615	108	2588343	111876	41740	12148	345	88.43	0.56
MAG4160	d__Bacteria;p__Bacillota_A;c__Clostridia;o__TANB77;f__CAG-508;g__CAG-452;s__CAG-452 sp934162925	127	1062566	34481	12297	4279	254	88.42	4.81
MAG1399	d__Bacteria;p__Bacillota_A;c__Clostridia;o__Lachnospirales;f__Lachnospiraceae;g__UBA2868;s__UBA2868 sp004552595	458	1262650	13514	3457	1367	260	88.41	2.33
MAG3671	d__Bacteria;p__Bacillota_A;c__Clostridia;o__Oscillospirales;f__Ruminococcaceae;g__Gemmiger;s__Gemmiger variabilis_B	593	2060831	21847	4364	1749	269	88.4	4.01
MAG3179	d__Bacteria;p__Bacteroidota;c__Bacteroidia;o__Bacteroidales;f__UBA932;g__Cryptobacteroides;s__Cryptobacteroides sp004556005	520	1745786	16192	4219	1672	296	88.4	2.56
MAG3492	d__Bacteria;p__Bacillota_A;c__Clostridia;o__Oscillospirales;f__Acutalibacteraceae;g__CAG-488;s__Unclassified	551	1994970	15906	4383	1960	275	88.36	1.92
MAG4149	d__Bacteria;p__Bacillota_A;c__Clostridia;o__Oscillospirales;f__Ruminococcaceae;g__Angelakisella;s__Angelakisella sp004554485	144	1449503	76162	15065	4791	280	88.35	0.21
MAG3420	d__Bacteria;p__Bacillota_A;c__Clostridia;o__Christensenellales;f__CAG-138;g__Phil1;s__Phil1 sp004558525	375	1653267	27078	6466	2050	273	88.35	2.35
MAG3997	d__Bacteria;p__Bacillota_A;c__Clostridia;o__Oscillospirales;f__Acutalibacteraceae;g__CAG-177;s__CAG-177 sp900771185	501	1636301	13790	3883	1759	265	88.35	0.9
MAG1078	d__Bacteria;p__Bacillota_A;c__Clostridia;o__Lachnospirales;f__Lachnospiraceae;g__Acetatifactor;s__Unclassified	251	3130114	90488	25560	4792	309	88.34	2.44
MAG1458	d__Bacteria;p__Bacillota;c__Bacilli;o__Staphylococcales;f__Salinicoccaceae;g__Jeotgalicoccus;s__Jeotgalicoccus psychrophilus	459	1771715	19445	4810	1904	256	88.34	4.33
MAG1011	d__Bacteria;p__Bacillota_A;c__Clostridia;o__Oscillospirales;f__Oscillospiraceae;g__F23-B02;s__F23-B02 sp000431075	399	1342008	17914	4216	1658	264	88.32	2.51
MAG1046	d__Bacteria;p__Actinomycetota;c__Coriobacteriia;o__Coriobacteriales;f__UMGS124;g__UMGS124;s__UMGS124 sp019420325	772	2347274	37535	3693	1538	276	88.28	6.2
MAG3593	d__Bacteria;p__Bacillota_A;c__Clostridia;o__Oscillospirales;f__Oscillospiraceae;g__F23-B02;s__F23-B02 sp000431075	316	1463191	29716	6229	2276	276	88.28	0.5
MAG3689	d__Bacteria;p__Bacillota_A;c__Clostridia;o__TANB77;f__CAG-508;g__CAG-452;s__Unclassified	118	1183269	54440	14999	4341	261	88.27	3.77
MAG3591	d__Bacteria;p__Bacteroidota;c__Bacteroidia;o__Bacteroidales;f__UBA3663;g__UBA3663;s__UBA3663 sp016293065	133	2534180	86708	29430	10395	359	88.27	1.62
MAG3585	d__Bacteria;p__Bacillota_A;c__Clostridia;o__Christensenellales;f__CAG-138;g__Phil1;s__Phil1 sp001940855	79	1962951	132674	40598	12232	311	88.27	2.79
MAG140	d__Archaea;p__Thermoproteota;c__JANJXX01;o__Unclassified;f__Unclassified;g__Unclassified;s__Unclassified	696	2033071	12938	3306	1653	252	88.27	3.95
MAG937	d__Bacteria;p__Bacillota_A;c__Clostridia;o__Christensenellales;f__CAG-138;g__PeH17;s__PeH17 sp004556165	127	1680239	52602	30862	6882	314	88.26	5.08
MAG2629	d__Bacteria;p__Bacillota;c__Bacilli;o__RF39;f__UBA660;g__UMGS1449;s__Unclassified	160	836434	25549	6895	2377	272	88.23	3.74
MAG3160	d__Bacteria;p__Verrucomicrobiota;c__Kiritimatiellia;o__RFP12;f__UBA1067;g__UBA1067;s__UBA1067 sp016303225	369	1898670	29780	6201	2663	328	88.21	0.6
MAG2873	d__Bacteria;p__Cyanobacteriota;c__Vampirovibrionia;o__Gastranaerophilales;f__Gastranaerophilaceae;g__RUG841;s__RUG841 sp900772035	91	1783544	159992	33381	10543	319	88.21	0.61
MAG1427	d__Bacteria;p__Bacillota_A;c__Clostridia;o__Oscillospirales;f__Oscillospiraceae;g__Evtepia;s__Evtepia sp004551945	357	1660453	22689	5865	2409	274	88.13	1.6
MAG3390	d__Bacteria;p__Bacillota_A;c__Clostridia;o__Peptostreptococcales;f__Anaerovoracaceae;g__Lentihominibacter;s__Unclassified	328	1780497	32237	7354	2734	297	88.12	2.98
MAG1500	d__Bacteria;p__Bacillota_A;c__Clostridia;o__Clostridiales;f__Clostridiaceae;g__Clostridium;s__Clostridium thermobutyricum	295	3011781	122114	27157	3598	284	88.08	2.37
MAG2538	d__Bacteria;p__Pseudomonadota;c__Alphaproteobacteria;o__Rhizobiales;f__Rhizobiaceae;g__Pseudochrobactrum;s__Pseudochrobactrum asaccharolyticum	516	3423946	58143	9677	3055	294	88.06	2.17
MAG1484	d__Bacteria;p__Bacillota_A;c__Clostridia;o__Christensenellales;f__CAG-74;g__SFHK01;s__SFHK01 sp004556395	517	2321876	23345	5283	2358	284	88.02	2.19
MAG1103	d__Bacteria;p__Bacillota_A;c__Clostridia;o__Oscillospirales;f__Acutalibacteraceae;g__CAG-177;s__CAG-177 sp003514385	176	1793378	59462	18715	4624	306	88.01	0.88
MAG1730	d__Bacteria;p__Bacillota_A;c__Clostridia;o__Christensenellales;f__CAG-138;g__PeH17;s__PeH17 sp900542285	457	1548295	17435	4177	1734	277	88	7.91
MAG2713	d__Bacteria;p__Bacillota_A;c__Clostridia;o__Lachnospirales;f__Lachnospiraceae;g__UBA1066;s__Unclassified	524	1788400	22853	4367	1685	270	87.98	1.34
MAG393	d__Bacteria;p__Pseudomonadota;c__Alphaproteobacteria;o__Rs-D84;f__Rs-D84;g__Enterousia;s__Enterousia sp016301865	250	769140	19136	3558	1679	243	87.98	2.38
MAG95	d__Bacteria;p__Bacillota_A;c__Clostridia;o__Oscillospirales;f__Butyricicoccaceae;g__Butyricicoccus_A;s__Butyricicoccus_A sp945486175	86	1931209	90198	30384	11684	302	87.97	1.35
MAG1983	d__Bacteria;p__Verrucomicrobiota;c__Kiritimatiellia;o__RFP12;f__UBA3636;g__JAEDLN01;s__JAEDLN01 sp016295275	464	2282382	28811	6581	2416	340	87.95	0.09
MAG1149	d__Bacteria;p__Bacteroidota;c__Bacteroidia;o__Bacteroidales;f__Muribaculaceae;g__CAG-873;s__CAG-873 sp001701165	62	2179792	150003	62706	16191	357	87.92	0
MAG1235	d__Bacteria;p__Bacillota;c__Bacilli;o__Lactobacillales;f__Aerococcaceae;g__Jeotgalibaca;s__Jeotgalibaca porci	258	1405797	27432	7383	2752	274	87.91	0.02
MAG2778	d__Bacteria;p__Bacillota_B;c__Dehalobacteriia;o__UBA7702;f__UBA7702;g__UBA7702;s__Unclassified	582	1621673	17280	3246	1548	243	87.88	3.42
MAG479	d__Bacteria;p__Actinomycetota;c__Actinomycetia;o__Mycobacteriales;f__Mycobacteriaceae;g__Corynebacterium;s__Corynebacterium sputi	563	2556402	26198	5519	2305	272	87.87	5.73
MAG663	d__Bacteria;p__Bacillota_A;c__Clostridia;o__Lachnospirales;f__Lachnospiraceae;g__Oliverpabstia;s__Oliverpabstia intestinalis	138	2372074	103569	25454	7823	331	87.87	0.54
MAG2723	d__Bacteria;p__Bacillota_A;c__Clostridia;o__Lachnospirales;f__Lachnospiraceae;g__UBA2868;s__UBA2868 sp004552595	345	1497302	27827	5813	1983	289	87.86	0.06
MAG512	d__Bacteria;p__Bacillota_A;c__Clostridia;o__Oscillospirales;f__Acutalibacteraceae;g__Eubacterium_R;s__Eubacterium_R sp945874765	458	1608734	15754	4445	1745	277	87.86	1.72
MAG4032	d__Bacteria;p__Bacillota_A;c__Clostridia;o__Oscillospirales;f__Oscillospiraceae;g__ER4;s__ER4 sp900317525	352	1364891	14649	4402	2095	265	87.86	6.42
MAG4085	d__Bacteria;p__Actinomycetota;c__Actinomycetia;o__Propionibacteriales;f__Propionibacteriaceae;g__Luteococcus;s__Luteococcus japonicus	643	2566088	20462	4954	2104	266	87.83	1.38
MAG3323	d__Bacteria;p__Bacillota_A;c__Clostridia;o__Lachnospirales;f__Lachnospiraceae;g__Anaerobutyricum;s__Unclassified	181	2150265	70914	26653	5131	302	87.83	1.65
MAG3239	d__Bacteria;p__Actinomycetota;c__Coriobacteriia;o__Coriobacteriales;f__Eggerthellaceae;g__CAKUOV01;s__Unclassified	312	1720739	55955	7194	2573	299	87.81	4.89
MAG3465	d__Bacteria;p__Bacillota;c__Bacilli;o__Erysipelotrichales;f__Erysipelotrichaceae;g__Holdemanella;s__Holdemanella porci	147	1726322	86924	19723	5258	292	87.8	0.66
MAG1115	d__Archaea;p__Methanobacteriota;c__Methanobacteria;o__Methanobacteriales;f__Methanobacteriaceae;g__Methanobrevibacter_A;s__Unclassified	159	1651176	127082	32833	3896	269	87.79	1.31
MAG2808	d__Bacteria;p__Bacillota_A;c__Clostridia;o__Christensenellales;f__CAG-138;g__SFDB01;s__SFDB01 sp004558825	406	1266081	13925	3689	1579	257	87.78	1.65
MAG1966	d__Bacteria;p__Bacteroidota;c__Bacteroidia;o__Bacteroidales;f__Bacteroidaceae;g__Prevotella;s__Prevotella sp945863825	564	2944740	29856	6482	2618	305	87.78	8.9
MAG1594	d__Bacteria;p__Bacillota_A;c__Clostridia;o__Christensenellales;f__CAG-74;g__SFMI01;s__SFMI01 sp004556155	248	1949223	37532	10414	3768	300	87.77	1.18
MAG2991	d__Bacteria;p__Bacillota_A;c__Clostridia;o__Oscillospirales;f__Oscillospiraceae;g__Vescimonas;s__Vescimonas sp900556015	190	1626891	37303	12442	4094	297	87.77	0.09
MAG3481	d__Bacteria;p__Bacillota_A;c__Clostridia;o__Oscillospirales;f__Acutalibacteraceae;g__CAG-177;s__CAG-177 sp900771185	411	1714239	33069	6371	1754	274	87.76	3.69
MAG1949	d__Bacteria;p__Bacillota_A;c__Clostridia;o__Oscillospirales;f__Oscillospiraceae;g__CAG-103;s__CAG-103 sp900317855	323	1455101	19773	5430	2320	268	87.75	8
MAG305	d__Bacteria;p__Verrucomicrobiota;c__Kiritimatiellia;o__RFP12;f__UBA1067;g__UBA1067;s__UBA1067 sp016303225	362	1873868	31907	6369	2599	322	87.74	0.73
MAG2458	d__Bacteria;p__Actinomycetota;c__Actinomycetia;o__Mycobacteriales;f__Mycobacteriaceae;g__Corynebacterium;s__Corynebacterium flavescens	391	2242137	50871	7320	2832	292	87.71	1.53
MAG916	d__Bacteria;p__Bacteroidota;c__Bacteroidia;o__Bacteroidales;f__UBA932;g__Cryptobacteroides;s__Cryptobacteroides sp004552615	307	2499508	58172	11922	3395	342	87.69	1.7
MAG2234	d__Bacteria;p__Bacillota_A;c__Clostridia;o__Oscillospirales;f__Ruminococcaceae;g__Angelakisella;s__Angelakisella sp004554485	257	1339778	23355	6653	2406	267	87.68	2.09
MAG997	d__Bacteria;p__Bacillota_A;c__Clostridia;o__Christensenellales;f__CAG-74;g__SFMI01;s__SFMI01 sp004556155	380	2086017	27520	6658	2746	284	87.67	4.59
MAG1664	d__Bacteria;p__Bacillota_A;c__Clostridia;o__Oscillospirales;f__Butyricicoccaceae;g__UBA4644;s__Unclassified	415	1887237	24208	5741	2200	264	87.67	8.45
MAG1294	d__Bacteria;p__Bacillota_A;c__Clostridia;o__Oscillospirales;f__Ruminococcaceae;g__Gemmiger;s__Gemmiger qucibialis	550	2079525	26154	4709	1953	291	87.67	1.92
MAG1566	d__Bacteria;p__Bacillota_A;c__Clostridia;o__Christensenellales;f__CAG-74;g__CAKUFI01;s__Unclassified	503	2471957	25425	6164	2454	295	87.65	6.99
MAG3676	d__Bacteria;p__Bacteroidota;c__Bacteroidia;o__Bacteroidales;f__Muribaculaceae;g__SFTJ01;s__SFTJ01 sp004563195	696	2160660	23976	3562	1622	289	87.63	3.93
MAG3725	d__Bacteria;p__Bacillota;c__Bacilli;o__Erysipelotrichales;f__Erysipelotrichaceae;g__UBA636;s__UBA636 sp002299675	254	1367669	21603	7189	2504	277	87.62	1.25
MAG496	d__Bacteria;p__Bacillota_A;c__Clostridia;o__Oscillospirales;f__Ruminococcaceae;g__HUN007;s__HUN007 sp016296165	296	3131074	79086	21179	4139	328	87.62	1.37
MAG2119	d__Bacteria;p__Bacteroidota;c__Bacteroidia;o__Bacteroidales;f__Bacteroidaceae;g__UBA4334;s__UBA4334 sp900316975	121	2783755	98046	42360	10745	338	87.62	0.02
MAG3887	d__Bacteria;p__Bacteroidota;c__Bacteroidia;o__Bacteroidales;f__Muribaculaceae;g__Sodaliphilus;s__Sodaliphilus sp004557565	653	1976879	24169	3594	1544	293	87.61	1.04
MAG348	d__Bacteria;p__Bacillota_A;c__Clostridia;o__Oscillospirales;f__Oscillospiraceae;g__F23-B02;s__F23-B02 sp000431075	397	1372045	18611	4127	1757	262	87.6	3.98
MAG1979	d__Bacteria;p__Bacillota_A;c__Clostridia;o__Christensenellales;f__CAG-138;g__PeH17;s__PeH17 sp000435055	220	1504056	30997	8382	3589	300	87.58	0.13
MAG1473	d__Bacteria;p__Bacillota_A;c__Clostridia;o__Oscillospirales;f__Ruminococcaceae;g__Gemmiger;s__Gemmiger variabilis_A	311	1833833	27677	8189	2837	304	87.58	0.71
MAG1729	d__Bacteria;p__Bacillota_A;c__Clostridia;o__Christensenellales;f__CAG-74;g__SFHK01;s__SFHK01 sp004556395	435	2902963	41697	8800	3359	296	87.56	1.73
MAG1925	d__Bacteria;p__Bacillota_A;c__Clostridia;o__Oscillospirales;f__Acutalibacteraceae;g__CAG-488;s__Unclassified	503	1703748	15013	4247	1747	267	87.54	0.15
MAG2707	d__Bacteria;p__Bacillota;c__Bacilli;o__RF39;f__UBA660;g__CAG-1000;s__CAG-1000 sp004552445	79	1337236	137603	89092	3714	294	87.54	5.19
MAG2452	d__Bacteria;p__Bacillota;c__Bacilli;o__Erysipelotrichales;f__Erysipelotrichaceae;g__UBA636;s__UBA636 sp002299675	323	1488880	24078	6640	2162	272	87.53	2.45
MAG3797	d__Bacteria;p__Bacillota_A;c__Clostridia;o__Lachnospirales;f__Lachnospiraceae;g__UBA1066;s__Unclassified	597	1592712	12649	3082	1439	259	87.52	2.37
MAG695	d__Bacteria;p__Actinomycetota;c__Actinomycetia;o__Mycobacteriales;f__Mycobacteriaceae;g__Corynebacterium;s__Corynebacterium glutamicum	289	2416576	40342	10483	4152	295	87.51	0.98
MAG4050	d__Bacteria;p__Bacillota_A;c__Clostridia;o__Peptostreptococcales;f__Anaerovoracaceae;g__Lentihominibacter;s__Lentihominibacter sp900066305	164	1791301	43296	15950	5154	313	87.51	0.69
MAG3080	d__Bacteria;p__Bacillota_A;c__Clostridia;o__Oscillospirales;f__Oscillospiraceae;g__F23-B02;s__F23-B02 sp016292445	394	1357984	12881	4275	1830	261	87.5	4.61
MAG623	d__Bacteria;p__Bacteroidota;c__Bacteroidia;o__Bacteroidales;f__Muribaculaceae;g__CAG-485;s__Unclassified	170	2314164	127740	21644	5842	334	87.5	0.21
MAG936	d__Bacteria;p__Bacillota_A;c__Clostridia;o__Oscillospirales;f__CAG-272;g__RUG14199;s__Unclassified	345	1540828	19904	5212	2314	281	87.5	1.95
MAG506	d__Bacteria;p__Bacillota_A;c__Clostridia;o__Oscillospirales;f__Ruminococcaceae;g__Ruminococcus;s__Ruminococcus sp016295545	371	2337048	27566	7980	3165	307	87.49	4.8
MAG1684	d__Bacteria;p__Actinomycetota;c__Actinomycetia;o__Mycobacteriales;f__Mycobacteriaceae;g__Corynebacterium;s__Corynebacterium phoceense	465	2315134	21555	6719	2486	274	87.49	2.43
MAG1584	d__Bacteria;p__Bacillota_A;c__Clostridia;o__Christensenellales;f__CAG-138;g__PeH17;s__PeH17 sp004556165	309	1367920	30091	5917	1977	283	87.48	0.75
MAG223	d__Bacteria;p__Bacillota;c__Bacilli;o__Erysipelotrichales;f__Erysipelotrichaceae;g__Bulleidia;s__Bulleidia sp016293365	341	1757575	38698	6443	2544	276	87.46	2.17
MAG3965	d__Bacteria;p__Cyanobacteriota;c__Vampirovibrionia;o__Gastranaerophilales;f__Gastranaerophilaceae;g__UMGS1585;s__UMGS1585 sp900553205	299	1889104	25992	8836	3030	273	87.45	4.18
MAG36	d__Bacteria;p__Bacillota_A;c__Clostridia;o__Oscillospirales;f__Oscillospiraceae;g__Faecousia;s__Faecousia sp016296045	165	1906090	67350	16514	5679	309	87.45	1.84
MAG246	d__Bacteria;p__Bacillota_A;c__Clostridia;o__Peptostreptococcales;f__Anaerovoracaceae;g__UMGS973;s__UMGS973 sp016293805	160	1593753	44920	13563	4750	302	87.4	0.3
MAG357	d__Bacteria;p__Bacillota_A;c__Clostridia;o__Christensenellales;f__CAG-138;g__SFEL01;s__SFEL01 sp004557245	455	1439607	20548	3662	1762	255	87.4	2.49
MAG2409	d__Bacteria;p__Actinomycetota;c__Coriobacteriia;o__Coriobacteriales;f__Coriobacteriaceae;g__Collinsella;s__Collinsella sp002391315	436	1304238	26735	3503	1470	282	87.39	5.79
MAG1406	d__Bacteria;p__Bacillota_A;c__Clostridia;o__Oscillospirales;f__Oscillospiraceae;g__Evtepia;s__Evtepia sp004551945	349	1794047	29914	6318	2559	287	87.38	4.75
MAG3154	d__Bacteria;p__Bacillota_A;c__Clostridia;o__Oscillospirales;f__Butyricicoccaceae;g__JAEDEU01;s__JAEDEU01 sp016293155	454	1676272	26510	5146	1638	255	87.38	3.07
MAG2093	d__Bacteria;p__Bacteroidota;c__Bacteroidia;o__Bacteroidales;f__Muribaculaceae;g__Sodaliphilus;s__Sodaliphilus sp004557565	668	1931459	18866	3328	1584	285	87.38	1.09
MAG2971	d__Bacteria;p__Bacillota_A;c__Clostridia;o__Christensenellales;f__CAG-138;g__SFEL01;s__SFEL01 sp004557245	370	1551121	23044	5156	2215	269	87.38	1.34
MAG278	d__Bacteria;p__Bacillota_A;c__Clostridia;o__Oscillospirales;f__Oscillospiraceae;g__Faecousia;s__Faecousia sp022772525	143	2320610	165271	27620	6595	307	87.36	3.4
MAG2587	d__Bacteria;p__Bacillota_A;c__Clostridia;o__Oscillospirales;f__Acutalibacteraceae;g__Eubacterium_R;s__Unclassified	427	1384613	15690	3917	1713	260	87.34	2.55
MAG1246	d__Bacteria;p__Bacillota_A;c__Clostridia;o__Oscillospirales;f__CAG-382;g__SFLA01;s__SFLA01 sp004553575	549	1641888	15030	3888	1491	257	87.33	7.05
MAG2854	d__Bacteria;p__Bacillota_A;c__Clostridia;o__Oscillospirales;f__Acutalibacteraceae;g__UBA1417;s__UBA1417 sp003531055	424	1771156	25249	5225	2089	269	87.28	0.9
MAG2916	d__Bacteria;p__Bacillota_A;c__Clostridia;o__Oscillospirales;f__Ruminococcaceae;g__Gemmiger;s__Gemmiger variabilis_B	481	2194400	25293	6284	2089	294	87.27	3.89
MAG2732	d__Bacteria;p__Bacillota_A;c__Clostridia;o__Oscillospirales;f__Ruminococcaceae;g__Gemmiger;s__Gemmiger variabilis_B	230	2127512	45036	13003	4640	313	87.26	0.46
MAG2596	d__Bacteria;p__Bacillota_A;c__Clostridia;o__Christensenellales;f__CAG-138;g__PeH17;s__PeH17 sp000435055	491	1629123	15062	3961	1717	268	87.25	1.86
MAG2390	d__Bacteria;p__Bacillota_A;c__Clostridia;o__Oscillospirales;f__Acutalibacteraceae;g__CAG-177;s__CAG-177 sp900771185	526	1647109	13275	3592	1770	266	87.17	1.97
MAG1380	d__Bacteria;p__Bacillota;c__Bacilli;o__Lactobacillales;f__Streptococcaceae;g__Streptococcus;s__Streptococcus hyointestinalis	519	1903013	28712	4478	1916	255	87.17	2.89
MAG520	d__Bacteria;p__Bacillota_B;c__Dehalobacteriia;o__UBA7702;f__UBA7702;g__UBA7702;s__Unclassified	474	1623635	16943	4232	1711	254	87.16	3.89
MAG4131	d__Bacteria;p__Bacillota_A;c__Clostridia;o__Christensenellales;f__CAG-138;g__RGIG3141;s__Unclassified	260	1672762	27822	8056	3462	293	87.13	1.42
MAG2628	d__Bacteria;p__Bacillota_A;c__Clostridia;o__Peptostreptococcales;f__Anaerovoracaceae;g__Lentihominibacter;s__Lentihominibacter sp022775805	321	1079720	22515	4506	1515	279	87.12	2.66
MAG1234	d__Bacteria;p__Bacillota_A;c__Clostridia;o__Lachnospirales;f__Lachnospiraceae;g__Acetatifactor;s__Unclassified	246	2263097	55757	14261	3875	318	87.11	2.31
MAG2489	d__Bacteria;p__Actinomycetota;c__Coriobacteriia;o__Coriobacteriales;f__Eggerthellaceae;g__CAKUOV01;s__Unclassified	272	1511917	30887	6668	2819	299	87.09	1.89
MAG71	d__Bacteria;p__Bacillota_A;c__Clostridia;o__Christensenellales;f__CAG-138;g__PeH17;s__PeH17 sp004556165	346	1605676	48296	8705	1807	277	87.08	9.94
MAG108	d__Bacteria;p__Bacillota_A;c__Clostridia;o__Peptostreptococcales;f__Anaerovoracaceae;g__Lentihominibacter;s__Lentihominibacter sp022775805	358	1097365	17953	4127	1415	272	87.06	1.13
MAG1709	d__Bacteria;p__Bacillota_A;c__Clostridia;o__Christensenellales;f__CAG-138;g__PeH17;s__PeH17 sp900542285	392	1467582	17408	4352	2089	279	87.05	3.25
MAG107	d__Bacteria;p__Bacillota;c__Bacilli;o__Erysipelotrichales;f__Erysipelotrichaceae;g__UBA636;s__UBA636 sp002299675	370	1414536	21591	4843	1885	264	87.03	1.38
MAG2728	d__Bacteria;p__Bacillota_A;c__Clostridia;o__Lachnospirales;f__Lachnospiraceae;g__UBA1712;s__UBA1712 sp018056665	386	1364073	24046	4768	1629	287	87.02	5.11
MAG3119	d__Bacteria;p__Bacillota_A;c__Clostridia;o__Lachnospirales;f__Lachnospiraceae;g__Lachnospira;s__Unclassified	466	1857294	20225	4606	2171	276	86.99	1.02
MAG3150	d__Bacteria;p__Actinomycetota;c__Actinomycetia;o__Actinomycetales;f__Bifidobacteriaceae;g__Bifidobacterium;s__Bifidobacterium choerinum	98	1805819	185268	40001	9967	360	86.97	1.94
MAG4143	d__Bacteria;p__Bacillota_A;c__Clostridia;o__Peptostreptococcales;f__Anaerovoracaceae;g__Lentihominibacter;s__Lentihominibacter sp022775805	234	1217984	44538	7147	2495	297	86.96	0.52
MAG769	d__Bacteria;p__Bacillota;c__Bacilli;o__Erysipelotrichales;f__Erysipelotrichaceae;g__UBA636;s__UBA636 sp002299675	334	1472255	26436	5619	2163	272	86.94	2.44
MAG1270	d__Bacteria;p__Spirochaetota;c__Spirochaetia;o__Treponematales;f__Treponemataceae;g__Treponema_D;s__Treponema_D sp018385415	103	2439593	197616	60943	10333	341	86.94	1.16
MAG768	d__Bacteria;p__Actinomycetota;c__Actinomycetia;o__Mycobacteriales;f__Mycobacteriaceae;g__Corynebacterium;s__Corynebacterium flavescens	441	2195461	28486	6357	2643	284	86.93	1.36
MAG13	d__Bacteria;p__Bacillota_A;c__Clostridia;o__Christensenellales;f__CAG-74;g__SFHK01;s__SFHK01 sp004556395	619	2578781	21209	4948	2259	277	86.88	2.94
MAG3747	d__Bacteria;p__Verrucomicrobiota;c__Kiritimatiellia;o__RFP12;f__UBA1067;g__UBA1067;s__UBA1067 sp016303225	705	3073863	23976	5675	2201	304	86.88	4.83
MAG3472	d__Bacteria;p__Bacteroidota;c__Bacteroidia;o__Bacteroidales;f__Muribaculaceae;g__Sodaliphilus;s__Sodaliphilus sp004557565	690	1983253	18082	3444	1472	289	86.87	1.46
MAG2542	d__Bacteria;p__Bacillota_A;c__Clostridia;o__Oscillospirales;f__Butyricicoccaceae;g__JAEDEU01;s__JAEDEU01 sp016293155	523	1661587	14621	3832	1697	250	86.86	3.76
MAG1123	d__Bacteria;p__Bacillota_A;c__Clostridia;o__Oscillospirales;f__Ruminococcaceae;g__RGIG8779;s__Unclassified	153	910887	26339	7747	3072	271	86.85	1.18
MAG1047	d__Bacteria;p__Bacillota_A;c__Clostridia;o__Christensenellales;f__CAG-138;g__Phil1;s__Phil1 sp004558525	341	1587271	35279	6790	2193	282	86.83	0.72
MAG101	d__Bacteria;p__Bacillota_A;c__Clostridia;o__Christensenellales;f__CAG-138;g__SFDB01;s__SFDB01 sp004558825	442	1380575	18476	3639	1642	257	86.82	3.31
MAG2579	d__Bacteria;p__Bacillota_A;c__Clostridia;o__TANB77;f__CAG-508;g__Scatovivens;s__Unclassified	114	939969	39961	12394	4063	288	86.81	1.35
MAG3625	d__Bacteria;p__Bacillota_A;c__Clostridia;o__Oscillospirales;f__Ruminococcaceae;g__Gemmiger;s__Gemmiger formicilis	409	1824744	17088	5501	2386	288	86.77	2.03
MAG1243	d__Bacteria;p__Cyanobacteriota;c__Vampirovibrionia;o__Gastranaerophilales;f__Gastranaerophilaceae;g__CAG-196;s__Unclassified	335	1861380	31538	6554	2885	276	86.74	3.93
MAG3555	d__Bacteria;p__Bacillota_A;c__Clostridia;o__Oscillospirales;f__Oscillospiraceae;g__Dysosmobacter;s__Dysosmobacter sp945862785	352	1942235	34857	9672	2227	278	86.73	3.63
MAG2797	d__Bacteria;p__Bacteroidota;c__Bacteroidia;o__Bacteroidales;f__Bacteroidaceae;g__Prevotella;s__Prevotella sp900548195	734	3414593	26679	5539	2465	307	86.73	9.32
MAG2695	d__Bacteria;p__Bacillota_A;c__Clostridia;o__Christensenellales;f__CAG-74;g__Ventricola;s__Unclassified	293	2455498	36618	11615	4154	310	86.73	2.18
MAG3499	d__Bacteria;p__Bacillota;c__Bacilli;o__Staphylococcales;f__Salinicoccaceae;g__Jeotgalicoccus;s__Jeotgalicoccus psychrophilus	416	1842795	26455	6070	2014	258	86.72	3.62
MAG3426	d__Bacteria;p__Bacillota_A;c__Clostridia;o__Christensenellales;f__CAG-138;g__PeH17;s__PeH17 sp900542285	389	1503828	17064	4627	2021	279	86.7	3.84
MAG1758	d__Bacteria;p__Bacillota_A;c__Clostridia;o__Oscillospirales;f__Acutalibacteraceae;g__UBA6857;s__UBA6857 sp016293225	510	1666289	18334	4021	1663	267	86.69	4.07
MAG2781	d__Bacteria;p__Pseudomonadota;c__Gammaproteobacteria;o__Burkholderiales;f__Burkholderiaceae;g__Oxalobacter;s__Unclassified	248	1637863	31305	8745	3151	288	86.68	1.34
MAG2553	d__Bacteria;p__Bacillota;c__Bacilli;o__Erysipelotrichales;f__Erysipelotrichaceae;g__Bulleidia;s__Bulleidia sp016293365	441	1703017	19388	4746	1955	266	86.68	3.66
MAG3448	d__Bacteria;p__Pseudomonadota;c__Gammaproteobacteria;o__Pseudomonadales;f__Moraxellaceae;g__Acinetobacter;s__Acinetobacter pseudolwoffii	737	2124362	12819	3528	1482	245	86.66	3.03
MAG3142	d__Bacteria;p__Bacillota;c__Bacilli;o__Lactobacillales;f__Lactobacillaceae;g__Limosilactobacillus;s__Limosilactobacillus mucosae	338	1753049	59044	8144	2080	277	86.66	1.76
MAG732	d__Bacteria;p__Bacteroidota;c__Bacteroidia;o__Bacteroidales;f__UBA932;g__Cryptobacteroides;s__Cryptobacteroides sp900769905	277	1727283	31623	9418	2764	331	86.65	1.84
MAG4019	d__Bacteria;p__Actinomycetota;c__Coriobacteriia;o__Coriobacteriales;f__Eggerthellaceae;g__W1P20-047;s__W1P20-047 sp004555335	325	1553630	34792	7533	1914	288	86.64	2.56
MAG1337	d__Bacteria;p__Bacillota_A;c__Clostridia;o__Lachnospirales;f__Lachnospiraceae;g__Acetatifactor;s__Acetatifactor sp018385425	408	2315857	21938	7025	2927	304	86.63	4.02
MAG2289	d__Bacteria;p__Actinomycetota;c__Coriobacteriia;o__Coriobacteriales;f__Coriobacteriaceae;g__Collinsella;s__Collinsella sp002391315	439	1326964	28636	3690	1459	268	86.62	4.84
MAG3351	d__Bacteria;p__Bacillota_A;c__Clostridia;o__Oscillospirales;f__Acutalibacteraceae;g__Unclassified;s__Unclassified	104	1254846	79567	20909	5675	313	86.62	0.59
MAG3968	d__Bacteria;p__Bacillota_A;c__Clostridia;o__Oscillospirales;f__Acutalibacteraceae;g__UBA737;s__Unclassified	522	1549222	18045	3448	1568	251	86.62	6.03
MAG2946	d__Bacteria;p__Bacillota_A;c__Clostridia;o__Christensenellales;f__CAG-138;g__PeH17;s__PeH17 sp900542285	204	1350955	22467	8727	3304	306	86.61	0.46
MAG1997	d__Bacteria;p__Bacillota;c__Bacilli;o__Lactobacillales;f__Streptococcaceae;g__Streptococcus;s__Streptococcus hyointestinalis	541	1834294	21237	4055	1768	253	86.6	0.21
MAG2462	d__Bacteria;p__Verrucomicrobiota;c__Kiritimatiellia;o__RFP12;f__UBA1067;g__UBA1067;s__UBA1067 sp016303225	396	2650628	53976	9388	3033	333	86.59	5.3
MAG972	d__Bacteria;p__Bacillota;c__Bacilli;o__Erysipelotrichales;f__Erysipelotrichaceae;g__UBA636;s__UBA636 sp002299675	300	1452545	34300	6769	2280	279	86.59	3.22
MAG1961	d__Bacteria;p__Spirochaetota;c__Spirochaetia;o__Treponematales;f__Treponemataceae;g__Treponema_D;s__Treponema_D sp945868875	463	2909571	64972	8877	2707	308	86.59	1.81
MAG1317	d__Bacteria;p__Bacteroidota;c__Bacteroidia;o__Bacteroidales;f__Bacteroidaceae;g__UBA4372;s__UBA4372 sp016292545	171	2796691	88477	28846	8038	363	86.58	0
MAG1212	d__Bacteria;p__Bacillota_A;c__Clostridia;o__Lachnospirales;f__Lachnospiraceae;g__Lachnospira;s__Unclassified	309	2094188	24985	9696	3411	306	86.57	1.38
MAG3152	d__Bacteria;p__Bacillota;c__Bacilli;o__Erysipelotrichales;f__Erysipelotrichaceae;g__UBA636;s__UBA636 sp002299675	279	1447135	24874	6402	2509	275	86.56	1.63
MAG3641	d__Bacteria;p__Bacillota_A;c__Clostridia;o__Lachnospirales;f__Lachnospiraceae;g__UBA2868;s__UBA2868 sp004552595	281	1569486	37612	7048	2608	301	86.55	0.23
MAG4093	d__Bacteria;p__Bacillota_A;c__Clostridia;o__Oscillospirales;f__Acutalibacteraceae;g__CAG-177;s__CAG-177 sp900771185	510	1772826	16550	4218	1839	266	86.55	3.39
MAG3088	d__Bacteria;p__Bacillota;c__Bacilli;o__Erysipelotrichales;f__Erysipelotrichaceae;g__UBA636;s__UBA636 sp002299675	307	1390591	35674	6231	2088	268	86.52	1.27
MAG2436	d__Bacteria;p__Bacillota_A;c__Clostridia;o__Oscillospirales;f__Acutalibacteraceae;g__UBA737;s__Unclassified	425	1229894	13956	3348	1533	257	86.52	4.13
MAG2043	d__Bacteria;p__Bacillota_A;c__Clostridia;o__Christensenellales;f__CAG-138;g__PeH17;s__PeH17 sp004556165	413	1156714	18314	3404	1392	263	86.52	2.51
MAG3784	d__Bacteria;p__Bacillota_A;c__Clostridia;o__Oscillospirales;f__CAG-382;g__SFLA01;s__SFLA01 sp004553575	31	1503513	195472	80796	36169	324	86.5	0
MAG3403	d__Bacteria;p__Bacillota_A;c__Clostridia;o__Lachnospirales;f__Lachnospiraceae;g__Acetatifactor;s__Acetatifactor sp018385425	354	2027232	23529	7225	3025	304	86.44	0.85
MAG1719	d__Bacteria;p__Bacteroidota;c__Bacteroidia;o__Bacteroidales;f__Muribaculaceae;g__Sodaliphilus;s__Sodaliphilus sp004557565	639	1998799	22372	3722	1608	291	86.43	3.22
MAG2689	d__Bacteria;p__Bacillota_A;c__Clostridia;o__Lachnospirales;f__Lachnospiraceae;g__Acetatifactor;s__Acetatifactor sp945485625	347	1936674	28378	6968	2817	297	86.41	0.52
MAG3901	d__Bacteria;p__Verrucomicrobiota;c__Kiritimatiellia;o__RFP12;f__UBA1067;g__UBA1067;s__UBA1067 sp016303225	653	2423659	37914	5015	1701	315	86.4	7.63
MAG2792	d__Bacteria;p__Bacillota_A;c__Clostridia;o__Christensenellales;f__CAG-138;g__PeH17;s__PeH17 sp004556165	463	1193970	14124	2967	1361	254	86.38	3.47
MAG1962	d__Bacteria;p__Bacillota_A;c__Clostridia;o__Christensenellales;f__CAG-138;g__SFEL01;s__SFEL01 sp004557245	405	1448193	21187	4375	1902	261	86.38	0.23
MAG1726	d__Bacteria;p__Bacillota_A;c__Clostridia;o__Christensenellales;f__CAG-138;g__PeH17;s__PeH17 sp900542285	144	1830795	143424	35914	5774	318	86.37	2.85
MAG3711	d__Bacteria;p__Bacillota_A;c__Clostridia;o__Oscillospirales;f__Ruminococcaceae;g__Gemmiger;s__Gemmiger qucibialis	338	1947335	26166	7237	2890	319	86.37	0.75
MAG2203	d__Bacteria;p__Bacteroidota;c__Bacteroidia;o__Bacteroidales;f__Bacteroidaceae;g__Prevotella;s__Prevotella sp900548195	238	2728936	53040	16502	5479	360	86.35	0.09
MAG51	d__Bacteria;p__Bacillota_A;c__Clostridia;o__Tissierellales;f__Peptoniphilaceae;g__Neofamilia;s__Unclassified	153	1415170	73986	13524	3691	292	86.33	0.24
MAG2625	d__Bacteria;p__Bacteroidota;c__Bacteroidia;o__Bacteroidales;f__Muribaculaceae;g__Sodaliphilus;s__Sodaliphilus sp004559845	317	2228466	35579	9131	3519	324	86.32	0.74
MAG2993	d__Bacteria;p__Bacillota_A;c__Clostridia;o__Oscillospirales;f__UBA644;g__UBA644;s__UBA644 sp002299265	519	1621763	13197	3739	1658	262	86.31	4.55
MAG811	d__Bacteria;p__Bacillota_A;c__Clostridia;o__Peptostreptococcales;f__Anaerovoracaceae;g__Lentihominibacter;s__Lentihominibacter sp022775805	271	1184016	19266	5918	2090	285	86.29	1.85
MAG3395	d__Bacteria;p__Bacillota_A;c__Clostridia;o__Lachnospirales;f__Lachnospiraceae;g__UBA2868;s__UBA2868 sp004552595	257	1651515	63178	10784	2592	309	86.28	1.01
MAG2447	d__Bacteria;p__Bacillota_A;c__Clostridia;o__Lachnospirales;f__Lachnospiraceae;g__UBA1712;s__UBA1712 sp900766815	300	1529345	44889	7609	2165	302	86.28	2.82
MAG877	d__Bacteria;p__Bacillota;c__Bacilli;o__Erysipelotrichales;f__Coprobacillaceae;g__Thomasclavelia;s__Thomasclavelia ramosa	243	3390763	140112	45488	5010	294	86.27	5.71
MAG823	d__Bacteria;p__Bacillota_A;c__Clostridia;o__Oscillospirales;f__Oscillospiraceae;g__F23-B02;s__F23-B02 sp000431075	448	1267062	14966	3361	1479	252	86.26	1.75
MAG1942	d__Bacteria;p__Bacillota_A;c__Clostridia;o__Christensenellales;f__CAG-138;g__SFEL01;s__SFEL01 sp004557245	439	1376701	29274	3542	1653	254	86.23	1.33
MAG2138	d__Bacteria;p__Bacillota_A;c__Clostridia;o__Lachnospirales;f__Lachnospiraceae;g__Acetatifactor;s__Acetatifactor sp945621435	74	2578494	203574	70741	22971	325	86.23	0.14
MAG3771	d__Bacteria;p__Bacillota_A;c__Clostridia;o__Christensenellales;f__CAG-138;g__PeH17;s__PeH17 sp900542285	233	1318968	35272	6891	2672	293	86.23	0.49
MAG735	d__Bacteria;p__Bacteroidota;c__Bacteroidia;o__Bacteroidales;f__Muribaculaceae;g__Sodaliphilus;s__Sodaliphilus sp004557565	710	2142112	14370	3703	1554	287	86.23	4.3
MAG542	d__Bacteria;p__Bacteroidota;c__Bacteroidia;o__Bacteroidales;f__Bacteroidaceae;g__Prevotella;s__Prevotella faecis	113	2838654	113653	41277	12635	378	86.22	0.69
MAG2180	d__Bacteria;p__Bacillota_A;c__Clostridia;o__Peptostreptococcales;f__Anaerovoracaceae;g__Lentihominibacter;s__Lentihominibacter sp022775805	221	1053274	27543	6648	2082	287	86.22	2.23
MAG4114	d__Bacteria;p__Pseudomonadota;c__Gammaproteobacteria;o__Pseudomonadales;f__Moraxellaceae;g__Psychrobacter;s__Psychrobacter pasteurii	600	2180502	35785	5028	1660	274	86.22	1.37
MAG710	d__Bacteria;p__Bacillota_A;c__Clostridia;o__Peptostreptococcales;f__Anaerovoracaceae;g__Lentihominibacter;s__Lentihominibacter sp022775805	346	1266833	22281	5457	1434	292	86.21	7.05
MAG1830	d__Bacteria;p__Bacillota_A;c__Clostridia;o__Peptostreptococcales;f__Anaerovoracaceae;g__CAG-238;s__CAG-238 sp927797855	156	1284077	34863	11642	4142	299	86.21	0.24
MAG1894	d__Bacteria;p__Bacillota_A;c__Clostridia;o__Lachnospirales;f__Lachnospiraceae;g__UBA2882;s__UBA2882 sp016297945	653	2781058	30289	5056	2173	267	86.19	5.11
MAG2717	d__Bacteria;p__Bacillota;c__Bacilli;o__Erysipelotrichales;f__Erysipelotrichaceae;g__UBA636;s__UBA636 sp002299675	319	1508945	34249	6829	2264	273	86.18	4.27
MAG3489	d__Bacteria;p__Pseudomonadota;c__Gammaproteobacteria;o__Burkholderiales;f__Neisseriaceae;g__Vitreoscilla;s__Unclassified	598	2014251	15875	4333	1629	256	86.17	1.66
MAG3799	d__Bacteria;p__Bacillota_A;c__Clostridia;o__Oscillospirales;f__CAG-272;g__RGIG3438;s__Unclassified	431	1807397	47563	5074	2131	279	86.16	2.53
MAG1081	d__Bacteria;p__Bacillota_A;c__Clostridia;o__Lachnospirales;f__Lachnospiraceae;g__CAG-95;s__CAG-95 sp018384375	155	2600744	127303	33226	7036	318	86.16	0.51
MAG76	d__Bacteria;p__Bacillota_A;c__Clostridia;o__Oscillospirales;f__Oscillospiraceae;g__F23-B02;s__F23-B02 sp000431075	350	1446458	24356	5288	2051	270	86.15	1.71
MAG341	d__Bacteria;p__Bacillota_A;c__Clostridia;o__Lachnospirales;f__Lachnospiraceae;g__Blautia_A;s__Blautia_A sp900066355	246	2842839	66108	19329	5174	330	86.14	8.38
MAG3566	d__Bacteria;p__Spirochaetota;c__Spirochaetia;o__Treponematales;f__Treponemataceae;g__Treponema_D;s__Treponema_D sp900769985	295	1969791	28528	8397	3447	321	86.12	0.82
MAG2334	d__Bacteria;p__Bacillota_C;c__Negativicutes;o__Acidaminococcales;f__Acidaminococcaceae;g__Phascolarctobacterium_A;s__Phascolarctobacterium_A sp900553055	455	1558396	22576	4148	1659	263	86.12	1.91
MAG1023	d__Bacteria;p__Actinomycetota;c__Actinomycetia;o__Mycobacteriales;f__Mycobacteriaceae;g__Corynebacterium;s__Corynebacterium glutamicum	729	2701849	37931	5067	1683	266	86.12	3.21
MAG2310	d__Bacteria;p__Bacillota;c__Bacilli;o__RF39;f__UBA660;g__CAG-710;s__CAG-710 sp016295795	182	1282382	51481	17606	2275	285	86.11	8.2
MAG1769	d__Bacteria;p__Bacteroidota;c__Bacteroidia;o__Bacteroidales;f__UBA932;g__Cryptobacteroides;s__Cryptobacteroides sp000433355	502	2762935	28351	6992	2779	325	86.11	2.35
MAG269	d__Bacteria;p__Actinomycetota;c__Actinomycetia;o__Mycobacteriales;f__Mycobacteriaceae;g__Corynebacterium;s__Corynebacterium pollutisoli	442	2428328	42895	7888	2386	279	86.11	9.41
MAG3531	d__Bacteria;p__Bacillota_A;c__Clostridia;o__Christensenellales;f__CAG-138;g__Phil1;s__Phil1 sp001940855	251	1786600	25510	9175	3650	299	86.09	1.53
MAG494	d__Bacteria;p__Bacteroidota;c__Bacteroidia;o__Bacteroidales;f__UBA932;g__Cryptobacteroides;s__Cryptobacteroides sp004552965	284	1865058	53401	8458	3022	344	86.09	0.12
MAG2347	d__Bacteria;p__Bacillota;c__Bacilli;o__Lactobacillales;f__Lactobacillaceae;g__Lactobacillus;s__Lactobacillus absiana	353	1775332	41813	6730	2442	277	86.07	1.65
MAG3111	d__Bacteria;p__Bacillota_A;c__Clostridia;o__Lachnospirales;f__Lachnospiraceae;g__UBA1712;s__UBA1712 sp900766815	420	1511635	20425	4700	1715	288	86.05	6.09
MAG3567	d__Bacteria;p__Bacillota_A;c__Clostridia;o__Peptostreptococcales;f__Anaerovoracaceae;g__Lentihominibacter;s__Lentihominibacter sp900066305	471	1797722	18836	4870	1844	275	86.05	1.79
MAG3225	d__Bacteria;p__Bacillota;c__Bacilli;o__Erysipelotrichales;f__Erysipelotrichaceae;g__UBA636;s__UBA636 sp002299675	352	1531568	22998	5735	2061	269	86.02	1.59
MAG1527	d__Bacteria;p__Bacillota_A;c__Clostridia;o__Oscillospirales;f__Oscillospiraceae;g__CAG-103;s__CAG-103 sp004556965	165	1497582	39900	12946	4228	296	86.02	0.03
MAG2366	d__Bacteria;p__Actinomycetota;c__Coriobacteriia;o__Coriobacteriales;f__Eggerthellaceae;g__CAKUOV01;s__Unclassified	587	1776831	14908	3685	1602	272	86.01	0.84
MAG2414	d__Bacteria;p__Bacillota;c__Bacilli;o__Erysipelotrichales;f__Erysipelotrichaceae;g__UBA636;s__UBA636 sp002299675	248	1326799	27695	7231	2701	281	85.99	3.48
MAG3819	d__Bacteria;p__Bacillota_A;c__Clostridia;o__Christensenellales;f__CAG-314;g__SFEB01;s__SFEB01 sp004558105	328	1072870	18442	3839	1749	264	85.97	1.85
MAG2729	d__Bacteria;p__Bacillota_A;c__Clostridia;o__TANB77;f__CAG-508;g__Scatovivens;s__Unclassified	121	1269726	51355	15493	5077	307	85.94	1.51
MAG1188	d__Bacteria;p__Bacillota_A;c__Clostridia;o__Oscillospirales;f__Ruminococcaceae;g__Ruminiclostridium_E;s__Ruminiclostridium_E sp016302655	292	2507469	40421	13366	3734	306	85.94	0.96
MAG1266	d__Bacteria;p__Bacillota_A;c__Clostridia;o__Lachnospirales;f__Lachnospiraceae;g__UBA1066;s__Unclassified	517	1705023	14552	3904	1755	272	85.92	3.74
MAG2355	d__Bacteria;p__Bacillota_A;c__Clostridia;o__Peptostreptococcales;f__Anaerovoracaceae;g__Lentihominibacter;s__Lentihominibacter sp022775805	262	1095027	25556	5555	1944	288	85.88	2.99
MAG605	d__Bacteria;p__Spirochaetota;c__Spirochaetia;o__Treponematales;f__Treponemataceae;g__Treponema_D;s__Treponema_D sp018385415	106	2406170	163306	48871	13468	344	85.87	0.18
MAG4072	d__Bacteria;p__Actinomycetota;c__Actinomycetia;o__Actinomycetales;f__Micrococcaceae;g__Glutamicibacter;s__Glutamicibacter protophormiae	455	3014750	56149	10080	2690	292	85.87	1.17
MAG1554	d__Bacteria;p__Bacillota_A;c__Clostridia;o__Oscillospirales;f__Acutalibacteraceae;g__UBA1417;s__UBA1417 sp004555625	242	1835960	37688	9668	3573	288	85.86	3.39
MAG1968	d__Bacteria;p__Bacillota_A;c__Clostridia;o__Oscillospirales;f__Ruminococcaceae;g__Fournierella;s__Fournierella sp002160145	40	2197669	187564	139544	28887	324	85.85	1.94
MAG1174	d__Bacteria;p__Bacillota_A;c__Clostridia;o__Oscillospirales;f__Oscillospiraceae;g__Limivicinus;s__Unclassified	278	1937486	28290	8986	3481	288	85.85	1.34
MAG495	d__Bacteria;p__Actinomycetota;c__Coriobacteriia;o__Coriobacteriales;f__Coriobacteriaceae;g__Collinsella;s__Collinsella sp002391315	434	1567053	35193	4920	1604	277	85.85	1.11
MAG3869	d__Bacteria;p__Actinomycetota;c__Coriobacteriia;o__Coriobacteriales;f__Eggerthellaceae;g__W1P20-047;s__W1P20-047 sp004555335	453	1576966	21270	4541	1682	275	85.82	5.96
MAG134	d__Bacteria;p__Bacillota_A;c__Clostridia;o__Lachnospirales;f__Lachnospiraceae;g__RGIG8767;s__RGIG8767 sp016294075	328	1719401	24450	6763	2733	290	85.81	2.46
MAG2369	d__Bacteria;p__Bacillota_A;c__Clostridia;o__Lachnospirales;f__Lachnospiraceae;g__Agathobacter;s__Unclassified	259	2895115	84168	18528	4614	312	85.8	0.26
MAG1624	d__Bacteria;p__Bacillota;c__Bacilli;o__RF39;f__UBA660;g__CAJOJO01;s__Unclassified	32	852716	97609	39197	13988	286	85.79	0.97
MAG952	d__Bacteria;p__Bacillota_A;c__Clostridia;o__Peptostreptococcales;f__Anaerovoracaceae;g__Lentihominibacter;s__Lentihominibacter sp022775805	250	1150666	35639	5984	2136	288	85.78	2.64
MAG3637	d__Bacteria;p__Bacteroidota;c__Bacteroidia;o__Bacteroidales;f__UBA932;g__Cryptobacteroides;s__Cryptobacteroides sp004556005	185	1496743	41005	11429	3990	342	85.78	1.32
MAG111	d__Bacteria;p__Bacillota_A;c__Clostridia;o__Oscillospirales;f__CAG-382;g__SFLA01;s__SFLA01 sp004553575	292	1532225	27016	6950	2571	289	85.78	1.43
MAG3043	d__Bacteria;p__Bacillota_A;c__Clostridia;o__Lachnospirales;f__Lachnospiraceae;g__Fusicatenibacter;s__Fusicatenibacter saccharivorans	206	2406867	91046	20262	5518	323	85.77	0.29
MAG722	d__Bacteria;p__Pseudomonadota;c__Gammaproteobacteria;o__Enterobacterales;f__Enterobacteriaceae;g__Escherichia;s__Escherichia coli	869	3681614	23857	5728	1979	274	85.77	2.89
MAG2688	d__Bacteria;p__Actinomycetota;c__Actinomycetia;o__Actinomycetales;f__Microbacteriaceae;g__Leucobacter;s__Unclassified	174	2037274	89558	17345	5365	322	85.76	0.12
MAG2935	d__Bacteria;p__Bacillota_A;c__Clostridia;o__Christensenellales;f__CAG-74;g__RUG563;s__RUG563 sp015056015	304	2687613	63565	12689	4248	300	85.76	4.46
MAG1272	d__Bacteria;p__Bacillota_A;c__Clostridia;o__Oscillospirales;f__Acutalibacteraceae;g__CAG-488;s__CAG-488 sp900539465	300	1879402	53612	8563	3050	299	85.76	0.86
MAG2870	d__Bacteria;p__Bacillota_B;c__Dehalobacteriia;o__UBA7702;f__UBA7702;g__UBA7702;s__Unclassified	363	1589359	15299	5071	2380	267	85.73	1.93
MAG708	d__Bacteria;p__Bacillota_A;c__Clostridia;o__Oscillospirales;f__Butyricicoccaceae;g__Butyricicoccus_A;s__Butyricicoccus_A sp945872165	282	1876048	33504	8150	3325	280	85.73	2.23
MAG2865	d__Bacteria;p__Bacillota_A;c__Clostridia;o__Oscillospirales;f__Ruminococcaceae;g__Gemmiger;s__Gemmiger sp900554145	262	1516796	30096	6975	3092	297	85.73	2.24
MAG2190	d__Bacteria;p__Verrucomicrobiota;c__Kiritimatiellia;o__RFP12;f__UBA1067;g__UBA1067;s__UBA1067 sp016303225	323	1907498	32404	7351	3011	329	85.72	1.61
MAG3050	d__Bacteria;p__Bacillota_A;c__Clostridia;o__Peptostreptococcales;f__Anaerovoracaceae;g__Lentihominibacter;s__Lentihominibacter sp934281605	203	1679376	42450	11167	4236	296	85.72	2.27
MAG2113	d__Bacteria;p__Patescibacteria;c__Saccharimonadia;o__Saccharimonadales;f__Nanosyncoccaceae;g__UBA2834;s__UBA2834 sp004561445	208	634282	11187	3675	1515	246	85.72	3.28
MAG3109	d__Bacteria;p__Bacillota_A;c__Clostridia;o__Oscillospirales;f__UMGS1384;g__UMGS1384;s__UMGS1384 sp018384365	441	1861917	28250	4969	2138	272	85.69	0
MAG361	d__Bacteria;p__Bacillota_A;c__Clostridia;o__Christensenellales;f__CAG-138;g__Phil1;s__Phil1 sp004558525	348	1579118	25910	6048	2272	276	85.68	0.67
MAG81	d__Bacteria;p__Bacillota;c__Bacilli;o__RF39;f__UBA660;g__CAG-628;s__CAG-628 sp003524085	136	764129	31256	7689	2624	268	85.68	1.26
MAG2275	d__Bacteria;p__Patescibacteria;c__Saccharimonadia;o__Saccharimonadales;f__Nanosyncoccaceae;g__UBA2834;s__UBA2834 sp004561445	241	661476	10514	3182	1528	250	85.67	2.55
MAG3727	d__Bacteria;p__Spirochaetota;c__Spirochaetia;o__Treponematales;f__Treponemataceae;g__Treponema_D;s__Treponema_D sp900769985	239	2133142	41332	12525	4244	324	85.66	0.48
MAG3125	d__Bacteria;p__Bacillota_A;c__Clostridia;o__Lachnospirales;f__Lachnospiraceae;g__UBA11774;s__UBA11774 sp900556645	256	1871589	39843	9636	3604	290	85.64	1.01
MAG2827	d__Bacteria;p__Fibrobacterota;c__Fibrobacteria;o__Fibrobacterales;f__Fibrobacteraceae;g__Hallerella;s__Hallerella succinigenes	543	2424741	21251	5677	2251	293	85.64	0.32
MAG3871	d__Bacteria;p__Bacillota_A;c__Clostridia;o__Oscillospirales;f__Acutalibacteraceae;g__CAG-177;s__CAG-177 sp900771185	605	1728830	16564	3433	1464	260	85.62	3.25
MAG147	d__Bacteria;p__Bacillota_A;c__Clostridia;o__Oscillospirales;f__Oscillospiraceae;g__F23-B02;s__F23-B02 sp004556755	470	1280636	14411	3013	1479	243	85.59	5.29
MAG117	d__Bacteria;p__Bacteroidota;c__Bacteroidia;o__Bacteroidales;f__UBA932;g__Cryptobacteroides;s__Unclassified	109	1550718	47777	21344	6831	358	85.56	1.9
MAG3692	d__Bacteria;p__Bacteroidota;c__Bacteroidia;o__Bacteroidales;f__UBA932;g__Cryptobacteroides;s__Cryptobacteroides sp000431015	230	2520103	61192	16145	5112	347	85.56	1.51
MAG4059	d__Bacteria;p__Patescibacteria;c__Saccharimonadia;o__Saccharimonadales;f__Nanosyncoccaceae;g__UBA2834;s__UBA2834 sp004561445	209	654735	12034	3707	1772	255	85.56	4.05
MAG1239	d__Bacteria;p__Bacillota_A;c__Clostridia;o__Oscillospirales;f__Acutalibacteraceae;g__CAG-488;s__Unclassified	533	1784304	18920	3955	1794	269	85.55	4.21
MAG834	d__Bacteria;p__Bacillota_A;c__Clostridia;o__Peptostreptococcales;f__Anaerovoracaceae;g__Lentihominibacter;s__Lentihominibacter sp022780965	210	1356789	37864	9492	2839	295	85.55	2.8
MAG1043	d__Bacteria;p__Spirochaetota;c__Spirochaetia;o__Treponematales;f__Treponemataceae;g__Treponema_D;s__Treponema_D berlinense	42	2024745	139385	91129	27541	359	85.55	0.03
MAG2389	d__Bacteria;p__Bacillota_A;c__Clostridia;o__Oscillospirales;f__Butyricicoccaceae;g__JAEDEU01;s__JAEDEU01 sp016293155	574	1650024	20450	3712	1377	248	85.54	1.14
MAG450	d__Bacteria;p__Bacillota_A;c__Clostridia;o__Oscillospirales;f__Oscillospiraceae;g__Faecousia;s__Unclassified	219	1446578	25135	7735	3629	283	85.53	0.77
MAG3582	d__Bacteria;p__Bacillota_A;c__Clostridia;o__Oscillospirales;f__Acutalibacteraceae;g__CAG-488;s__Unclassified	548	1754920	24192	3975	1544	266	85.53	3.15
MAG2081	d__Bacteria;p__Spirochaetota;c__Spirochaetia;o__Treponematales;f__Treponemataceae;g__Treponema_D;s__Treponema_D porcinum	283	2079722	80487	10945	3291	322	85.53	1.38
MAG4108	d__Bacteria;p__Verrucomicrobiota;c__Kiritimatiellia;o__RFP12;f__UBA1067;g__UBA1067;s__UBA1067 sp016303225	254	2656656	50158	15130	4876	350	85.52	1.6
MAG1381	d__Bacteria;p__Bacillota_A;c__Clostridia;o__Lachnospirales;f__Lachnospiraceae;g__Marvinbryantia;s__Marvinbryantia sp900066075	117	2263188	72547	36005	9674	324	85.49	0.33
MAG1349	d__Bacteria;p__Bacillota;c__Bacilli;o__Lactobacillales;f__Lactobacillaceae;g__Paucilactobacillus;s__Paucilactobacillus nenjiangensis	184	1645927	75396	15772	3729	280	85.48	1.51
MAG2464	d__Bacteria;p__Bacillota_A;c__Clostridia;o__Lachnospirales;f__Lachnospiraceae;g__Merdiplasma;s__Merdiplasma sp900770325	651	3055815	29395	5925	2299	299	85.47	8.54
MAG2095	d__Bacteria;p__Bacteroidota;c__Bacteroidia;o__Bacteroidales;f__Muribaculaceae;g__CAJUPY01;s__CAJUPY01 sp900768685	603	1597789	22092	3007	1342	294	85.44	1.7
MAG3707	d__Bacteria;p__Bacillota_A;c__Clostridia;o__Christensenellales;f__CAG-138;g__PeH17;s__PeH17 sp900542285	346	1461074	18073	4833	2249	281	85.44	0.78
MAG190	d__Bacteria;p__Bacillota;c__Bacilli;o__Lactobacillales;f__Lactobacillaceae;g__Latilactobacillus;s__Latilactobacillus curvatus	71	1495476	116067	38402	8685	290	85.43	0.17
MAG3220	d__Bacteria;p__Bacillota_A;c__Clostridia;o__Oscillospirales;f__Acutalibacteraceae;g__Eubacterium_R;s__Eubacterium_R sp022772725	411	1512398	17259	4607	1892	280	85.42	2.63
MAG3024	d__Bacteria;p__Bacillota_A;c__Clostridia;o__Christensenellales;f__CAG-138;g__PeH17;s__PeH17 sp004556165	335	1405009	19531	5519	2113	283	85.42	3.2
MAG3452	d__Bacteria;p__Patescibacteria;c__Saccharimonadia;o__Saccharimonadales;f__Nanosyncoccaceae;g__UBA2834;s__UBA2834 sp004561445	190	642710	15821	4328	1671	260	85.4	0.94
MAG145	d__Bacteria;p__Bacillota;c__Bacilli;o__Erysipelotrichales;f__Erysipelotrichaceae;g__UBA636;s__UBA636 sp002299675	339	1402718	22234	5454	1941	268	85.38	0.73
MAG612	d__Bacteria;p__Bacillota_A;c__Clostridia;o__Oscillospirales;f__Oscillospiraceae;g__Faecousia;s__Unclassified	274	2261876	44257	11280	4131	298	85.38	4.27
MAG1205	d__Bacteria;p__Bacillota;c__Bacilli;o__Erysipelotrichales;f__Erysipelotrichaceae;g__JAHHTG01;s__Unclassified	401	1502804	16718	4540	1959	265	85.38	4.79
MAG2395	d__Bacteria;p__Bacillota_A;c__Clostridia;o__Christensenellales;f__CAG-138;g__SFEL01;s__SFEL01 sp004557245	473	1469471	21178	3960	1570	256	85.37	2.8
MAG1021	d__Bacteria;p__Actinomycetota;c__Coriobacteriia;o__Coriobacteriales;f__Atopobiaceae;g__Paratractidigestivibacter;s__Paratractidigestivibacter faecalis	69	1775782	155096	54481	17716	331	85.36	0.04
MAG2626	d__Bacteria;p__Bacillota;c__Bacilli;o__Lactobacillales;f__Carnobacteriaceae;g__Alkalibacterium;s__Unclassified	228	1959790	88854	14031	3451	289	85.35	2.28
MAG2548	d__Bacteria;p__Bacillota;c__Bacilli;o__Erysipelotrichales;f__Erysipelotrichaceae;g__Erysipelothrix;s__Unclassified	292	1704264	44558	12497	1918	290	85.35	4.25
MAG3703	d__Bacteria;p__Bacillota_A;c__Clostridia;o__Lachnospirales;f__Lachnospiraceae;g__Agathobacter;s__Agathobacter sp900317585	310	2239815	40905	9832	3378	306	85.34	0.97
MAG904	d__Bacteria;p__Bacillota_A;c__Clostridia;o__Lachnospirales;f__Lachnospiraceae;g__UBA2868;s__UBA2868 sp004552595	250	1369085	31556	7246	2549	301	85.33	1.49
MAG2066	d__Bacteria;p__Bacillota_A;c__Clostridia;o__Christensenellales;f__CAG-917;g__CAG-349;s__CAG-349 sp003539515	394	1143525	11975	3396	1569	264	85.31	1.42
MAG92	d__Bacteria;p__Bacteroidota;c__Bacteroidia;o__Bacteroidales;f__UBA932;g__Cryptobacteroides;s__Cryptobacteroides sp945874815	197	2380057	61753	18431	5880	349	85.3	3.26
MAG1686	d__Bacteria;p__Bacillota_A;c__Clostridia;o__Oscillospirales;f__Ruminococcaceae;g__UMGS1668;s__UMGS1668 sp004556975	199	1516335	36767	10960	3466	281	85.3	0.81
MAG2487	d__Bacteria;p__Spirochaetota;c__Spirochaetia;o__Treponematales;f__Treponemataceae;g__Treponema_D;s__Treponema_D sp018385415	307	2502535	85194	18986	3139	326	85.27	8.33
MAG4065	d__Bacteria;p__Actinomycetota;c__Coriobacteriia;o__Coriobacteriales;f__Eggerthellaceae;g__CAKUOV01;s__Unclassified	335	1793158	31683	7612	2470	290	85.24	4.79
MAG1261	d__Bacteria;p__Bacillota;c__Bacilli;o__RF39;f__UBA660;g__CAG-628;s__CAG-628 sp003524085	106	846866	44043	12148	3773	282	85.24	0.02
MAG944	d__Bacteria;p__Bacillota_A;c__Clostridia;o__Christensenellales;f__CAG-138;g__PeH17;s__PeH17 sp000435055	366	1681313	23064	6324	2222	283	85.22	1.46
MAG30	d__Bacteria;p__Bacteroidota;c__Bacteroidia;o__Bacteroidales;f__Bacteroidaceae;g__Phocaeicola;s__Phocaeicola plebeius_A	56	3339796	201701	99216	35110	372	85.22	0.01
MAG1030	d__Bacteria;p__Bacillota_A;c__Clostridia;o__Oscillospirales;f__Ruminococcaceae;g__Ruminiclostridium_E;s__Unclassified	381	2091911	34335	7078	2778	291	85.21	3.04
MAG3858	d__Bacteria;p__Actinomycetota;c__Actinomycetia;o__Mycobacteriales;f__Mycobacteriaceae;g__Dietzia;s__Unclassified	415	3017415	88169	11867	3001	300	85.21	1.2
MAG251	d__Bacteria;p__Actinomycetota;c__Actinomycetia;o__Actinomycetales;f__Dermabacteraceae;g__Brachybacterium;s__Brachybacterium muris	429	2500243	47868	7968	2681	298	85.2	1.56
MAG2942	d__Bacteria;p__Bacillota_A;c__Clostridia;o__Christensenellales;f__CAG-138;g__SFDB01;s__SFDB01 sp004558825	393	1324955	20045	4154	1721	258	85.15	1.49
MAG2754	d__Bacteria;p__Bacillota_A;c__Clostridia;o__Lachnospirales;f__Lachnospiraceae;g__Coprococcus_A;s__Coprococcus_A catus_A	60	2411436	253895	94797	21767	321	85.14	0.3
MAG1080	d__Bacteria;p__Bacteroidota;c__Bacteroidia;o__Bacteroidales;f__Bacteroidaceae;g__Prevotella;s__Prevotella sp002251295	429	2538364	31876	7480	2920	327	85.13	8.21
MAG457	d__Bacteria;p__Spirochaetota;c__Spirochaetia;o__Treponematales;f__Treponemataceae;g__Treponema_D;s__Treponema_D sp018385415	136	2230441	94482	27372	7122	344	85.13	1.23
MAG2685	d__Bacteria;p__Bacillota;c__Bacilli;o__Erysipelotrichales;f__Erysipelotrichaceae;g__UBA1783;s__UBA1783 sp016302195	293	1279589	44314	5427	2099	265	85.11	4.22
MAG3877	d__Bacteria;p__Bacillota_A;c__Clostridia;o__Oscillospirales;f__Oscillospiraceae;g__Faecousia;s__Unclassified	236	1963946	47964	12829	4149	313	85.11	1.95
MAG199	d__Bacteria;p__Bacillota_A;c__Clostridia;o__Oscillospirales;f__Oscillospiraceae;g__CAG-170;s__CAG-170 sp002404795	390	1943987	19693	6331	2572	282	85.1	4.82
MAG2747	d__Bacteria;p__Pseudomonadota;c__Gammaproteobacteria;o__Enterobacterales;f__Enterobacteriaceae;g__Escherichia;s__Escherichia coli	762	3772901	32650	6611	2448	279	85.08	1.13
MAG1403	d__Bacteria;p__Verrucomicrobiota;c__Kiritimatiellia;o__RFP12;f__UBA1067;g__UBA1067;s__UBA1067 sp016303225	347	1935705	29477	6877	2871	322	85.07	0.57
MAG3609	d__Bacteria;p__Bacillota_A;c__Clostridia;o__Oscillospirales;f__Ruminococcaceae;g__Angelakisella;s__Angelakisella sp004554485	225	1344257	37699	7820	2876	274	85.06	1.67
MAG2939	d__Bacteria;p__Bacillota_A;c__Clostridia;o__Oscillospirales;f__Acutalibacteraceae;g__Unclassified;s__Unclassified	88	1220629	76721	20562	6443	313	85.02	0.12
MAG3598	d__Bacteria;p__Bacillota;c__Bacilli;o__Erysipelotrichales;f__Erysipelotrichaceae;g__UBA636;s__UBA636 sp002299675	228	1302975	29672	7237	2827	279	85.02	1.51
MAG548	d__Bacteria;p__Actinomycetota;c__Actinomycetia;o__Mycobacteriales;f__Mycobacteriaceae;g__Dietzia;s__Dietzia aurantiaca	382	3116388	93594	13798	3558	304	85.01	1.97
MAG3334	d__Bacteria;p__Bacillota;c__Bacilli;o__Erysipelotrichales;f__Erysipelotrichaceae;g__UBA636;s__UBA636 sp002299675	541	1405296	13152	3069	1372	246	85.01	2.77
MAG34	d__Bacteria;p__Bacillota_A;c__Clostridia;o__UBA1381;f__UBA1381;g__JALEPO01;s__JALEPO01 sp022768695	275	2322980	43068	12090	4221	310	84.99	0.07
MAG2652	d__Bacteria;p__Bacillota;c__Bacilli;o__RF39;f__UBA660;g__UBA6448;s__UBA6448 sp000437315	196	970888	25405	6721	2328	264	84.98	1.02
MAG484	d__Bacteria;p__Bacillota_A;c__Clostridia;o__Oscillospirales;f__Oscillospiraceae;g__Evtepia;s__Evtepia sp004551945	485	1594795	17471	3933	1725	255	84.97	0.64
MAG714	d__Bacteria;p__Bacillota_A;c__Clostridia;o__Oscillospirales;f__Oscillospiraceae;g__CAG-103;s__CAG-103 sp900317855	326	1252906	17464	4774	2006	265	84.97	1.33
MAG3329	d__Bacteria;p__Bacillota_A;c__Clostridia;o__Oscillospirales;f__Acutalibacteraceae;g__UBA1417;s__UBA1417 sp003531055	272	1784347	45472	8638	3266	289	84.95	1.27
MAG2952	d__Bacteria;p__Bacillota_A;c__Clostridia;o__Oscillospirales;f__Ruminococcaceae;g__Angelakisella;s__Angelakisella sp004554485	247	1374461	22358	7070	2634	272	84.95	0.75
MAG3252	d__Bacteria;p__Bacteroidota;c__Bacteroidia;o__Bacteroidales;f__Tannerellaceae;g__Parabacteroides;s__Parabacteroides faecavium	170	3301430	99429	33106	8902	365	84.94	0.06
MAG1801	d__Bacteria;p__Bacillota_A;c__Clostridia;o__Oscillospirales;f__Acutalibacteraceae;g__SIG607;s__SIG607 sp016295355	381	1425333	21182	5110	1786	262	84.93	5.04
MAG1456	d__Bacteria;p__Bacillota_A;c__Clostridia;o__Oscillospirales;f__Oscillospiraceae;g__Faecousia;s__Faecousia sp900551495	134	1821410	61423	19097	6846	321	84.91	1.56
MAG856	d__Bacteria;p__Bacillota_A;c__Clostridia;o__Peptostreptococcales;f__Anaerovoracaceae;g__RUG099;s__Unclassified	415	1204464	14042	3446	1563	266	84.91	1.64
MAG183	d__Bacteria;p__Bacillota_A;c__Clostridia;o__Christensenellales;f__CAG-138;g__PeH17;s__PeH17 sp900542285	258	1274336	23574	6055	2625	291	84.9	1.84
MAG124	d__Bacteria;p__Bacillota_A;c__Clostridia;o__Lachnospirales;f__Lachnospiraceae;g__Oliverpabstia;s__Unclassified	301	2637559	55946	13569	3888	308	84.9	2.91
MAG382	d__Bacteria;p__Bacillota_A;c__Clostridia;o__Oscillospirales;f__Ruminococcaceae;g__Gemmiger;s__Gemmiger variabilis_A	631	1613577	14832	2986	1381	256	84.87	3.13
MAG319	d__Bacteria;p__Pseudomonadota;c__Gammaproteobacteria;o__Pseudomonadales;f__Moraxellaceae;g__Acinetobacter;s__Acinetobacter pseudolwoffii	573	2406098	28003	5307	2151	259	84.86	3.48
MAG1190	d__Bacteria;p__Bacteroidota;c__Bacteroidia;o__Bacteroidales;f__Bacteroidaceae;g__UBA4334;s__UBA4334 sp900316975	309	2707779	67511	21344	3149	323	84.86	3.5
MAG1732	d__Bacteria;p__Spirochaetota;c__Spirochaetia;o__Treponematales;f__Treponemataceae;g__Treponema_D;s__Treponema_D sp900769985	338	1906027	19351	6988	2927	310	84.85	0.55
MAG1722	d__Bacteria;p__Bacillota_A;c__Clostridia;o__Oscillospirales;f__Acutalibacteraceae;g__UBA6857;s__UBA6857 sp016293225	614	1577506	15183	2920	1437	254	84.84	4.31
MAG633	d__Bacteria;p__Bacillota_A;c__Clostridia;o__Oscillospirales;f__Oscillospiraceae;g__F23-B02;s__F23-B02 sp945613045	314	1403295	31969	5713	2216	278	84.83	0.73
MAG3768	d__Bacteria;p__Bacteroidota;c__Bacteroidia;o__Bacteroidales;f__P3;g__Onthomorpha;s__Onthomorpha sp004551865	350	1579350	25499	5356	2384	296	84.83	1.01
MAG1160	d__Bacteria;p__Actinomycetota;c__Coriobacteriia;o__Coriobacteriales;f__UMGS124;g__UMGS124;s__UMGS124 sp019420325	549	2314322	31023	4892	2253	298	84.83	9.07
MAG3014	d__Bacteria;p__Bacillota_A;c__Clostridia;o__Christensenellales;f__CAG-138;g__Phil1;s__Phil1 sp004558525	430	1542161	18906	4419	1814	267	84.82	0.24
MAG1259	d__Bacteria;p__Bacillota_A;c__Clostridia;o__Lachnospirales;f__Lachnospiraceae;g__Faecalimonas;s__Unclassified	212	1883685	90515	15686	3333	285	84.81	3.63
MAG1180	d__Bacteria;p__Bacillota_A;c__Clostridia;o__Lachnospirales;f__Lachnospiraceae;g__UBA2868;s__UBA2868 sp004552595	296	1399057	35286	7247	2125	292	84.8	1.79
MAG1329	d__Bacteria;p__Bacillota_A;c__Clostridia;o__Peptostreptococcales;f__Anaerovoracaceae;g__RUG099;s__Unclassified	417	1128978	15998	3268	1328	257	84.79	3.17
MAG3188	d__Bacteria;p__Bacteroidota;c__Bacteroidia;o__Bacteroidales;f__Muribaculaceae;g__CAG-873;s__CAG-873 sp001701165	527	2006887	23833	4760	1961	295	84.79	1.65
MAG3279	d__Bacteria;p__Bacillota_A;c__Clostridia;o__Peptostreptococcales;f__Anaerovoracaceae;g__Lentihominibacter;s__Unclassified	186	1848212	78480	17359	3942	306	84.78	0.52
MAG2451	d__Bacteria;p__Actinomycetota;c__Actinomycetia;o__Propionibacteriales;f__Propionibacteriaceae;g__Luteococcus;s__Luteococcus japonicus	680	2406825	12882	3985	2121	256	84.78	5.62
MAG3511	d__Bacteria;p__Bacteroidota;c__Bacteroidia;o__Bacteroidales;f__UBA932;g__Cryptobacteroides;s__Cryptobacteroides sp004552965	307	1751220	30448	7340	2770	340	84.77	0.66
MAG195	d__Bacteria;p__Spirochaetota;c__Spirochaetia;o__Treponematales;f__Treponemataceae;g__Treponema_D;s__Treponema_D sp900769975	281	2721763	63767	15926	3997	322	84.77	6.76
MAG2007	d__Bacteria;p__Bacillota;c__Bacilli;o__Lactobacillales;f__Lactobacillaceae;g__Lactobacillus;s__Lactobacillus absiana	215	1736841	53525	12416	3472	307	84.74	5.42
MAG3291	d__Bacteria;p__Verrucomicrobiota;c__Kiritimatiellia;o__RFP12;f__UBA1067;g__UBA1067;s__UBA1067 sp016303225	317	2299227	72721	9901	3531	325	84.71	0.76
MAG3200	d__Bacteria;p__Bacillota_A;c__Clostridia;o__Oscillospirales;f__Acutalibacteraceae;g__Eubacterium_R;s__Unclassified	324	1412859	28883	6300	1867	287	84.7	2.14
MAG96	d__Bacteria;p__Bacteroidota;c__Bacteroidia;o__Bacteroidales;f__Muribaculaceae;g__CAJUPY01;s__CAJUPY01 sp900768685	63	2276884	171046	59433	17646	381	84.69	0.11
MAG87	d__Bacteria;p__Spirochaetota;c__Spirochaetia;o__Treponematales;f__Treponemataceae;g__Treponema_D;s__Treponema_D sp016293495	177	2191311	83993	22190	5427	335	84.69	1.19
MAG406	d__Bacteria;p__Bacillota;c__Bacilli;o__Lactobacillales;f__Lactobacillaceae;g__Lapidilactobacillus;s__Lapidilactobacillus concavus	107	1498979	82397	20772	6190	294	84.69	0.26
MAG3682	d__Bacteria;p__Bacillota_A;c__Clostridia;o__Oscillospirales;f__Ruminococcaceae;g__Ruminococcus_C;s__Ruminococcus_C sp000433635	496	2028008	22842	5255	2058	278	84.68	2.14
MAG3441	d__Bacteria;p__Bacteroidota;c__Bacteroidia;o__Bacteroidales;f__Muribaculaceae;g__CAG-873;s__CAG-873 sp004553485	393	1541630	17124	4509	2175	311	84.67	0.68
MAG859	d__Bacteria;p__Pseudomonadota;c__Gammaproteobacteria;o__Enterobacterales;f__Enterobacteriaceae;g__Escherichia;s__Escherichia coli	864	3739197	22689	6125	1960	270	84.66	1.34
MAG3373	d__Bacteria;p__Bacillota;c__Bacilli;o__RF39;f__UBA660;g__CAG-1000;s__CAG-1000 sp004552445	103	1075491	56829	23355	4092	289	84.66	3.65
MAG2632	d__Bacteria;p__Bacillota_A;c__Clostridia;o__Oscillospirales;f__Acutalibacteraceae;g__Eubacterium_R;s__Eubacterium_R sp022772725	250	1604759	30668	8792	3166	302	84.66	0.75
MAG1946	d__Bacteria;p__Patescibacteria;c__Saccharimonadia;o__Saccharimonadales;f__Nanosyncoccaceae;g__UBA2834;s__UBA2834 sp004561445	165	729331	35806	6071	1965	264	84.65	2.21
MAG3298	d__Bacteria;p__Bacillota_A;c__Clostridia;o__Christensenellales;f__CAG-138;g__PeH17;s__PeH17 sp900542285	457	1325764	18284	3656	1463	272	84.62	5.17
MAG1360	d__Bacteria;p__Bacillota_A;c__Clostridia;o__Christensenellales;f__CAG-138;g__SFDB01;s__SFDB01 sp004558825	430	1206324	14310	3198	1574	251	84.61	3.14
MAG403	d__Bacteria;p__Bacillota;c__Bacilli;o__Lactobacillales;f__Lactobacillaceae;g__Lactobacillus;s__Lactobacillus equicursoris	274	1646894	58837	9465	2608	293	84.61	3.3
MAG2182	d__Bacteria;p__Actinomycetota;c__Coriobacteriia;o__Coriobacteriales;f__UMGS124;g__UMGS124;s__UMGS124 sp019420325	439	2153055	30978	5922	2473	305	84.61	4.46
MAG789	d__Bacteria;p__Bacteroidota;c__Bacteroidia;o__Bacteroidales;f__Bacteroidaceae;g__Prevotella;s__Prevotella sp002251365	267	2680570	42119	14506	4833	362	84.6	0.63
MAG1672	d__Bacteria;p__Bacillota_A;c__Clostridia;o__Christensenellales;f__CAG-138;g__SFEL01;s__SFEL01 sp004557245	435	1459360	19724	4190	1683	262	84.59	2.86
MAG451	d__Bacteria;p__Verrucomicrobiota;c__Kiritimatiellia;o__RFP12;f__UBA1067;g__UBA1067;s__UBA1067 sp016303225	726	2360578	19523	3790	1760	293	84.57	4.61
MAG2749	d__Bacteria;p__Bacillota_A;c__Clostridia;o__Oscillospirales;f__Acutalibacteraceae;g__Fimenecus;s__Unclassified	571	1593248	12786	3250	1489	258	84.56	4.72
MAG3617	d__Bacteria;p__Bacillota_A;c__Clostridia;o__Oscillospirales;f__Acutalibacteraceae;g__DTU089;s__Unclassified	297	1592367	36707	7041	2665	303	84.55	0.08
MAG39	d__Bacteria;p__Patescibacteria;c__Saccharimonadia;o__Saccharimonadales;f__Nanosyncoccaceae;g__UBA2834;s__UBA2834 sp004561445	264	828068	24316	3814	1568	243	84.55	5.09
MAG156	d__Bacteria;p__Bacteroidota;c__Bacteroidia;o__Bacteroidales;f__Muribaculaceae;g__CAG-1031;s__CAG-1031 sp000431215	293	2017136	30012	9548	3360	327	84.53	2.57
MAG493	d__Bacteria;p__Bacillota_A;c__Clostridia;o__Oscillospirales;f__Oscillospiraceae;g__CAG-103;s__CAG-103 sp004556965	301	1836297	45778	8059	2945	291	84.53	2.48
MAG3856	d__Bacteria;p__Bacillota_A;c__Clostridia;o__Christensenellales;f__CAG-138;g__PeH17;s__PeH17 sp900542285	409	1547448	22142	4403	1971	281	84.53	2.55
MAG2267	d__Bacteria;p__Bacillota_A;c__Clostridia;o__Lachnospirales;f__Lachnospiraceae;g__MD308;s__Unclassified	126	2147996	85897	40051	6751	309	84.52	0.49
MAG2490	d__Bacteria;p__Bacillota_A;c__Clostridia;o__Oscillospirales;f__Ruminococcaceae;g__Angelakisella;s__Angelakisella sp004554485	49	1400658	122077	47874	10086	296	84.51	0.19
MAG502	d__Bacteria;p__Bacillota;c__Bacilli;o__Erysipelotrichales;f__Erysipelotrichaceae;g__UBA636;s__UBA636 sp002299675	403	1195116	16353	3537	1510	250	84.5	1.98
MAG253	d__Bacteria;p__Bacillota_A;c__Clostridia;o__Oscillospirales;f__Oscillospiraceae;g__F23-B02;s__F23-B02 sp000431075	335	1398426	21407	5351	2127	272	84.49	1.78
MAG1449	d__Bacteria;p__Bacillota;c__Bacilli;o__Lactobacillales;f__Lactobacillaceae;g__Limosilactobacillus;s__Limosilactobacillus reuteri	419	1706196	24698	6518	1672	268	84.48	5.79
MAG2055	d__Bacteria;p__Bacillota_A;c__Clostridia;o__Christensenellales;f__CAG-74;g__Limiplasma;s__Limiplasma sp016297535	566	2300963	20051	4906	2109	284	84.47	2.95
MAG3574	d__Bacteria;p__Bacillota_A;c__Clostridia;o__Lachnospirales;f__Lachnospiraceae;g__UBA2868;s__UBA2868 sp004552595	354	1439528	24101	5907	1837	282	84.47	2.38
MAG1636	d__Bacteria;p__Bacillota_A;c__Clostridia;o__Oscillospirales;f__Acutalibacteraceae;g__UBA737;s__UBA737 sp945875045	297	1363689	19542	6275	2214	272	84.44	3.17
MAG2131	d__Bacteria;p__Bacillota_A;c__Clostridia;o__Lachnospirales;f__Lachnospiraceae;g__Acetatifactor;s__Acetatifactor sp016303085	72	2633052	238625	70110	28846	335	84.44	0.05
MAG3778	d__Bacteria;p__Actinomycetota;c__Coriobacteriia;o__Coriobacteriales;f__Eggerthellaceae;g__W1P20-047;s__W1P20-047 sp004555335	402	1431297	38443	4852	1573	277	84.44	4.78
MAG1537	d__Bacteria;p__Bacillota_A;c__Clostridia;o__Lachnospirales;f__Lachnospiraceae;g__UBA2868;s__UBA2868 sp004552595	463	1222553	18140	3184	1356	259	84.44	1.07
MAG2439	d__Bacteria;p__Bacillota_A;c__Clostridia;o__Oscillospirales;f__Oscillospiraceae;g__CAG-103;s__CAG-103 sp004556965	248	1627983	35572	8733	3173	293	84.42	0.25
MAG1211	d__Bacteria;p__Bacillota;c__Bacilli;o__Erysipelotrichales;f__Coprobacillaceae;g__Catenibacterium;s__Catenibacterium mitsuokai	416	1623084	17820	4691	2044	265	84.42	2.93
MAG2042	d__Bacteria;p__Bacillota_A;c__Clostridia;o__Lachnospirales;f__Lachnospiraceae;g__Mediterraneibacter;s__Mediterraneibacter torques	91	2299269	224039	76715	20228	333	84.41	0.01
MAG1744	d__Bacteria;p__Bacillota_A;c__Clostridia;o__Oscillospirales;f__Acutalibacteraceae;g__CAG-488;s__Unclassified	635	1846665	14611	3259	1675	267	84.41	4.86
MAG263	d__Bacteria;p__Bacillota_A;c__Clostridia;o__Peptostreptococcales;f__Anaerovoracaceae;g__Lentihominibacter;s__Lentihominibacter sp022775805	407	1202721	11832	3360	1674	266	84.39	8.24
MAG4003	d__Bacteria;p__Bacillota_A;c__Clostridia;o__Christensenellales;f__CAG-138;g__PeH17;s__PeH17 sp900542285	489	1341111	16804	3284	1354	259	84.39	2.76
MAG294	d__Bacteria;p__Bacteroidota;c__Bacteroidia;o__Bacteroidales;f__Paludibacteraceae;g__Aphodosoma;s__Aphodosoma sp016292775	351	1542854	22930	5466	2223	315	84.39	2.4
MAG680	d__Bacteria;p__Bacillota_A;c__Clostridia;o__Christensenellales;f__CAG-138;g__PeH17;s__PeH17 sp900542285	219	1216251	25580	6808	2794	286	84.39	0.29
MAG4126	d__Bacteria;p__Bacteroidota;c__Bacteroidia;o__Bacteroidales;f__Muribaculaceae;g__CAG-873;s__Unclassified	766	2292642	16814	3687	1472	281	84.38	6.31
MAG447	d__Bacteria;p__Bacillota_A;c__Clostridia;o__Oscillospirales;f__Acutalibacteraceae;g__UBA1417;s__UBA1417 sp003531055	490	1750007	20950	4662	1732	264	84.37	1.78
MAG1018	d__Bacteria;p__Bacillota_A;c__Clostridia;o__Lachnospirales;f__Lachnospiraceae;g__Choladousia;s__Unclassified	392	2365788	27117	7716	2952	304	84.36	2.92
MAG2994	d__Bacteria;p__Bacillota;c__Bacilli;o__Bacillales;f__Planococcaceae;g__Kurthia;s__Unclassified	236	2606963	102400	21368	4823	285	84.35	5.04
MAG1798	d__Bacteria;p__Bacillota_A;c__Clostridia;o__Oscillospirales;f__Acutalibacteraceae;g__UBA1417;s__UBA1417 sp003531055	337	1818276	32286	7788	2506	287	84.34	1.91
MAG3407	d__Bacteria;p__Bacillota_A;c__Clostridia;o__Oscillospirales;f__Oscillospiraceae;g__CAG-170;s__CAG-170 sp902796245	591	2376972	22170	5160	1965	264	84.32	6.27
MAG1031	d__Bacteria;p__Bacillota_A;c__Clostridia;o__Oscillospirales;f__Oscillospiraceae;g__ER4;s__ER4 sp016295615	321	1111374	19473	4322	1701	257	84.32	4.01
MAG3958	d__Bacteria;p__Bacillota_A;c__Clostridia;o__Oscillospirales;f__Oscillospiraceae;g__Evtepia;s__Evtepia sp004551945	339	1787399	26036	6483	2670	286	84.31	2.82
MAG2325	d__Bacteria;p__Bacillota_A;c__Clostridia;o__Peptostreptococcales;f__Anaerovoracaceae;g__VUNA01;s__VUNA01 sp002299625	232	1466792	29823	7627	3359	309	84.31	0.82
MAG1135	d__Bacteria;p__Bacillota_A;c__Clostridia;o__Oscillospirales;f__Oscillospiraceae;g__ER4;s__ER4 sp016295615	235	1125322	18163	5695	2463	272	84.3	0.93
MAG554	d__Bacteria;p__Bacillota_A;c__Clostridia;o__Oscillospirales;f__Oscillospiraceae;g__Avoscillospira;s__Avoscillospira sp945864925	451	2528955	37443	7071	2789	285	84.3	7.35
MAG2853	d__Bacteria;p__Bacillota_A;c__Clostridia;o__Oscillospirales;f__UMGS1384;g__UMGS1384;s__UMGS1384 sp018384365	502	2196051	23918	5180	2207	273	84.29	4.31
MAG3835	d__Bacteria;p__Bacillota_A;c__Clostridia;o__Oscillospirales;f__Oscillospiraceae;g__CAG-103;s__CAG-103 sp004556965	297	1428368	27625	5875	2483	276	84.27	2.42
MAG1460	d__Bacteria;p__Bacillota_A;c__Clostridia;o__Oscillospirales;f__Oscillospiraceae;g__F23-B02;s__F23-B02 sp016292445	248	1456963	20498	8366	2942	284	84.26	2.97
MAG38	d__Bacteria;p__Bacillota_A;c__Clostridia;o__Christensenellales;f__CAG-138;g__Phil1;s__Phil1 sp001940855	422	1627883	17228	4578	2118	269	84.24	3.42
MAG3398	d__Bacteria;p__Bacillota_A;c__Clostridia;o__Oscillospirales;f__Butyricicoccaceae;g__JAEDEU01;s__JAEDEU01 sp016293155	443	1688008	21287	4960	1918	260	84.23	2.18
MAG3034	d__Bacteria;p__Actinomycetota;c__Actinomycetia;o__Actinomycetales;f__Bifidobacteriaceae;g__Bifidobacterium;s__Bifidobacterium animalis	188	1717393	67482	17270	3738	330	84.22	0.5
MAG2955	d__Bacteria;p__Actinomycetota;c__Coriobacteriia;o__Coriobacteriales;f__Eggerthellaceae;g__W1P20-047;s__W1P20-047 sp004555335	397	1552709	64853	5605	1708	279	84.22	4.42
MAG1511	d__Bacteria;p__Bacillota_A;c__Clostridia;o__Christensenellales;f__CAG-138;g__UBA1685;s__UBA1685 sp004560435	543	1511129	13688	3325	1553	245	84.21	4.27
MAG35	d__Bacteria;p__Bacillota_A;c__Clostridia;o__Lachnospirales;f__Lachnospiraceae;g__Merdiplasma;s__Unclassified	339	2611400	47272	10152	3715	307	84.21	4.05
MAG3777	d__Bacteria;p__Actinomycetota;c__Coriobacteriia;o__Coriobacteriales;f__Eggerthellaceae;g__Aveggerthella;s__Aveggerthella stercoripullorum	189	2103240	68014	16938	5369	313	84.2	1.05
MAG2664	d__Bacteria;p__Bacillota;c__Bacilli;o__Erysipelotrichales;f__Erysipelotrichaceae;g__UBA636;s__UBA636 sp002299675	381	1537807	19707	5058	1858	264	84.19	3.21
MAG3345	d__Bacteria;p__Verrucomicrobiota;c__Kiritimatiellia;o__RFP12;f__UBA1067;g__UBA1067;s__UBA1067 sp016303225	389	1925083	34039	5992	2482	319	84.17	1.94
MAG827	d__Bacteria;p__Bacillota_A;c__Clostridia;o__TANB77;f__CAG-508;g__CAG-793;s__Unclassified	114	1080997	111917	19208	4340	281	84.16	1.84
MAG3754	d__Bacteria;p__Bacillota_A;c__Clostridia;o__Oscillospirales;f__Acutalibacteraceae;g__UBA6857;s__UBA6857 sp016293225	401	1594330	17182	4535	2177	275	84.16	0.33
MAG1851	d__Bacteria;p__Actinomycetota;c__Coriobacteriia;o__Coriobacteriales;f__Coriobacteriaceae;g__Collinsella;s__Collinsella sp002391315	588	1665760	16992	3645	1350	267	84.15	9.04
MAG2450	d__Bacteria;p__Bacillota_A;c__Clostridia;o__Oscillospirales;f__Oscillospiraceae;g__Evtepia;s__Evtepia sp004551945	331	1739827	25441	6592	2773	280	84.15	2.44
MAG37	d__Bacteria;p__Bacillota;c__Bacilli;o__RF39;f__UBA660;g__UMGS1449;s__Unclassified	215	1038840	28389	6555	2252	267	84.15	2.13
MAG509	d__Bacteria;p__Actinomycetota;c__Actinomycetia;o__Mycobacteriales;f__Mycobacteriaceae;g__Corynebacterium;s__Corynebacterium casei	619	2074836	21326	4026	1556	264	84.13	4.2
MAG3899	d__Bacteria;p__Bacillota_A;c__Clostridia;o__Christensenellales;f__CAG-138;g__PeH17;s__PeH17 sp004556165	55	1588029	191317	86601	19284	317	84.13	0.17
MAG1779	d__Bacteria;p__Desulfobacterota;c__Desulfovibrionia;o__Desulfovibrionales;f__Desulfovibrionaceae;g__Desulfovibrio;s__Desulfovibrio sp900556755	404	2058417	31495	6606	2384	297	84.12	1.62
MAG2818	d__Bacteria;p__Bacillota;c__Bacilli;o__Erysipelotrichales;f__Erysipelotrichaceae;g__Holdemanella;s__Holdemanella porci	413	1372159	16083	4103	1675	251	84.12	3.67
MAG2869	d__Bacteria;p__Spirochaetota;c__Spirochaetia;o__Treponematales;f__Treponemataceae;g__Treponema_D;s__Treponema_D sp945868875	354	2857185	52286	10413	3819	315	84.11	2.13
MAG321	d__Bacteria;p__Bacillota_A;c__Clostridia;o__Peptostreptococcales;f__Anaerovoracaceae;g__Lentihominibacter;s__Lentihominibacter sp900066305	557	1610698	10786	3472	1493	261	84.1	0.38
MAG2149	d__Bacteria;p__Bacillota_A;c__Clostridia;o__Peptostreptococcales;f__Anaerovoracaceae;g__VUNA01;s__VUNA01 sp002299625	377	1565745	20955	4933	2161	291	84.09	2.19
MAG2840	d__Bacteria;p__Bacillota_A;c__Clostridia;o__Oscillospirales;f__Acutalibacteraceae;g__Eubacterium_R;s__Unclassified	448	1786748	22823	4794	2101	280	84.08	0.62
MAG73	d__Bacteria;p__Cyanobacteriota;c__Vampirovibrionia;o__Gastranaerophilales;f__Gastranaerophilaceae;g__UMGS1585;s__Unclassified	286	1658684	25842	7207	3030	275	84.07	1.6
MAG1475	d__Bacteria;p__Bacillota_A;c__Clostridia;o__Lachnospirales;f__Lachnospiraceae;g__UBA1712;s__UBA1712 sp900766815	589	1229939	7374	2299	1227	253	84.05	5.43
MAG1976	d__Bacteria;p__Bacillota_A;c__Clostridia;o__Oscillospirales;f__Acutalibacteraceae;g__Ruminococcus_E;s__Unclassified	45	1573261	240258	74433	17482	315	84.04	0.47
MAG550	d__Bacteria;p__Bacillota_A;c__Clostridia;o__TANB77;f__CAG-508;g__CAG-452;s__Unclassified	195	1698119	60417	16818	3471	251	84.04	9.56
MAG1605	d__Bacteria;p__Bacillota_A;c__Clostridia;o__Oscillospirales;f__Oscillospiraceae;g__Faecousia;s__Unclassified	271	996153	16472	4046	2048	267	84.04	2.59
MAG2597	d__Bacteria;p__Bacillota;c__Bacilli;o__Lactobacillales;f__Streptococcaceae;g__Streptococcus;s__Streptococcus pasteurianus	399	1821501	39055	6680	2031	253	84.03	4.26
MAG592	d__Bacteria;p__Bacillota_A;c__Clostridia;o__Christensenellales;f__CAG-138;g__PeH17;s__PeH17 sp004556165	398	1130763	15792	3409	1427	265	84.02	4.3
MAG3765	d__Bacteria;p__Bacillota_A;c__Clostridia;o__Oscillospirales;f__Acutalibacteraceae;g__CAG-488;s__Unclassified	386	1630996	27033	4857	2288	280	84.01	1.14
MAG3565	d__Bacteria;p__Bacillota_A;c__Clostridia;o__Lachnospirales;f__Lachnospiraceae;g__UBA2868;s__UBA2868 sp004552595	334	1455161	24189	5643	2128	293	84	1.17
MAG146	d__Bacteria;p__Bacillota;c__Bacilli;o__Erysipelotrichales;f__Erysipelotrichaceae;g__JALEVB01;s__JALEVB01 sp022780745	344	1331201	28752	4276	2092	267	83.99	0.83
MAG2641	d__Bacteria;p__Bacillota_A;c__Clostridia;o__Oscillospirales;f__Ruminococcaceae;g__Angelakisella;s__Angelakisella sp004554485	255	1306584	17937	6294	2673	264	83.99	3.13
MAG1534	d__Bacteria;p__Actinomycetota;c__Actinomycetia;o__Mycobacteriales;f__Mycobacteriaceae;g__Corynebacterium;s__Corynebacterium flavescens	360	2104915	37345	7172	3009	295	83.98	2.45
MAG455	d__Bacteria;p__Bacillota_A;c__Clostridia;o__Lachnospirales;f__Lachnospiraceae;g__Acetatifactor;s__Acetatifactor sp945621435	568	2690044	27898	5812	2407	285	83.97	4.1
MAG2737	d__Bacteria;p__Spirochaetota;c__Spirochaetia;o__Treponematales;f__Treponemataceae;g__Treponema_D;s__Treponema_D sp018385315	170	2512779	61002	23240	6893	330	83.96	4.2
MAG4005	d__Bacteria;p__Patescibacteria;c__Saccharimonadia;o__Saccharimonadales;f__Nanosyncoccaceae;g__UBA2834;s__UBA2834 sp004561445	184	568503	14492	3881	1505	252	83.96	3.21
MAG434	d__Bacteria;p__Bacteroidota;c__Bacteroidia;o__Bacteroidales;f__Muribaculaceae;g__Sodaliphilus;s__Sodaliphilus sp004557565	618	2206370	23368	4680	1739	303	83.95	2.84
MAG1107	d__Bacteria;p__Spirochaetota;c__Spirochaetia;o__Treponematales;f__Treponemataceae;g__Treponema_D;s__Treponema_D sp016293645	350	2183050	40126	8347	2953	313	83.94	0.34
MAG4132	d__Bacteria;p__Bacillota_A;c__Clostridia;o__Oscillospirales;f__Oscillospiraceae;g__F23-B02;s__F23-B02 sp000431075	438	1375335	17272	3907	1575	251	83.93	1.33
MAG1448	d__Bacteria;p__Bacillota_A;c__Clostridia;o__Oscillospirales;f__Oscillospiraceae;g__Faecousia;s__Faecousia sp945635805	204	1914388	76589	15561	3724	306	83.93	5.98
MAG2735	d__Bacteria;p__Bacillota_A;c__Clostridia;o__Oscillospirales;f__Ruminococcaceae;g__Firm-04;s__Firm-04 sp016296505	51	2141391	396345	79575	18794	326	83.92	1.03
MAG270	d__Bacteria;p__Bacillota_A;c__Clostridia;o__Oscillospirales;f__Ruminococcaceae;g__Ruminococcus_C;s__Unclassified	308	2118162	33840	9327	3075	308	83.92	1.82
MAG163	d__Bacteria;p__Bacillota;c__Bacilli;o__Erysipelotrichales;f__Erysipelotrichaceae;g__UBA636;s__UBA636 sp002299675	403	1412712	15147	4202	1828	258	83.92	1.54
MAG1164	d__Bacteria;p__Bacillota_A;c__Clostridia;o__Christensenellales;f__CAG-138;g__PeH17;s__PeH17 sp004556165	444	1099306	13014	2822	1338	253	83.91	3.44
MAG907	d__Bacteria;p__Bacillota_A;c__Clostridia;o__Oscillospirales;f__Oscillospiraceae;g__F23-B02;s__F23-B02 sp000431075	363	1433704	13562	4834	2124	270	83.9	4.6
MAG762	d__Bacteria;p__Pseudomonadota;c__Alphaproteobacteria;o__Rs-D84;f__Rs-D84;g__Enterousia;s__Enterousia sp016301865	203	779081	23752	4673	1947	256	83.89	0.13
MAG192	d__Bacteria;p__Patescibacteria;c__Saccharimonadia;o__Saccharimonadales;f__Nanosyncoccaceae;g__UBA2834;s__Unclassified	258	808147	24856	4420	1379	265	83.89	1.56
MAG3002	d__Bacteria;p__Verrucomicrobiota;c__Kiritimatiellia;o__RFP12;f__UBA1067;g__UBA1067;s__UBA1067 sp016303225	509	2175901	22211	4842	2326	303	83.87	7.31
MAG947	d__Bacteria;p__Bacillota_A;c__Clostridia;o__Lachnospirales;f__Lachnospiraceae;g__UBA2882;s__UBA2882 sp016297945	392	2615194	43748	9473	3015	295	83.85	2.2
MAG1090	d__Bacteria;p__Verrucomicrobiota;c__Kiritimatiellia;o__RFP12;f__UBA1067;g__UBA1067;s__UBA1067 sp016303225	277	1672432	25522	7203	3205	326	83.84	0.62
MAG1029	d__Bacteria;p__Bacillota_A;c__Clostridia;o__Oscillospirales;f__Acutalibacteraceae;g__UBA1417;s__UBA1417 sp003531055	268	1632649	40475	7326	2901	287	83.82	0.05
MAG3520	d__Bacteria;p__Spirochaetota;c__Spirochaetia;o__Treponematales;f__Treponemataceae;g__Treponema_D;s__Treponema_D sp016293915	106	2275907	115544	33292	11628	340	83.81	0.3
MAG3097	d__Bacteria;p__Bacillota_A;c__Clostridia;o__Lachnospirales;f__Lachnospiraceae;g__UBA629;s__UBA629 sp900316625	162	1947281	101035	30174	5141	331	83.81	3.83
MAG1204	d__Bacteria;p__Bacteroidota;c__Bacteroidia;o__Bacteroidales;f__UBA932;g__Cryptobacteroides;s__Cryptobacteroides sp004552965	375	1863742	17205	5909	2516	333	83.8	2.51
MAG3804	d__Bacteria;p__Bacillota_A;c__Clostridia;o__Peptostreptococcales;f__Anaerovoracaceae;g__UMGS973;s__UMGS973 sp016293805	273	1345031	21600	5777	2786	281	83.78	0.76
MAG3300	d__Bacteria;p__Bacillota_A;c__Clostridia;o__Peptostreptococcales;f__Anaerovoracaceae;g__UMGS973;s__UMGS973 sp016293805	421	1783288	29647	5358	2291	289	83.78	3.88
MAG2909	d__Bacteria;p__Pseudomonadota;c__Gammaproteobacteria;o__Pseudomonadales;f__Moraxellaceae;g__Acinetobacter;s__Acinetobacter pseudolwoffii	549	2423928	29052	6021	2113	262	83.77	0.89
MAG3155	d__Bacteria;p__Bacteroidota;c__Bacteroidia;o__Bacteroidales;f__UBA932;g__Cryptobacteroides;s__Cryptobacteroides sp000431015	554	2228604	20789	4995	2054	306	83.77	1.25
MAG1049	d__Bacteria;p__Bacillota;c__Bacilli;o__Erysipelotrichales;f__Erysipelotrichaceae;g__UBA636;s__UBA636 sp002299675	380	1429954	20809	4685	1909	262	83.76	0.96
MAG2337	d__Bacteria;p__Bacillota_A;c__Clostridia;o__Oscillospirales;f__Oscillospiraceae;g__UBA2658;s__UBA2658 sp018385135	474	1521472	22765	3828	1729	258	83.75	2.75
MAG2600	d__Bacteria;p__Bacillota_A;c__Clostridia;o__Christensenellales;f__CAG-74;g__SFTH01;s__SFTH01 sp934663625	242	2708594	52897	17210	5499	308	83.75	1.94
MAG915	d__Bacteria;p__Bacteroidota;c__Bacteroidia;o__Sphingobacteriales;f__Sphingobacteriaceae;g__Albibacterium;s__Unclassified	685	2762132	20824	4541	2219	283	83.75	4.47
MAG3726	d__Bacteria;p__Bacillota_A;c__Clostridia;o__Oscillospirales;f__Oscillospiraceae;g__CAG-103;s__CAG-103 sp004556965	276	1675785	28217	7996	3150	284	83.74	1.13
MAG1934	d__Bacteria;p__Bacteroidota;c__Bacteroidia;o__Bacteroidales;f__Muribaculaceae;g__Sodaliphilus;s__Sodaliphilus sp004557565	606	2173063	31480	4382	1811	309	83.74	3.09
MAG3073	d__Bacteria;p__Actinomycetota;c__Coriobacteriia;o__Coriobacteriales;f__Eggerthellaceae;g__W1P20-047;s__W1P20-047 sp004555335	441	1371698	16246	3971	1500	274	83.72	1.66
MAG2539	d__Bacteria;p__Bacteroidota;c__Bacteroidia;o__Bacteroidales;f__Muribaculaceae;g__CAG-485;s__CAG-485 sp900321585	149	1933563	87154	18950	6526	346	83.72	0.12
MAG3217	d__Bacteria;p__Bacillota_A;c__Clostridia;o__Lachnospirales;f__Lachnospiraceae;g__Dorea_A;s__Dorea_A longicatena	94	2137950	147913	48614	11850	316	83.69	0.07
MAG1210	d__Bacteria;p__Bacillota;c__Bacilli;o__Erysipelotrichales;f__Erysipelotrichaceae;g__Floccifex;s__Floccifex porci	324	1492154	23382	5641	2276	275	83.65	3.25
MAG3227	d__Bacteria;p__Cyanobacteriota;c__Vampirovibrionia;o__Gastranaerophilales;f__Gastranaerophilaceae;g__CAG-196;s__CAG-196 sp900549855	348	1642477	18926	5463	2690	272	83.65	2.73
MAG846	d__Bacteria;p__Bacillota_A;c__Clostridia;o__Christensenellales;f__CAG-74;g__RGIG2066;s__Unclassified	411	3333596	48856	10826	3813	289	83.65	4.3
MAG2063	d__Bacteria;p__Bacteroidota;c__Bacteroidia;o__Bacteroidales;f__Muribaculaceae;g__CAG-485;s__CAG-485 sp000437495	79	1965536	91837	39111	11077	360	83.64	0.03
MAG2945	d__Bacteria;p__Bacillota_A;c__Clostridia;o__Oscillospirales;f__Oscillospiraceae;g__Faecousia;s__Unclassified	303	2196016	47500	11507	3037	293	83.64	5.31
MAG1508	d__Bacteria;p__Bacillota_A;c__Clostridia;o__Lachnospirales;f__Lachnospiraceae;g__UMGS2037;s__UMGS2037 sp945643825	294	2473001	82980	14166	3474	305	83.63	1.73
MAG2078	d__Bacteria;p__Verrucomicrobiota;c__Verrucomicrobiae;o__Verrucomicrobiales;f__Akkermansiaceae;g__Akkermansia;s__Unclassified	306	2175528	42373	9592	3402	325	83.62	2.28
MAG54	d__Bacteria;p__Bacillota_A;c__Clostridia;o__Oscillospirales;f__Oscillospiraceae;g__Faecousia;s__Faecousia sp016296045	415	2300807	38004	7142	2736	279	83.61	4.56
MAG2400	d__Bacteria;p__Actinomycetota;c__Actinomycetia;o__Mycobacteriales;f__Mycobacteriaceae;g__Corynebacterium;s__Corynebacterium casei	727	2136326	15935	3686	1524	253	83.61	3.62
MAG888	d__Bacteria;p__Bacillota_A;c__Clostridia;o__Oscillospirales;f__Ruminococcaceae;g__Gemmiger;s__Unclassified	683	2634944	21234	4504	2052	258	83.59	2.13
MAG1782	d__Bacteria;p__Bacillota_A;c__Clostridia;o__Lachnospirales;f__Lachnospiraceae;g__UBA2868;s__UBA2868 sp004552595	256	1492659	28774	8266	2824	303	83.59	1.44
MAG3639	d__Bacteria;p__Bacteroidota;c__Bacteroidia;o__Bacteroidales;f__Muribaculaceae;g__Sodaliphilus;s__Sodaliphilus sp004557565	683	2025113	26153	3610	1513	291	83.58	1.29
MAG2402	d__Bacteria;p__Actinomycetota;c__Actinomycetia;o__Mycobacteriales;f__Mycobacteriaceae;g__Corynebacterium;s__Corynebacterium flavescens	474	2091964	30215	5430	2228	278	83.57	0.15
MAG966	d__Bacteria;p__Cyanobacteriota;c__Vampirovibrionia;o__Gastranaerophilales;f__Gastranaerophilaceae;g__RUG841;s__RUG841 sp900772035	232	1742340	32279	9807	3818	299	83.57	0.21
MAG2361	d__Bacteria;p__Bacteroidota;c__Bacteroidia;o__Bacteroidales;f__Bacteroidaceae;g__Alloprevotella;s__Alloprevotella sp004557035	724	1794997	11647	2791	1345	268	83.54	3.4
MAG3431	d__Bacteria;p__Bacillota_C;c__Negativicutes;o__Veillonellales;f__Megasphaeraceae;g__Megasphaera;s__Megasphaera elsdenii	493	1899648	28082	4957	1880	274	83.54	3.83
MAG514	d__Bacteria;p__Actinomycetota;c__Actinomycetia;o__Actinomycetales;f__Cellulomonadaceae;g__Timonella;s__Unclassified	523	2574724	36493	7401	2099	284	83.53	4.19
MAG1540	d__Bacteria;p__Bacillota_A;c__Clostridia;o__Christensenellales;f__CAG-138;g__SFDB01;s__SFDB01 sp004558825	376	1333691	17199	4411	1789	265	83.51	0.94
MAG3655	d__Bacteria;p__Bacteroidota;c__Bacteroidia;o__Bacteroidales;f__Muribaculaceae;g__Sodaliphilus;s__Sodaliphilus sp004557565	656	1663118	16448	2833	1347	285	83.5	3.08
MAG3760	d__Bacteria;p__Bacillota_A;c__Clostridia;o__Clostridiales;f__Clostridiaceae;g__Inconstantimicrobium;s__Inconstantimicrobium porci	366	2128969	42142	7537	2881	289	83.49	7.18
MAG1468	d__Bacteria;p__Patescibacteria;c__Saccharimonadia;o__Saccharimonadales;f__Nanosyncoccaceae;g__UBA2834;s__UBA2834 sp004561445	188	615250	11958	4186	1693	255	83.49	2.16
MAG109	d__Bacteria;p__Bacillota_A;c__Clostridia;o__Oscillospirales;f__Acutalibacteraceae;g__CAG-177;s__CAG-177 sp900771185	214	1531302	33192	11730	3251	301	83.44	0.67
MAG1000	d__Bacteria;p__Bacillota_A;c__Clostridia;o__Christensenellales;f__CAG-138;g__PeH17;s__PeH17 sp900542285	321	1401218	36009	5511	2318	288	83.43	1.61
MAG3045	d__Bacteria;p__Bacillota_A;c__Clostridia;o__Oscillospirales;f__Oscillospiraceae;g__UBA2658;s__UBA2658 sp018385135	471	1493322	14897	3667	1736	263	83.42	1.62
MAG3166	d__Bacteria;p__Bacillota_A;c__Clostridia;o__Lachnospirales;f__Lachnospiraceae;g__SIG292;s__Unclassified	192	2470626	104533	24808	5371	306	83.41	1.43
MAG2960	d__Bacteria;p__Bacillota_A;c__Clostridia;o__Christensenellales;f__CAG-138;g__PeH17;s__PeH17 sp004556165	369	1235181	66570	4333	1491	272	83.4	4.89
MAG850	d__Bacteria;p__Bacillota_A;c__Clostridia;o__Lachnospirales;f__Lachnospiraceae;g__Coprococcus_A;s__Coprococcus_A catus_A	440	2216454	27981	6744	2456	286	83.37	0.7
MAG301	d__Bacteria;p__Bacillota_A;c__Clostridia;o__Oscillospirales;f__Oscillospiraceae;g__ER4;s__ER4 sp016295615	455	1358592	10449	3254	1925	255	83.36	7.46
MAG3884	d__Bacteria;p__Bacillota_A;c__Clostridia;o__Oscillospirales;f__Ruminococcaceae;g__Gemmiger;s__Unclassified	518	2791346	28810	6922	2607	275	83.34	6.12
MAG3581	d__Bacteria;p__Bacteroidota;c__Bacteroidia;o__Bacteroidales;f__UBA932;g__Cryptobacteroides;s__Cryptobacteroides sp004556005	331	1935904	31191	7447	2907	333	83.31	1.2
MAG1105	d__Bacteria;p__Pseudomonadota;c__Gammaproteobacteria;o__Enterobacterales;f__Enterobacteriaceae;g__Escherichia;s__Escherichia coli	849	3707077	28870	5595	2198	273	83.31	1.48
MAG718	d__Bacteria;p__Actinomycetota;c__Coriobacteriia;o__Coriobacteriales;f__Eggerthellaceae;g__W1P20-047;s__W1P20-047 sp004555335	415	1405210	32437	4419	1649	271	83.3	3.86
MAG899	d__Bacteria;p__Bacillota;c__Bacilli;o__Erysipelotrichales;f__Erysipelotrichaceae;g__Floccifex;s__Floccifex porci	373	1501202	20210	5287	2021	265	83.28	6.56
MAG2206	d__Bacteria;p__Bacteroidota;c__Bacteroidia;o__Bacteroidales;f__Muribaculaceae;g__Sodaliphilus;s__Sodaliphilus sp004557565	684	2241386	14813	4179	1665	298	83.28	3.32
MAG1363	d__Bacteria;p__Bacillota;c__Bacilli;o__Lactobacillales;f__Streptococcaceae;g__Lactococcus_A;s__Unclassified	187	1810706	65454	18391	3751	280	83.28	0.5
MAG2613	d__Bacteria;p__Bacillota_A;c__Clostridia;o__Oscillospirales;f__Ruminococcaceae;g__CAG-115;s__CAG-115 sp004555635	526	2018597	16841	4964	1939	266	83.27	3.19
MAG3306	d__Bacteria;p__Bacillota;c__Bacilli;o__Lactobacillales;f__Lactobacillaceae;g__Lactobacillus;s__Lactobacillus amylovorus	252	1569665	53791	8043	3052	272	83.27	1.31
MAG1825	d__Bacteria;p__Bacillota_A;c__Clostridia;o__Oscillospirales;f__Oscillospiraceae;g__ER4;s__ER4 sp900768135	214	1474075	58237	8975	3425	287	83.26	1.98
MAG731	d__Bacteria;p__Bacillota_A;c__Clostridia;o__Lachnospirales;f__Lachnospiraceae;g__UBA2868;s__UBA2868 sp004552595	434	1348521	25892	3910	1490	270	83.21	3.15
MAG52	d__Bacteria;p__Bacteroidota;c__Bacteroidia;o__Bacteroidales;f__Muribaculaceae;g__Sodaliphilus;s__Sodaliphilus sp004557565	722	2203819	14855	3719	1605	294	83.21	0.53
MAG3198	d__Bacteria;p__Bacillota_A;c__Clostridia;o__Lachnospirales;f__Lachnospiraceae;g__Anaerobutyricum;s__Anaerobutyricum sp022769785	315	2263404	37494	9935	3564	301	83.2	1.56
MAG2324	d__Bacteria;p__Bacillota_A;c__Clostridia;o__Lachnospirales;f__Lachnospiraceae;g__Butyrivibrio_A;s__Butyrivibrio_A sp900768755	574	1873591	16302	3811	1823	270	83.19	5.07
MAG3885	d__Bacteria;p__Bacteroidota;c__Bacteroidia;o__Bacteroidales;f__Muribaculaceae;g__Sodaliphilus;s__Sodaliphilus sp004557565	611	2166030	40652	4270	1794	302	83.18	1.78
MAG627	d__Bacteria;p__Bacteroidota;c__Bacteroidia;o__Bacteroidales;f__Muribaculaceae;g__Sodaliphilus;s__Sodaliphilus sp004557565	597	1908651	20620	3868	1607	296	83.17	1.04
MAG2504	d__Bacteria;p__Bacillota_A;c__Clostridia;o__Christensenellales;f__CAG-138;g__SFDB01;s__SFDB01 sp004558825	75	1533219	104707	33579	9647	318	83.15	0.05
MAG1053	d__Bacteria;p__Bacillota_C;c__Negativicutes;o__Selenomonadales;f__Selenomonadaceae;g__RGIG250;s__RGIG250 sp017383125	580	1316001	7539	2493	1347	243	83.15	2.47
MAG2612	d__Bacteria;p__Bacteroidota;c__Bacteroidia;o__Bacteroidales;f__Muribaculaceae;g__CALZFJ01;s__Unclassified	692	2454087	14205	4028	1949	299	83.14	3.37
MAG277	d__Bacteria;p__Bacteroidota;c__Bacteroidia;o__Bacteroidales;f__Muribaculaceae;g__CAJUPY01;s__CAJUPY01 sp900768685	91	2114141	93702	36291	11408	370	83.12	0.51
MAG2148	d__Bacteria;p__Bacillota_A;c__Clostridia;o__Oscillospirales;f__Ruminococcaceae;g__CAG-353;s__Unclassified	441	2400699	26764	6915	2670	287	83.1	1.73
MAG2225	d__Bacteria;p__Bacillota_A;c__Clostridia;o__Oscillospirales;f__Ruminococcaceae;g__HUN007;s__HUN007 sp016296165	580	2291032	17847	4597	2119	288	83.09	1.86
MAG1794	d__Bacteria;p__Bacteroidota;c__Bacteroidia;o__Bacteroidales;f__Muribaculaceae;g__Limisoma;s__Limisoma sp004555955	566	2083059	17100	4458	1949	305	83.08	0.9
MAG1663	d__Bacteria;p__Bacillota_A;c__Clostridia;o__Oscillospirales;f__Acutalibacteraceae;g__UMGS1491;s__UMGS1491 sp934695425	219	907707	18351	5496	2079	260	83.06	1.94
MAG2975	d__Bacteria;p__Bacillota_A;c__Clostridia;o__Lachnospirales;f__Lachnospiraceae;g__Blautia_A;s__Blautia_A sp945864225	238	2444793	57057	17273	4217	319	83.03	0.22
MAG2208	d__Bacteria;p__Bacillota_A;c__Clostridia;o__Christensenellales;f__CAG-138;g__SFEL01;s__SFEL01 sp004557245	482	1376901	30249	3400	1484	251	83.03	3.18
MAG2485	d__Bacteria;p__Bacillota_A;c__Clostridia;o__Christensenellales;f__CAG-138;g__PeH17;s__PeH17 sp900542285	518	1291698	11281	2922	1324	245	83.02	3.05
MAG3659	d__Bacteria;p__Patescibacteria;c__Saccharimonadia;o__Saccharimonadales;f__Nanosyncoccaceae;g__UBA2834;s__UBA2834 sp004561445	230	612727	10915	3056	1452	250	83	1.38
MAG74	d__Bacteria;p__Bacillota_A;c__Clostridia;o__Christensenellales;f__CAG-138;g__PeH17;s__PeH17 sp900542285	407	1436125	14464	3894	1952	274	82.99	3.55
MAG1713	d__Bacteria;p__Bacteroidota;c__Bacteroidia;o__Bacteroidales;f__P3;g__Onthomorpha;s__Onthomorpha sp004551865	109	1695262	223717	43193	8077	317	82.95	1.06
MAG1702	d__Bacteria;p__Bacillota;c__Bacilli;o__Lactobacillales;f__Lactobacillaceae;g__Lactobacillus;s__Lactobacillus delbrueckii_B	631	1701214	20541	3183	1354	254	82.94	9.95
MAG1357	d__Bacteria;p__Verrucomicrobiota;c__Kiritimatiellia;o__RFP12;f__UBA1067;g__UBA1067;s__UBA1067 sp016303225	397	1980786	25936	6390	2521	335	82.94	2.14
MAG252	d__Bacteria;p__Bacillota_A;c__Clostridia;o__Oscillospirales;f__Ruminococcaceae;g__Gemmiger;s__Gemmiger qucibialis	619	1964777	16206	3885	1662	285	82.92	0.25
MAG1862	d__Bacteria;p__Bacillota_A;c__Clostridia;o__Peptostreptococcales;f__Anaerovoracaceae;g__Lentihominibacter;s__Lentihominibacter sp022775805	410	1048382	13987	2888	1306	260	82.92	3.79
MAG2976	d__Bacteria;p__Bacteroidota;c__Bacteroidia;o__Bacteroidales;f__Bacteroidaceae;g__Prevotella;s__Prevotella sp945614335	338	2432915	38499	10688	3354	336	82.92	1.89
MAG213	d__Bacteria;p__Pseudomonadota;c__Gammaproteobacteria;o__Enterobacterales;f__Enterobacteriaceae;g__Escherichia;s__Escherichia coli	923	3426054	32659	4854	1779	266	82.91	2.58
MAG557	d__Bacteria;p__Bacillota_A;c__Clostridia;o__Clostridiales;f__Clostridiaceae;g__Clostridium;s__Clostridium sp900759995	324	2075672	54957	12878	2426	291	82.9	8.04
MAG1339	d__Bacteria;p__Bacillota_A;c__Clostridia;o__Oscillospirales;f__CAG-272;g__RUG14199;s__Unclassified	427	1891259	18691	5085	2349	281	82.9	1.94
MAG3346	d__Bacteria;p__Bacteroidota;c__Bacteroidia;o__Bacteroidales;f__UBA932;g__Cryptobacteroides;s__Cryptobacteroides sp004552965	367	1934498	30594	6273	2701	335	82.9	2.08
MAG3502	d__Bacteria;p__Bacteroidota;c__Bacteroidia;o__Flavobacteriales;f__Flavobacteriaceae;g__Flavobacterium;s__Unclassified	347	2681200	51894	10398	3686	310	82.86	6.44
MAG1330	d__Bacteria;p__Bacillota;c__Bacilli;o__Erysipelotrichales;f__Erysipelotrichaceae;g__UBA636;s__UBA636 sp002299675	342	1505948	22834	6178	2181	272	82.86	2.24
MAG4051	d__Bacteria;p__Actinomycetota;c__Actinomycetia;o__Mycobacteriales;f__Mycobacteriaceae;g__Corynebacterium;s__Corynebacterium sputi	760	2670976	25194	3996	1965	264	82.86	9.57
MAG335	d__Bacteria;p__Spirochaetota;c__Spirochaetia;o__Treponematales;f__Treponemataceae;g__Treponema_D;s__Treponema_D sp016294035	86	2185610	159666	74063	14612	341	82.84	0.46
MAG2028	d__Bacteria;p__Bacillota_A;c__Clostridia;o__Lachnospirales;f__Lachnospiraceae;g__Dorea;s__Dorea formicigenerans	159	2019739	71793	19877	5385	304	82.84	1.51
MAG2211	d__Bacteria;p__Bacillota_A;c__Clostridia;o__Oscillospirales;f__Acutalibacteraceae;g__UMGS1491;s__Unclassified	259	849745	12990	3550	1839	242	82.83	1.88
MAG3285	d__Bacteria;p__Actinomycetota;c__Actinomycetia;o__Mycobacteriales;f__Mycobacteriaceae;g__Corynebacterium;s__Corynebacterium xerosis	647	2131748	22136	4011	1702	275	82.82	1.35
MAG3634	d__Bacteria;p__Bacillota;c__Bacilli;o__Staphylococcales;f__Salinicoccaceae;g__Jeotgalicoccus;s__Jeotgalicoccus psychrophilus	350	1768610	33264	6618	2523	264	82.82	1.19
MAG2262	d__Bacteria;p__Actinomycetota;c__Coriobacteriia;o__Coriobacteriales;f__Coriobacteriaceae;g__Collinsella;s__Collinsella sp002391315	420	1818360	39348	6749	1864	286	82.82	4.81
MAG1599	d__Bacteria;p__Bacillota_A;c__Clostridia;o__Oscillospirales;f__Acutalibacteraceae;g__Eubacterium_R;s__Unclassified	375	1338705	16523	4149	1952	275	82.82	6.48
MAG75	d__Bacteria;p__Bacteroidota;c__Bacteroidia;o__Bacteroidales;f__Bacteroidaceae;g__Prevotella;s__Prevotella sp018385335	271	2021220	47276	10527	3543	358	82.82	1.28
MAG2502	d__Bacteria;p__Pseudomonadota;c__Gammaproteobacteria;o__Burkholderiales;f__Burkholderiaceae_A;g__Parasutterella;s__Parasutterella gallistercoris	240	1844753	45721	10037	3904	298	82.8	0.17
MAG1833	d__Bacteria;p__Bacteroidota;c__Bacteroidia;o__Bacteroidales;f__UBA932;g__Cryptobacteroides;s__Cryptobacteroides sp000433355	738	2344384	17532	3744	1660	296	82.78	3.53
MAG63	d__Bacteria;p__Patescibacteria;c__Saccharimonadia;o__Saccharimonadales;f__Nanosyncoccaceae;g__UBA2834;s__UBA2834 sp004561445	212	590202	12455	3108	1489	239	82.75	4.95
MAG1628	d__Bacteria;p__Patescibacteria;c__Saccharimonadia;o__Saccharimonadales;f__Nanosyncoccaceae;g__UBA2834;s__UBA2834 sp004561445	220	690119	11854	4087	1476	248	82.74	1.57
MAG9	d__Bacteria;p__Bacillota_A;c__Clostridia;o__Oscillospirales;f__Acutalibacteraceae;g__CAG-177;s__CAG-177 sp016295895	585	1756796	12481	3513	1662	266	82.73	2.93
MAG1698	d__Bacteria;p__Bacteroidota;c__Bacteroidia;o__Bacteroidales;f__Tannerellaceae;g__Parabacteroides;s__Parabacteroides sp022775005	410	2343163	46598	9215	2494	324	82.72	1.06
MAG3892	d__Bacteria;p__Bacillota_A;c__Clostridia;o__Peptostreptococcales;f__Anaerovoracaceae;g__Lentihominibacter;s__Lentihominibacter sp022775805	149	945479	39170	8604	2995	299	82.72	2.21
MAG943	d__Bacteria;p__Bacillota;c__Bacilli;o__RF39;f__UBA660;g__CAG-302;s__CAG-302 sp934162325	145	966861	48164	8938	3217	276	82.72	2.02
MAG2705	d__Bacteria;p__Bacillota;c__Bacilli;o__Lactobacillales;f__Enterococcaceae;g__Enterococcus_I;s__Unclassified	258	2090915	63597	17517	3450	283	82.72	8.27
MAG808	d__Bacteria;p__Bacillota_A;c__Clostridia;o__Lachnospirales;f__Lachnospiraceae;g__UBA1712;s__UBA1712 sp018056665	412	1512120	26173	4959	1594	287	82.72	9.54
MAG692	d__Bacteria;p__Bacillota_A;c__Clostridia;o__Peptostreptococcales;f__Anaerovoracaceae;g__Lentihominibacter;s__Lentihominibacter sp022775805	327	842433	14857	3056	1316	268	82.71	1.7
MAG1917	d__Bacteria;p__Actinomycetota;c__Actinomycetia;o__Propionibacteriales;f__Propionibacteriaceae;g__Luteococcus;s__Luteococcus japonicus	633	2722398	26391	5229	2170	268	82.71	3.97
MAG1045	d__Bacteria;p__Bacteroidota;c__Bacteroidia;o__Bacteroidales;f__Muribaculaceae;g__Sodaliphilus;s__Sodaliphilus sp004557565	642	1975764	18724	3583	1599	294	82.69	0.07
MAG1384	d__Bacteria;p__Bacillota_A;c__Clostridia;o__Oscillospirales;f__Ruminococcaceae;g__UMGS1668;s__UMGS1668 sp004556975	289	1438896	30648	6965	2300	264	82.68	2.78
MAG1228	d__Bacteria;p__Bacillota_A;c__Clostridia;o__Oscillospirales;f__Acutalibacteraceae;g__CAG-177;s__CAG-177 sp900771185	546	1819132	16797	4140	1637	264	82.68	1.02
MAG1676	d__Bacteria;p__Cyanobacteriota;c__Vampirovibrionia;o__Gastranaerophilales;f__Gastranaerophilaceae;g__CAG-196;s__CAG-196 sp934754655	320	1475740	27371	5668	2367	265	82.65	1.52
MAG1884	d__Bacteria;p__Bacteroidota;c__Bacteroidia;o__Bacteroidales;f__Muribaculaceae;g__Sodaliphilus;s__Sodaliphilus sp004557565	652	1810156	19929	3271	1411	286	82.64	0.64
MAG2512	d__Bacteria;p__Actinomycetota;c__Coriobacteriia;o__Coriobacteriales;f__Eggerthellaceae;g__W1P20-047;s__W1P20-047 sp004555335	475	1294987	19542	3115	1425	257	82.64	0.33
MAG2787	d__Bacteria;p__Actinomycetota;c__Actinomycetia;o__Mycobacteriales;f__Mycobacteriaceae;g__Corynebacterium;s__Corynebacterium variabile	625	2366330	20833	4366	2061	272	82.63	6.15
MAG2908	d__Bacteria;p__Bacteroidota;c__Bacteroidia;o__Bacteroidales;f__Muribaculaceae;g__Sodaliphilus;s__Sodaliphilus sp004557565	662	1966323	18479	3474	1532	284	82.63	1.95
MAG999	d__Bacteria;p__Bacillota_A;c__Clostridia;o__Oscillospirales;f__Oscillospiraceae;g__F23-B02;s__F23-B02 sp000431075	349	1366799	16736	4884	1982	268	82.61	3.32
MAG962	d__Archaea;p__Methanobacteriota;c__Methanobacteria;o__Methanobacteriales;f__Methanobacteriaceae;g__Methanobrevibacter_A;s__Unclassified	48	1430042	143370	40565	18264	297	82.61	1.02
MAG219	d__Bacteria;p__Actinomycetota;c__Coriobacteriia;o__Coriobacteriales;f__Eggerthellaceae;g__W1P20-047;s__W1P20-047 sp004555335	447	1468502	21961	4245	1584	272	82.6	4.58
MAG1233	d__Bacteria;p__Bacteroidota;c__Bacteroidia;o__Bacteroidales;f__Muribaculaceae;g__Sodaliphilus;s__Sodaliphilus sp004557565	654	1954866	15289	3548	1509	297	82.58	1.1
MAG1429	d__Bacteria;p__Bacillota_A;c__Clostridia;o__TANB77;f__CAG-508;g__CAG-452;s__CAG-452 sp000434035	156	885832	25823	7311	2498	260	82.58	4.27
MAG2437	d__Bacteria;p__Bacteroidota;c__Bacteroidia;o__Bacteroidales;f__F082;g__Limimorpha;s__Limimorpha sp900769945	376	1703124	19955	6432	2095	302	82.57	1.92
MAG934	d__Bacteria;p__Bacillota_B;c__Peptococcia;o__Peptococcales;f__Peptococcaceae;g__UMGS1590;s__UMGS1590 sp900759105	432	1461265	21880	3874	1812	250	82.56	1.21
MAG510	d__Bacteria;p__Bacillota_A;c__Clostridia;o__Oscillospirales;f__Oscillospiraceae;g__CAG-103;s__CAG-103 sp900317855	307	1397726	27343	5616	2262	273	82.56	3.21
MAG2008	d__Bacteria;p__Bacillota_A;c__Clostridia;o__Oscillospirales;f__Oscillospiraceae;g__ER4;s__ER4 sp016295615	349	989718	14222	3303	1444	249	82.56	0.09
MAG2018	d__Bacteria;p__Actinomycetota;c__Actinomycetia;o__Mycobacteriales;f__Mycobacteriaceae;g__Corynebacterium;s__Unclassified	762	2563716	16140	4381	1624	265	82.55	5.05
MAG946	d__Bacteria;p__Bacteroidota;c__Bacteroidia;o__Bacteroidales;f__Muribaculaceae;g__CAJUPY01;s__CAJUPY01 sp900768685	556	1764305	24706	3885	1516	305	82.55	1.01
MAG1866	d__Bacteria;p__Actinomycetota;c__Coriobacteriia;o__Coriobacteriales;f__Eggerthellaceae;g__W1P20-047;s__W1P20-047 sp004555335	415	1443966	27071	4628	1562	272	82.55	2.98
MAG1723	d__Bacteria;p__Bacteroidota;c__Bacteroidia;o__Bacteroidales;f__P3;g__Onthomorpha;s__Onthomorpha sp004551865	508	1251407	11015	2837	1306	260	82.54	1.17
MAG46	d__Bacteria;p__Bacillota_A;c__Clostridia;o__Oscillospirales;f__Oscillospiraceae;g__Faecousia;s__Faecousia sp016296045	135	1766519	133844	24782	6289	312	82.53	1.94
MAG666	d__Bacteria;p__Bacillota_A;c__Clostridia;o__Oscillospirales;f__Oscillospiraceae;g__ER4;s__ER4 sp016295615	213	1099735	20733	6505	2484	268	82.48	2.14
MAG1941	d__Bacteria;p__Bacillota;c__Bacilli;o__Lactobacillales;f__Lactobacillaceae;g__Lactobacillus;s__Lactobacillus delbrueckii_B	534	1657880	14866	3644	1613	257	82.47	1.26
MAG1593	d__Bacteria;p__Spirochaetota;c__Spirochaetia;o__Treponematales;f__Treponemataceae;g__Treponema_D;s__Treponema_D sp018385415	167	1961003	66409	18810	5611	340	82.45	1.03
MAG2020	d__Bacteria;p__Pseudomonadota;c__Gammaproteobacteria;o__Enterobacterales;f__Enterobacteriaceae;g__Escherichia;s__Escherichia coli	1150	3441864	27330	3575	1551	252	82.45	4.06
MAG3790	d__Bacteria;p__Bacillota_A;c__Clostridia;o__Lachnospirales;f__Lachnospiraceae;g__Anaerobutyricum;s__Anaerobutyricum sp022764265	865	3139234	20904	4141	2064	258	82.44	5.45
MAG2083	d__Bacteria;p__Bacillota_A;c__Clostridia;o__Oscillospirales;f__Oscillospiraceae;g__F23-B02;s__F23-B02 sp000431075	313	1375240	20455	5207	2373	278	82.43	3.08
MAG1485	d__Bacteria;p__Bacillota_A;c__Clostridia;o__Oscillospirales;f__Ruminococcaceae;g__Ruminiclostridium_E;s__Ruminiclostridium_E sp016302655	696	1674258	14445	2707	1360	253	82.42	2.85
MAG1870	d__Bacteria;p__Bacillota;c__Bacilli;o__RF39;f__UBA660;g__UMGS1498;s__UMGS1498 sp900552335	90	709715	37197	12653	3757	266	82.39	1.89
MAG247	d__Bacteria;p__Actinomycetota;c__Coriobacteriia;o__Coriobacteriales;f__UMGS124;g__UMGS124;s__UMGS124 sp019420325	492	2078170	23539	4811	2195	303	82.39	3.66
MAG620	d__Bacteria;p__Bacillota_A;c__Clostridia;o__Lachnospirales;f__Lachnospiraceae;g__UBA629;s__UBA629 sp900316625	414	1689466	24275	5528	2084	289	82.39	2.51
MAG1612	d__Bacteria;p__Verrucomicrobiota;c__Kiritimatiellia;o__RFP12;f__UBA1067;g__UBA1067;s__UBA1067 sp016303225	562	2058450	26157	4826	1738	306	82.37	3.87
MAG1220	d__Bacteria;p__Actinomycetota;c__Actinomycetia;o__Propionibacteriales;f__Propionibacteriaceae;g__Luteococcus;s__Luteococcus japonicus	487	2542826	41836	6232	2821	275	82.37	1.07
MAG2387	d__Bacteria;p__Actinomycetota;c__Actinomycetia;o__Mycobacteriales;f__Mycobacteriaceae;g__Corynebacterium;s__Unclassified	562	3060912	26487	6547	2787	273	82.37	6.15
MAG3847	d__Bacteria;p__Bacillota_A;c__Clostridia;o__Oscillospirales;f__Acutalibacteraceae;g__DTU089;s__DTU089 sp002440045	383	1774287	24649	5765	2384	287	82.36	2.2
MAG2032	d__Bacteria;p__Bacillota;c__Bacilli;o__Lactobacillales;f__Lactobacillaceae;g__Lactobacillus;s__Lactobacillus johnsonii	259	1538103	42453	7928	2669	277	82.35	5.76
MAG757	d__Bacteria;p__Spirochaetota;c__Spirochaetia;o__Treponematales;f__Treponemataceae;g__Treponema_D;s__Treponema_D porcinum	370	1971776	30768	7803	2421	307	82.35	3.4
MAG2503	d__Bacteria;p__Bacillota_A;c__Clostridia;o__Lachnospirales;f__Lachnospiraceae;g__Pararoseburia;s__Pararoseburia sp022768745	125	1966174	112924	25344	7337	316	82.34	0.16
MAG2210	d__Bacteria;p__Actinomycetota;c__Coriobacteriia;o__Coriobacteriales;f__Eggerthellaceae;g__W1P20-047;s__W1P20-047 sp004555335	488	1517599	39112	3914	1455	267	82.33	3.99
MAG749	d__Bacteria;p__Bacteroidota;c__Bacteroidia;o__Bacteroidales;f__Muribaculaceae;g__Limisoma;s__Limisoma sp004555955	607	2020721	13907	4002	1689	300	82.33	1.74
MAG1131	d__Bacteria;p__Bacillota_A;c__Clostridia;o__Peptostreptococcales;f__Acidaminobacteraceae;g__Unclassified;s__Unclassified	462	1509874	15479	4158	1679	254	82.32	1.25
MAG2265	d__Bacteria;p__Bacillota_A;c__Clostridia;o__Lachnospirales;f__Lachnospiraceae;g__UBA1712;s__UBA1712 sp900766815	511	1426005	16301	3430	1371	266	82.32	4.24
MAG3466	d__Bacteria;p__Bacteroidota;c__Bacteroidia;o__Bacteroidales;f__UBA932;g__Cryptobacteroides;s__Cryptobacteroides sp900769905	146	1688183	126856	19344	5019	355	82.31	1.89
MAG1795	d__Bacteria;p__Bacillota_A;c__Clostridia;o__Christensenellales;f__CAG-138;g__SFEL01;s__SFEL01 sp004557245	480	1365797	11668	3227	1588	252	82.3	0.61
MAG699	d__Bacteria;p__Bacillota;c__Bacilli;o__Erysipelotrichales;f__Erysipelotrichaceae;g__UBA636;s__UBA636 sp002299675	288	1452304	25234	6729	2423	276	82.3	1.64
MAG878	d__Bacteria;p__Bacillota_A;c__Clostridia;o__Lachnospirales;f__Lachnospiraceae;g__UBA2868;s__UBA2868 sp004552595	258	1561454	43246	8955	3014	302	82.3	1.83
MAG470	d__Bacteria;p__Pseudomonadota;c__Gammaproteobacteria;o__Xanthomonadales;f__Xanthomonadaceae;g__Luteimonas_D;s__Unclassified	643	2558421	19010	4955	2004	278	82.3	4.62
MAG1900	d__Bacteria;p__Actinomycetota;c__Actinomycetia;o__Actinomycetales;f__Cellulomonadaceae;g__Timonella;s__Unclassified	684	2146934	38913	3981	1430	247	82.28	1.6
MAG429	d__Bacteria;p__Actinomycetota;c__Actinomycetia;o__Mycobacteriales;f__Mycobacteriaceae;g__Dietzia;s__Unclassified	619	2901463	33531	5878	2315	283	82.26	3.09
MAG1253	d__Bacteria;p__Bacteroidota;c__Bacteroidia;o__Bacteroidales;f__Muribaculaceae;g__Sodaliphilus;s__Sodaliphilus sp004557565	694	2099549	23675	3376	1644	285	82.26	6.2
MAG3175	d__Bacteria;p__Bacillota_A;c__Clostridia;o__Oscillospirales;f__Ruminococcaceae;g__Angelakisella;s__Angelakisella sp004554485	258	1254033	27239	5816	2390	260	82.26	1.46
MAG4037	d__Bacteria;p__Bacillota_A;c__Clostridia;o__Lachnospirales;f__Lachnospiraceae;g__UBA2868;s__UBA2868 sp004552595	454	1469370	24149	4182	1473	268	82.25	1.23
MAG449	d__Bacteria;p__Bacillota_A;c__Clostridia;o__Oscillospirales;f__Oscillospiraceae;g__F23-B02;s__F23-B02 sp004556755	434	1179140	13722	3209	1449	247	82.21	2.24
MAG3989	d__Bacteria;p__Patescibacteria;c__Saccharimonadia;o__Saccharimonadales;f__Nanosyncoccaceae;g__UBA2834;s__UBA2834 sp004561445	203	636639	13172	3883	1566	253	82.21	3.2
MAG1834	d__Bacteria;p__Bacillota_A;c__Clostridia;o__Christensenellales;f__CAG-138;g__PeH17;s__PeH17 sp900542285	354	1262338	22827	4825	1612	274	82.17	0.61
MAG3147	d__Bacteria;p__Bacillota;c__Bacilli;o__Erysipelotrichales;f__Erysipelotrichaceae;g__JAHHTG01;s__Unclassified	339	1296746	15574	4624	2058	268	82.17	2.09
MAG841	d__Bacteria;p__Actinomycetota;c__Actinomycetia;o__Mycobacteriales;f__Mycobacteriaceae;g__Corynebacterium;s__Corynebacterium variabile	575	2435607	17129	5270	2189	280	82.16	6.6
MAG1178	d__Bacteria;p__Bacteroidota;c__Bacteroidia;o__Bacteroidales;f__Muribaculaceae;g__Sodaliphilus;s__Sodaliphilus sp004557565	738	1868390	16719	2909	1335	274	82.14	2.81
MAG135	d__Bacteria;p__Actinomycetota;c__Coriobacteriia;o__Coriobacteriales;f__Atopobiaceae;g__Parolsenella;s__Parolsenella sp900552935	67	1520171	154079	41302	11711	328	82.14	0.1
MAG2098	d__Bacteria;p__Bacillota_A;c__Clostridia;o__Oscillospirales;f__Acutalibacteraceae;g__CAG-488;s__Unclassified	638	1721678	15560	3056	1531	262	82.12	4.93
MAG3457	d__Bacteria;p__Bacteroidota;c__Bacteroidia;o__Bacteroidales;f__Bacteroidaceae;g__UBA4334;s__UBA4334 sp900316975	118	2490501	93941	32208	9934	341	82.12	0.03
MAG3822	d__Bacteria;p__Bacillota_B;c__Dehalobacteriia;o__UBA7702;f__UBA7702;g__UBA7702;s__Unclassified	580	1547649	14039	2969	1513	246	82.11	6.18
MAG2648	d__Bacteria;p__Bacillota_A;c__Clostridia;o__Oscillospirales;f__Acutalibacteraceae;g__DTU089;s__Unclassified	579	1506177	15620	3005	1408	262	82.1	4.05
MAG3229	d__Bacteria;p__Bacillota_A;c__Clostridia;o__Oscillospirales;f__Oscillospiraceae;g__F23-B02;s__F23-B02 sp000431075	443	1230171	11708	3311	1456	252	82.1	2.71
MAG1365	d__Bacteria;p__Bacillota_A;c__Clostridia;o__Lachnospirales;f__Lachnospiraceae;g__Blautia;s__Blautia sp022777285	119	2151830	99473	33399	11506	326	82.09	0.4
MAG3836	d__Bacteria;p__Bacillota_A;c__Clostridia;o__Oscillospirales;f__Acutalibacteraceae;g__CAG-488;s__Unclassified	682	1781166	11461	2990	1457	254	82.08	2
MAG713	d__Bacteria;p__Actinomycetota;c__Actinomycetia;o__Mycobacteriales;f__Mycobacteriaceae;g__Corynebacterium;s__Corynebacterium xerosis	738	2266136	21022	3824	1508	266	82.08	3.04
MAG1880	d__Bacteria;p__Bacillota_A;c__Clostridia;o__Christensenellales;f__CAG-138;g__SFDB01;s__SFDB01 sp004558825	425	1288467	16327	3686	1585	256	82.05	1
MAG2024	d__Bacteria;p__Bacteroidota;c__Bacteroidia;o__Bacteroidales;f__Muribaculaceae;g__CAG-485;s__CAG-485 sp905214735	427	2041009	28709	6020	2459	322	82.05	3.38
MAG1827	d__Bacteria;p__Bacillota_A;c__Clostridia;o__Oscillospirales;f__Acutalibacteraceae;g__Ruminococcus_E;s__Ruminococcus_E bromii_B	411	1336645	23161	3876	1741	267	82.05	0.43
MAG2468	d__Bacteria;p__Bacillota_A;c__Clostridia;o__Christensenellales;f__CAG-138;g__PeH17;s__PeH17 sp900542285	231	1161506	25801	6011	2482	278	82.04	0.98
MAG304	d__Bacteria;p__Bacillota_A;c__Clostridia;o__Oscillospirales;f__Oscillospiraceae;g__Evtepia;s__Evtepia sp004551945	350	1782387	22649	6402	2562	280	82.04	0.86
MAG2350	d__Bacteria;p__Actinomycetota;c__Coriobacteriia;o__Coriobacteriales;f__QAMH01;g__W2P13-069;s__Unclassified	423	1456245	26731	4239	1694	274	82.03	2.21
MAG435	d__Bacteria;p__Bacillota;c__Bacilli;o__Lactobacillales;f__Aerococcaceae;g__Ruoffia;s__Ruoffia tabacinasalis	323	1458462	26785	5275	2300	274	82.03	1.66
MAG1041	d__Bacteria;p__Bacillota_A;c__Clostridia;o__Oscillospirales;f__Oscillospiraceae;g__F23-B02;s__F23-B02 sp000431075	401	1433052	17704	4525	1836	265	82.02	3.45
MAG2858	d__Bacteria;p__Bacillota_A;c__Clostridia;o__Lachnospirales;f__Lachnospiraceae;g__RUG115;s__Unclassified	317	1684787	25457	6129	3021	280	82.02	4.34
MAG2080	d__Bacteria;p__Bacteroidota;c__Bacteroidia;o__Bacteroidales;f__Muribaculaceae;g__SFTJ01;s__SFTJ01 sp945612775	131	2491650	103596	36172	11140	351	82.01	0.39
MAG1232	d__Bacteria;p__Bacillota_A;c__Clostridia;o__TANB77;f__CAG-508;g__CAG-452;s__CAG-452 sp000434035	180	886035	23163	6184	2464	249	82	5.01
MAG3324	d__Bacteria;p__Bacillota_A;c__Clostridia;o__Peptostreptococcales;f__Anaerovoracaceae;g__Lentihominibacter;s__Lentihominibacter sp022775805	329	906783	13231	3518	1432	261	82	1.51
MAG1114	d__Bacteria;p__Bacillota_A;c__Clostridia;o__Oscillospirales;f__Ruminococcaceae;g__Gemmiger;s__Gemmiger formicilis	404	1753741	26165	5474	2295	290	81.99	1.89
MAG1323	d__Bacteria;p__Bacillota_A;c__Clostridia;o__Peptostreptococcales;f__Anaerovoracaceae;g__CAG-238;s__Unclassified	151	1317934	43773	15006	3929	292	81.99	0.98
MAG1579	d__Bacteria;p__Bacillota_A;c__Clostridia;o__Lachnospirales;f__Lachnospiraceae;g__UBA2868;s__UBA2868 sp004552595	286	1315192	29633	5402	2272	285	81.96	0.41
MAG1800	d__Bacteria;p__Bacillota_A;c__Clostridia;o__Peptostreptococcales;f__Anaerovoracaceae;g__UMGS973;s__UMGS973 sp016293805	384	1535042	20696	4506	2182	273	81.93	5.07
MAG2822	d__Bacteria;p__Bacillota_A;c__Clostridia;o__Oscillospirales;f__Butyricicoccaceae;g__Butyricicoccus;s__Butyricicoccus sp004552245	281	1580567	24863	7271	2857	277	81.93	1.2
MAG2560	d__Bacteria;p__Bacillota_A;c__Clostridia;o__Peptostreptococcales;f__Anaerovoracaceae;g__Lentihominibacter;s__Lentihominibacter sp022775805	370	1033311	17289	3321	1411	265	81.91	2.47
MAG3482	d__Bacteria;p__Bacteroidota;c__Bacteroidia;o__Bacteroidales;f__UBA3663;g__UBA3663;s__UBA3663 sp016293065	453	2035219	33162	5740	2204	311	81.91	2.47
MAG3763	d__Bacteria;p__Bacillota_A;c__Clostridia;o__Peptostreptococcales;f__Anaerovoracaceae;g__Lentihominibacter;s__Lentihominibacter sp022775805	389	1085471	17363	3225	1427	267	81.88	2.89
MAG1703	d__Bacteria;p__Bacillota_A;c__Clostridia;o__Lachnospirales;f__Lachnospiraceae;g__UBA1712;s__UBA1712 sp900766815	495	1457158	14849	3675	1410	274	81.88	2.24
MAG3867	d__Bacteria;p__Bacteroidota;c__Bacteroidia;o__Bacteroidales;f__Bacteroidaceae;g__Prevotella;s__Prevotella sp900548195	408	2348208	36404	7254	2765	345	81.87	0.12
MAG671	d__Bacteria;p__Bacillota;c__Bacilli;o__Staphylococcales;f__Salinicoccaceae;g__Jeotgalicoccus;s__Jeotgalicoccus psychrophilus	490	1754576	19989	4264	1904	253	81.87	3.15
MAG1358	d__Bacteria;p__Bacillota_A;c__Clostridia;o__Lachnospirales;f__Lachnospiraceae;g__UBA2868;s__UBA2868 sp004552595	419	1182073	17053	3473	1378	262	81.86	2.09
MAG1238	d__Bacteria;p__Actinomycetota;c__Coriobacteriia;o__Coriobacteriales;f__Coriobacteriaceae;g__Collinsella;s__Collinsella sp002391315	432	1793824	38328	5131	2097	292	81.85	3.22
MAG349	d__Bacteria;p__Bacillota;c__Bacilli;o__Erysipelotrichales;f__Erysipelotrichaceae;g__JAAZDN01;s__JAAZDN01 sp012735275	175	1174068	25455	9801	3121	285	81.84	2.04
MAG323	d__Bacteria;p__Bacillota_A;c__Clostridia;o__Oscillospirales;f__Oscillospiraceae;g__Evtepia;s__Evtepia sp004551945	457	1710012	17446	4796	1869	263	81.83	4.65
MAG3820	d__Bacteria;p__Bacillota;c__Bacilli;o__Bacillales;f__Planococcaceae;g__Kurthia;s__Kurthia intestinigallinarum	333	3131864	86251	15754	4107	267	81.8	4.37
MAG4022	d__Bacteria;p__Bacillota_A;c__Clostridia;o__Oscillospirales;f__Oscillospiraceae;g__F23-B02;s__F23-B02 sp945613045	344	1440643	19982	5416	2083	272	81.8	2.05
MAG1183	d__Bacteria;p__Bacillota_A;c__Clostridia;o__Oscillospirales;f__Oscillospiraceae;g__Evtepia;s__Evtepia sp004551945	359	1760292	27166	6027	2585	273	81.79	3.34
MAG2572	d__Bacteria;p__Pseudomonadota;c__Gammaproteobacteria;o__Enterobacterales;f__Enterobacteriaceae;g__Escherichia;s__Escherichia coli	1194	3723090	25427	3791	1544	252	81.78	2.95
MAG3980	d__Bacteria;p__Bacillota_A;c__Clostridia;o__Oscillospirales;f__Oscillospiraceae;g__F23-B02;s__F23-B02 sp004556755	462	1214412	9680	2935	1442	248	81.77	0.37
MAG1355	d__Bacteria;p__Bacillota;c__Bacilli;o__RF39;f__UBA660;g__SIG200;s__Unclassified	201	1037087	27277	6994	2277	264	81.75	0.43
MAG1580	d__Bacteria;p__Actinomycetota;c__Actinomycetia;o__Actinomycetales;f__Dermabacteraceae;g__Brachybacterium;s__Brachybacterium muris	349	2425771	43668	9325	3468	305	81.75	1.16
MAG2422	d__Bacteria;p__Bacillota;c__Bacilli;o__RF39;f__UBA660;g__CAG-1000;s__CAG-1000 sp004552445	66	1013436	113684	38857	7582	299	81.74	0.54
MAG723	d__Bacteria;p__Actinomycetota;c__Coriobacteriia;o__Coriobacteriales;f__Eggerthellaceae;g__W1P20-047;s__W1P20-047 sp004555335	489	1487239	27430	3819	1472	264	81.74	5.26
MAG2638	d__Bacteria;p__Patescibacteria;c__Saccharimonadia;o__Saccharimonadales;f__Nanosyncoccaceae;g__UBA2834;s__UBA2834 sp004561445	227	646394	15147	3484	1487	237	81.73	4.79
MAG1326	d__Bacteria;p__Bacillota_A;c__Clostridia;o__Christensenellales;f__CAG-314;g__SFEB01;s__SFEB01 sp004558105	380	1052264	12481	3266	1480	253	81.73	2.8
MAG1161	d__Bacteria;p__Actinomycetota;c__Coriobacteriia;o__Coriobacteriales;f__Eggerthellaceae;g__Senegalimassilia;s__Senegalimassilia anaerobia	375	1552564	30056	5190	2036	290	81.72	3.21
MAG3984	d__Bacteria;p__Bacillota_A;c__Clostridia;o__Christensenellales;f__CAG-138;g__SFEL01;s__SFEL01 sp004557245	407	1352939	16345	3955	1792	260	81.72	2.99
MAG224	d__Bacteria;p__Bacteroidota;c__Bacteroidia;o__Bacteroidales;f__Muribaculaceae;g__Sodaliphilus;s__Sodaliphilus sp004557565	670	1994544	15773	3413	1573	294	81.7	0.77
MAG2528	d__Bacteria;p__Bacillota_A;c__Clostridia;o__Oscillospirales;f__Ruminococcaceae;g__Ruminiclostridium_E;s__Unclassified	286	1824299	39177	8573	3214	309	81.68	6.24
MAG1306	d__Bacteria;p__Actinomycetota;c__Actinomycetia;o__Propionibacteriales;f__Propionibacteriaceae;g__Arachnia;s__Arachnia sp012837465	363	2292174	31684	9141	2920	295	81.68	3.35
MAG3743	d__Bacteria;p__Bacillota_A;c__Clostridia;o__Peptostreptococcales;f__Anaerovoracaceae;g__VUNA01;s__VUNA01 sp002299625	345	1512090	21548	5642	2182	294	81.67	1.24
MAG792	d__Bacteria;p__Actinomycetota;c__Actinomycetia;o__Mycobacteriales;f__Mycobacteriaceae;g__Corynebacterium;s__Corynebacterium casei	680	2206113	19683	4015	1668	257	81.66	2.21
MAG1649	d__Bacteria;p__Bacillota_A;c__Clostridia;o__Oscillospirales;f__Oscillospiraceae;g__F23-B02;s__F23-B02 sp945613045	202	1614009	37219	10293	4134	288	81.66	0.25
MAG2471	d__Bacteria;p__Bacillota_A;c__Clostridia;o__Lachnospirales;f__Lachnospiraceae;g__Oliverpabstia;s__Oliverpabstia sp004556655	365	2506627	37202	9868	3028	303	81.64	1.94
MAG2294	d__Bacteria;p__Bacillota_A;c__Clostridia;o__Oscillospirales;f__Oscillospiraceae;g__F23-B02;s__F23-B02 sp000431075	458	1374668	14457	3643	1539	257	81.63	2.4
MAG389	d__Bacteria;p__Bacillota_A;c__Clostridia;o__Peptostreptococcales;f__Anaerovoracaceae;g__Lentihominibacter;s__Lentihominibacter sp022775805	424	1143991	18022	3176	1359	263	81.61	3.59
MAG3019	d__Bacteria;p__Bacillota_A;c__Clostridia;o__Lachnospirales;f__Lachnospiraceae;g__Agathobacter;s__Agathobacter sp900317585	425	1958819	30040	5763	2428	292	81.59	0.62
MAG656	d__Bacteria;p__Bacillota_A;c__Clostridia;o__Christensenellales;f__CAG-138;g__PeH17;s__PeH17 sp900542285	244	1123035	23283	5357	2615	288	81.58	0.75
MAG1093	d__Bacteria;p__Bacillota_A;c__Clostridia;o__Oscillospirales;f__Oscillospiraceae;g__CAG-103;s__CAG-103 sp900317855	331	1249250	15826	4224	2122	263	81.56	3.34
MAG2030	d__Bacteria;p__Bacteroidota;c__Bacteroidia;o__Bacteroidales;f__Bacteroidaceae;g__Mediterranea;s__Mediterranea pullorum	59	2715797	174285	69743	24748	359	81.55	0.07
MAG3926	d__Bacteria;p__Bacteroidota;c__Bacteroidia;o__Bacteroidales;f__Muribaculaceae;g__Sodaliphilus;s__Sodaliphilus sp004557565	650	2186145	23483	4076	1730	296	81.53	1.83
MAG233	d__Bacteria;p__Bacteroidota;c__Bacteroidia;o__Bacteroidales;f__Muribaculaceae;g__Sodaliphilus;s__Sodaliphilus sp004557565	687	1802683	24008	3011	1363	278	81.53	0.05
MAG170	d__Bacteria;p__Bacillota;c__Bacilli;o__Lactobacillales;f__Lactobacillaceae;g__Lactobacillus;s__Lactobacillus amylovorus	263	1450881	23186	6515	2880	274	81.52	0.69
MAG773	d__Bacteria;p__Bacillota_A;c__Clostridia;o__Peptostreptococcales;f__Anaerovoracaceae;g__Lentihominibacter;s__Lentihominibacter sp022775805	347	993358	15797	3483	1399	265	81.51	0.34
MAG2196	d__Bacteria;p__Bacillota_A;c__Clostridia;o__Peptostreptococcales;f__Anaerovoracaceae;g__Lentihominibacter;s__Lentihominibacter sp022775805	371	980564	12250	3216	1339	257	81.51	2.36
MAG2595	d__Bacteria;p__Bacillota_A;c__Clostridia;o__Christensenellales;f__CAG-138;g__PeH17;s__PeH17 sp900542285	371	1241372	15036	4167	1716	268	81.48	4.56
MAG839	d__Bacteria;p__Bacillota_A;c__Clostridia;o__Oscillospirales;f__Oscillospiraceae;g__ER4;s__ER4 sp016295615	272	987778	16925	4102	1995	262	81.48	0.77
MAG905	d__Bacteria;p__Bacteroidota;c__Bacteroidia;o__Bacteroidales;f__Bacteroidaceae;g__Prevotella;s__Prevotella sp900552675	451	2377376	32363	6964	2562	308	81.48	2.38
MAG795	d__Bacteria;p__Bacteroidota;c__Bacteroidia;o__Bacteroidales;f__Bacteroidaceae;g__Prevotella;s__Prevotella sp002251295	424	2446372	28242	7376	2870	310	81.46	6.42
MAG2197	d__Bacteria;p__Patescibacteria;c__Saccharimonadia;o__Saccharimonadales;f__Nanosyncoccaceae;g__UBA2834;s__Unclassified	282	801113	13570	3353	1540	241	81.45	9.66
MAG1673	d__Bacteria;p__Bacillota_A;c__Clostridia;o__Christensenellales;f__CAG-138;g__Phil1;s__Phil1 sp004558525	341	1529171	22400	5732	2306	284	81.44	4.2
MAG16	d__Bacteria;p__Bacteroidota;c__Bacteroidia;o__Bacteroidales;f__Muribaculaceae;g__CAG-1031;s__CAG-1031 sp000431215	442	1937571	15248	5109	2428	300	81.44	3.01
MAG3303	d__Bacteria;p__Bacillota_A;c__Clostridia;o__Oscillospirales;f__Oscillospiraceae;g__Vescimonas;s__Vescimonas sp004555205	492	1310902	16793	3227	1316	239	81.44	1.96
MAG875	d__Bacteria;p__Bacteroidota;c__Bacteroidia;o__Bacteroidales;f__Bacteroidaceae;g__Prevotella;s__Prevotella sp900548195	373	2264037	36051	8095	2996	345	81.44	0.06
MAG513	d__Bacteria;p__Bacillota;c__Bacilli;o__Lactobacillales;f__Aerococcaceae;g__Jeotgalibaca;s__Jeotgalibaca ciconiae	399	2362706	39264	8224	2770	286	81.42	4.79
MAG3664	d__Bacteria;p__Bacteroidota;c__Bacteroidia;o__Bacteroidales;f__Bacteroidaceae;g__UBA4334;s__UBA4334 sp016302435	207	2413837	108377	20161	5090	360	81.42	0
MAG3120	d__Bacteria;p__Bacillota_A;c__Clostridia;o__Peptostreptococcales;f__Anaerovoracaceae;g__Lentihominibacter;s__Lentihominibacter sp022775805	223	1204432	31612	7303	2626	296	81.41	0.56
MAG954	d__Bacteria;p__Bacillota_A;c__Clostridia;o__Lachnospirales;f__Lachnospiraceae;g__UBA2868;s__UBA2868 sp004552595	430	1365910	25779	4009	1562	275	81.4	1.94
MAG3983	d__Bacteria;p__Bacteroidota;c__Bacteroidia;o__Bacteroidales;f__UBA3663;g__UBA3663;s__UBA3663 sp016293065	350	3021311	94306	16432	3306	329	81.38	3.81
MAG2988	d__Bacteria;p__Actinomycetota;c__Actinomycetia;o__Mycobacteriales;f__Mycobacteriaceae;g__Corynebacterium;s__Corynebacterium xerosis	560	2177945	35686	5009	1823	279	81.38	2.99
MAG2015	d__Bacteria;p__Bacillota_A;c__Clostridia;o__Lachnospirales;f__Lachnospiraceae;g__Lachnospira;s__Unclassified	626	1727731	11716	3200	1521	257	81.37	5.2
MAG2345	d__Bacteria;p__Bacteroidota;c__Bacteroidia;o__Bacteroidales;f__F082;g__Limimorpha;s__Limimorpha sp900769945	713	2059447	17412	3295	1586	271	81.34	2.76
MAG2142	d__Bacteria;p__Bacillota_A;c__Clostridia;o__Lachnospirales;f__Lachnospiraceae;g__UBA2868;s__UBA2868 sp004552595	383	1327184	21619	4706	1615	271	81.33	0.3
MAG3601	d__Bacteria;p__Patescibacteria;c__Saccharimonadia;o__Saccharimonadales;f__Nanosyncoccaceae;g__UBA2834;s__UBA2834 sp004561445	207	640093	16299	3869	1620	251	81.33	1.56
MAG4091	d__Bacteria;p__Bacillota_A;c__Clostridia;o__Oscillospirales;f__CAG-382;g__UBA1752;s__UBA1752 sp900554405	313	1362657	24389	5266	2290	283	81.32	0.76
MAG2025	d__Bacteria;p__Actinomycetota;c__Actinomycetia;o__Mycobacteriales;f__Mycobacteriaceae;g__Rhodococcus;s__Unclassified	979	3582043	18449	4166	2098	263	81.29	3.26
MAG978	d__Bacteria;p__Bacillota;c__Bacilli;o__Erysipelotrichales;f__Erysipelotrichaceae;g__Faecalicoccus;s__Faecalicoccus sp900546545	277	1638930	28263	7630	2922	277	81.28	2.47
MAG4157	d__Bacteria;p__Bacillota;c__Bacilli;o__Lactobacillales;f__Enterococcaceae;g__Enterococcus_E;s__Enterococcus_E cecorum	343	1988568	32065	7739	2905	269	81.27	2.13
MAG1159	d__Bacteria;p__Bacillota_A;c__Clostridia;o__Oscillospirales;f__Acutalibacteraceae;g__CAG-177;s__CAG-177 sp900770255	443	1641993	20375	4676	1909	272	81.25	4.42
MAG1638	d__Bacteria;p__Bacillota;c__Bacilli;o__RF39;f__UBA660;g__CAG-1000;s__CAG-1000 sp934090685	43	975076	125640	52580	11815	301	81.23	5.89
MAG2482	d__Bacteria;p__Bacillota_A;c__Clostridia;o__Christensenellales;f__CAG-138;g__PeH17;s__PeH17 sp900542285	364	1034235	16462	3392	1435	260	81.23	2.46
MAG3796	d__Bacteria;p__Bacillota_A;c__Clostridia;o__Oscillospirales;f__Oscillospiraceae;g__Faecousia;s__Unclassified	653	2270953	15455	3881	1983	262	81.22	5.19
MAG3971	d__Bacteria;p__Bacillota_A;c__Clostridia;o__Lachnospirales;f__Lachnospiraceae;g__UBA2868;s__UBA2868 sp004552595	433	1271510	16081	3556	1416	266	81.21	3.05
MAG1308	d__Bacteria;p__Bacillota;c__Bacilli;o__RF39;f__UBA660;g__CAG-1193;s__CAG-1193 sp934130375	221	981767	26404	5357	2439	264	81.15	9.43
MAG1828	d__Bacteria;p__Actinomycetota;c__Actinomycetia;o__Mycobacteriales;f__Mycobacteriaceae;g__Corynebacterium;s__Corynebacterium casei	603	1985934	28193	4117	1663	262	81.14	1.59
MAG1057	d__Bacteria;p__Actinomycetota;c__Coriobacteriia;o__Coriobacteriales;f__Eggerthellaceae;g__W1P20-047;s__W1P20-047 sp004555335	412	1510782	37763	4964	1690	281	81.13	3.52
MAG634	d__Bacteria;p__Bacillota_A;c__Clostridia;o__Lachnospirales;f__Lachnospiraceae;g__UBA1066;s__Unclassified	581	1620000	11686	3160	1573	257	81.08	0.8
MAG1334	d__Bacteria;p__Actinomycetota;c__Coriobacteriia;o__Coriobacteriales;f__QAMH01;g__W2P13-069;s__W2P13-069 sp004553405	443	1387870	23118	3741	1516	273	81.07	0.64
MAG2041	d__Bacteria;p__Bacillota_A;c__Clostridia;o__Christensenellales;f__CAG-138;g__SFDB01;s__SFDB01 sp004558825	452	1181141	12702	3038	1427	249	81.06	2.26
MAG491	d__Bacteria;p__Actinomycetota;c__Actinomycetia;o__Mycobacteriales;f__Mycobacteriaceae;g__Corynebacterium;s__Corynebacterium glutamicum	818	2540184	12158	3695	1700	251	81.06	3.67
MAG4068	d__Bacteria;p__Bacillota_A;c__Clostridia;o__Christensenellales;f__CAG-138;g__PeH17;s__PeH17 sp004556165	403	1126556	14480	3296	1394	258	81.03	2.61
MAG159	d__Bacteria;p__Bacillota;c__Bacilli;o__Erysipelotrichales;f__Erysipelotrichaceae;g__UBA636;s__UBA636 sp002299675	373	1140532	13464	3686	1595	256	81.02	3.54
MAG1342	d__Bacteria;p__Bacteroidota;c__Bacteroidia;o__Bacteroidales;f__Bacteroidaceae;g__Prevotella;s__Prevotella sp900548195	417	2458466	29042	7484	2973	339	81.01	0.49
MAG2433	d__Bacteria;p__Bacillota_A;c__Clostridia;o__Peptostreptococcales;f__Anaerovoracaceae;g__UMGS973;s__UMGS973 sp016293805	256	1321012	24448	5855	3007	283	81	0.33
MAG2601	d__Bacteria;p__Patescibacteria;c__Saccharimonadia;o__Saccharimonadales;f__Nanosyncoccaceae;g__UBA2834;s__Unclassified	424	1038100	11998	2817	1270	250	80.99	8.31
MAG1600	d__Bacteria;p__Bacillota_A;c__Clostridia;o__Oscillospirales;f__Butyricicoccaceae;g__Butyricicoccus_A;s__Butyricicoccus_A sp945872165	360	1778642	23188	6205	2609	272	80.98	2.23
MAG2986	d__Bacteria;p__Bacillota;c__Bacilli;o__Erysipelotrichales;f__Erysipelotrichaceae;g__Absicoccus;s__Absicoccus porci	496	1458010	16429	3351	1634	243	80.96	5.35
MAG1774	d__Bacteria;p__Bacillota_A;c__Clostridia;o__Oscillospirales;f__Acutalibacteraceae;g__CAG-557;s__Unclassified	278	708889	9506	3015	1420	243	80.95	6.7
MAG1374	d__Bacteria;p__Bacillota_A;c__Clostridia;o__Peptostreptococcales;f__Anaerovoracaceae;g__CAG-238;s__CAG-238 sp945644815	149	1423109	51145	13023	4718	297	80.93	0.08
MAG1995	d__Bacteria;p__Actinomycetota;c__Coriobacteriia;o__Coriobacteriales;f__Eggerthellaceae;g__W1P20-047;s__W1P20-047 sp004555335	478	1279694	20016	3154	1348	256	80.92	2.49
MAG1203	d__Bacteria;p__Actinomycetota;c__Actinomycetia;o__Mycobacteriales;f__Mycobacteriaceae;g__Corynebacterium;s__Corynebacterium xerosis	362	2016600	46855	7730	2420	298	80.92	0.49
MAG1568	d__Bacteria;p__Bacteroidota;c__Bacteroidia;o__Bacteroidales;f__Muribaculaceae;g__Sodaliphilus;s__Sodaliphilus sp004557565	499	1913470	16305	4319	2222	307	80.9	0.92
MAG1346	d__Bacteria;p__Actinomycetota;c__Actinomycetia;o__Mycobacteriales;f__Mycobacteriaceae;g__Corynebacterium;s__Corynebacterium casei	637	2092294	17564	4014	1731	262	80.89	2.9
MAG3806	d__Bacteria;p__Bacillota_A;c__Clostridia;o__UBA1212;f__SIG427;g__SIG427;s__Unclassified	346	1447199	20390	4986	2189	278	80.89	4.01
MAG1250	d__Bacteria;p__Spirochaetota;c__Spirochaetia;o__Treponematales;f__Treponemataceae;g__Treponema_D;s__Treponema_D succinifaciens	449	2043469	27298	5534	2191	283	80.89	3.3
MAG3740	d__Bacteria;p__Bacillota_A;c__Clostridia;o__Peptostreptococcales;f__Anaerovoracaceae;g__Lentihominibacter;s__Lentihominibacter sp022775805	338	966086	16400	3605	1420	261	80.89	1.85
MAG2950	d__Bacteria;p__Bacteroidota;c__Bacteroidia;o__Bacteroidales;f__Muribaculaceae;g__Sodaliphilus;s__Sodaliphilus sp004557565	658	1980692	19372	3531	1612	285	80.88	1.66
MAG579	d__Bacteria;p__Bacillota_A;c__Clostridia;o__Peptostreptococcales;f__Anaerovoracaceae;g__CAG-238;s__CAG-238 sp927797855	322	1268578	19279	4628	2127	272	80.86	0.62
MAG2594	d__Bacteria;p__Bacillota_A;c__Clostridia;o__Oscillospirales;f__Acutalibacteraceae;g__Fimenecus;s__Fimenecus sp004556705	330	1329018	17500	4665	2128	280	80.85	1.96
MAG3694	d__Bacteria;p__Bacillota_A;c__Clostridia;o__Christensenellales;f__CAG-138;g__PeH17;s__PeH17 sp004556165	505	1152369	11220	2607	1286	246	80.85	2.18
MAG2303	d__Bacteria;p__Bacillota_A;c__Clostridia;o__Christensenellales;f__CAG-74;g__RUG11247;s__Unclassified	320	2280662	26696	8349	4108	311	80.85	5.72
MAG1470	d__Bacteria;p__Bacillota;c__Bacilli;o__Erysipelotrichales;f__Erysipelotrichaceae;g__UBA1783;s__UBA1783 sp016302195	282	1174810	35652	5379	1926	262	80.84	4.5
MAG2122	d__Bacteria;p__Actinomycetota;c__Coriobacteriia;o__Coriobacteriales;f__UMGS124;g__UMGS124;s__UMGS124 sp019420325	796	2436050	16281	3616	1633	271	80.83	7.76
MAG2147	d__Bacteria;p__Bacillota;c__Bacilli;o__Erysipelotrichales;f__Coprobacillaceae;g__Faecalibacillus;s__Unclassified	542	1622193	18213	3515	1539	242	80.82	4.21
MAG3413	d__Bacteria;p__Bacillota_A;c__Clostridia;o__Lachnospirales;f__Lachnospiraceae;g__UBA2868;s__UBA2868 sp004552595	403	1270217	33215	3907	1494	270	80.82	2.35
MAG3857	d__Bacteria;p__Bacillota_A;c__Clostridia;o__Oscillospirales;f__Ruminococcaceae;g__Ruminiclostridium_E;s__Ruminiclostridium_E sp016302655	1073	2441779	10375	2496	1329	242	80.81	8.65
MAG3057	d__Bacteria;p__Bacillota_A;c__Clostridia;o__Oscillospirales;f__Oscillospiraceae;g__Faecousia;s__Unclassified	473	1262336	13752	3085	1468	267	80.8	1.4
MAG4049	d__Bacteria;p__Bacteroidota;c__Bacteroidia;o__Bacteroidales;f__Bacteroidaceae;g__Alloprevotella;s__Alloprevotella sp004557185	387	2221284	28713	7845	2865	337	80.79	0.2
MAG648	d__Bacteria;p__Bacillota;c__Bacilli;o__Erysipelotrichales;f__Erysipelotrichaceae;g__UBA636;s__UBA636 sp002299675	295	1351576	21466	6175	2202	276	80.77	0.15
MAG454	d__Bacteria;p__Bacillota;c__Bacilli;o__Lactobacillales;f__Lactobacillaceae;g__Limosilactobacillus;s__Limosilactobacillus merdavium	614	1807414	19151	3536	1439	250	80.76	6.74
MAG3099	d__Bacteria;p__Bacillota_A;c__Clostridia;o__Oscillospirales;f__Acutalibacteraceae;g__UBA1417;s__UBA1417 sp003531055	473	1653292	27858	4543	1707	259	80.76	3.32
MAG1842	d__Bacteria;p__Actinomycetota;c__Coriobacteriia;o__Coriobacteriales;f__Coriobacteriaceae;g__Collinsella;s__Collinsella sp002391315	272	1230137	36232	5617	2299	292	80.75	0.69
MAG1848	d__Bacteria;p__Verrucomicrobiota;c__Kiritimatiellia;o__RFP12;f__UBA1067;g__UBA1067;s__UBA1067 sp016303225	831	2175245	14079	2900	1420	273	80.73	7.51
MAG463	d__Bacteria;p__Bacillota_A;c__Clostridia;o__Oscillospirales;f__Oscillospiraceae;g__Vescimonas;s__Vescimonas coprocola	496	1403658	15055	3214	1569	247	80.73	1.54
MAG2704	d__Bacteria;p__Bacillota_A;c__Clostridia;o__Peptostreptococcales;f__Anaerovoracaceae;g__Lentihominibacter;s__Lentihominibacter sp022775805	278	1166216	27560	5849	1913	285	80.72	2.35
MAG649	d__Bacteria;p__Bacillota_A;c__Clostridia;o__Oscillospirales;f__Oscillospiraceae;g__F23-B02;s__F23-B02 sp016292445	578	1235387	13435	2382	1222	236	80.72	4.61
MAG194	d__Bacteria;p__Bacillota_A;c__Clostridia;o__Oscillospirales;f__Oscillospiraceae;g__Faecousia;s__Unclassified	312	1590227	24019	6871	2434	286	80.71	1.59
MAG2571	d__Bacteria;p__Bacillota_A;c__Clostridia;o__Christensenellales;f__CAG-138;g__PeH17;s__PeH17 sp004556165	414	947949	9948	2641	1272	248	80.71	1.09
MAG328	d__Bacteria;p__Bacteroidota;c__Bacteroidia;o__Bacteroidales;f__Muribaculaceae;g__Sodaliphilus;s__Sodaliphilus sp004557565	654	1900434	19155	3469	1502	284	80.71	2.06
MAG1523	d__Bacteria;p__Bacillota;c__Bacilli;o__Erysipelotrichales;f__Erysipelotrichaceae;g__UBA636;s__UBA636 sp002299675	424	1480045	17135	4466	1640	259	80.71	3.16
MAG501	d__Bacteria;p__Bacillota_A;c__Clostridia;o__Peptostreptococcales;f__Anaerovoracaceae;g__Lentihominibacter;s__Lentihominibacter sp022775805	368	1196756	15587	3902	1751	269	80.7	1.92
MAG844	d__Bacteria;p__Bacillota_B;c__Peptococcia;o__Peptococcales;f__Peptococcaceae;g__UMGS1590;s__UMGS1590 sp900759105	56	1608617	149030	61618	12913	297	80.69	0.01
MAG1935	d__Bacteria;p__Bacillota_A;c__Clostridia;o__Oscillospirales;f__Oscillospiraceae;g__Evtepia;s__Evtepia sp004551945	482	1585523	17909	4167	1612	260	80.69	1.45
MAG2508	d__Bacteria;p__Bacteroidota;c__Bacteroidia;o__Bacteroidales;f__Bacteroidaceae;g__Bacteroides;s__Bacteroides fragilis_A	359	3992801	74753	16794	5156	341	80.69	0.91
MAG2278	d__Bacteria;p__Bacteroidota;c__Bacteroidia;o__Bacteroidales;f__Muribaculaceae;g__Sodaliphilus;s__Unclassified	130	2337747	160759	27398	8817	343	80.67	2.71
MAG17	d__Bacteria;p__Bacillota_A;c__Clostridia;o__Oscillospirales;f__Ruminococcaceae;g__Ruminococcus_C;s__Ruminococcus_C sp000433635	394	1874118	27238	5978	2437	283	80.67	2.56
MAG49	d__Bacteria;p__Bacillota_A;c__Clostridia;o__Christensenellales;f__CAG-138;g__PeH17;s__PeH17 sp004556165	382	953194	12049	2944	1268	254	80.66	4.01
MAG941	d__Bacteria;p__Bacillota_A;c__Clostridia;o__Oscillospirales;f__Ruminococcaceae;g__UMGS1668;s__UMGS1668 sp004556975	327	1406411	30006	5400	2083	260	80.64	1.91
MAG3129	d__Bacteria;p__Bacillota;c__Bacilli;o__Lactobacillales;f__Lactobacillaceae;g__Ligilactobacillus;s__Ligilactobacillus ruminis	118	1572123	72336	20379	5430	300	80.63	0.29
MAG2772	d__Bacteria;p__Bacillota_A;c__Clostridia;o__Christensenellales;f__CAG-138;g__SFEL01;s__SFEL01 sp004557245	523	1319645	10714	2742	1445	243	80.61	0.81
MAG1688	d__Bacteria;p__Bacillota;c__Bacilli;o__RF39;f__UBA660;g__CAG-710;s__CAG-710 sp016295795	93	970939	58541	17570	4272	279	80.6	4.08
MAG3985	d__Bacteria;p__Actinomycetota;c__Coriobacteriia;o__Coriobacteriales;f__Coriobacteriaceae;g__Collinsella;s__Collinsella sp002391315	261	1486931	34493	7253	2787	302	80.6	2.1
MAG3255	d__Bacteria;p__Bacillota_A;c__Clostridia;o__Christensenellales;f__CAG-138;g__PeH17;s__PeH17 sp004556165	180	857400	23544	5742	2463	286	80.59	0.61
MAG3713	d__Bacteria;p__Bacillota_A;c__Clostridia;o__Peptostreptococcales;f__Anaerovoracaceae;g__Lentihominibacter;s__Lentihominibacter sp022775805	292	957034	16271	4296	1613	275	80.56	1.79
MAG3793	d__Bacteria;p__Bacteroidota;c__Bacteroidia;o__Bacteroidales;f__Muribaculaceae;g__Sodaliphilus;s__Sodaliphilus sp004557565	731	2099810	16882	3242	1563	287	80.55	0.5
MAG1325	d__Bacteria;p__Actinomycetota;c__Coriobacteriia;o__Coriobacteriales;f__Coriobacteriaceae;g__Collinsella;s__Collinsella sp002391315	468	1323437	32278	3564	1340	265	80.55	0.34
MAG601	d__Bacteria;p__Bacteroidota;c__Bacteroidia;o__Bacteroidales;f__F082;g__Limimorpha;s__Limimorpha sp900769945	557	1896922	18151	4540	1653	282	80.53	5.06
MAG2367	d__Bacteria;p__Actinomycetota;c__Coriobacteriia;o__Coriobacteriales;f__Eggerthellaceae;g__W1P20-047;s__W1P20-047 sp004555335	645	1663987	13872	3064	1314	253	80.52	7.11
MAG1890	d__Bacteria;p__Actinomycetota;c__Actinomycetia;o__Mycobacteriales;f__Mycobacteriaceae;g__Corynebacterium;s__Corynebacterium variabile	561	2417005	24450	5175	2215	283	80.51	0.21
MAG3712	d__Bacteria;p__Bacteroidota;c__Bacteroidia;o__Bacteroidales;f__UBA932;g__Egerieousia;s__Egerieousia sp004561775	166	1646296	55673	11619	5306	342	80.5	1.31
MAG3630	d__Bacteria;p__Bacillota_A;c__Clostridia;o__Oscillospirales;f__Acutalibacteraceae;g__Unclassified;s__Unclassified	168	1317119	41478	11187	3704	292	80.49	1.71
MAG4079	d__Bacteria;p__Bacillota_A;c__Clostridia;o__Oscillospirales;f__Oscillospiraceae;g__F23-B02;s__F23-B02 sp004558025	54	1725367	106783	53480	17718	302	80.49	0.4
MAG1194	d__Bacteria;p__Planctomycetota;c__Planctomycetia;o__Pirellulales;f__Thermoguttaceae;g__RUG369;s__Unclassified	283	3128568	48631	16587	5057	382	80.48	1.59
MAG660	d__Bacteria;p__Bacillota;c__Bacilli;o__Erysipelotrichales;f__Erysipelotrichaceae;g__Bulleidia;s__Bulleidia sp016293365	535	1850496	22845	4505	1552	264	80.48	9.6
MAG3101	d__Bacteria;p__Bacillota_A;c__Clostridia;o__Oscillospirales;f__Acutalibacteraceae;g__CAG-177;s__CAG-177 sp900770255	256	1569278	37973	7572	3079	296	80.48	1.08
MAG1978	d__Bacteria;p__Bacillota_A;c__Clostridia;o__TANB77;f__CAG-508;g__CAG-492;s__Unclassified	50	1029491	95349	40582	11842	305	80.47	0.54
MAG226	d__Bacteria;p__Bacillota_A;c__Clostridia;o__Oscillospirales;f__CAG-272;g__UMGS1225;s__Unclassified	182	1546785	45109	12877	3654	307	80.46	0.81
MAG3309	d__Bacteria;p__Bacteroidota;c__Bacteroidia;o__Bacteroidales;f__Bacteroidaceae;g__Prevotella;s__Prevotella sp002251295	350	2248147	26888	8108	3120	318	80.46	3.29
MAG3757	d__Bacteria;p__Bacillota_A;c__Clostridia;o__Oscillospirales;f__Butyricicoccaceae;g__Butyricicoccus_A;s__Butyricicoccus_A sp004555915	217	2168295	57700	14615	4872	283	80.45	4.17
MAG626	d__Bacteria;p__Bacillota_A;c__Clostridia;o__Peptostreptococcales;f__Anaerovoracaceae;g__RUG099;s__Unclassified	348	1099878	18163	3933	1627	266	80.44	2.94
MAG114	d__Bacteria;p__Bacillota_A;c__Clostridia;o__Christensenellales;f__CAG-138;g__PeH17;s__PeH17 sp000435055	420	1528625	34502	5003	1693	280	80.43	1.37
MAG2550	d__Bacteria;p__Bacillota_A;c__Clostridia;o__Oscillospirales;f__Acutalibacteraceae;g__CAG-488;s__Unclassified	578	1473101	22432	2939	1333	255	80.43	0.68
MAG1003	d__Bacteria;p__Bacillota_A;c__Clostridia;o__Christensenellales;f__CAG-314;g__SFEB01;s__SFEB01 sp004558105	347	921258	35338	3061	1305	235	80.42	1.76
MAG608	d__Bacteria;p__Bacillota_A;c__Clostridia;o__Peptostreptococcales;f__Anaerovoracaceae;g__Lentihominibacter;s__Lentihominibacter sp022780965	235	1146201	23719	5586	2752	284	80.42	1.78
MAG1140	d__Bacteria;p__Bacillota_A;c__Clostridia;o__Christensenellales;f__CAG-138;g__Phil1;s__Phil1 sp001940855	378	1765519	30475	5754	2417	279	80.42	1.47
MAG3863	d__Bacteria;p__Desulfobacterota;c__Desulfovibrionia;o__Desulfovibrionales;f__Desulfovibrionaceae;g__Desulfovibrio;s__Desulfovibrio sp900556755	559	1961618	22033	4368	1680	276	80.41	2.33
MAG3766	d__Bacteria;p__Bacillota_A;c__Clostridia;o__Oscillospirales;f__Oscillospiraceae;g__F23-B02;s__F23-B02 sp016292445	196	1507639	35179	11619	3636	295	80.41	1.61
MAG2255	d__Bacteria;p__Bacteroidota;c__Bacteroidia;o__Bacteroidales;f__Muribaculaceae;g__Sodaliphilus;s__Sodaliphilus sp004557565	763	2032754	13998	3090	1441	282	80.4	2.55
MAG1066	d__Bacteria;p__Bacillota_A;c__Clostridia;o__Oscillospirales;f__Acutalibacteraceae;g__UBA1417;s__UBA1417 sp003531055	463	1622017	24936	4422	1688	259	80.39	2.53
MAG437	d__Bacteria;p__Bacillota;c__Bacilli;o__Erysipelotrichales;f__Erysipelotrichaceae;g__Floccifex;s__Floccifex porci	307	1513568	32744	6141	2431	269	80.38	4.19
MAG3783	d__Bacteria;p__Bacillota_A;c__Clostridia;o__Oscillospirales;f__Butyricicoccaceae;g__Butyricicoccus;s__Butyricicoccus sp004552245	435	1720392	19300	4741	2108	257	80.38	1.34
MAG1052	d__Bacteria;p__Bacillota_A;c__Clostridia;o__Oscillospirales;f__Ruminococcaceae;g__Ruminiclostridium_E;s__Ruminiclostridium_E sp016302655	631	1657223	9759	2908	1477	257	80.38	2.79
MAG3167	d__Bacteria;p__Bacillota_A;c__Clostridia;o__Oscillospirales;f__Oscillospiraceae;g__F23-B02;s__F23-B02 sp004556755	466	1275033	10823	3272	1401	249	80.37	2.3
MAG614	d__Bacteria;p__Bacillota;c__Bacilli;o__Staphylococcales;f__Salinicoccaceae;g__Jeotgalicoccus;s__Jeotgalicoccus aerolatus	193	1707637	41220	13354	3569	283	80.35	2.99
MAG2886	d__Bacteria;p__Bacillota_A;c__Clostridia;o__Oscillospirales;f__Ruminococcaceae;g__Gemmiger;s__Gemmiger formicilis	470	1748730	18518	4463	1985	283	80.35	0.23
MAG1313	d__Bacteria;p__Actinomycetota;c__Coriobacteriia;o__Coriobacteriales;f__Coriobacteriaceae;g__Collinsella;s__Collinsella sp002391315	407	1209771	26358	3572	1426	276	80.34	1.8
MAG1831	d__Bacteria;p__Actinomycetota;c__Actinomycetia;o__Propionibacteriales;f__Propionibacteriaceae;g__Luteococcus;s__Luteococcus japonicus	603	2286720	16105	4399	2163	260	80.33	0.48
MAG1471	d__Bacteria;p__Bacillota;c__Bacilli;o__Bacillales;f__Planococcaceae;g__Kurthia;s__Kurthia massiliensis	222	2716421	81655	18686	5716	290	80.33	5.29
MAG1206	d__Bacteria;p__Bacillota_A;c__Clostridia;o__Oscillospirales;f__Acutalibacteraceae;g__CAG-177;s__CAG-177 sp016297555	440	1630999	17274	4149	2060	275	80.32	3.02
MAG1408	d__Bacteria;p__Bacillota_A;c__Clostridia;o__Lachnospirales;f__Lachnospiraceae;g__Wujia;s__Unclassified	734	4590546	45442	7328	3355	280	80.3	9.82
MAG3207	d__Bacteria;p__Actinomycetota;c__Coriobacteriia;o__Coriobacteriales;f__UMGS124;g__UMGS124;s__UMGS124 sp019420325	532	1830760	22122	3711	1911	285	80.29	5.16
MAG2581	d__Bacteria;p__Actinomycetota;c__Coriobacteriia;o__Coriobacteriales;f__Coriobacteriaceae;g__Collinsella;s__Collinsella sp002391315	420	1147824	17469	3114	1382	263	80.29	4.13
MAG311	d__Bacteria;p__Bacillota_A;c__Clostridia;o__Oscillospirales;f__Oscillospiraceae;g__Faecousia;s__Faecousia sp016296045	299	1495708	38138	6406	2629	279	80.28	0.11
MAG3642	d__Bacteria;p__Actinomycetota;c__Actinomycetia;o__Actinomycetales;f__Actinomycetaceae;g__Flaviflexus;s__Flaviflexus ciconiae	445	2127204	20500	5527	2704	280	80.28	2.55
MAG1474	d__Bacteria;p__Bacillota;c__Bacilli;o__Erysipelotrichales;f__Erysipelotrichaceae;g__Erysipelothrix;s__Unclassified	340	1705681	43062	6570	2431	283	80.27	5.59
MAG1389	d__Bacteria;p__Actinomycetota;c__Coriobacteriia;o__Coriobacteriales;f__UMGS124;g__UMGS124;s__UMGS124 sp019420325	616	1879663	18353	3978	1485	286	80.26	6.33
MAG4127	d__Bacteria;p__Cyanobacteriota;c__Vampirovibrionia;o__Gastranaerophilales;f__Gastranaerophilaceae;g__RUG841;s__RUG841 sp900772035	448	1556771	29413	4245	1889	276	80.26	0.69
MAG3211	d__Bacteria;p__Bacillota_A;c__Clostridia;o__Oscillospirales;f__Oscillospiraceae;g__Vescimonas;s__Vescimonas sp003487665	434	1454901	16169	4102	1744	259	80.26	2.44
MAG1852	d__Bacteria;p__Patescibacteria;c__Saccharimonadia;o__Saccharimonadales;f__Nanosyncoccaceae;g__UBA2834;s__UBA2834 sp004561445	226	639440	14880	3196	1522	243	80.25	2.64
MAG673	d__Bacteria;p__Bacillota_A;c__Clostridia;o__Oscillospirales;f__Ruminococcaceae;g__Gemmiger;s__Gemmiger formicilis	416	1765305	18005	4890	2370	286	80.25	1.51
MAG3208	d__Bacteria;p__Bacillota_A;c__Clostridia;o__Oscillospirales;f__Butyricicoccaceae;g__JAEDEU01;s__JAEDEU01 sp016293155	409	1644843	21019	4574	2194	260	80.24	7.22
MAG2802	d__Bacteria;p__Bacillota;c__Bacilli;o__Lactobacillales;f__Aerococcaceae;g__Jeotgalibaca;s__Jeotgalibaca porci	845	2081927	17114	2744	1426	250	80.23	6.17
MAG1814	d__Bacteria;p__Bacillota;c__Bacilli;o__RF39;f__UBA660;g__UMGS1498;s__Unclassified	129	889176	33928	11260	3082	270	80.21	0.43
MAG2743	d__Bacteria;p__Actinomycetota;c__Actinomycetia;o__Mycobacteriales;f__Mycobacteriaceae;g__Corynebacterium;s__Unclassified	728	2590186	23460	4504	1779	269	80.2	5.43
MAG1025	d__Bacteria;p__Bacteroidota;c__Bacteroidia;o__Sphingobacteriales;f__Sphingobacteriaceae;g__Sphingobacterium;s__Unclassified	666	3034567	26445	5572	2431	280	80.18	2.93
MAG3906	d__Bacteria;p__Bacillota_A;c__Clostridia;o__Oscillospirales;f__Oscillospiraceae;g__Faecousia;s__Unclassified	413	1715893	15549	4740	2306	272	80.15	6.33
MAG3708	d__Bacteria;p__Bacillota_A;c__Clostridia;o__Oscillospirales;f__Oscillospiraceae;g__Vescimonas;s__Vescimonas sp004555205	468	1318745	19853	3497	1390	248	80.14	1.1
MAG1524	d__Bacteria;p__Bacillota_A;c__Clostridia;o__Oscillospirales;f__Oscillospiraceae;g__F23-B02;s__F23-B02 sp000431075	444	1209549	14172	3184	1436	253	80.14	2.06
MAG1565	d__Bacteria;p__Bacteroidota;c__Bacteroidia;o__Bacteroidales;f__Muribaculaceae;g__Sodaliphilus;s__Sodaliphilus sp004557565	703	1936921	25385	3151	1466	286	80.13	3.26
MAG1225	d__Bacteria;p__Bacteroidota;c__Bacteroidia;o__Bacteroidales;f__Muribaculaceae;g__CAG-873;s__CAG-873 sp004552485	588	1965097	15769	4079	1771	291	80.11	2.18
MAG1640	d__Bacteria;p__Planctomycetota;c__Planctomycetia;o__Pirellulales;f__Thermoguttaceae;g__RUG369;s__RUG369 sp004556055	586	2453318	27769	5699	1874	332	80.1	0.38
MAG1573	d__Bacteria;p__Bacillota_A;c__Clostridia;o__Peptostreptococcales;f__Anaerovoracaceae;g__Lentihominibacter;s__Lentihominibacter sp022775805	274	1122421	20265	5312	1977	283	80.1	1.12
MAG1153	d__Bacteria;p__Actinomycetota;c__Coriobacteriia;o__Coriobacteriales;f__Coriobacteriaceae;g__Collinsella;s__Collinsella sp002391315	243	1445703	42901	7120	3007	302	80.09	2.7
MAG3259	d__Bacteria;p__Bacillota;c__Bacilli;o__RF39;f__UBA660;g__RUG705;s__Unclassified	146	1015836	38971	8624	3424	289	80.09	0.26
MAG2394	d__Bacteria;p__Bacillota_A;c__Clostridia;o__Lachnospirales;f__Lachnospiraceae;g__UBA2868;s__UBA2868 sp004552595	449	1280937	19355	3434	1355	262	80.08	2.26
MAG3880	d__Bacteria;p__Actinomycetota;c__Coriobacteriia;o__Coriobacteriales;f__Eggerthellaceae;g__W1P20-047;s__W1P20-047 sp004555335	500	1368149	15907	3316	1386	261	80.08	4.8
MAG398	d__Bacteria;p__Actinomycetota;c__Coriobacteriia;o__Coriobacteriales;f__UMGS124;g__UMGS124;s__UMGS124 sp019420325	454	2558763	52387	7107	2785	312	80.06	5.05
MAG1461	d__Bacteria;p__Actinomycetota;c__Coriobacteriia;o__Coriobacteriales;f__Coriobacteriaceae;g__Collinsella;s__Collinsella sp002391315	309	1530545	29075	6408	2373	296	80.05	3.03
MAG448	d__Bacteria;p__Bacillota_A;c__Clostridia;o__Oscillospirales;f__Oscillospiraceae;g__Faecousia;s__Unclassified	272	2401922	55618	12075	3951	309	80.05	4.67
MAG2260	d__Bacteria;p__Actinomycetota;c__Actinomycetia;o__Mycobacteriales;f__Mycobacteriaceae;g__Corynebacterium;s__Corynebacterium phoceense	433	2040949	30799	5863	2294	272	80.05	1.96
MAG1285	d__Bacteria;p__Bacillota_A;c__Clostridia;o__Christensenellales;f__CAG-138;g__PeH17;s__PeH17 sp004556165	405	1133994	17039	3216	1444	262	80.04	1.16
MAG396	d__Bacteria;p__Bacillota_A;c__Clostridia;o__Peptostreptococcales;f__Anaerovoracaceae;g__RUG099;s__Unclassified	265	1339771	29524	6745	2515	296	80.04	0.97
MAG2925	d__Bacteria;p__Bacillota_A;c__Clostridia;o__Oscillospirales;f__Acutalibacteraceae;g__Fimenecus;s__Fimenecus sp004555265	559	1493782	12171	3084	1432	255	80.04	3.82
MAG3410	d__Bacteria;p__Bacillota_A;c__Clostridia;o__Oscillospirales;f__SIG627;g__Unclassified;s__Unclassified	292	1364707	23483	5743	2388	287	80.02	1.28
MAG4007	d__Bacteria;p__Bacillota_A;c__Clostridia;o__Oscillospirales;f__CAG-272;g__RGIG3438;s__Unclassified	527	1783432	14474	4153	1733	268	80.01	3.74
MAG3597	d__Bacteria;p__Bacillota_A;c__Clostridia;o__Peptostreptococcales;f__Anaerovoracaceae;g__RUG099;s__Unclassified	187	1363917	74319	11844	3017	309	79.99	0.39
MAG1299	d__Bacteria;p__Actinomycetota;c__Actinomycetia;o__Mycobacteriales;f__Mycobacteriaceae;g__Corynebacterium;s__Corynebacterium casei	637	2083348	27196	3970	1642	262	79.97	2.58
MAG1082	d__Bacteria;p__Bacillota_A;c__Clostridia;o__Peptostreptococcales;f__Anaerovoracaceae;g__Lentihominibacter;s__Lentihominibacter sp022775805	464	1144705	12550	2889	1243	261	79.97	2.67
MAG2777	d__Bacteria;p__Pseudomonadota;c__Gammaproteobacteria;o__Pseudomonadales;f__Pseudomonadaceae;g__Halopseudomonas;s__Unclassified	416	2546038	24444	7440	3359	298	79.96	5
MAG3183	d__Bacteria;p__Bacillota;c__Bacilli;o__Erysipelotrichales;f__Erysipelotrichaceae;g__Floccifex;s__Floccifex porci	323	1485258	20948	5639	2292	264	79.93	2.27
MAG3855	d__Bacteria;p__Bacillota_A;c__Clostridia;o__Peptostreptococcales;f__Anaerovoracaceae;g__Lentihominibacter;s__Lentihominibacter sp022775805	512	1161453	15786	2465	1215	248	79.92	2.54
MAG2514	d__Bacteria;p__Bacillota;c__Bacilli;o__Lactobacillales;f__Aerococcaceae;g__Jeotgalibaca;s__Jeotgalibaca porci	339	1547680	28201	5621	2442	271	79.92	1.96
MAG1012	d__Bacteria;p__Bacillota_A;c__Clostridia;o__Oscillospirales;f__Acutalibacteraceae;g__CAG-177;s__CAG-177 sp016297555	307	1881238	29375	8253	2943	303	79.9	0.41
MAG2099	d__Bacteria;p__Bacillota_A;c__Clostridia;o__Christensenellales;f__UBA1242;g__UBA7868;s__Unclassified	245	812212	12549	4085	1796	260	79.89	6.02
MAG1378	d__Bacteria;p__Bacillota_A;c__Clostridia;o__Peptostreptococcales;f__Anaerovoracaceae;g__Lentihominibacter;s__Lentihominibacter sp022775805	372	890968	13076	2763	1278	262	79.85	2.06
MAG872	d__Bacteria;p__Patescibacteria;c__Saccharimonadia;o__Saccharimonadales;f__Nanosyncoccaceae;g__UBA2834;s__Unclassified	310	688715	7138	2443	1268	238	79.85	6.86
MAG3599	d__Bacteria;p__Bacteroidota;c__Bacteroidia;o__Bacteroidales;f__P3;g__Onthomorpha;s__Onthomorpha sp004551865	488	1670990	21520	4226	1722	287	79.83	0.82
MAG3470	d__Bacteria;p__Verrucomicrobiota;c__Kiritimatiellia;o__RFP12;f__UBA1067;g__UBA1067;s__UBA1067 sp016303225	370	1786226	26227	5756	2410	325	79.82	1.68
MAG2518	d__Bacteria;p__Verrucomicrobiota;c__Kiritimatiellia;o__RFP12;f__UBA1067;g__UBA1067;s__UBA1067 sp016303225	784	2649735	22266	4341	1704	290	79.81	5.2
MAG244	d__Bacteria;p__Bacillota_A;c__Clostridia;o__Oscillospirales;f__Acutalibacteraceae;g__CAG-177;s__CAG-177 sp900770255	386	1563606	19113	4703	2071	275	79.79	3.7
MAG1154	d__Bacteria;p__Bacillota_A;c__Clostridia;o__Oscillospirales;f__Butyricicoccaceae;g__Butyricicoccus_A;s__Butyricicoccus_A intestinisimiae	529	1723275	20933	4085	1600	254	79.79	4.61
MAG2127	d__Bacteria;p__Bacillota_A;c__Clostridia;o__Christensenellales;f__CAG-138;g__SFEL01;s__SFEL01 sp004557245	403	1211902	23543	3401	1609	251	79.78	3.6
MAG1809	d__Bacteria;p__Bacteroidota;c__Bacteroidia;o__Bacteroidales;f__Bacteroidaceae;g__Alloprevotella;s__Alloprevotella sp004557035	267	1908143	48643	9375	3385	331	79.78	0.48
MAG3988	d__Bacteria;p__Bacillota_A;c__Clostridia;o__Christensenellales;f__CAG-138;g__PeH17;s__PeH17 sp900542285	407	1480231	16751	4319	1982	277	79.77	2.71
MAG1542	d__Bacteria;p__Actinomycetota;c__Coriobacteriia;o__Coriobacteriales;f__Eggerthellaceae;g__W1P20-047;s__W1P20-047 sp004555335	391	1584158	43775	5250	1900	281	79.77	0.73
MAG3126	d__Bacteria;p__Verrucomicrobiota;c__Kiritimatiellia;o__RFP12;f__UBA1067;g__UBA1067;s__UBA1067 sp016303225	553	1765783	23407	4107	1473	310	79.76	1.47
MAG4134	d__Bacteria;p__Bacillota_A;c__Clostridia;o__Oscillospirales;f__Oscillospiraceae;g__CAG-103;s__CAG-103 sp004556965	259	1474719	22530	7612	2902	285	79.76	1.19
MAG1773	d__Bacteria;p__Bacillota_A;c__Clostridia;o__Christensenellales;f__CAG-138;g__PeH17;s__PeH17 sp004556165	483	1012593	9402	2348	1191	234	79.74	5.38
MAG2293	d__Bacteria;p__Bacillota_A;c__Clostridia;o__Christensenellales;f__CAG-138;g__PeH17;s__PeH17 sp004556165	474	1225405	13647	3058	1384	265	79.74	8.08
MAG1084	d__Bacteria;p__Bacillota_A;c__Clostridia;o__Oscillospirales;f__Oscillospiraceae;g__Evtepia;s__Evtepia sp004551945	341	1671107	25049	6451	2396	276	79.73	0.35
MAG4142	d__Bacteria;p__Bacillota_A;c__Clostridia;o__Lachnospirales;f__Lachnospiraceae;g__Bariatricus;s__Bariatricus sp004560705	119	1335184	45503	20203	4927	315	79.72	0.09
MAG2897	d__Bacteria;p__Actinomycetota;c__Actinomycetia;o__Actinomycetales;f__Bifidobacteriaceae;g__Bifidobacterium;s__Bifidobacterium choerinum	352	1699226	36527	5976	2405	309	79.7	3.27
MAG3673	d__Bacteria;p__Cyanobacteriota;c__Vampirovibrionia;o__Gastranaerophilales;f__Gastranaerophilaceae;g__RUG14219;s__Unclassified	253	1324765	19817	6001	3066	270	79.69	0.62
MAG3296	d__Bacteria;p__Bacteroidota;c__Bacteroidia;o__Bacteroidales;f__Muribaculaceae;g__Sodaliphilus;s__Sodaliphilus sp004557565	609	2095875	24377	4264	1773	300	79.67	3.75
MAG2645	d__Bacteria;p__Bacillota_A;c__Clostridia;o__Lachnospirales;f__Lachnospiraceae;g__Agathobacter;s__Agathobacter sp900549895	399	2029898	41816	6163	2718	284	79.67	3.05
MAG3369	d__Bacteria;p__Bacillota_A;c__Clostridia;o__Christensenellales;f__CAG-138;g__PeH17;s__PeH17 sp900542285	280	1246944	17838	5216	2413	285	79.67	1.32
MAG2662	d__Bacteria;p__Bacteroidota;c__Bacteroidia;o__Bacteroidales;f__UBA932;g__Egerieousia;s__Egerieousia sp004561775	71	1723601	120590	40144	10927	362	79.66	0
MAG151	d__Bacteria;p__Bacillota_A;c__Clostridia;o__Peptostreptococcales;f__Anaerovoracaceae;g__RUG099;s__Unclassified	365	1009793	13581	3208	1443	264	79.66	0.56
MAG4080	d__Bacteria;p__Bacillota;c__Bacilli;o__Erysipelotrichales;f__Erysipelotrichaceae;g__UBA636;s__UBA636 sp002299675	344	1426262	21954	5666	1923	271	79.65	1.91
MAG2424	d__Bacteria;p__Bacteroidota;c__Bacteroidia;o__Bacteroidales;f__UBA932;g__Egerieousia;s__Unclassified	237	1652076	50694	8902	3456	333	79.65	1.14
MAG3685	d__Bacteria;p__Bacillota_A;c__Clostridia;o__Oscillospirales;f__Oscillospiraceae;g__F23-B02;s__F23-B02 sp000431075	438	1018076	10909	2606	1275	239	79.6	1.14
MAG264	d__Bacteria;p__Bacillota_A;c__Clostridia;o__Oscillospirales;f__Acutalibacteraceae;g__Eubacterium_R;s__Eubacterium_R sp945224895	305	1714665	24184	7319	2871	300	79.6	2.4
MAG1064	d__Bacteria;p__Bacillota_A;c__Clostridia;o__Lachnospirales;f__Lachnospiraceae;g__UBA2868;s__UBA2868 sp004552595	332	1385275	27516	6066	1892	286	79.6	0.86
MAG2786	d__Bacteria;p__Bacillota;c__Bacilli;o__Lactobacillales;f__Lactobacillaceae;g__Lactobacillus;s__Lactobacillus johnsonii	442	2080189	34964	6201	2142	256	79.58	3.95
MAG1051	d__Bacteria;p__Bacillota_A;c__Clostridia;o__Peptostreptococcales;f__Anaerovoracaceae;g__Lentihominibacter;s__Lentihominibacter sp022773945	405	1446550	21284	4370	1919	277	79.57	1.32
MAG1373	d__Bacteria;p__Bacillota_A;c__Clostridia;o__Lachnospirales;f__Lachnospiraceae;g__Agathobacter;s__Agathobacter sp900317585	205	1933320	62531	12927	4648	311	79.56	0.88
MAG1421	d__Bacteria;p__Bacillota_A;c__Clostridia;o__Oscillospirales;f__Ruminococcaceae;g__HUN007;s__HUN007 sp016296165	472	2616801	31636	6492	3045	298	79.55	4.86
MAG642	d__Bacteria;p__Bacillota_A;c__Clostridia;o__Lachnospirales;f__Lachnospiraceae;g__Anaerobutyricum;s__Anaerobutyricum sp022769785	359	2060424	33409	7427	2790	294	79.55	1.86
MAG3579	d__Bacteria;p__Bacillota_A;c__Clostridia;o__Peptostreptococcales;f__Anaerovoracaceae;g__VUNA01;s__VUNA01 sp002299625	361	1495078	35675	5293	2003	294	79.54	2.22
MAG3114	d__Bacteria;p__Bacillota_A;c__Clostridia;o__Lachnospirales;f__Lachnospiraceae;g__UBA1066;s__Unclassified	410	1397660	11725	3653	2060	268	79.54	1.03
MAG3112	d__Bacteria;p__Bacteroidota;c__Bacteroidia;o__Bacteroidales;f__Muribaculaceae;g__CAJUPY01;s__CAJUPY01 sp900768685	610	1547679	23292	2998	1361	291	79.53	1.65
MAG3473	d__Bacteria;p__Bacteroidota;c__Bacteroidia;o__Bacteroidales;f__Bacteroidaceae;g__Alloprevotella;s__Alloprevotella sp004555425	812	1856116	13516	2494	1326	282	79.53	3.71
MAG2547	d__Bacteria;p__Bacillota_A;c__Clostridia;o__Christensenellales;f__CAG-74;g__SFMI01;s__SFMI01 sp004556155	596	2003534	16792	4061	1820	260	79.51	5.01
MAG155	d__Bacteria;p__Patescibacteria;c__Saccharimonadia;o__Saccharimonadales;f__Nanosyncoccaceae;g__UBA2834;s__UBA2834 sp004561445	220	675893	14204	3859	1564	250	79.5	4.65
MAG1578	d__Bacteria;p__Bacillota_B;c__Peptococcia;o__Peptococcales;f__Peptococcaceae;g__UMGS1590;s__UMGS1590 sp900759105	460	1407588	16272	3545	1604	253	79.48	1.13
MAG607	d__Bacteria;p__Actinomycetota;c__Actinomycetia;o__Mycobacteriales;f__Mycobacteriaceae;g__Corynebacterium;s__Corynebacterium casei	603	2016361	20398	4021	1679	259	79.47	4.99
MAG2221	d__Bacteria;p__Bacillota_C;c__Negativicutes;o__Selenomonadales;f__Selenomonadaceae;g__Anaerovibrio;s__Anaerovibrio slackiae	630	1512422	10523	2745	1327	248	79.47	3.87
MAG157	d__Bacteria;p__Bacillota_A;c__Clostridia;o__Christensenellales;f__CAG-138;g__PeH17;s__PeH17 sp900542285	396	1216984	15089	3526	1732	268	79.42	2.47
MAG2295	d__Bacteria;p__Bacillota;c__Bacilli;o__Lactobacillales;f__Lactobacillaceae;g__Paucilactobacillus;s__Paucilactobacillus nenjiangensis	433	1667818	21443	4482	2084	255	79.41	5.65
MAG2230	d__Bacteria;p__Bacillota_A;c__Clostridia;o__Lachnospirales;f__Lachnospiraceae;g__UBA2868;s__UBA2868 sp004552595	459	1188507	17262	2916	1336	256	79.38	2.1
MAG3794	d__Bacteria;p__Bacteroidota;c__Bacteroidia;o__Bacteroidales;f__Muribaculaceae;g__SFTJ01;s__SFTJ01 sp004557385	825	2003399	15633	2739	1373	259	79.37	5.76
MAG1038	d__Bacteria;p__Bacillota_A;c__Clostridia;o__Oscillospirales;f__Oscillospiraceae;g__CAG-103;s__CAG-103 sp004556965	287	1533051	32613	6455	2763	279	79.36	1.47
MAG1699	d__Bacteria;p__Bacillota_A;c__Clostridia;o__Lachnospirales;f__Lachnospiraceae;g__RUG115;s__Unclassified	275	1749266	35141	7441	3202	295	79.35	1.74
MAG4116	d__Bacteria;p__Pseudomonadota;c__Gammaproteobacteria;o__Pseudomonadales;f__Moraxellaceae;g__Psychrobacter;s__Psychrobacter pasteurii	575	2081502	21801	4583	1728	274	79.34	2.31
MAG809	d__Bacteria;p__Bacillota_A;c__Clostridia;o__Lachnospirales;f__Lachnospiraceae;g__UBA2868;s__UBA2868 sp004552595	211	1388061	41124	8345	3207	307	79.34	0.16
MAG3615	d__Bacteria;p__Bacillota_A;c__Clostridia;o__Oscillospirales;f__Oscillospiraceae;g__Faecousia;s__Unclassified	416	1740159	23152	5058	2218	275	79.34	3.04
MAG3491	d__Bacteria;p__Bacteroidota;c__Bacteroidia;o__Bacteroidales;f__UBA932;g__Cryptobacteroides;s__Cryptobacteroides sp900769905	391	1558565	18391	4624	2275	301	79.33	3.18
MAG490	d__Bacteria;p__Bacillota_A;c__Clostridia;o__Oscillospirales;f__Oscillospiraceae;g__ER4;s__ER4 sp016295615	291	1205857	18945	5351	2148	267	79.29	0.66
MAG1231	d__Bacteria;p__Bacillota;c__Bacilli;o__Erysipelotrichales;f__Coprobacillaceae;g__Catenibacterium;s__Catenibacterium mitsuokai	449	1599222	16940	4186	2043	262	79.29	3.66
MAG184	d__Bacteria;p__Spirochaetota;c__Spirochaetia;o__Treponematales;f__Treponemataceae;g__Treponema_D;s__Treponema_D sp945868875	494	2152499	30820	5472	2182	303	79.29	1.94
MAG3730	d__Bacteria;p__Pseudomonadota;c__Gammaproteobacteria;o__Enterobacterales_A;f__Alteromonadaceae;g__Aliidiomarina;s__Unclassified	333	2056378	21356	6842	3593	287	79.28	0.49
MAG26	d__Bacteria;p__Bacillota_A;c__Clostridia;o__Christensenellales;f__CAG-74;g__RUG11247;s__Unclassified	277	2640391	50896	13881	4345	304	79.28	4.37
MAG4158	d__Bacteria;p__Actinomycetota;c__Coriobacteriia;o__Coriobacteriales;f__Coriobacteriaceae;g__Collinsella;s__Collinsella sp002391315	407	1758448	36628	5077	2313	290	79.25	4.52
MAG1498	d__Bacteria;p__Actinomycetota;c__Coriobacteriia;o__Coriobacteriales;f__Coriobacteriaceae;g__Collinsella;s__Collinsella sp002391315	341	1515612	29168	5789	2169	293	79.24	1.7
MAG3064	d__Bacteria;p__Bacillota_A;c__Clostridia;o__Oscillospirales;f__Oscillospiraceae;g__CAG-103;s__CAG-103 sp900317855	343	1353343	20955	4605	2133	265	79.24	2.96
MAG645	d__Bacteria;p__Verrucomicrobiota;c__Kiritimatiellia;o__RFP12;f__UBA1067;g__UBA1067;s__UBA1067 sp016303225	460	2175141	29067	5747	2334	323	79.24	2.7
MAG2885	d__Bacteria;p__Bacillota_A;c__Clostridia;o__Oscillospirales;f__Acutalibacteraceae;g__Eubacterium_R;s__Unclassified	446	1299378	15298	3338	1582	256	79.24	3.31
MAG825	d__Bacteria;p__Bacillota;c__Bacilli;o__RF39;f__UBA660;g__CAG-302;s__Unclassified	138	893143	55337	9728	2757	266	79.23	1.2
MAG2965	d__Bacteria;p__Bacillota;c__Bacilli;o__Lactobacillales;f__Carnobacteriaceae;g__Unclassified;s__Unclassified	380	1043960	13902	3082	1552	244	79.23	1
MAG641	d__Bacteria;p__Bacillota;c__Bacilli;o__Erysipelotrichales;f__Erysipelotrichaceae;g__JALEVB01;s__JALEVB01 sp022780745	242	1348194	56807	8325	2612	283	79.22	0.35
MAG32	d__Bacteria;p__Bacillota_A;c__Clostridia;o__Peptostreptococcales;f__Anaerovoracaceae;g__RUG099;s__Unclassified	266	1314591	23825	6418	2437	292	79.19	1.77
MAG367	d__Bacteria;p__Bacillota_A;c__Clostridia;o__Lachnospirales;f__Lachnospiraceae;g__JAFBIY01;s__JAFBIY01 sp021531975	390	2300724	32575	8422	2733	274	79.18	6.81
MAG3191	d__Bacteria;p__Actinomycetota;c__Coriobacteriia;o__Coriobacteriales;f__Eggerthellaceae;g__W1P20-047;s__W1P20-047 sp004555335	417	1525573	41907	5033	1661	275	79.16	3.4
MAG2692	d__Bacteria;p__Bacteroidota;c__Bacteroidia;o__Bacteroidales;f__Muribaculaceae;g__CAG-485;s__CAG-485 sp905214735	646	1845359	15128	3383	1591	279	79.15	4.67
MAG2299	d__Bacteria;p__Bacteroidota;c__Bacteroidia;o__Bacteroidales;f__UBA932;g__Cryptobacteroides;s__Cryptobacteroides sp004552965	670	1676412	10539	2982	1308	287	79.13	6.25
MAG266	d__Bacteria;p__Bacillota_A;c__Clostridia;o__Peptostreptococcales;f__Anaerovoracaceae;g__RUG099;s__Unclassified	301	1254835	23266	5364	1918	287	79.11	5.36
MAG3738	d__Bacteria;p__Bacillota_A;c__Clostridia;o__Lachnospirales;f__Lachnospiraceae;g__Oribacterium;s__Oribacterium sp004554245	676	1593955	13805	2661	1312	267	79.11	3.13
MAG1520	d__Bacteria;p__Bacteroidota;c__Bacteroidia;o__Bacteroidales;f__UBA932;g__Cryptobacteroides;s__Cryptobacteroides sp900546925	263	1463008	21003	6600	3208	322	79.07	0.26
MAG3105	d__Bacteria;p__Verrucomicrobiota;c__Kiritimatiellia;o__RFP12;f__UBA1067;g__UBA1067;s__UBA1067 sp016303225	311	1477179	20577	5410	2585	322	79.06	0.6
MAG3181	d__Bacteria;p__Bacillota_A;c__Clostridia;o__Peptostreptococcales;f__Anaerovoracaceae;g__RUG099;s__Unclassified	297	1339772	30390	6068	2057	292	79.05	3.26
MAG2919	d__Bacteria;p__Bacillota_A;c__Clostridia;o__Oscillospirales;f__Acutalibacteraceae;g__CAG-488;s__Unclassified	645	1939873	18096	3439	1683	264	79.04	2.93
MAG93	d__Bacteria;p__Patescibacteria;c__Saccharimonadia;o__Saccharimonadales;f__Nanosyncoccaceae;g__UBA2834;s__UBA2834 sp004561445	198	630730	15077	4016	1526	254	79.03	1.2
MAG2643	d__Bacteria;p__Bacteroidota;c__Bacteroidia;o__Bacteroidales;f__Bacteroidaceae;g__Prevotella;s__Prevotella sp900548195	694	1943142	12722	3097	1663	288	79.02	3.73
MAG553	d__Bacteria;p__Bacillota_A;c__Clostridia;o__Christensenellales;f__CAG-138;g__PeH17;s__PeH17 sp004556165	484	1416084	11784	3331	1676	260	79.02	7.07
MAG4164	d__Bacteria;p__Bacillota_A;c__Clostridia;o__Oscillospirales;f__Acutalibacteraceae;g__UBA6857;s__UBA6857 sp016293225	585	1638895	11090	3247	1548	261	79.01	1.55
MAG3249	d__Bacteria;p__Bacillota_A;c__Clostridia;o__Oscillospirales;f__Oscillospiraceae;g__Vescimonas;s__Vescimonas sp004557655	369	1134068	15977	3630	1595	243	79.01	2.87
MAG1068	d__Bacteria;p__Bacteroidota;c__Bacteroidia;o__Flavobacteriales;f__Flavobacteriaceae;g__Flavobacterium;s__Unclassified	504	1855327	16515	4201	2067	265	79	1.77
MAG150	d__Bacteria;p__Bacillota_A;c__Clostridia;o__Oscillospirales;f__Oscillospiraceae;g__Evtepia;s__Evtepia sp004551945	467	1680090	20487	4770	1715	265	79	2.35
MAG802	d__Bacteria;p__Bacillota_A;c__Clostridia;o__Oscillospirales;f__Ruminococcaceae;g__Angelakisella;s__Angelakisella sp004554485	278	1049795	21278	4201	2003	251	78.98	1.84
MAG1085	d__Bacteria;p__Bacillota_A;c__Clostridia;o__Oscillospirales;f__Acutalibacteraceae;g__CAG-177;s__CAG-177 sp900771185	522	1691509	14138	3970	1692	266	78.97	2.19
MAG2764	d__Bacteria;p__Bacillota;c__Bacilli;o__Erysipelotrichales;f__Erysipelotrichaceae;g__Bulleidia;s__Bulleidia sp016293365	289	1826134	34574	8664	3022	292	78.97	4.24
MAG4057	d__Bacteria;p__Bacillota_A;c__Clostridia;o__Peptostreptococcales;f__Anaerovoracaceae;g__RUG099;s__Unclassified	290	1298139	19327	5785	2285	289	78.95	7.51
MAG2048	d__Bacteria;p__Bacillota_A;c__Clostridia;o__Oscillospirales;f__Oscillospiraceae;g__CAG-170;s__CAG-170 sp016297855	346	1450056	21610	5106	2153	272	78.92	1.76
MAG3269	d__Bacteria;p__Cyanobacteriota;c__Vampirovibrionia;o__Gastranaerophilales;f__Gastranaerophilaceae;g__UBA6984;s__UBA6984 sp934699705	169	1287462	27646	9211	4302	293	78.92	2.07
MAG562	d__Bacteria;p__Bacillota;c__Bacilli;o__Lactobacillales;f__Lactobacillaceae;g__Lactobacillus;s__Lactobacillus johnsonii	244	1246056	36646	6563	2318	270	78.92	1.05
MAG1621	d__Bacteria;p__Bacillota_A;c__Clostridia;o__Lachnospirales;f__Lachnospiraceae;g__Agathobacter;s__Agathobacter sp900317585	467	2083200	31096	5791	2175	288	78.86	1.47
MAG3700	d__Bacteria;p__Bacteroidota;c__Bacteroidia;o__Bacteroidales;f__Muribaculaceae;g__SFTJ01;s__SFTJ01 sp004563195	875	2214590	12608	2828	1402	276	78.86	3.62
MAG2466	d__Bacteria;p__Bacillota_C;c__Negativicutes;o__Veillonellales;f__Megasphaeraceae;g__Megasphaera;s__Megasphaera elsdenii	568	1788914	23997	3997	1526	261	78.85	4.46
MAG3400	d__Bacteria;p__Bacillota;c__Bacilli;o__Erysipelotrichales;f__Erysipelotrichaceae;g__Floccifex;s__Floccifex porci	376	1404782	15556	4759	1860	266	78.82	2.2
MAG2085	d__Bacteria;p__Bacteroidota;c__Bacteroidia;o__Bacteroidales;f__Bacteroidaceae;g__Prevotella;s__Prevotella sp002251365	268	2263716	29306	11859	3964	356	78.81	0.17
MAG1518	d__Bacteria;p__Bacillota_A;c__Clostridia;o__Christensenellales;f__CAG-138;g__PeH17;s__PeH17 sp004556165	481	1000371	6981	2276	1202	240	78.8	2.01
MAG584	d__Bacteria;p__Bacillota_A;c__Clostridia;o__Lachnospirales;f__Lachnospiraceae;g__Anaerobutyricum;s__Unclassified	256	1903000	46118	10143	3395	290	78.78	2.74
MAG2620	d__Bacteria;p__Bacillota;c__Bacilli;o__Erysipelotrichales;f__Erysipelotrichaceae;g__Bulleidia;s__Bulleidia sp016293365	444	1660865	22866	4419	1991	265	78.73	1.87
MAG3924	d__Bacteria;p__Bacteroidota;c__Bacteroidia;o__Bacteroidales;f__Muribaculaceae;g__Sodaliphilus;s__Sodaliphilus sp004557565	680	1653949	17283	2781	1283	277	78.73	1.02
MAG821	d__Bacteria;p__Actinomycetota;c__Coriobacteriia;o__Coriobacteriales;f__QAMH01;g__W2P13-069;s__W2P13-069 sp004553405	286	1154766	21495	4812	2117	284	78.72	1.51
MAG2922	d__Bacteria;p__Bacillota_A;c__Clostridia;o__Peptostreptococcales;f__Anaerovoracaceae;g__Lentihominibacter;s__Unclassified	225	2341157	54885	17467	4185	303	78.69	5.67
MAG4061	d__Bacteria;p__Bacillota;c__Bacilli;o__Erysipelotrichales;f__Coprobacillaceae;g__Faecalibacillus;s__Unclassified	575	1637224	13917	3330	1563	239	78.68	4.56
MAG3186	d__Bacteria;p__Actinomycetota;c__Coriobacteriia;o__Coriobacteriales;f__UMGS124;g__UMGS124;s__UMGS124 sp019420325	934	2312265	11441	2762	1334	267	78.66	6.18
MAG262	d__Bacteria;p__Bacillota_A;c__Clostridia;o__Peptostreptococcales;f__Anaerovoracaceae;g__RUG099;s__Unclassified	419	1207578	12692	3375	1540	262	78.66	4.32
MAG405	d__Bacteria;p__Bacillota_A;c__Clostridia;o__Oscillospirales;f__Butyricicoccaceae;g__JAEDEU01;s__JAEDEU01 sp016293155	486	1346518	18343	3298	1435	237	78.65	2.27
MAG1933	d__Bacteria;p__Bacillota_A;c__Clostridia;o__Christensenellales;f__CAG-138;g__SFDB01;s__SFDB01 sp004558825	402	1263068	20091	3552	1717	258	78.65	1.99
MAG3170	d__Bacteria;p__Bacteroidota;c__Bacteroidia;o__Bacteroidales;f__Bacteroidaceae;g__Prevotella;s__Prevotella sp004555245	400	2223708	26913	8896	2583	329	78.64	0.89
MAG576	d__Bacteria;p__Bacillota_A;c__Clostridia;o__Oscillospirales;f__Oscillospiraceae;g__Faecousia;s__Unclassified	307	1636797	18889	6869	2770	281	78.64	5.42
MAG2065	d__Bacteria;p__Bacillota_A;c__Clostridia;o__Christensenellales;f__CAG-138;g__PeH17;s__PeH17 sp004556165	232	1302722	27053	7087	2802	291	78.63	0.9
MAG1442	d__Bacteria;p__Pseudomonadota;c__Gammaproteobacteria;o__Xanthomonadales;f__Xanthomonadaceae;g__Luteimonas_D;s__Unclassified	444	2106689	34050	6062	2339	284	78.62	2.37
MAG2073	d__Bacteria;p__Actinomycetota;c__Actinomycetia;o__Mycobacteriales;f__Mycobacteriaceae;g__Corynebacterium;s__Unclassified	707	2143048	17650	3709	1517	257	78.62	2.23
MAG3164	d__Bacteria;p__Bacillota_A;c__Clostridia;o__Peptostreptococcales;f__Anaerovoracaceae;g__Lentihominibacter;s__Unclassified	266	1394320	19993	6534	2697	294	78.61	6.31
MAG288	d__Bacteria;p__Actinomycetota;c__Coriobacteriia;o__Coriobacteriales;f__Coriobacteriaceae;g__Collinsella;s__Collinsella sp002391315	384	1436463	21105	5026	1734	285	78.6	2.48
MAG600	d__Bacteria;p__Actinomycetota;c__Coriobacteriia;o__Coriobacteriales;f__Eggerthellaceae;g__W1P20-047;s__W1P20-047 sp004555335	374	1452752	30843	5291	1786	281	78.6	2.97
MAG3235	d__Bacteria;p__Bacillota_A;c__Clostridia;o__Lachnospirales;f__Lachnospiraceae;g__UBA1712;s__UBA1712 sp900766815	516	1466265	18325	3523	1427	268	78.59	3.29
MAG2602	d__Bacteria;p__Bacillota;c__Bacilli;o__Erysipelotrichales;f__Erysipelotrichaceae;g__JAHHTG01;s__Unclassified	281	1421306	34679	6811	2339	280	78.57	3.11
MAG83	d__Bacteria;p__Actinomycetota;c__Coriobacteriia;o__Coriobacteriales;f__Coriobacteriaceae;g__Collinsella;s__Collinsella sp002391315	235	1393604	37220	7558	2974	304	78.56	2.08
MAG1443	d__Bacteria;p__Bacillota_A;c__Clostridia;o__Peptostreptococcales;f__Anaerovoracaceae;g__RUG099;s__Unclassified	225	1240431	31583	6921	2733	302	78.56	0.96
MAG819	d__Bacteria;p__Bacillota;c__Bacilli;o__Erysipelotrichales;f__Erysipelotrichaceae;g__UBA1783;s__Unclassified	383	1974664	32556	6828	2370	259	78.54	3.88
MAG3525	d__Bacteria;p__Bacillota_A;c__Clostridia;o__Oscillospirales;f__CAG-272;g__CAG-390;s__CAG-390 sp003523225	665	1899202	15953	3299	1558	256	78.52	2.78
MAG1694	d__Bacteria;p__Bacteroidota;c__Bacteroidia;o__Bacteroidales;f__Bacteroidaceae;g__UBA4334;s__UBA4334 sp016302435	350	2238853	37564	9056	2971	346	78.5	0.09
MAG3953	d__Bacteria;p__Bacillota_A;c__Clostridia;o__Lachnospirales;f__Lachnospiraceae;g__UBA2868;s__UBA2868 sp004552595	459	1325821	19801	3618	1373	259	78.49	2.85
MAG3954	d__Bacteria;p__Bacillota_A;c__Clostridia;o__Oscillospirales;f__Oscillospiraceae;g__F23-B02;s__F23-B02 sp000431075	478	1163075	9585	2771	1334	232	78.48	1.76
MAG2987	d__Bacteria;p__Bacillota;c__Bacilli;o__Lactobacillales;f__Lactobacillaceae;g__Lactobacillus;s__Lactobacillus johnsonii	335	1770447	92503	6444	2510	252	78.47	0.95
MAG1666	d__Bacteria;p__Bacteroidota;c__Bacteroidia;o__Bacteroidales;f__Muribaculaceae;g__Sodaliphilus;s__Sodaliphilus sp004557565	659	1771280	17345	3175	1403	278	78.46	2.36
MAG1007	d__Bacteria;p__Bacillota_A;c__Clostridia;o__Christensenellales;f__UBA1242;g__UBA11490;s__Unclassified	282	975602	12757	4317	1922	273	78.43	3.01
MAG4152	d__Bacteria;p__Bacillota;c__Bacilli;o__Erysipelotrichales;f__Erysipelotrichaceae;g__Floccifex;s__Floccifex porci	427	1324948	21262	3606	1703	253	78.43	3.09
MAG1172	d__Bacteria;p__Bacillota_A;c__Clostridia;o__Lachnospirales;f__Lachnospiraceae;g__UBA2868;s__UBA2868 sp004552595	415	1335348	17659	4229	1520	278	78.43	0.52
MAG258	d__Bacteria;p__Bacteroidota;c__Bacteroidia;o__Bacteroidales;f__Muribaculaceae;g__Sodaliphilus;s__Sodaliphilus sp004557565	671	1571621	19070	2586	1242	272	78.41	3.51
MAG3386	d__Bacteria;p__Bacillota_A;c__Clostridia;o__Oscillospirales;f__Oscillospiraceae;g__Evtepia;s__Evtepia sp004551945	353	1699418	25330	6061	2392	275	78.41	1.21
MAG2647	d__Bacteria;p__Bacteroidota;c__Bacteroidia;o__Bacteroidales;f__Bacteroidaceae;g__UBA4334;s__UBA4334 sp900316975	638	2379778	15496	4429	2055	297	78.4	4.08
MAG2949	d__Bacteria;p__Bacillota_A;c__Clostridia;o__Lachnospirales;f__Lachnospiraceae;g__UBA2868;s__UBA2868 sp004552595	384	1338705	24856	4562	1672	277	78.39	2.32
MAG744	d__Bacteria;p__Bacillota_A;c__Clostridia;o__Oscillospirales;f__Acutalibacteraceae;g__CAG-177;s__CAG-177 sp003514385	569	1509503	16186	3123	1404	252	78.38	2.47
MAG220	d__Bacteria;p__Bacteroidota;c__Bacteroidia;o__Bacteroidales;f__Muribaculaceae;g__Sodaliphilus;s__Sodaliphilus sp004557565	680	1846207	21571	3248	1404	276	78.36	4.15
MAG3575	d__Bacteria;p__Bacteroidota;c__Bacteroidia;o__Bacteroidales;f__Muribaculaceae;g__SFTJ01;s__SFTJ01 sp004557385	715	2304603	13922	3914	1694	281	78.35	2.91
MAG2405	d__Bacteria;p__Planctomycetota;c__Planctomycetia;o__Pirellulales;f__Thermoguttaceae;g__RUG369;s__Unclassified	948	3304969	27566	4574	1635	320	78.34	7.05
MAG702	d__Bacteria;p__Bacillota;c__Bacilli;o__Staphylococcales;f__Salinicoccaceae;g__Jeotgalicoccus;s__Jeotgalicoccus psychrophilus	531	1857259	32116	4817	1550	246	78.33	2.76
MAG3661	d__Bacteria;p__Bacillota_A;c__Clostridia;o__Oscillospirales;f__Ruminococcaceae;g__Ruminiclostridium_E;s__Ruminiclostridium_E sp016302655	698	1601169	11052	2558	1276	272	78.33	4.19
MAG3267	d__Bacteria;p__Bacillota_A;c__Clostridia;o__Oscillospirales;f__Ruminococcaceae;g__Unclassified;s__Unclassified	542	1383017	11153	2821	1425	244	78.32	2.63
MAG3693	d__Bacteria;p__Cyanobacteriota;c__Vampirovibrionia;o__Gastranaerophilales;f__Gastranaerophilaceae;g__UBA1221;s__Unclassified	365	1352354	13465	4302	2042	262	78.31	4.01
MAG1980	d__Bacteria;p__Bacillota_A;c__Clostridia;o__Christensenellales;f__CAG-138;g__PeH17;s__PeH17 sp900542285	400	1338408	17127	4030	1742	274	78.28	3.35
MAG3089	d__Bacteria;p__Bacillota_A;c__Clostridia;o__Oscillospirales;f__Oscillospiraceae;g__Faecousia;s__Faecousia sp016302005	601	1991399	16273	3958	1810	265	78.27	1.94
MAG1293	d__Bacteria;p__Spirochaetota;c__Spirochaetia;o__Treponematales;f__Treponemataceae;g__Treponema_D;s__Treponema_D sp018385415	496	2162029	27252	5204	2270	292	78.27	7.56
MAG205	d__Bacteria;p__Actinomycetota;c__Actinomycetia;o__Mycobacteriales;f__Mycobacteriaceae;g__Corynebacterium;s__Corynebacterium casei	512	1993381	45994	4917	1817	273	78.26	0.36
MAG2419	d__Bacteria;p__Actinomycetota;c__Actinomycetia;o__Mycobacteriales;f__Mycobacteriaceae;g__Corynebacterium;s__Unclassified	1040	2267573	14854	2417	1222	230	78.26	9.47
MAG1627	d__Bacteria;p__Bacillota_A;c__Clostridia;o__Oscillospirales;f__Ruminococcaceae;g__Gemmiger;s__Gemmiger qucibialis	824	1943545	9514	2620	1354	256	78.25	3.36
MAG1251	d__Bacteria;p__Bacteroidota;c__Bacteroidia;o__Bacteroidales;f__Muribaculaceae;g__Sodaliphilus;s__Sodaliphilus sp004557565	705	1928574	23398	3207	1395	277	78.25	1.34
MAG1597	d__Bacteria;p__Bacteroidota;c__Bacteroidia;o__Bacteroidales;f__Muribaculaceae;g__W0P31-042;s__W0P31-042 sp004557195	672	1931801	13652	3458	1519	274	78.25	3.16
MAG1216	d__Bacteria;p__Bacillota_A;c__Clostridia;o__Oscillospirales;f__Oscillospiraceae;g__CAG-170;s__CAG-170 sp002404795	482	1898525	16351	4477	2115	274	78.23	2.86
MAG1467	d__Bacteria;p__Bacillota;c__Bacilli;o__Erysipelotrichales;f__Erysipelotrichaceae;g__UBA1783;s__UBA1783 sp016302195	209	975875	18679	5771	2428	274	78.22	0.7
MAG1359	d__Bacteria;p__Bacillota_A;c__Clostridia;o__Oscillospirales;f__Oscillospiraceae;g__Vescimonas;s__Vescimonas sp004557655	564	1893699	14334	3849	1867	250	78.21	7.19
MAG3082	d__Bacteria;p__Bacillota;c__Bacilli;o__Staphylococcales;f__Salinicoccaceae;g__Jeotgalicoccus;s__Jeotgalicoccus psychrophilus	548	1720333	18935	3906	1580	242	78.21	2.35
MAG1650	d__Bacteria;p__Bacillota_A;c__Clostridia;o__Peptostreptococcales;f__Anaerovoracaceae;g__RUG099;s__Unclassified	446	1107082	15725	2831	1372	259	78.2	1.06
MAG1959	d__Bacteria;p__Bacillota_A;c__Clostridia;o__Lachnospirales;f__Lachnospiraceae;g__Agathobacter;s__Agathobacter sp900317585	408	1957242	24997	6440	2393	290	78.19	2.32
MAG4141	d__Bacteria;p__Actinomycetota;c__Coriobacteriia;o__Coriobacteriales;f__Coriobacteriaceae;g__Collinsella;s__Collinsella sp002391315	389	1446812	13985	4738	1795	280	78.19	2.27
MAG379	d__Bacteria;p__Actinomycetota;c__Coriobacteriia;o__Coriobacteriales;f__Coriobacteriaceae;g__Collinsella;s__Collinsella sp002391315	390	1493561	20616	4787	1963	281	78.18	2.54
MAG1879	d__Bacteria;p__Bacillota_C;c__Negativicutes;o__Veillonellales;f__Megasphaeraceae;g__Megasphaera;s__Megasphaera elsdenii	591	1761947	17197	3584	1537	259	78.18	2.45
MAG1463	d__Bacteria;p__Actinomycetota;c__Coriobacteriia;o__Coriobacteriales;f__Eggerthellaceae;g__CAKUOV01;s__Unclassified	598	1497100	11439	2840	1389	260	78.15	5.1
MAG2833	d__Bacteria;p__Actinomycetota;c__Coriobacteriia;o__Coriobacteriales;f__QAMH01;g__W2P13-069;s__Unclassified	414	1488327	23766	4638	1781	282	78.15	1.74
MAG1388	d__Bacteria;p__Actinomycetota;c__Actinomycetia;o__Actinomycetales;f__Microbacteriaceae;g__Leucobacter;s__Unclassified	311	2412672	44867	10662	3490	284	78.12	6.75
MAG2247	d__Bacteria;p__Bacillota_A;c__Clostridia;o__Oscillospirales;f__Acutalibacteraceae;g__CAG-177;s__CAG-177 sp900771185	546	1761477	20632	3810	1705	268	78.11	1.58
MAG3834	d__Bacteria;p__Bacillota_A;c__Clostridia;o__Lachnospirales;f__Lachnospiraceae;g__UBA629;s__UBA629 sp900316625	540	1608201	15209	3473	1604	276	78.1	2.4
MAG3257	d__Bacteria;p__Bacteroidota;c__Bacteroidia;o__Bacteroidales;f__Muribaculaceae;g__Sodaliphilus;s__Sodaliphilus sp004557565	640	1936970	27231	3735	1523	291	78.09	0.79
MAG3978	d__Bacteria;p__Bacillota_A;c__Clostridia;o__Oscillospirales;f__UBA644;g__UBA644;s__UBA644 sp002299265	545	1376795	10477	3020	1313	250	78.07	5.48
MAG1134	d__Bacteria;p__Verrucomicrobiota;c__Kiritimatiellia;o__RFP12;f__UBA1067;g__UBA1067;s__UBA1067 sp016303225	410	2124870	28256	6447	2638	323	78.07	2.51
MAG523	d__Bacteria;p__Spirochaetota;c__Spirochaetia;o__Treponematales;f__Treponemataceae;g__Treponema_D;s__Treponema_D porcinum	776	1790559	11704	2475	1273	257	78.07	6
MAG1192	d__Bacteria;p__Bacillota;c__Bacilli;o__Erysipelotrichales;f__Coprobacillaceae;g__Faecalibacillus;s__Unclassified	460	1815618	20969	4822	2046	257	78.06	0.74
MAG4101	d__Bacteria;p__Bacillota_A;c__Clostridia;o__Oscillospirales;f__Oscillospiraceae;g__F23-B02;s__F23-B02 sp000431075	438	1317063	10574	3477	1646	261	78.05	2.96
MAG179	d__Bacteria;p__Actinomycetota;c__Actinomycetia;o__Propionibacteriales;f__Propionibacteriaceae;g__Arachnia;s__Arachnia massiliensis_A	550	2187859	18131	4414	2358	268	78.03	4.9
MAG709	d__Bacteria;p__Bacillota_A;c__Clostridia;o__UBA1381;f__UBA1381;g__JALEPO01;s__JALEPO01 sp022768695	398	2208432	30287	6896	2836	318	78.03	0.1
MAG4139	d__Bacteria;p__Bacillota_A;c__Clostridia;o__Christensenellales;f__CAG-138;g__SFEL01;s__SFEL01 sp004557245	560	1280083	8550	2592	1330	232	78.01	6.54
MAG689	d__Bacteria;p__Pseudomonadota;c__Gammaproteobacteria;o__Pseudomonadales;f__Moraxellaceae;g__Acinetobacter;s__Acinetobacter towneri	392	2032153	22536	6426	2692	272	77.98	2.26
MAG3204	d__Bacteria;p__Bacillota;c__Bacilli;o__Erysipelotrichales;f__Erysipelotrichaceae;g__UBA636;s__Unclassified	399	1470229	16384	4172	2029	266	77.98	6.36
MAG3929	d__Bacteria;p__Bacteroidota;c__Bacteroidia;o__Bacteroidales;f__Muribaculaceae;g__Sodaliphilus;s__Sodaliphilus sp004557565	697	2198398	18709	3880	1538	284	77.98	4.09
MAG5	d__Bacteria;p__Bacillota;c__Bacilli;o__Lactobacillales;f__Lactobacillaceae;g__Lactobacillus;s__Lactobacillus amylovorus	207	1290200	69977	12788	2170	288	77.97	3.23
MAG3506	d__Bacteria;p__Verrucomicrobiota;c__Kiritimatiellia;o__RFP12;f__UBA1067;g__UBA1067;s__UBA1067 sp016303225	587	1907128	18419	4038	1592	311	77.95	1.55
MAG2406	d__Bacteria;p__Actinomycetota;c__Actinomycetia;o__Mycobacteriales;f__Mycobacteriaceae;g__Corynebacterium;s__Corynebacterium casei	731	2102322	15034	3414	1511	253	77.94	2.26
MAG560	d__Bacteria;p__Bacillota_A;c__Clostridia;o__Christensenellales;f__CAG-138;g__Phil1;s__Phil1 sp004558525	478	1579855	15649	4213	1731	263	77.91	0.75
MAG132	d__Bacteria;p__Bacillota_A;c__Clostridia;o__TANB77;f__CAG-508;g__CAG-273;s__Unclassified	208	769677	14960	4317	1966	260	77.9	4.88
MAG372	d__Bacteria;p__Bacillota_A;c__Clostridia;o__Oscillospirales;f__Ruminococcaceae;g__Ruminiclostridium_E;s__Ruminiclostridium_E sp016297165	488	1897156	16283	4895	1969	276	77.9	5.84
MAG208	d__Bacteria;p__Bacillota_A;c__Clostridia;o__Peptostreptococcales;f__Anaerovoracaceae;g__Lentihominibacter;s__Unclassified	286	1516704	22610	6961	2589	296	77.88	4.37
MAG3995	d__Bacteria;p__Bacillota_A;c__Clostridia;o__Oscillospirales;f__Acutalibacteraceae;g__UMGS1491;s__Unclassified	198	667662	12426	4060	1786	254	77.88	0.1
MAG2118	d__Bacteria;p__Bacillota_A;c__Clostridia;o__Oscillospirales;f__Acutalibacteraceae;g__UBA1417;s__UBA1417 sp003531055	524	1480481	20434	3185	1520	245	77.88	0.07
MAG3719	d__Bacteria;p__Actinomycetota;c__Coriobacteriia;o__Coriobacteriales;f__UMGS124;g__UMGS124;s__UMGS124 sp019420325	918	2650525	19498	3525	1409	273	77.85	6.07
MAG1863	d__Bacteria;p__Bacillota_A;c__Clostridia;o__Oscillospirales;f__Oscillospiraceae;g__Faecousia;s__Faecousia sp945635805	361	1873003	23325	6800	2555	283	77.85	8.25
MAG158	d__Bacteria;p__Actinomycetota;c__Actinomycetia;o__Mycobacteriales;f__Mycobacteriaceae;g__Corynebacterium;s__Corynebacterium variabile	622	2211538	13466	3950	1948	271	77.85	3.11
MAG1873	d__Bacteria;p__Bacillota_A;c__Clostridia;o__Oscillospirales;f__Oscillospiraceae;g__Vescimonas;s__Vescimonas sp900313295	317	1297451	15111	4898	2134	252	77.84	6.51
MAG2825	d__Bacteria;p__Bacillota_A;c__Clostridia;o__Oscillospirales;f__Oscillospiraceae;g__Faecousia;s__Faecousia sp016296045	487	1202342	11002	2768	1357	239	77.83	1.76
MAG1617	d__Bacteria;p__Actinomycetota;c__Coriobacteriia;o__Coriobacteriales;f__QAMH01;g__W2P13-069;s__W2P13-069 sp004553405	456	1335718	14543	3533	1488	268	77.83	2.78
MAG2491	d__Bacteria;p__Planctomycetota;c__Planctomycetia;o__Pirellulales;f__Thermoguttaceae;g__RUG369;s__RUG369 sp004556055	391	2398295	37926	9167	2779	356	77.8	0.23
MAG1967	d__Bacteria;p__Bacillota_A;c__Clostridia;o__HGM11514;f__HGM11514;g__CAKSKB01;s__Unclassified	710	2005606	15150	3166	1610	256	77.78	5.07
MAG4029	d__Bacteria;p__Bacillota_A;c__Clostridia;o__Peptostreptococcales;f__Anaerovoracaceae;g__RUG099;s__Unclassified	203	1332230	31007	10493	3059	300	77.76	0.63
MAG243	d__Bacteria;p__Bacillota_A;c__Clostridia;o__Lachnospirales;f__Lachnospiraceae;g__Agathobacter;s__Unclassified	406	2035315	47347	6281	2584	292	77.76	4.03
MAG1687	d__Bacteria;p__Bacillota;c__Bacilli;o__Erysipelotrichales;f__Erysipelotrichaceae;g__UBA636;s__UBA636 sp002299675	295	1476004	36663	6743	2351	273	77.75	2.07
MAG2341	d__Bacteria;p__Bacillota_A;c__Clostridia;o__Lachnospirales;f__Lachnospiraceae;g__UBA1712;s__UBA1712 sp018056665	347	1246451	33606	4920	1518	285	77.75	2.38
MAG700	d__Bacteria;p__Pseudomonadota;c__Gammaproteobacteria;o__Pseudomonadales;f__Moraxellaceae;g__Acinetobacter;s__Unclassified	797	2426913	23867	3741	1478	265	77.72	1.2
MAG4121	d__Bacteria;p__Bacillota_A;c__Clostridia;o__Christensenellales;f__CAG-74;g__RUG11247;s__RUG11247 sp902767315	523	2224049	31431	5220	2198	280	77.71	1.71
MAG50	d__Bacteria;p__Bacillota_A;c__Clostridia;o__Oscillospirales;f__Oscillospiraceae;g__ER4;s__ER4 sp016295615	246	1169039	32225	5581	2489	267	77.71	1.64
MAG48	d__Bacteria;p__Bacillota_A;c__Clostridia;o__Lachnospirales;f__Lachnospiraceae;g__Merdiplasma;s__Merdiplasma sp900770325	503	2243761	18453	5128	2524	297	77.68	7.08
MAG3135	d__Bacteria;p__Bacillota_A;c__Clostridia;o__Oscillospirales;f__Oscillospiraceae;g__ER4;s__ER4 sp016295615	303	1237813	18517	5272	1999	265	77.66	1.14
MAG707	d__Bacteria;p__Patescibacteria;c__Saccharimonadia;o__Saccharimonadales;f__Nanosyncoccaceae;g__UBA2834;s__UBA2834 sp004561445	205	585788	9662	3388	1521	240	77.64	4.67
MAG2252	d__Bacteria;p__Bacillota_A;c__Clostridia;o__Oscillospirales;f__Butyricicoccaceae;g__Butyricicoccus_A;s__Butyricicoccus_A intestinisimiae	743	1852317	16616	2793	1352	234	77.64	0.71
MAG2912	d__Bacteria;p__Spirochaetota;c__Spirochaetia;o__Treponematales;f__Treponemataceae;g__Treponema_D;s__Treponema_D sp945868875	543	2025128	19895	4167	1922	286	77.64	7.29
MAG3925	d__Bacteria;p__Bacteroidota;c__Bacteroidia;o__Bacteroidales;f__Muribaculaceae;g__Sodaliphilus;s__Sodaliphilus sp004557565	673	1562086	16206	2602	1257	272	77.63	2.41
MAG1075	d__Bacteria;p__Bacillota_A;c__Clostridia;o__Oscillospirales;f__Acutalibacteraceae;g__CAG-177;s__CAG-177 sp900771185	525	1498648	15592	3325	1576	258	77.6	4.3
MAG532	d__Bacteria;p__Bacteroidota;c__Bacteroidia;o__Bacteroidales;f__Muribaculaceae;g__SFTJ01;s__SFTJ01 sp945612775	828	2447600	14796	3442	1569	277	77.59	4.68
MAG1169	d__Bacteria;p__Actinomycetota;c__Actinomycetia;o__Mycobacteriales;f__Mycobacteriaceae;g__Corynebacterium;s__Corynebacterium variabile	646	2300661	14226	3899	1923	271	77.57	4.57
MAG2855	d__Bacteria;p__Actinomycetota;c__Actinomycetia;o__Mycobacteriales;f__Mycobacteriaceae;g__Corynebacterium;s__Corynebacterium glutamicum	439	2238548	19615	5947	2769	280	77.54	2.13
MAG1675	d__Bacteria;p__Bacillota;c__Bacilli;o__Lactobacillales;f__Carnobacteriaceae;g__Carnobacterium_A;s__Carnobacterium_A inhibens	336	2092346	74593	9258	2500	270	77.54	3.8
MAG467	d__Bacteria;p__Pseudomonadota;c__Gammaproteobacteria;o__Enterobacterales;f__Enterobacteriaceae;g__Escherichia;s__Escherichia coli	870	3320113	45343	5027	1755	269	77.53	4.29
MAG4146	d__Bacteria;p__Bacteroidota;c__Bacteroidia;o__Bacteroidales;f__Muribaculaceae;g__Sodaliphilus;s__Sodaliphilus sp004557565	650	1613964	23918	2872	1291	277	77.52	2.92
MAG347	d__Bacteria;p__Spirochaetota;c__Spirochaetia;o__Treponematales;f__Treponemataceae;g__Treponema_D;s__Treponema_D sp018385415	368	1868596	26897	6210	2677	304	77.44	2.49
MAG2205	d__Bacteria;p__Bacillota_A;c__Clostridia;o__TANB77;f__CAG-508;g__UMGS1781;s__UMGS1781 sp900555075	137	821944	41118	12664	2405	263	77.41	8.52
MAG279	d__Bacteria;p__Bacillota_A;c__Clostridia;o__Lachnospirales;f__Lachnospiraceae;g__Limivivens;s__Limivivens sp900066135	291	2512481	69252	14338	3651	329	77.39	0.46
MAG1361	d__Bacteria;p__Pseudomonadota;c__Gammaproteobacteria;o__Pseudomonadales;f__Moraxellaceae;g__Psychrobacter;s__Psychrobacter pasteurii	600	2087782	36672	4543	1628	276	77.38	2.23
MAG1882	d__Bacteria;p__Bacillota_A;c__Clostridia;o__Oscillospirales;f__Oscillospiraceae;g__F23-B02;s__F23-B02 sp945613045	477	1368158	16929	3289	1601	251	77.38	4.55
MAG837	d__Bacteria;p__Bacillota;c__Bacilli;o__Lactobacillales;f__Aerococcaceae;g__Ruoffia;s__Ruoffia tabacinasalis	380	1500820	18189	4542	2074	262	77.37	4.03
MAG2725	d__Bacteria;p__Bacillota_A;c__Clostridia;o__Peptostreptococcales;f__Anaerovoracaceae;g__Lentihominibacter;s__Lentihominibacter sp022775805	364	1040779	17326	3705	1385	270	77.35	3.3
MAG3287	d__Bacteria;p__Bacillota_A;c__Clostridia;o__Clostridiales;f__Clostridiaceae;g__Sarcina;s__Sarcina ventriculi	118	1508928	579572	289036	2919	302	77.31	3.7
MAG2541	d__Bacteria;p__Patescibacteria;c__Saccharimonadia;o__Saccharimonadales;f__Nanosyncoccaceae;g__UBA2834;s__UBA2834 sp004561445	272	678498	27754	2757	1364	242	77.31	4.67
MAG2261	d__Bacteria;p__Actinomycetota;c__Actinomycetia;o__Actinomycetales;f__Bifidobacteriaceae;g__Aeriscardovia;s__Unclassified	163	1434426	73169	15809	3130	340	77.31	0.9
MAG630	d__Bacteria;p__Pseudomonadota;c__Gammaproteobacteria;o__Xanthomonadales;f__Xanthomonadaceae;g__Luteimonas_D;s__Unclassified	775	1996467	13551	2938	1420	250	77.3	1.52
MAG540	d__Bacteria;p__Bacillota_A;c__Clostridia;o__Christensenellales;f__CAG-138;g__SFDB01;s__SFDB01 sp004558825	444	1231844	13895	3215	1505	248	77.27	0.95
MAG3317	d__Bacteria;p__Bacillota_A;c__Clostridia;o__Peptostreptococcales;f__Peptostreptococcaceae;g__Intestinibacter;s__Unclassified	480	2295087	24512	5747	2571	268	77.27	0.87
MAG782	d__Bacteria;p__Bacillota;c__Bacilli;o__RF39;f__UBA660;g__CAG-877;s__CAG-877 sp934157235	56	1170372	95780	32895	10592	301	77.25	3.36
MAG3715	d__Bacteria;p__Bacteroidota;c__Bacteroidia;o__Bacteroidales;f__Muribaculaceae;g__CAG-485;s__CAG-485 sp905214735	412	1839037	25404	5274	2433	312	77.25	4.13
MAG1804	d__Bacteria;p__Bacillota_A;c__Clostridia;o__Christensenellales;f__CAG-138;g__PeH17;s__PeH17 sp000435055	526	1507020	12006	3379	1558	263	77.25	4.69
MAG1793	d__Bacteria;p__Actinomycetota;c__Coriobacteriia;o__Coriobacteriales;f__UMGS124;g__UMGS124;s__UMGS124 sp019420325	388	2022172	33506	6428	2619	311	77.24	4.81
MAG3035	d__Bacteria;p__Actinomycetota;c__Coriobacteriia;o__Coriobacteriales;f__UMGS124;g__UMGS124;s__UMGS124 sp019420325	424	1790427	18526	4693	2370	299	77.24	6.43
MAG377	d__Bacteria;p__Bacillota;c__Bacilli;o__Staphylococcales;f__Salinicoccaceae;g__Jeotgalicoccus;s__Jeotgalicoccus psychrophilus	609	1331973	8619	2439	1291	225	77.23	4.58
MAG1097	d__Bacteria;p__Bacteroidota;c__Bacteroidia;o__Bacteroidales;f__UBA932;g__Cryptobacteroides;s__Cryptobacteroides sp945487035	334	1669353	31801	5434	2890	304	77.22	8.58
MAG260	d__Bacteria;p__Actinomycetota;c__Actinomycetia;o__Actinomycetales;f__Bifidobacteriaceae;g__Bifidobacterium;s__Unclassified	613	2109163	36687	4852	1477	275	77.21	6.78
MAG3017	d__Bacteria;p__Bacillota_A;c__Clostridia;o__Christensenellales;f__CAG-138;g__PeH17;s__PeH17 sp004556165	40	1073251	95342	33071	15689	325	77.2	0.56
MAG1717	d__Bacteria;p__Bacillota;c__Bacilli;o__Erysipelotrichales;f__Erysipelotrichaceae;g__UBA636;s__UBA636 sp002299675	403	1356326	17335	4200	1681	256	77.2	5.96
MAG1445	d__Bacteria;p__Bacillota_A;c__Clostridia;o__Oscillospirales;f__Oscillospiraceae;g__F23-B02;s__F23-B02 sp000431075	505	1109625	8476	2415	1256	239	77.16	1.78
MAG2150	d__Bacteria;p__Actinomycetota;c__Actinomycetia;o__Actinomycetales;f__Micrococcaceae;g__Kocuria;s__Kocuria atrinae	509	2273911	39333	5455	2149	287	77.14	1.82
MAG1808	d__Bacteria;p__Bacillota_A;c__Clostridia;o__TANB77;f__CAG-465;g__CALXJE01;s__Unclassified	44	812979	79793	24975	10099	288	77.13	0.32
MAG2469	d__Bacteria;p__Bacillota_A;c__Clostridia;o__Oscillospirales;f__Ruminococcaceae;g__Ruminococcus;s__Ruminococcus sp002438605	539	1524767	11472	3257	1516	259	77.13	4.07
MAG1858	d__Bacteria;p__Bacillota;c__Bacilli;o__RF39;f__UBA660;g__CAG-302;s__CAG-302 sp934162325	124	740035	28874	7344	3152	269	77.12	0.04
MAG1223	d__Bacteria;p__Bacillota;c__Bacilli;o__Erysipelotrichales;f__Erysipelotrichaceae;g__Erysipelothrix;s__Erysipelothrix sp012520695	175	1162059	27195	9552	3228	275	77.08	1.08
MAG528	d__Bacteria;p__Bacteroidota;c__Bacteroidia;o__Bacteroidales;f__Bacteroidaceae;g__Prevotella;s__Prevotella sp900769055	500	2290394	23170	6454	2115	340	77.04	0.84
MAG1541	d__Bacteria;p__Bacillota;c__Bacilli;o__RF39;f__UBA660;g__CAG-914;s__CAG-914 sp000437895	229	1007487	23793	6799	1950	257	77.03	9.17
MAG1936	d__Bacteria;p__Bacillota_A;c__Clostridia;o__Lachnospirales;f__Lachnospiraceae;g__UBA2868;s__UBA2868 sp004552595	402	1264649	17684	4031	1519	271	77.02	0.14
MAG1076	d__Bacteria;p__Bacillota_A;c__Clostridia;o__Lachnospirales;f__Lachnospiraceae;g__Choladousia;s__Unclassified	375	2387593	35699	8520	3038	303	77.01	2.76
MAG2661	d__Bacteria;p__Bacillota;c__Bacilli;o__Erysipelotrichales;f__Erysipelotrichaceae;g__UBA636;s__UBA636 sp002299675	498	1282481	15169	3017	1406	244	77.01	6.12
MAG2788	d__Bacteria;p__Actinomycetota;c__Coriobacteriia;o__Coriobacteriales;f__UMGS124;g__UMGS124;s__UMGS124 sp019420325	950	2024566	10626	2247	1284	243	76.99	7.72
MAG3069	d__Bacteria;p__Bacillota_A;c__Clostridia;o__Peptostreptococcales;f__Anaerovoracaceae;g__Lentihominibacter;s__Lentihominibacter sp022775805	230	1023575	16456	5323	2266	287	76.99	2.43
MAG2339	d__Bacteria;p__Bacillota_A;c__Clostridia;o__Christensenellales;f__CAG-138;g__PeH17;s__PeH17 sp004556165	497	1437098	19353	3274	1609	266	76.99	7.97
MAG3319	d__Bacteria;p__Patescibacteria;c__Saccharimonadia;o__Saccharimonadales;f__Nanosyncoccaceae;g__UBA2834;s__UBA2834 sp004561445	181	531869	16480	3393	1509	245	76.98	2.65
MAG42	d__Bacteria;p__Bacillota_A;c__Clostridia;o__Peptostreptococcales;f__Anaerovoracaceae;g__RUG099;s__Unclassified	301	1364716	32334	6475	2038	289	76.95	4.15
MAG3669	d__Bacteria;p__Bacillota;c__Bacilli;o__RF39;f__UBA660;g__CAG-533;s__CAG-533 sp004563275	252	1815959	40029	8130	3984	268	76.95	4.31
MAG3340	d__Bacteria;p__Bacillota_A;c__Clostridia;o__Lachnospirales;f__Lachnospiraceae;g__Anaerobutyricum;s__Anaerobutyricum sp022769785	494	1568777	19328	3629	1758	275	76.9	2.69
MAG2238	d__Bacteria;p__Bacillota_A;c__Clostridia;o__Lachnospirales;f__Lachnospiraceae;g__Bariatricus;s__Unclassified	215	1963416	56206	14284	3965	286	76.89	2.99
MAG1113	d__Bacteria;p__Bacillota_A;c__Clostridia;o__Oscillospirales;f__Acutalibacteraceae;g__Ruminococcus_E;s__Unclassified	345	1606902	23927	5634	2410	277	76.88	1.5
MAG1891	d__Bacteria;p__Bacillota_A;c__Clostridia;o__Christensenellales;f__CAG-138;g__Phil1;s__Phil1 sp004558525	428	1479059	20919	4214	1839	266	76.86	2.86
MAG2164	d__Bacteria;p__Bacillota_A;c__Clostridia;o__Oscillospirales;f__Ruminococcaceae;g__HUN007;s__HUN007 sp016296165	632	2053969	15404	3529	1900	279	76.86	5.16
MAG587	d__Bacteria;p__Bacillota;c__Bacilli;o__Lactobacillales;f__Aerococcaceae;g__Jeotgalibaca;s__Jeotgalibaca arthritidis	308	1665601	69438	6690	2609	286	76.83	3.71
MAG593	d__Bacteria;p__Pseudomonadota;c__Gammaproteobacteria;o__Pseudomonadales;f__Moraxellaceae;g__Acinetobacter;s__Acinetobacter pseudolwoffii	519	2284607	26867	5896	2122	263	76.82	1.77
MAG11	d__Bacteria;p__Bacillota_A;c__Clostridia;o__Lachnospirales;f__Lachnospiraceae;g__UBA1712;s__UBA1712 sp900766815	209	1376335	36767	9568	2786	312	76.81	0.23
MAG2557	d__Bacteria;p__Bacillota;c__Bacilli;o__Lactobacillales;f__Streptococcaceae;g__Lactococcus_A;s__Unclassified	502	1523022	13105	3718	1592	242	76.81	5.18
MAG1387	d__Bacteria;p__Bacillota_A;c__Clostridia;o__Oscillospirales;f__Ruminococcaceae;g__Angelakisella;s__Angelakisella sp004554485	410	1371816	18625	3990	1641	249	76.8	7.15
MAG2718	d__Bacteria;p__Bacteroidota;c__Bacteroidia;o__Bacteroidales;f__UBA932;g__Cryptobacteroides;s__Cryptobacteroides sp945827785	398	1709097	23539	5254	2269	304	76.8	1.64
MAG1929	d__Bacteria;p__Bacillota_A;c__Clostridia;o__Oscillospirales;f__Acutalibacteraceae;g__UBA1417;s__UBA1417 sp003531055	484	1543636	37195	3716	1653	252	76.78	3.23
MAG280	d__Bacteria;p__Spirochaetota;c__Spirochaetia;o__Treponematales;f__Treponemataceae;g__Treponema_D;s__Treponema_D porcinum	444	1766855	32316	5391	1732	290	76.76	2.9
MAG2226	d__Bacteria;p__Bacillota;c__Bacilli;o__Staphylococcales;f__Salinicoccaceae;g__Jeotgalicoccus;s__Jeotgalicoccus psychrophilus	546	1639051	13981	3552	1589	244	76.76	2.64
MAG4042	d__Bacteria;p__Actinomycetota;c__Coriobacteriia;o__Coriobacteriales;f__QAMH01;g__W2P13-069;s__W2P13-069 sp004553405	280	1142322	22860	5071	2105	285	76.75	1.91
MAG2316	d__Bacteria;p__Bacillota;c__Bacilli;o__Erysipelotrichales;f__Erysipelotrichaceae;g__Holdemanella;s__Holdemanella porci	297	1233472	18744	4819	2183	264	76.74	0.34
MAG4070	d__Bacteria;p__Bacillota;c__Bacilli;o__Lactobacillales;f__Lactobacillaceae;g__Lactobacillus;s__Lactobacillus johnsonii	428	1870297	35243	5203	2238	261	76.74	2.09
MAG201	d__Bacteria;p__Verrucomicrobiota;c__Kiritimatiellia;o__RFP12;f__UBA1067;g__UBA1067;s__UBA1067 sp016303225	350	1612747	18916	5580	2644	315	76.72	0.88
MAG2188	d__Bacteria;p__Bacillota_A;c__Clostridia;o__Oscillospirales;f__Ruminococcaceae;g__Gemmiger;s__Gemmiger formicilis	431	1753222	25323	4917	2112	283	76.66	0.69
MAG203	d__Bacteria;p__Bacillota_A;c__Clostridia;o__Lachnospirales;f__Lachnospiraceae;g__Anaerobutyricum;s__Anaerobutyricum sp022769785	549	2050768	21569	4127	2024	270	76.63	5.02
MAG2583	d__Bacteria;p__Bacillota_A;c__Clostridia;o__Oscillospirales;f__Oscillospiraceae;g__Dysosmobacter;s__Unclassified	349	2055502	24737	8195	2817	271	76.63	3.9
MAG1287	d__Bacteria;p__Bacillota_A;c__Clostridia;o__Oscillospirales;f__Oscillospiraceae;g__Faecousia;s__Faecousia sp016296045	304	1267398	24275	4740	2335	273	76.62	0.86
MAG3062	d__Bacteria;p__Bacillota_A;c__Clostridia;o__Oscillospirales;f__Acutalibacteraceae;g__UBA6857;s__UBA6857 sp016293225	376	1396629	14451	4274	2151	274	76.61	1.97
MAG2488	d__Bacteria;p__Bacillota;c__Bacilli;o__RF39;f__UBA660;g__UMGS995;s__UMGS995 sp900769695	65	648141	37909	11828	5848	289	76.6	4.08
MAG2282	d__Bacteria;p__Bacillota_A;c__Clostridia;o__Oscillospirales;f__Oscillospiraceae;g__Vescimonas;s__Vescimonas sp004557655	212	960508	19396	4969	2529	261	76.59	0.88
MAG864	d__Bacteria;p__Bacillota_A;c__Clostridia;o__Oscillospirales;f__Ruminococcaceae;g__Ruminiclostridium_E;s__Ruminiclostridium_E sp016302655	643	1975767	11322	3530	1765	273	76.58	1.73
MAG1622	d__Bacteria;p__Bacillota;c__Bacilli;o__Lactobacillales;f__Lactobacillaceae;g__Lactobacillus;s__Lactobacillus johnsonii	276	1485673	56008	7190	2573	272	76.57	0.16
MAG1156	d__Bacteria;p__Bacillota_A;c__Clostridia;o__Lachnospirales;f__Lachnospiraceae;g__UBA2868;s__UBA2868 sp004552595	433	1192069	16318	3252	1399	260	76.54	3.47
MAG2263	d__Bacteria;p__Spirochaetota;c__Spirochaetia;o__Treponematales;f__Treponemataceae;g__Treponema_D;s__Treponema_D sp016293645	520	2007489	18202	4623	1917	294	76.53	1.15
MAG959	d__Bacteria;p__Bacillota;c__Bacilli;o__Erysipelotrichales;f__Erysipelotrichaceae;g__UBA636;s__UBA636 sp002299675	298	1424731	25643	6578	2258	276	76.51	2.68
MAG1348	d__Bacteria;p__Bacillota;c__Bacilli;o__Lactobacillales;f__Lactobacillaceae;g__Limosilactobacillus;s__Unclassified	187	1327729	28517	9316	3562	296	76.51	4.64
MAG2990	d__Bacteria;p__Bacillota_A;c__Clostridia;o__Christensenellales;f__CAG-138;g__UBA1685;s__UBA1685 sp004560435	531	1330176	15009	2892	1388	240	76.49	0.46
MAG3494	d__Bacteria;p__Bacillota_A;c__Clostridia;o__Peptostreptococcales;f__Anaerovoracaceae;g__JALEJU01;s__JALEJU01 sp022769485	339	1107633	11822	3725	1823	268	76.47	2.19
MAG814	d__Bacteria;p__Bacillota_A;c__Clostridia;o__Christensenellales;f__CAG-138;g__PeH17;s__PeH17 sp900542285	256	1249174	24161	5573	2666	285	76.47	0.3
MAG1811	d__Bacteria;p__Bacillota_A;c__Clostridia;o__Oscillospirales;f__Ruminococcaceae;g__Ruminiclostridium_E;s__Unclassified	642	1341282	11629	2251	1275	250	76.46	2.65
MAG3915	d__Bacteria;p__Bacillota;c__Bacilli;o__Erysipelotrichales;f__Erysipelotrichaceae;g__Floccifex;s__Floccifex porci	450	1183128	10343	2957	1453	245	76.46	2.46
MAG1102	d__Bacteria;p__Actinomycetota;c__Actinomycetia;o__Actinomycetales;f__Dermabacteraceae;g__Brachybacterium;s__Brachybacterium muris	479	2432988	23293	6589	2381	291	76.46	1.3
MAG66	d__Bacteria;p__Bacillota_A;c__Clostridia;o__Oscillospirales;f__Oscillospiraceae;g__Vescimonas;s__Vescimonas sp945877515	283	1127636	17080	4504	2164	264	76.45	1.82
MAG1655	d__Bacteria;p__Bacillota_A;c__Clostridia;o__Oscillospirales;f__Acutalibacteraceae;g__Eubacterium_R;s__Unclassified	369	1336795	21548	4483	1827	280	76.42	5.63
MAG3486	d__Bacteria;p__Bacillota_A;c__Clostridia;o__Oscillospirales;f__Acutalibacteraceae;g__UBA6857;s__UBA6857 sp016293225	531	1541886	14965	3396	1578	264	76.42	4.49
MAG2258	d__Bacteria;p__Bacteroidota;c__Bacteroidia;o__Bacteroidales;f__Muribaculaceae;g__Limisoma;s__Limisoma sp004555955	667	1670690	17349	2909	1297	273	76.41	1.12
MAG1903	d__Bacteria;p__Bacillota;c__Bacilli;o__RF39;f__UBA660;g__UBA6448;s__UBA6448 sp000437315	197	827024	38581	5073	2067	245	76.39	0.18
MAG838	d__Bacteria;p__Bacillota_B;c__Peptococcia;o__Peptococcales;f__Peptococcaceae;g__UMGS1590;s__UMGS1590 sp900759105	385	1433909	18516	4725	1936	265	76.39	0.23
MAG3558	d__Bacteria;p__Bacillota_A;c__Clostridia;o__Christensenellales;f__CAG-74;g__Unclassified;s__Unclassified	452	2552645	48377	7201	2704	298	76.38	2.21
MAG2496	d__Bacteria;p__Bacillota_A;c__Clostridia;o__TANB77;f__CAG-465;g__CAG-465;s__Unclassified	54	907911	81685	30180	9108	292	76.38	0.48
MAG2382	d__Bacteria;p__Actinomycetota;c__Coriobacteriia;o__Coriobacteriales;f__Coriobacteriaceae;g__Collinsella;s__Collinsella sp002391315	366	1464829	40116	5406	1864	291	76.34	1.65
MAG3635	d__Bacteria;p__Pseudomonadota;c__Gammaproteobacteria;o__Pseudomonadales;f__Moraxellaceae;g__Psychrobacter;s__Psychrobacter faecalis	701	2128234	31990	3781	1482	263	76.3	4.63
MAG2304	d__Bacteria;p__Spirochaetota;c__Spirochaetia;o__Treponematales;f__Treponemataceae;g__Treponema_D;s__Treponema_D porcinum	637	1483586	10654	2542	1334	261	76.28	1.71
MAG2383	d__Bacteria;p__Bacteroidota;c__Bacteroidia;o__Bacteroidales;f__Muribaculaceae;g__Sodaliphilus;s__Sodaliphilus sp004557565	673	2011549	25898	3494	1526	289	76.27	0.85
MAG4033	d__Bacteria;p__Bacillota_A;c__Clostridia;o__Oscillospirales;f__CAG-382;g__SFLA01;s__SFLA01 sp004553575	490	1402191	13104	3306	1528	259	76.26	1.45
MAG2302	d__Bacteria;p__Actinomycetota;c__Coriobacteriia;o__Coriobacteriales;f__Coriobacteriaceae;g__Collinsella;s__Collinsella sp002391315	242	1346603	30804	6849	2976	303	76.26	0.66
MAG84	d__Bacteria;p__Bacillota;c__Bacilli;o__Lactobacillales;f__Lactobacillaceae;g__Weissella;s__Weissella confusa	274	1484747	24458	7006	2753	268	76.25	2.77
MAG2832	d__Bacteria;p__Actinomycetota;c__Coriobacteriia;o__Coriobacteriales;f__Coriobacteriaceae;g__Collinsella;s__Collinsella sp002391315	617	1496360	12589	2947	1280	253	76.24	6.02
MAG2201	d__Bacteria;p__Bacillota_A;c__Clostridia;o__Oscillospirales;f__Oscillospiraceae;g__Vescimonas;s__Vescimonas sp004557655	341	1123743	14717	3866	1714	247	76.22	0.73
MAG3874	d__Bacteria;p__Actinomycetota;c__Actinomycetia;o__Actinomycetales;f__Microbacteriaceae;g__Leucobacter;s__Unclassified	220	1909563	43349	11692	4090	287	76.22	9.13
MAG2360	d__Bacteria;p__Bacillota_A;c__Clostridia;o__Oscillospirales;f__Ruminococcaceae;g__Angelakisella;s__Angelakisella sp004554485	410	1082497	15588	3142	1365	235	76.21	1.94
MAG2678	d__Bacteria;p__Bacillota_A;c__Clostridia;o__Christensenellales;f__CAG-138;g__PeH17;s__PeH17 sp900542285	318	1155282	17148	4200	2034	273	76.21	0.25
MAG3436	d__Bacteria;p__Bacillota_A;c__Clostridia;o__Oscillospirales;f__Acutalibacteraceae;g__Eubacterium_R;s__Eubacterium_R sp900542875	377	1325083	24814	4023	1912	278	76.2	0.58
MAG1108	d__Bacteria;p__Bacillota_A;c__Clostridia;o__Oscillospirales;f__Oscillospiraceae;g__Faecousia;s__Faecousia sp900315595	546	1750463	12312	3742	1782	271	76.2	3.65
MAG216	d__Bacteria;p__Bacillota_A;c__Clostridia;o__Oscillospirales;f__Ruminococcaceae;g__Ruminiclostridium_E;s__Ruminiclostridium_E sp016302655	724	1598634	9844	2418	1309	247	76.18	3.94
MAG1547	d__Bacteria;p__Bacillota;c__Bacilli;o__Lactobacillales;f__Streptococcaceae;g__Lactococcus_A;s__Lactococcus_A raffinolactis	209	1669233	43183	11195	3693	290	76.17	3.12
MAG3171	d__Bacteria;p__Bacillota_A;c__Clostridia;o__Peptostreptococcales;f__Anaerovoracaceae;g__Lentihominibacter;s__Lentihominibacter sp022773945	388	1393078	19021	4428	1850	279	76.17	4.79
MAG674	d__Bacteria;p__Planctomycetota;c__Planctomycetia;o__Pirellulales;f__Thermoguttaceae;g__RUG369;s__RUG369 sp004556055	590	2274105	16722	4865	1932	324	76.16	2.87
MAG951	d__Bacteria;p__Bacteroidota;c__Bacteroidia;o__Bacteroidales;f__Muribaculaceae;g__Sodaliphilus;s__Sodaliphilus sp004557565	758	1783844	15175	2720	1261	273	76.15	0.62
MAG2768	d__Bacteria;p__Bacillota;c__Bacilli;o__Lactobacillales;f__Streptococcaceae;g__Streptococcus;s__Streptococcus hyointestinalis	581	1372691	10518	2521	1360	231	76.12	1.32
MAG3091	d__Bacteria;p__Bacillota_A;c__Clostridia;o__RUG12999;f__RUG12999;g__RGIG7450;s__Unclassified	334	1419581	20577	5190	2167	270	76.11	3.23
MAG3792	d__Bacteria;p__Actinomycetota;c__Actinomycetia;o__Mycobacteriales;f__Mycobacteriaceae;g__Corynebacterium;s__Corynebacterium glutamicum	991	2233707	9910	2447	1263	233	76.11	3.98
MAG3041	d__Bacteria;p__Actinomycetota;c__Actinomycetia;o__Propionibacteriales;f__Propionibacteriaceae;g__Luteococcus;s__Luteococcus japonicus	769	2173848	14767	3128	1623	247	76.1	3.76
MAG3153	d__Bacteria;p__Bacillota_A;c__Clostridia;o__Oscillospirales;f__Acutalibacteraceae;g__UBA6857;s__Unclassified	877	1913563	9495	2345	1256	251	76.09	4.1
MAG2867	d__Bacteria;p__Bacillota_A;c__Clostridia;o__Lachnospirales;f__Lachnospiraceae;g__UBA1712;s__UBA1712 sp018056665	484	1502875	18460	3912	1453	278	76.08	7.72
MAG3986	d__Bacteria;p__Bacillota_A;c__Clostridia;o__Christensenellales;f__CAG-138;g__Phil1;s__Phil1 sp004558525	505	1419378	13108	3219	1484	254	76.07	3.46
MAG2129	d__Bacteria;p__Bacillota_A;c__Clostridia;o__Lachnospirales;f__Lachnospiraceae;g__Oliverpabstia;s__Oliverpabstia sp004556655	442	2530063	56823	9505	2380	295	76.06	1.58
MAG3131	d__Bacteria;p__Bacillota;c__Bacilli;o__Erysipelotrichales;f__Erysipelotrichaceae;g__Floccifex;s__Floccifex porci	353	1451750	18513	5076	2125	267	76.05	3.39
MAG3646	d__Bacteria;p__Bacillota;c__Bacilli;o__RF39;f__UBA660;g__CAG-533;s__CAG-533 sp900551105	45	783840	62790	26499	8664	290	76.04	0.81
MAG2577	d__Bacteria;p__Bacillota_A;c__Clostridia;o__Peptostreptococcales;f__Anaerovoracaceae;g__VUNA01;s__VUNA01 sp002299625	479	1335611	13679	3169	1513	268	76	1.19
MAG2110	d__Bacteria;p__Bacillota_A;c__Clostridia;o__Christensenellales;f__CAG-138;g__PeH17;s__PeH17 sp900542285	200	1133948	22601	6797	3290	285	75.99	0.68
MAG1419	d__Bacteria;p__Bacillota_A;c__Clostridia;o__Oscillospirales;f__Ruminococcaceae;g__Gemmiger;s__Gemmiger sp900554145	244	1546920	30258	7559	3272	304	75.98	2.56
MAG3805	d__Bacteria;p__Bacillota;c__Bacilli;o__Erysipelotrichales;f__Erysipelotrichaceae;g__Bulleidia;s__Bulleidia sp016293365	404	1614299	18146	4624	2220	276	75.97	9.53
MAG1067	d__Bacteria;p__Bacillota;c__Bacilli;o__Erysipelotrichales;f__Erysipelotrichaceae;g__UBA636;s__UBA636 sp002299675	359	1312729	34405	5315	1622	261	75.96	3.21
MAG45	d__Bacteria;p__Bacillota_A;c__Clostridia;o__Peptostreptococcales;f__Anaerovoracaceae;g__RUG099;s__Unclassified	418	1157807	17701	3283	1454	264	75.96	6.2
MAG3009	d__Bacteria;p__Cyanobacteriota;c__Vampirovibrionia;o__Gastranaerophilales;f__Gastranaerophilaceae;g__CAKUZL01;s__CAKUZL01 sp934718085	532	1380626	11471	2967	1406	253	75.95	1.72
MAG2995	d__Bacteria;p__Bacillota;c__Bacilli;o__RF39;f__UBA660;g__CAG-914;s__CAG-914 sp000437895	157	1102649	50182	10303	2989	289	75.95	2.65
MAG1872	d__Bacteria;p__Bacillota_A;c__Clostridia;o__Christensenellales;f__CAG-138;g__CAG-1024;s__CAG-1024 sp000432015	66	1594006	343534	137434	15466	312	75.94	1.91
MAG4128	d__Bacteria;p__Actinomycetota;c__Coriobacteriia;o__Coriobacteriales;f__Coriobacteriaceae;g__Collinsella;s__Collinsella sp002391315	234	1434244	39956	7726	2915	309	75.93	0.25
MAG1130	d__Bacteria;p__Bacillota;c__Bacilli;o__Erysipelotrichales;f__Erysipelotrichaceae;g__Erysipelothrix;s__Unclassified	251	1111437	15983	5023	2444	272	75.92	1.29
MAG3522	d__Bacteria;p__Cyanobacteriota;c__Vampirovibrionia;o__Gastranaerophilales;f__Gastranaerophilaceae;g__CAG-196;s__Unclassified	325	1713060	26235	6802	2545	270	75.9	3.1
MAG1574	d__Bacteria;p__Bacillota_A;c__Clostridia;o__Lachnospirales;f__Lachnospiraceae;g__Unclassified;s__Unclassified	764	2732567	16683	3951	1916	257	75.9	9.24
MAG2555	d__Bacteria;p__Bacillota;c__Bacilli;o__Erysipelotrichales;f__Erysipelotrichaceae;g__Floccifex;s__Floccifex porci	472	1285811	10472	3137	1477	248	75.89	3.5
MAG3039	d__Bacteria;p__Bacillota_A;c__Clostridia;o__Christensenellales;f__CAG-138;g__PeH17;s__PeH17 sp900542285	216	1225692	29701	6587	3028	298	75.88	1.41
MAG543	d__Bacteria;p__Bacillota_A;c__Clostridia;o__Lachnospirales;f__Lachnospiraceae;g__Choladousia;s__Choladousia sp022776305	533	2332966	19496	5117	2308	280	75.88	4.73
MAG2611	d__Bacteria;p__Spirochaetota;c__Spirochaetia;o__Treponematales;f__Treponemataceae;g__Treponema_D;s__Treponema_D porcinum	535	1928257	31115	4648	1775	286	75.86	2.88
MAG1953	d__Bacteria;p__Desulfobacterota;c__Desulfovibrionia;o__Desulfovibrionales;f__Desulfovibrionaceae;g__Desulfovibrio;s__Desulfovibrio sp900556755	593	1785549	18164	3557	1543	266	75.86	2.66
MAG3526	d__Bacteria;p__Bacillota_A;c__Clostridia;o__Oscillospirales;f__Ruminococcaceae;g__Ruminococcus_F;s__Ruminococcus_F sp004558835	17	1717399	232664	158118	59078	340	75.86	0.23
MAG2429	d__Bacteria;p__Bacillota_A;c__Clostridia;o__Christensenellales;f__CAG-138;g__PeH17;s__PeH17 sp004556165	411	937243	8568	2650	1267	244	75.84	1.19
MAG3752	d__Bacteria;p__Bacillota_A;c__Clostridia;o__Oscillospirales;f__Acutalibacteraceae;g__Ruminococcus_E;s__Unclassified	655	1595605	15037	2693	1342	240	75.84	4.69
MAG3563	d__Bacteria;p__Bacillota_A;c__Clostridia;o__Christensenellales;f__CAG-138;g__PeH17;s__PeH17 sp900542285	327	1050035	14775	3838	1613	267	75.82	1.78
MAG761	d__Bacteria;p__Bacteroidota;c__Bacteroidia;o__Bacteroidales;f__W3P20-009;g__CALYZD01;s__CALYZD01 sp945607565	452	2573344	41816	8191	2708	334	75.79	7.26
MAG516	d__Bacteria;p__Actinomycetota;c__Actinomycetia;o__Actinomycetales;f__Brevibacteriaceae;g__Brevibacterium;s__Unclassified	639	2208861	22485	4022	1817	277	75.79	0.78
MAG1510	d__Bacteria;p__Bacillota_A;c__Clostridia;o__Oscillospirales;f__Oscillospiraceae;g__F23-B02;s__F23-B02 sp016292445	399	1398738	13568	4199	1871	266	75.76	6.72
MAG3959	d__Bacteria;p__Bacillota_A;c__Clostridia;o__Oscillospirales;f__Acutalibacteraceae;g__UBA6857;s__UBA6857 sp016293225	623	1554016	10799	2910	1383	256	75.75	2.64
MAG1799	d__Bacteria;p__Spirochaetota;c__Spirochaetia;o__Treponematales;f__Treponemataceae;g__Treponema_D;s__Treponema_D sp016293495	217	2043222	51196	13154	4103	334	75.74	0.42
MAG2315	d__Bacteria;p__Bacillota_A;c__Clostridia;o__Christensenellales;f__CAG-74;g__Limiplasma;s__Limiplasma sp016297535	617	2093905	16401	4071	1841	270	75.73	2.23
MAG154	d__Bacteria;p__Bacillota_A;c__Clostridia;o__Lachnospirales;f__Lachnospiraceae;g__UBA2868;s__UBA2868 sp004552595	384	1491153	21185	4636	2111	285	75.73	1.53
MAG103	d__Bacteria;p__Actinomycetota;c__Coriobacteriia;o__Coriobacteriales;f__Coriobacteriaceae;g__Collinsella;s__Collinsella sp002391315	352	1404980	32775	5435	1823	289	75.73	0.67
MAG3650	d__Bacteria;p__Bacteroidota;c__Bacteroidia;o__Bacteroidales;f__UBA932;g__Cryptobacteroides;s__Cryptobacteroides sp016295245	277	1710930	34298	7924	2918	335	75.72	2.65
MAG1441	d__Bacteria;p__Bacillota_A;c__Clostridia;o__Christensenellales;f__CAG-138;g__SFDB01;s__SFDB01 sp004558825	476	1096578	9358	2619	1276	246	75.71	2.83
MAG1281	d__Bacteria;p__Actinomycetota;c__Actinomycetia;o__Mycobacteriales;f__Mycobacteriaceae;g__Corynebacterium;s__Corynebacterium xerosis	366	1978362	40859	7568	2482	299	75.7	0.9
[truncated: 2,167 more rows]

## Sheet: sheet2
Assembly results evaluation form
Genome	Taxonomy	Total Bases in Contig(bp)	Total Contig No.	Large Contig No.	Large Contig Base(bp)	Largest Contig Length（bp）	Gene No.(CDS)	G + C(%)	Contig N50(bp)	Contig N90(bp)	tRNA No.
MAG2970	d__Bacteria;p__Actinomycetota;c__Coriobacteriia;o__Coriobacteriales;f__UMGS124;g__UMGS124;s__UMGS124 sp019420325	2274135	281	281	2274135	138904	1995	62.12	12711	3427	58
MAG828	d__Bacteria;p__Actinomycetota;c__Actinomycetia;o__Mycobacteriales;f__Mycobacteriaceae;g__Corynebacterium;s__Corynebacterium sputi	2742705	213	213	2742705	92258	2697	61.76	21503	6364	53
MAG3554	d__Bacteria;p__Bacillota_A;c__Clostridia;o__Oscillospirales;f__Acutalibacteraceae;g__UBA737;s__UBA737 sp016303035	1578862	212	212	1578862	48606	1661	44.97	15270	2667	30
MAG168	d__Bacteria;p__Bacillota_A;c__Clostridia;o__Oscillospirales;f__Butyricicoccaceae;g__Butyricicoccus_A;s__Butyricicoccus_A porcorum	2245073	73	73	2245073	124811	2171	53.79	49305	16060	41
MAG1402	d__Bacteria;p__Bacillota_A;c__Clostridia;o__Oscillospirales;f__Acutalibacteraceae;g__UBA737;s__UBA737 sp905211675	1620430	203	203	1620430	63242	1665	42.73	11305	3651	35
MAG2923	d__Bacteria;p__Bacteroidota;c__Bacteroidia;o__Bacteroidales;f__F082;g__Limimorpha;s__Limimorpha sp900769945	2215644	68	68	2215644	150565	1910	44.79	65124	16065	50
MAG794	d__Bacteria;p__Actinomycetota;c__Coriobacteriia;o__Coriobacteriales;f__UMGS124;g__UMGS124;s__UMGS124 sp019420325	2475097	403	403	2475097	39545	2298	62.08	9016	2662	56
MAG15	d__Bacteria;p__Bacillota_A;c__Clostridia;o__Christensenellales;f__UBA1242;g__UBA7868;s__Unclassified	1102764	42	42	1102764	203740	1013	30.08	106534	20140	38
MAG3032	d__Bacteria;p__Bacillota_A;c__Clostridia;o__Oscillospirales;f__Acutalibacteraceae;g__Eubacterium_R;s__Eubacterium_R sp945788455	1555066	72	72	1555066	89589	1447	39.45	31477	11605	31
MAG1333	d__Bacteria;p__Actinomycetota;c__Coriobacteriia;o__Coriobacteriales;f__Eggerthellaceae;g__CAKUOV01;s__Unclassified	1672867	241	241	1672867	49972	1598	61.97	10285	2958	45
MAG3116	d__Bacteria;p__Bacillota_A;c__Clostridia;o__TANB77;f__CAG-508;g__CAG-273;s__CAG-273 sp003507395	1354790	69	69	1354790	88787	1385	27.48	42129	8336	33
MAG3354	d__Bacteria;p__Bacillota_A;c__Clostridia;o__TANB77;f__CAG-508;g__SFKP01;s__SFKP01 sp004553715	1167732	40	40	1167732	128203	1186	27.99	45639	17864	32
MAG704	d__Bacteria;p__Bacillota_A;c__Clostridia;o__Lachnospirales;f__Lachnospiraceae;g__Unclassified;s__Unclassified	2267339	68	68	2267339	216653	2160	35.96	131136	19227	44
MAG1704	d__Bacteria;p__Bacillota_A;c__Clostridia;o__Lachnospirales;f__Lachnospiraceae;g__UBA2882;s__Unclassified	3117112	117	117	3117112	219732	2885	38.49	67355	17900	48
MAG3735	d__Bacteria;p__Pseudomonadota;c__Gammaproteobacteria;o__Burkholderiales;f__Neisseriaceae;g__JAGNPU01;s__JAGNPU01 sp017987415	2831648	366	366	2831648	37609	2893	52.07	11715	3554	40
MAG651	d__Bacteria;p__Bacteroidota;c__Bacteroidia;o__Bacteroidales;f__F082;g__Limimorpha;s__Limimorpha sp900769945	2400020	52	52	2400020	190538	2077	44.6	98932	28370	49
MAG2109	d__Bacteria;p__Actinomycetota;c__Actinomycetia;o__Actinomycetales;f__Actinomycetaceae;g__Pauljensenia;s__Pauljensenia hyovaginalis	2437050	22	22	2437050	394444	2065	67.55	186846	60252	48
MAG1072	d__Bacteria;p__Bacillota_A;c__Clostridia;o__Lachnospirales;f__Lachnospiraceae;g__UBA2882;s__Unclassified	3349053	175	175	3349053	146338	3141	38.33	48182	9425	45
MAG1898	d__Bacteria;p__Actinomycetota;c__Actinomycetia;o__Mycobacteriales;f__Mycobacteriaceae;g__Rhodococcus;s__Unclassified	4251967	311	311	4251967	120070	4194	67.17	30727	6282	57
MAG1881	d__Archaea;p__Methanobacteriota;c__Methanobacteria;o__Methanobacteriales;f__Methanobacteriaceae;g__Methanobrevibacter_A;s__Unclassified	1783749	35	35	1783749	168438	1797	32.72	82340	36273	31
MAG790	d__Bacteria;p__Bacillota_A;c__Clostridia;o__Lachnospirales;f__Lachnospiraceae;g__Anaerobutyricum;s__Anaerobutyricum soehngenii	3166588	287	287	3166588	101364	2916	37.78	21342	4363	48
MAG2321	d__Bacteria;p__Bacillota;c__Bacilli;o__Staphylococcales;f__Staphylococcaceae;g__Staphylococcus;s__Staphylococcus epidermidis	2714057	165	165	2714057	263819	2638	32.1	82988	6652	35
MAG564	d__Bacteria;p__Bacillota;c__Bacilli;o__Lactobacillales;f__Lactobacillaceae;g__Pediococcus;s__Pediococcus pentosaceus	1576373	55	55	1576373	119609	1588	37.32	59063	12137	34
MAG2272	d__Bacteria;p__Spirochaetota;c__Spirochaetia;o__Treponematales;f__Treponemataceae;g__Treponema_D;s__Treponema_D sp945868875	3567922	501	501	3567922	52377	3436	34.21	12267	3029	50
MAG211	d__Bacteria;p__Bacillota;c__Bacilli;o__Lactobacillales;f__Lactobacillaceae;g__Lactobacillus;s__Lactobacillus johnsonii	1809529	60	60	1809529	154483	1763	34.51	62244	17823	39
MAG364	d__Bacteria;p__Pseudomonadota;c__Gammaproteobacteria;o__Enterobacterales;f__Enterobacteriaceae;g__Escherichia;s__Escherichia coli	4567781	110	110	4567781	323017	4318	50.72	100004	19917	77
MAG756	d__Bacteria;p__Bacillota_A;c__Clostridia;o__Lachnospirales;f__Lachnospiraceae;g__CAG-791;s__CAG-791 sp000431495	2557204	74	74	2557204	186474	2226	51.38	68569	24232	39
MAG2052	d__Bacteria;p__Bacillota_A;c__Clostridia;o__Oscillospirales;f__Ruminococcaceae;g__Ruminococcus;s__Ruminococcus sp002438605	2088399	101	101	2088399	181337	1916	37.39	40753	9372	36
MAG1493	d__Bacteria;p__Pseudomonadota;c__Gammaproteobacteria;o__Enterobacterales;f__Enterobacteriaceae;g__Escherichia;s__Escherichia coli	4246320	458	458	4246320	57791	4260	51.01	13677	4411	76
MAG1437	d__Bacteria;p__Bacillota_A;c__Clostridia;o__Lachnospirales;f__Lachnospiraceae;g__RUG115;s__Unclassified	2063542	28	28	2063542	526563	2023	42.32	125775	58153	49
MAG2609	d__Archaea;p__Methanobacteriota;c__Methanobacteria;o__Methanobacteriales;f__Methanobacteriaceae;g__Methanobrevibacter_A;s__Methanobrevibacter_A sp900769095	1619527	30	30	1619527	290852	1698	31.13	108382	35393	34
MAG1544	d__Bacteria;p__Cyanobacteriota;c__Vampirovibrionia;o__Gastranaerophilales;f__Gastranaerophilaceae;g__CAG-196;s__Unclassified	1878104	77	77	1878104	230978	1859	34.75	79386	16128	41
MAG2943	d__Bacteria;p__Cyanobacteriota;c__Vampirovibrionia;o__Gastranaerophilales;f__Gastranaerophilaceae;g__CAG-196;s__CAG-196 sp934754655	1706091	103	103	1706091	90297	1671	30.72	30129	8939	35
MAG2283	d__Bacteria;p__Bacillota_A;c__Clostridia;o__Oscillospirales;f__Acutalibacteraceae;g__UMGS1224;s__Unclassified	1114155	42	42	1114155	122250	1138	31.67	50379	13404	37
MAG3193	d__Bacteria;p__Bacillota;c__Bacilli;o__Lactobacillales;f__Lactobacillaceae;g__Ligilactobacillus;s__Ligilactobacillus ruminis	1835147	81	81	1835147	136971	1746	43.59	38264	11341	41
MAG3529	d__Bacteria;p__Bacillota_A;c__Clostridia;o__Christensenellales;f__CAG-138;g__SFDB01;s__SFDB01 sp004558825	1565303	64	64	1565303	166308	1489	51.08	33590	11978	44
MAG1549	d__Bacteria;p__Pseudomonadota;c__Alphaproteobacteria;o__Rhizobiales;f__Xanthobacteraceae;g__Afipia;s__Unclassified	4720823	76	76	4720823	460304	4562	61.01	133067	27308	47
MAG2531	d__Bacteria;p__Pseudomonadota;c__Gammaproteobacteria;o__Enterobacterales;f__Enterobacteriaceae;g__Escherichia;s__Escherichia coli	4362016	224	224	4362016	172099	4199	50.75	32742	8473	78
MAG2268	d__Bacteria;p__Bacillota;c__Bacilli;o__Lactobacillales;f__Lactobacillaceae;g__Limosilactobacillus;s__Unclassified	1659490	93	93	1659490	105786	1622	50.04	31080	9611	40
MAG376	d__Bacteria;p__Bacillota_A;c__Clostridia;o__Lachnospirales;f__Lachnospiraceae;g__Wujia;s__Unclassified	3062703	314	314	3062703	147457	3063	35.67	22762	3304	41
MAG3059	d__Bacteria;p__Bacillota_A;c__Clostridia;o__Lachnospirales;f__Lachnospiraceae;g__UBA7050;s__Unclassified	2765615	72	72	2765615	201171	2469	44.67	63285	19315	38
MAG511	d__Bacteria;p__Fibrobacterota;c__Fibrobacteria;o__Fibrobacterales;f__Fibrobacteraceae;g__Hallerella;s__Hallerella succinigenes	2622328	74	74	2622328	116894	2316	49.57	67758	22406	43
MAG85	d__Bacteria;p__Cyanobacteriota;c__Vampirovibrionia;o__Gastranaerophilales;f__Gastranaerophilaceae;g__Stercorousia;s__Stercorousia sp900769645	1872563	76	76	1872563	79674	1826	35.53	44294	13127	40
MAG3533	d__Bacteria;p__Bacillota;c__Bacilli;o__Lactobacillales;f__Lactobacillaceae;g__Lactobacillus;s__Lactobacillus amylovorus	1779888	198	198	1779888	62564	1887	38.21	15633	3878	36
MAG1912	d__Bacteria;p__Bacillota_A;c__Clostridia;o__Oscillospirales;f__Ruminococcaceae;g__Ruminiclostridium_E;s__Ruminiclostridium_E sp016297165	2210282	63	63	2210282	229200	1994	44.69	49368	16304	43
MAG1555	d__Bacteria;p__Bacillota_A;c__Clostridia;o__Oscillospirales;f__Oscillospiraceae;g__F23-B02;s__F23-B02 sp004556755	1546704	42	42	1546704	110565	1491	54.86	55521	23640	36
MAG2934	d__Bacteria;p__Bacillota_A;c__Clostridia;o__Oscillospirales;f__Ruminococcaceae;g__Ruminiclostridium_E;s__Ruminiclostridium_E sp016297165	2033090	213	213	2033090	43853	1942	44.97	15456	4850	31
MAG3668	d__Bacteria;p__Spirochaetota;c__Spirochaetia;o__Treponematales;f__Treponemataceae;g__Treponema_D;s__Treponema_D succinifaciens	2291964	87	87	2291964	226840	2142	39.32	53792	15584	44
MAG3006	d__Bacteria;p__Bacteroidota;c__Bacteroidia;o__Bacteroidales;f__Muribaculaceae;g__CAG-873;s__Unclassified	2367148	68	68	2367148	200955	1958	58.14	102142	21694	44
MAG167	d__Bacteria;p__Bacillota_A;c__Clostridia;o__Oscillospirales;f__Oscillospiraceae;g__F23-B02;s__F23-B02 sp004556755	1587127	51	51	1587127	101856	1541	54.72	47073	18362	38
MAG921	d__Bacteria;p__Bacteroidota;c__Bacteroidia;o__Bacteroidales;f__F082;g__Limimorpha;s__Limimorpha sp900769945	2111557	178	178	2111557	63084	1897	45.04	17141	5305	49
MAG432	d__Bacteria;p__Bacillota_A;c__Clostridia;o__Oscillospirales;f__Acutalibacteraceae;g__UBA1417;s__UBA1417 sp003531055	2163634	37	37	2163634	167730	2026	53.78	94325	32489	45
MAG2927	d__Bacteria;p__Bacillota_A;c__Clostridia;o__Oscillospirales;f__Ruminococcaceae;g__Gemmiger;s__Gemmiger qucibialis	2417096	276	276	2417096	66187	2108	56.37	15067	3837	38
MAG3524	d__Archaea;p__Methanobacteriota;c__Methanobacteria;o__Methanobacteriales;f__Methanobacteriaceae;g__Methanobrevibacter_A;s__Methanobrevibacter_A smithii	1638089	29	29	1638089	182410	1650	31.35	125766	50320	33
MAG1122	d__Bacteria;p__Actinomycetota;c__Actinomycetia;o__Propionibacteriales;f__Propionibacteriaceae;g__Luteococcus;s__Luteococcus japonicus	2956468	215	215	2956468	112508	2995	68.2	24467	5987	41
MAG1948	d__Bacteria;p__Bacillota_A;c__Clostridia;o__Christensenellales;f__CAG-917;g__CAG-1138;s__CAG-1138 sp000434675	1314161	106	106	1314161	59321	1231	49.41	18851	6122	31
MAG1543	d__Bacteria;p__Spirochaetota;c__Spirochaetia;o__Treponematales;f__Treponemataceae;g__Treponema_D;s__Treponema_D succinifaciens	2239042	76	76	2239042	128897	2065	39.38	51025	15722	44
MAG3005	d__Bacteria;p__Bacillota_A;c__Clostridia;o__Oscillospirales;f__Oscillospiraceae;g__F23-B02;s__F23-B02 sp004556755	1496357	195	195	1496357	35949	1537	55.09	11835	3541	34
MAG991	d__Bacteria;p__Bacillota_A;c__Clostridia;o__Oscillospirales;f__Oscillospiraceae;g__F23-B02;s__F23-B02 sp004556755	1503506	271	271	1503506	24214	1616	55.1	7706	2814	29
MAG4156	d__Bacteria;p__Bacillota_A;c__Clostridia;o__TANB77;f__CAG-508;g__CAG-273;s__CAG-273 sp003507395	1213439	115	115	1213439	62851	1243	27.59	22837	4076	27
MAG283	d__Bacteria;p__Bacillota_A;c__Clostridia;o__Oscillospirales;f__Ruminococcaceae;g__Ruthenibacterium;s__Ruthenibacterium lactatiformans	2812186	129	129	2812186	126374	2631	58.96	42237	9764	43
MAG2038	d__Bacteria;p__Spirochaetota;c__Spirochaetia;o__Treponematales;f__Treponemataceae;g__Treponema_D;s__Treponema_D sp945868875	3095208	290	290	3095208	75539	2830	34.41	16197	4987	37
MAG2051	d__Bacteria;p__Bacillota_A;c__Clostridia;o__Oscillospirales;f__Oscillospiraceae;g__F23-B02;s__F23-B02 sp004556755	1665546	105	105	1665546	113483	1632	54.58	27657	8029	43
MAG3030	d__Bacteria;p__Bacillota;c__Bacilli;o__Erysipelotrichales;f__Coprobacillaceae;g__Catenibacterium;s__Catenibacterium mitsuokai	2387919	172	172	2387919	79472	2465	33.74	22571	6930	52
MAG4115	d__Bacteria;p__Actinomycetota;c__Coriobacteriia;o__Coriobacteriales;f__Eggerthellaceae;g__CAKUOV01;s__Unclassified	2001882	202	202	2001882	148592	1782	54.47	16566	4122	43
MAG3981	d__Bacteria;p__Bacillota_A;c__Clostridia;o__Lachnospirales;f__Lachnospiraceae;g__UBA1066;s__Unclassified	1954196	242	242	1954196	45914	1942	56.33	11672	3587	45
MAG3483	d__Bacteria;p__Bacillota_A;c__Clostridia;o__Oscillospirales;f__Unclassified;g__Unclassified;s__Unclassified	1590030	89	89	1590030	65358	1509	48.13	25942	9590	32
MAG3624	d__Bacteria;p__Bacteroidota;c__Bacteroidia;o__Bacteroidales;f__Bacteroidaceae;g__Prevotella;s__Prevotella sp002251295	2709522	91	91	2709522	171132	2267	46.3	59267	16102	40
MAG2499	d__Bacteria;p__Actinomycetota;c__Coriobacteriia;o__Coriobacteriales;f__UMGS124;g__UMGS124;s__UMGS124 sp019420325	2528394	415	415	2528394	55394	2332	61.95	7681	3014	56
MAG1648	d__Bacteria;p__Desulfobacterota;c__Desulfovibrionia;o__Desulfovibrionales;f__Desulfovibrionaceae;g__Desulfovibrio;s__Desulfovibrio sp900556755	2214919	251	251	2214919	82884	2008	64.41	13935	4004	47
MAG1490	d__Bacteria;p__Bacillota_A;c__Clostridia;o__Oscillospirales;f__Acutalibacteraceae;g__UBA1417;s__UBA1417 sp003531055	2123788	103	103	2123788	140466	2018	53.71	38423	8558	41
MAG1274	d__Bacteria;p__Bacillota_A;c__Clostridia;o__Oscillospirales;f__Acutalibacteraceae;g__UMGS1224;s__Unclassified	1322219	80	80	1322219	220755	1382	31.81	105723	6763	38
MAG228	d__Bacteria;p__Bacillota_A;c__Clostridia;o__Oscillospirales;f__Acutalibacteraceae;g__DTU089;s__DTU089 sp002440045	1885917	122	122	1885917	114287	1737	45.16	24511	7320	31
MAG221	d__Bacteria;p__Bacillota_A;c__Clostridia;o__Oscillospirales;f__Ruminococcaceae;g__Gemmiger;s__Gemmiger qucibialis	2169369	419	419	2169369	38134	2009	56.85	6967	2480	30
MAG2153	d__Bacteria;p__Bacillota_A;c__Clostridia;o__Oscillospirales;f__CAG-382;g__UBA1206;s__UBA1206 sp000433115	1761945	146	146	1761945	75861	1667	49.82	17438	5946	35
MAG824	d__Bacteria;p__Verrucomicrobiota;c__Verrucomicrobiae;o__Verrucomicrobiales;f__Akkermansiaceae;g__Akkermansia;s__Unclassified	2452120	160	160	2452120	96203	2117	60.37	27923	8416	50
MAG386	d__Bacteria;p__Bacillota_A;c__Clostridia;o__Christensenellales;f__CAG-74;g__SFMI01;s__SFMI01 sp004556155	2488379	133	133	2488379	100166	2360	58.58	40559	8424	43
MAG1635	d__Bacteria;p__Bacillota_A;c__Clostridia;o__Oscillospirales;f__Oscillospiraceae;g__F23-B02;s__F23-B02 sp004556755	1432079	270	270	1432079	27548	1524	55.24	7778	2541	40
MAG4069	d__Bacteria;p__Bacteroidota;c__Bacteroidia;o__Bacteroidales;f__F082;g__Limimorpha;s__Limimorpha sp900769945	2227587	546	546	2227587	15567	2417	45.13	4958	2153	44
MAG368	d__Bacteria;p__Bacillota_B;c__Dehalobacteriia;o__UBA7702;f__UBA7702;g__UBA7702;s__Unclassified	2061339	101	101	2061339	96269	2014	50.48	38048	10032	45
MAG2281	d__Bacteria;p__Spirochaetota;c__Spirochaetia;o__Treponematales;f__Treponemataceae;g__Treponema_D;s__Treponema_D sp016293495	2357881	66	66	2357881	141436	2080	37.98	71208	18369	34
MAG2229	d__Bacteria;p__Bacillota_A;c__Clostridia;o__Lachnospirales;f__Lachnospiraceae;g__RGIG8767;s__RGIG8767 sp016294075	2136232	104	104	2136232	112660	2068	39.71	37941	10756	45
MAG783	d__Bacteria;p__Spirochaetota;c__Spirochaetia;o__Treponematales;f__Treponemataceae;g__Treponema_D;s__Treponema_D sp900769975	2843332	178	178	2843332	114667	2515	34.92	28954	7126	43
MAG2964	d__Bacteria;p__Bacillota_A;c__Clostridia;o__Oscillospirales;f__Acutalibacteraceae;g__UMGS1224;s__Unclassified	1144006	40	40	1144006	310219	1165	31.55	167054	21707	39
MAG3219	d__Bacteria;p__Bacillota_A;c__Clostridia;o__Oscillospirales;f__Oscillospiraceae;g__Evtepia;s__Evtepia sp004551945	1996887	361	361	1996887	24009	2079	61.72	7403	2593	39
MAG3548	d__Bacteria;p__Bacillota_A;c__Clostridia;o__Peptostreptococcales;f__Anaerovoracaceae;g__RGIG9096;s__Unclassified	2001331	149	149	2001331	102855	1900	40.31	21969	5773	28
MAG3185	d__Bacteria;p__Bacillota_A;c__Clostridia;o__Oscillospirales;f__Butyricicoccaceae;g__JAEDEU01;s__JAEDEU01 sp016293155	1811022	213	213	1811022	43280	1848	54.86	10828	4400	35
MAG1952	d__Bacteria;p__Bacillota_A;c__Clostridia;o__Lachnospirales;f__Lachnospiraceae;g__KLE1615;s__KLE1615 sp900066985	2481985	196	196	2481985	73797	2222	41.41	18292	5979	42
MAG4062	d__Bacteria;p__Pseudomonadota;c__Alphaproteobacteria;o__Rs-D84;f__Rs-D84;g__Enterousia;s__Enterousia sp016301865	1082366	39	39	1082366	156245	1110	43.86	54107	17808	46
MAG3307	d__Bacteria;p__Bacillota_A;c__Clostridia;o__Oscillospirales;f__Acutalibacteraceae;g__DTU089;s__Unclassified	1864577	189	189	1864577	61305	1794	43.64	14092	5291	26
MAG3922	d__Bacteria;p__Bacillota_A;c__Clostridia;o__Peptostreptococcales;f__Anaerovoracaceae;g__Eubacterium_T;s__Eubacterium_T pyruvativorans	1943767	65	65	1943767	232571	1701	55.61	77315	16102	51
MAG2898	d__Bacteria;p__Actinomycetota;c__Coriobacteriia;o__Coriobacteriales;f__Eggerthellaceae;g__W1P20-047;s__W1P20-047 sp004555335	1930128	213	213	1930128	60693	1811	58.97	13775	4002	49
MAG1478	d__Bacteria;p__Bacteroidota;c__Bacteroidia;o__Bacteroidales;f__P3;g__Onthomorpha;s__Onthomorpha sp004551865	1963558	129	129	1963558	106499	1748	42.24	25903	7626	37
MAG2323	d__Bacteria;p__Bacillota_A;c__Clostridia;o__Oscillospirales;f__Acutalibacteraceae;g__Eubacterium_R;s__Eubacterium_R sp945224895	1848563	112	112	1848563	85823	1701	39.42	24791	8816	40
MAG1257	d__Bacteria;p__Actinomycetota;c__Coriobacteriia;o__Coriobacteriales;f__UMGS124;g__UMGS124;s__UMGS124 sp900555105	2413850	318	318	2413850	55137	2170	61.87	11412	3399	58
MAG400	d__Bacteria;p__Bacillota;c__Bacilli;o__Erysipelotrichales;f__Erysipelotrichaceae;g__Absicoccus;s__Absicoccus porci	1867102	99	99	1867102	138522	1992	37.9	31444	8444	42
MAG983	d__Bacteria;p__Bacillota_A;c__Clostridia;o__Oscillospirales;f__Acutalibacteraceae;g__DTU089;s__Unclassified	1614802	274	274	1614802	26298	1629	43.94	7813	2839	19
MAG2312	d__Bacteria;p__Bacillota;c__Bacilli;o__Lactobacillales;f__Streptococcaceae;g__Streptococcus;s__Streptococcus hyointestinalis	2037034	203	203	2037034	43788	2139	42.8	15655	4763	19
MAG2763	d__Bacteria;p__Patescibacteria;c__Saccharimonadia;o__Saccharimonadales;f__Nanosyncoccaceae;g__UBA2834;s__UBA2834 sp004561445	773546	56	56	773546	59551	782	44.79	20792	6676	41
MAG530	d__Bacteria;p__Bacillota_A;c__Clostridia;o__Oscillospirales;f__Acutalibacteraceae;g__CAG-177;s__CAG-177 sp000431775	2072534	44	44	2072534	232779	1860	53.5	89834	24732	40
MAG2169	d__Bacteria;p__Actinomycetota;c__Actinomycetia;o__Actinomycetales;f__Cellulomonadaceae;g__Flavimobilis;s__Unclassified	2529763	91	91	2529763	227649	2403	63.6	52315	14436	44
MAG3536	d__Bacteria;p__Bacillota;c__Bacilli;o__RF39;f__UBA660;g__CAG-533;s__CAG-533 sp004563275	1029286	81	81	1029286	53016	1086	26.95	24025	5586	33
MAG3504	d__Bacteria;p__Spirochaetota;c__Spirochaetia;o__Treponematales;f__Treponemataceae;g__Treponema_D;s__Treponema_D sp900769985	2434246	55	55	2434246	264942	2185	37.15	94056	23059	39
MAG239	d__Bacteria;p__Bacillota_A;c__Clostridia;o__Oscillospirales;f__Oscillospiraceae;g__UBA2658;s__UBA2658 sp018385135	1834398	16	16	1834398	424371	1674	51.54	168885	62175	42
MAG2506	d__Bacteria;p__Bacillota_A;c__Clostridia;o__Peptostreptococcales;f__Anaerovoracaceae;g__UMGS973;s__UMGS973 sp016293805	2041844	247	247	2041844	116161	2117	42.55	14809	3334	45
MAG65	d__Bacteria;p__Bacillota_A;c__Clostridia;o__Christensenellales;f__CAG-138;g__SFEL01;s__SFEL01 sp004557245	2047900	195	195	2047900	87155	1981	52.78	22776	4734	65
MAG424	d__Bacteria;p__Bacillota_A;c__Clostridia;o__Oscillospirales;f__Oscillospiraceae;g__Evtepia;s__Evtepia sp004551945	2244537	86	86	2244537	93385	2129	60.85	48856	12798	43
MAG4025	d__Bacteria;p__Bacillota;c__Bacilli;o__Lactobacillales;f__Streptococcaceae;g__Streptococcus;s__Streptococcus alactolyticus	1647223	56	56	1647223	110805	1661	40.69	54169	16777	16
MAG1902	d__Bacteria;p__Bacillota_A;c__Clostridia;o__Lachnospirales;f__Cellulosilyticaceae;g__Cellulosilyticum;s__Unclassified	2782594	143	143	2782594	96104	2436	32.91	33294	10240	68
MAG1263	d__Bacteria;p__Bacillota_A;c__Clostridia;o__UBA1212;f__SIG427;g__SIG427;s__Unclassified	1693612	89	89	1693612	80693	1620	41.59	28363	10477	36
MAG2132	d__Bacteria;p__Bacillota_A;c__Clostridia;o__Oscillospirales;f__Oscillospiraceae;g__Evtepia;s__Evtepia sp004551945	2131843	231	231	2131843	39112	2133	61.46	13306	4410	46
MAG2493	d__Bacteria;p__Bacillota_A;c__Clostridia;o__Lachnospirales;f__Lachnospiraceae;g__RGIG4034;s__RGIG4034 sp016293925	2231337	63	63	2231337	114123	2040	48.59	48791	18083	38
MAG2199	d__Bacteria;p__Bacillota_A;c__Clostridia;o__TANB77;f__CAG-508;g__UMGS1781;s__UMGS1781 sp004554705	1157015	45	45	1157015	214304	1229	28.39	76283	13228	31
MAG845	d__Bacteria;p__Actinomycetota;c__Coriobacteriia;o__Coriobacteriales;f__Eggerthellaceae;g__CAKUOV01;s__Unclassified	1771151	129	129	1771151	81428	1580	61.9	22262	5960	41
MAG390	d__Archaea;p__Methanobacteriota;c__Methanobacteria;o__Methanobacteriales;f__Methanobacteriaceae;g__Methanosphaera;s__Methanosphaera sp022768985	1584775	13	13	1584775	437337	1413	29.4	377866	54921	39
MAG2233	d__Bacteria;p__Bacillota_A;c__Clostridia;o__Christensenellales;f__CAG-138;g__SFDB01;s__SFDB01 sp004558825	1523671	188	188	1523671	87365	1513	51.28	13068	3528	30
MAG3495	d__Bacteria;p__Bacillota_A;c__Clostridia;o__Peptostreptococcales;f__Anaerovoracaceae;g__Lentihominibacter;s__Unclassified	1971388	88	88	1971388	209978	1897	42.88	100220	12913	42
MAG1332	d__Bacteria;p__Bacteroidota;c__Bacteroidia;o__Bacteroidales;f__UBA932;g__Cryptobacteroides;s__Unclassified	1661732	46	46	1661732	133933	1443	48.16	52185	20939	36
MAG1411	d__Bacteria;p__Bacillota_A;c__Clostridia;o__TANB77;f__CAG-508;g__CAG-273;s__CAG-273 sp003507395	1159387	65	65	1159387	148261	1169	27.69	48150	8132	31
MAG1910	d__Bacteria;p__Bacteroidota;c__Bacteroidia;o__Bacteroidales;f__P3;g__Onthomorpha;s__Onthomorpha sp004551865	1912365	67	67	1912365	114601	1698	42.26	42508	14995	36
MAG1296	d__Bacteria;p__Bacillota_A;c__Clostridia;o__Oscillospirales;f__Butyricicoccaceae;g__JAEDEU01;s__JAEDEU01 sp016293155	1884755	316	316	1884755	35102	1998	54.76	8530	2807	34
MAG271	d__Bacteria;p__Pseudomonadota;c__Alphaproteobacteria;o__Rs-D84;f__Rs-D84;g__Enterousia;s__Enterousia sp016301865	986957	32	32	986957	156580	989	43.61	77509	14475	45
MAG1824	d__Bacteria;p__Bacteroidota;c__Bacteroidia;o__Bacteroidales;f__P3;g__Onthomorpha;s__Onthomorpha sp004551865	1817873	153	153	1817873	54303	1664	42.32	19523	5599	36
MAG2667	d__Bacteria;p__Bacteroidota;c__Bacteroidia;o__Bacteroidales;f__P3;g__Onthomorpha;s__Onthomorpha sp004551865	1854659	122	122	1854659	81304	1647	42.44	24292	7355	33
MAG2509	d__Bacteria;p__Bacillota_A;c__Clostridia;o__Oscillospirales;f__Oscillospiraceae;g__F23-B02;s__F23-B02 sp004556755	1425266	284	284	1425266	34549	1536	55.26	6638	2433	28
MAG889	d__Bacteria;p__Bacillota_A;c__Clostridia;o__Oscillospirales;f__Oscillospiraceae;g__ER4;s__ER4 sp016295615	1394767	267	267	1394767	32877	1520	57.99	7999	2190	26
MAG3908	d__Bacteria;p__Bacillota_A;c__Clostridia;o__Oscillospirales;f__Ruminococcaceae;g__UBA3818;s__UBA3818 sp002369315	1793194	56	56	1793194	147031	1776	51.17	54170	18217	38
MAG2959	d__Bacteria;p__Bacteroidota;c__Bacteroidia;o__Bacteroidales;f__Muribaculaceae;g__CAG-873;s__CAG-873 sp900550395	1915087	204	204	1915087	48616	1796	58.1	13761	4543	36
MAG31	d__Bacteria;p__Bacillota_A;c__Clostridia;o__Oscillospirales;f__Acutalibacteraceae;g__UBA1081;s__UBA1081 sp022763825	2180635	89	89	2180635	85133	1971	44.48	35429	12551	37
MAG1899	d__Bacteria;p__Pseudomonadota;c__Alphaproteobacteria;o__Rs-D84;f__Rs-D84;g__Enterousia;s__Enterousia sp016301865	983886	44	44	983886	77162	987	43.57	38304	11008	46
MAG3121	d__Bacteria;p__Bacteroidota;c__Bacteroidia;o__Bacteroidales;f__F082;g__Limimorpha;s__Limimorpha sp900769945	2211565	42	42	2211565	219502	1908	44.5	90703	26113	48
MAG1939	d__Bacteria;p__Bacteroidota;c__Bacteroidia;o__Bacteroidales;f__UBA932;g__Cryptobacteroides;s__Cryptobacteroides sp000433355	3125581	126	126	3125581	145727	2508	51.5	41598	12012	43
MAG1988	d__Bacteria;p__Bacillota_A;c__Clostridia;o__Christensenellales;f__CAG-138;g__SFDB01;s__SFDB01 sp004558825	1567663	101	101	1567663	111660	1501	51.1	27224	7296	47
MAG2227	d__Bacteria;p__Bacillota_A;c__Clostridia;o__TANB77;f__CAG-508;g__CAG-492;s__CAG-492 sp900557045	1680572	73	73	1680572	177353	1642	26.76	57722	11921	30
MAG131	d__Bacteria;p__Bacillota_A;c__Clostridia;o__Peptostreptococcales;f__Anaerovoracaceae;g__Eubacterium_T;s__Eubacterium_T saphenum_A	2157750	68	68	2157750	296219	1858	49.95	73723	12749	35
MAG2044	d__Bacteria;p__Bacillota_A;c__Clostridia;o__Christensenellales;f__CAG-74;g__Limiplasma;s__Limiplasma sp016297535	2694888	122	122	2694888	121059	2433	57.93	34561	10938	52
MAG2309	d__Bacteria;p__Patescibacteria;c__Saccharimonadia;o__Saccharimonadales;f__Nanosyncoccaceae;g__UBA2834;s__UBA2834 sp004561445	825938	88	88	825938	72061	869	44.98	16235	4649	42
MAG2189	d__Bacteria;p__Bacteroidota;c__Bacteroidia;o__Bacteroidales;f__F082;g__Limimorpha;s__Limimorpha sp900769945	1834102	323	323	1834102	40204	1772	45.19	7883	2663	38
MAG980	d__Bacteria;p__Bacillota_A;c__Clostridia;o__Oscillospirales;f__Acutalibacteraceae;g__Eubacterium_R;s__Eubacterium_R sp945876745	1978134	78	78	1978134	128834	1838	41.04	39594	11517	37
MAG2716	d__Bacteria;p__Bacillota_A;c__Clostridia;o__Oscillospirales;f__Acutalibacteraceae;g__UMGS1491;s__Unclassified	986803	115	115	986803	36185	1066	32.32	11791	4494	36
MAG2224	d__Bacteria;p__Bacillota_A;c__Clostridia;o__Lachnospirales;f__Lachnospiraceae;g__UBA1066;s__Unclassified	1770799	504	504	1770799	20034	1995	56.41	4322	1859	36
MAG2467	d__Bacteria;p__Bacillota_A;c__Clostridia;o__Oscillospirales;f__Acutalibacteraceae;g__CAG-488;s__Unclassified	2224157	162	162	2224157	112809	2083	45.79	21457	6195	40
MAG185	d__Bacteria;p__Actinomycetota;c__Coriobacteriia;o__Coriobacteriales;f__UMGS124;g__UMGS124;s__UMGS124 sp019420325	2329379	384	384	2329379	52426	2148	62.05	8027	2764	54
MAG2179	d__Bacteria;p__Bacteroidota;c__Bacteroidia;o__Bacteroidales;f__UBA932;g__Cryptobacteroides;s__Cryptobacteroides sp016295245	1860028	285	285	1860028	58582	1726	54.24	11254	2781	35
MAG1720	d__Bacteria;p__Bacillota_A;c__Clostridia;o__Oscillospirales;f__Acutalibacteraceae;g__RUG806;s__RUG806 sp016297645	2136279	133	133	2136279	68247	1860	49.19	23639	8234	33
MAG1820	d__Bacteria;p__Bacillota_A;c__Clostridia;o__Oscillospirales;f__Oscillospiraceae;g__Vescimonas;s__Vescimonas sp000435555	1835168	50	50	1835168	172679	1761	60.52	90307	21647	57
MAG3999	d__Bacteria;p__Bacillota_A;c__Clostridia;o__Christensenellales;f__CAG-314;g__SFEB01;s__SFEB01 sp004558105	1211171	122	122	1211171	31791	1220	44.78	14571	5198	42
MAG1129	d__Bacteria;p__Bacillota_A;c__Clostridia;o__Oscillospirales;f__Acutalibacteraceae;g__UBA737;s__Unclassified	1435313	304	304	1435313	35345	1560	43.08	7128	2003	24
MAG416	d__Bacteria;p__Bacillota_A;c__Clostridia;o__Oscillospirales;f__Acutalibacteraceae;g__Fimenecus;s__Fimenecus sp004556705	1413011	281	281	1413011	28220	1508	43.41	6500	2638	29
MAG2494	d__Bacteria;p__Bacillota_A;c__Clostridia;o__Lachnospirales;f__Lachnospiraceae;g__Unclassified;s__Unclassified	2060227	36	36	2060227	273531	1935	35.88	141646	41270	44
MAG1096	d__Bacteria;p__Bacillota_A;c__Clostridia;o__Christensenellales;f__CAG-138;g__PeH17;s__PeH17 sp900542285	1540117	328	328	1540117	32613	1616	50.15	6155	2268	29
MAG1195	d__Bacteria;p__Bacillota_A;c__Clostridia;o__Oscillospirales;f__Oscillospiraceae;g__Evtepia;s__Evtepia sp004551945	1863910	316	316	1863910	25156	1979	61.69	7402	3004	30
MAG2953	d__Bacteria;p__Bacteroidota;c__Bacteroidia;o__Bacteroidales;f__UBA932;g__Cryptobacteroides;s__Cryptobacteroides sp004552965	2185819	79	79	2185819	144210	1791	53.3	36792	14147	39
MAG3927	d__Bacteria;p__Bacillota;c__Bacilli;o__Lactobacillales;f__Streptococcaceae;g__Streptococcus;s__Streptococcus hyointestinalis	2114337	209	209	2114337	98592	2251	42.52	14686	4537	13
MAG4084	d__Bacteria;p__Bacillota_A;c__Clostridia;o__Christensenellales;f__CAG-138;g__SFDB01;s__SFDB01 sp004558825	1488903	166	166	1488903	50204	1493	51.39	14098	4175	37
MAG3917	d__Bacteria;p__Pseudomonadota;c__Alphaproteobacteria;o__Rhizobiales;f__Rhizobiaceae;g__Paenochrobactrum;s__Unclassified	3400653	464	464	3400653	60412	3522	45.87	9766	3544	37
MAG1765	d__Bacteria;p__Patescibacteria;c__Saccharimonadia;o__Saccharimonadales;f__Nanosyncoccaceae;g__Nanosyncoccus;s__Unclassified	633478	54	54	633478	48751	647	51.29	18643	5860	45
MAG2027	d__Bacteria;p__Bacillota_A;c__Clostridia;o__Oscillospirales;f__Acutalibacteraceae;g__UMGS1491;s__UMGS1491 sp934695425	1097276	22	22	1097276	176946	1078	35.31	87362	35157	43
MAG1787	d__Bacteria;p__Bacillota_A;c__Clostridia;o__Oscillospirales;f__Acutalibacteraceae;g__Eubacterium_R;s__Eubacterium_R sp022772725	1689923	157	157	1689923	49532	1638	41.45	15078	5212	42
MAG3509	d__Bacteria;p__Spirochaetota;c__Spirochaetia;o__Treponematales;f__Treponemataceae;g__Treponema_D;s__Treponema_D sp900769975	2797789	164	164	2797789	105140	2429	34.82	35801	7174	39
MAG2545	d__Bacteria;p__Bacteroidota;c__Bacteroidia;o__Bacteroidales;f__Bacteroidaceae;g__Bacteroides;s__Bacteroides fragilis	4940564	64	64	4940564	402826	4128	43.2	187392	39238	60
MAG1994	d__Bacteria;p__Bacteroidota;c__Bacteroidia;o__Bacteroidales;f__Paludibacteraceae;g__RF16;s__Unclassified	1922790	85	85	1922790	188337	1685	43.76	44379	12338	38
MAG3882	d__Bacteria;p__Bacteroidota;c__Bacteroidia;o__Bacteroidales;f__P3;g__Onthomorpha;s__Onthomorpha sp016296345	1950606	146	146	1950606	57681	1739	42.74	20474	6414	36
MAG1059	d__Bacteria;p__Bacillota_A;c__Clostridia;o__TANB77;f__CAG-508;g__CAG-273;s__Unclassified	1208192	85	85	1208192	96889	1214	28.8	46808	4542	32
MAG2173	d__Bacteria;p__Actinomycetota;c__Actinomycetia;o__Actinomycetales;f__Actinomycetaceae;g__Flaviflexus;s__Unclassified	1914716	154	154	1914716	78142	1887	61.89	22121	4977	44
MAG2929	d__Bacteria;p__Bacillota_A;c__Clostridia;o__Oscillospirales;f__Acutalibacteraceae;g__UBA3753;s__Unclassified	1119369	35	35	1119369	223516	1169	29.36	89600	19504	37
MAG1127	d__Bacteria;p__Bacillota_A;c__Clostridia;o__Lachnospirales;f__Lachnospiraceae;g__Acetatifactor;s__Acetatifactor sp018385425	2599106	90	90	2599106	123175	2347	49.77	48642	17665	40
MAG1386	d__Bacteria;p__Bacillota_A;c__Clostridia;o__Christensenellales;f__CAG-138;g__SFDB01;s__SFDB01 sp004558825	1556862	181	181	1556862	79115	1542	51.3	17207	3766	37
MAG2848	d__Bacteria;p__Actinomycetota;c__Coriobacteriia;o__Coriobacteriales;f__UMGS124;g__UMGS124;s__UMGS124 sp019420325	2200280	288	288	2200280	40318	1974	61.99	9600	3680	56
MAG1731	d__Bacteria;p__Bacillota;c__Bacilli;o__Erysipelotrichales;f__Coprobacillaceae;g__Faecalibacillus;s__Unclassified	2276681	193	193	2276681	118895	2409	29.83	18254	5394	33
MAG3672	d__Bacteria;p__Bacillota_A;c__Clostridia;o__Oscillospirales;f__Acutalibacteraceae;g__CAG-177;s__CAG-177 sp003514385	1997043	42	42	1997043	248574	1832	51.88	82414	21945	45
MAG1477	d__Bacteria;p__Bacillota_A;c__Clostridia;o__Lachnospirales;f__Lachnospiraceae;g__UBA1066;s__Unclassified	1962923	248	248	1962923	50659	1966	56.35	11982	3690	46
MAG472	d__Bacteria;p__Spirochaetota;c__Spirochaetia;o__Treponematales;f__Treponemataceae;g__Treponema_D;s__Unclassified	2850099	196	196	2850099	67571	2487	34.35	27044	7179	38
MAG860	d__Bacteria;p__Bacillota_A;c__Clostridia;o__Christensenellales;f__UBA1242;g__UBA11490;s__Unclassified	1126798	129	129	1126798	43258	1014	32.89	16054	3670	24
MAG693	d__Bacteria;p__Bacillota;c__Bacilli;o__Erysipelotrichales;f__Erysipelotrichaceae;g__JAHHTG01;s__Unclassified	1499496	228	228	1499496	59431	1597	34.39	9185	2731	39
MAG3299	d__Bacteria;p__Bacteroidota;c__Bacteroidia;o__Bacteroidales;f__P3;g__Onthomorpha;s__Onthomorpha sp004551865	1715205	383	383	1715205	20595	1769	42.48	5968	2172	29
MAG2442	d__Bacteria;p__Synergistota;c__Synergistia;o__Synergistales;f__Synergistaceae;g__Cloacibacillus;s__Cloacibacillus porcorum	2969242	135	135	2969242	203930	2654	56.14	45316	9696	39
MAG3541	d__Bacteria;p__Bacillota_A;c__Clostridia;o__Peptostreptococcales;f__Anaerovoracaceae;g__Lentihominibacter;s__Unclassified	1768275	54	54	1768275	105821	1705	42.99	49471	16205	21
MAG3347	d__Bacteria;p__Bacillota_A;c__Clostridia;o__TANB77;f__CAG-508;g__CAG-452;s__Unclassified	1182983	125	125	1182983	48642	1312	27.39	14282	4913	32
MAG2204	d__Bacteria;p__Bacillota_A;c__Clostridia;o__Oscillospirales;f__Acutalibacteraceae;g__CAG-177;s__CAG-177 sp016295895	2300056	304	304	2300056	51510	2241	45.62	11071	3916	33
MAG4098	d__Bacteria;p__Bacillota_A;c__Clostridia;o__Oscillospirales;f__Ruminococcaceae;g__UBA3818;s__UBA3818 sp002369315	1767483	212	212	1767483	39637	1851	51.27	12880	3891	32
MAG1168	d__Bacteria;p__Bacillota_A;c__Clostridia;o__Lachnospirales;f__Lachnospiraceae;g__Acetatifactor;s__Acetatifactor sp945609985	3051689	121	121	3051689	196664	2886	42.81	54757	14883	45
MAG2694	d__Bacteria;p__Bacillota;c__Bacilli;o__Erysipelotrichales;f__Erysipelotrichaceae;g__Floccifex;s__Floccifex porci	1802675	92	92	1802675	108009	1851	33.41	31278	10260	45
MAG2026	d__Bacteria;p__Bacillota_A;c__Clostridia;o__Oscillospirales;f__Acutalibacteraceae;g__UBA737;s__UBA737 sp934466515	1669208	165	165	1669208	68482	1666	41.31	13835	5333	34
MAG923	d__Bacteria;p__Bacillota_A;c__Clostridia;o__Lachnospirales;f__Lachnospiraceae;g__Unclassified;s__Unclassified	4548286	571	571	4548286	98119	4666	37.46	13435	3300	70
MAG2819	d__Bacteria;p__Bacillota_A;c__Clostridia;o__Christensenellales;f__CAG-74;g__Unclassified;s__Unclassified	3065755	218	218	3065755	65868	2793	59.14	18839	7500	46
MAG2624	d__Bacteria;p__Bacteroidota;c__Bacteroidia;o__Bacteroidales;f__UBA932;g__Cryptobacteroides;s__Cryptobacteroides sp004556005	2009031	170	170	2009031	95252	1786	51.65	24351	4353	36
MAG119	d__Bacteria;p__Bacillota;c__Bacilli;o__RF39;f__UBA660;g__RUG11241;s__RUG11241 sp934162285	1205907	74	74	1205907	85688	1271	26.55	32609	6209	36
MAG3437	d__Bacteria;p__Cyanobacteriota;c__Vampirovibrionia;o__Gastranaerophilales;f__CAJFVJ01;g__JAEWLZ01;s__Unclassified	1561851	33	33	1561851	219789	1552	32.19	92424	25145	36
MAG1926	d__Bacteria;p__Bacillota_A;c__Clostridia;o__Lachnospirales;f__Lachnospiraceae;g__Dorea_A;s__Dorea_A sp016295505	2497685	270	270	2497685	63478	2527	43.41	12502	4254	48
MAG1022	d__Bacteria;p__Actinomycetota;c__Coriobacteriia;o__Coriobacteriales;f__Eggerthellaceae;g__CAKUOV01;s__Unclassified	1727581	170	170	1727581	41741	1560	61.94	15894	4630	39
MAG1783	d__Bacteria;p__Bacillota_A;c__Clostridia;o__Lachnospirales;f__Lachnospiraceae;g__UMGS2037;s__UMGS2037 sp945643825	2631056	276	276	2631056	78008	2649	44.87	17303	3780	21
MAG1315	d__Bacteria;p__Bacillota_A;c__Clostridia;o__UBA1212;f__SIG427;g__SIG427;s__Unclassified	1657290	41	41	1657290	312986	1552	41.53	64788	21708	32
MAG2972	d__Bacteria;p__Bacillota_A;c__Clostridia;o__Lachnospirales;f__Lachnospiraceae;g__UBA1066;s__Unclassified	1907217	326	326	1907217	31532	1965	56.32	8018	2811	41
MAG2671	d__Bacteria;p__Bacillota_A;c__Clostridia;o__Oscillospirales;f__Acutalibacteraceae;g__UBA7067;s__Unclassified	2200653	157	157	2200653	97450	2101	43.28	29053	5486	46
MAG764	d__Bacteria;p__Bacillota_A;c__Clostridia;o__Oscillospirales;f__Oscillospiraceae;g__Faecousia;s__Unclassified	1949747	120	120	1949747	82212	1872	52.81	29591	9050	30
MAG1177	d__Bacteria;p__Bacillota_A;c__Clostridia;o__TANB77;f__CAG-508;g__UMGS1994;s__UMGS1994 sp934130285	1438981	106	106	1438981	72736	1411	28.73	25539	6312	24
MAG3454	d__Bacteria;p__Bacteroidota;c__Bacteroidia;o__Bacteroidales;f__P3;g__Onthomorpha;s__Onthomorpha sp004551865	1722829	296	296	1722829	20655	1670	42.49	7660	3064	34
MAG4100	d__Bacteria;p__Bacillota_A;c__Clostridia;o__Oscillospirales;f__Oscillospiraceae;g__F23-B02;s__Unclassified	1858739	169	169	1858739	93036	1854	54.82	17430	5046	31
MAG2687	d__Bacteria;p__Actinomycetota;c__Actinomycetia;o__Actinomycetales;f__Bifidobacteriaceae;g__Bifidobacterium;s__Bifidobacterium pseudolongum	1768457	113	113	1768457	163598	1554	63.4	36145	7915	47
MAG3543	d__Bacteria;p__Bacillota_A;c__Clostridia;o__Christensenellales;f__CAG-138;g__CAG-1024;s__CAG-1024 sp004554165	1960472	247	247	1960472	41692	1866	60.9	12535	3468	32
MAG3348	d__Bacteria;p__Bacillota_A;c__Clostridia;o__Peptostreptococcales;f__Anaerovoracaceae;g__Lentihominibacter;s__Lentihominibacter sp022773945	1671205	86	86	1671205	127736	1593	49.77	32473	8496	31
MAG2880	d__Bacteria;p__Bacillota;c__Bacilli;o__RF39;f__UBA660;g__CAG-877;s__CAG-877 sp934168205	1227887	99	99	1227887	72494	1260	28.27	22116	5483	34
MAG2926	d__Archaea;p__Methanobacteriota;c__Methanobacteria;o__Methanobacteriales;f__Methanobacteriaceae;g__Methanobrevibacter_A;s__Unclassified	1691449	35	35	1691449	145260	1905	32.19	78205	25812	32
MAG1791	d__Bacteria;p__Bacillota_A;c__Clostridia;o__Christensenellales;f__CAG-917;g__CAG-349;s__CAG-349 sp001940895	1509090	28	28	1509090	266863	1380	46.62	102156	31693	46
MAG2957	d__Bacteria;p__Bacillota_A;c__Clostridia;o__Oscillospirales;f__Oscillospiraceae;g__Evtepia;s__Evtepia sp004551945	2092721	240	240	2092721	38079	2092	61.44	12833	3869	49
MAG3392	d__Bacteria;p__Bacillota_A;c__Clostridia;o__Christensenellales;f__CAG-74;g__HGM11604;s__HGM11604 sp900769875	2341985	233	233	2341985	68044	2211	60.99	15785	4487	36
MAG4147	d__Bacteria;p__Bacillota_A;c__Clostridia;o__Lachnospirales;f__Lachnospiraceae;g__Oribacterium;s__Oribacterium sp004554245	1847341	163	163	1847341	105106	1584	55.29	21689	4295	38
MAG1950	d__Bacteria;p__Bacteroidota;c__Bacteroidia;o__Bacteroidales;f__Muribaculaceae;g__CAG-485;s__CAG-485 sp002491165	2383709	219	219	2383709	55793	2035	55.71	15137	5513	37
MAG56	d__Bacteria;p__Bacillota_A;c__Clostridia;o__Oscillospirales;f__UBA644;g__UBA644;s__UBA644 sp002299265	1746714	137	137	1746714	63566	1702	49.78	18154	6244	32
MAG1434	d__Bacteria;p__Bacillota_A;c__Clostridia;o__Oscillospirales;f__Oscillospiraceae;g__Evtepia;s__Evtepia sp004551945	2068380	465	465	2068380	25953	2206	62.01	7145	1871	29
MAG1398	d__Bacteria;p__Bacillota_A;c__Clostridia;o__Oscillospirales;f__Oscillospiraceae;g__F23-B02;s__F23-B02 sp945613045	1751976	99	99	1751976	99228	1683	54.68	38823	10508	38
MAG3667	d__Bacteria;p__Cyanobacteriota;c__Vampirovibrionia;o__Gastranaerophilales;f__Gastranaerophilaceae;g__CAG-196;s__CAG-196 sp900549855	2033858	97	97	2033858	90108	1935	32.95	31257	10495	33
MAG2980	d__Bacteria;p__Bacillota_A;c__Clostridia;o__Oscillospirales;f__Acutalibacteraceae;g__CAKSCM01;s__CAKSCM01 sp934444365	1870364	57	57	1870364	106092	1604	47.72	55167	19891	39
MAG829	d__Bacteria;p__Bacillota_A;c__Clostridia;o__Oscillospirales;f__Acutalibacteraceae;g__Fimenecus;s__Unclassified	1517207	296	296	1517207	28661	1619	42.95	6622	2425	23
MAG912	d__Bacteria;p__Bacillota_A;c__Clostridia;o__Peptostreptococcales;f__Anaerovoracaceae;g__UMGS973;s__UMGS973 sp016293805	1520487	151	151	1520487	45719	1578	42.95	15555	4981	42
MAG3846	d__Bacteria;p__Bacillota_A;c__Clostridia;o__Christensenellales;f__CAG-138;g__SFEL01;s__SFEL01 sp004557245	1554966	374	374	1554966	25683	1732	53.49	4849	2231	20
MAG3408	d__Bacteria;p__Bacillota_A;c__Clostridia;o__Christensenellales;f__CAG-138;g__JAEDJH01;s__JAEDJH01 sp016296415	1586379	37	37	1586379	122217	1499	51.53	82513	17373	47
MAG1971	d__Bacteria;p__Bacillota_A;c__Clostridia;o__Lachnospirales;f__Lachnospiraceae;g__UBA7050;s__Unclassified	2560981	194	194	2560981	101226	2370	45.02	22809	5641	37
MAG3314	d__Bacteria;p__Bacteroidota;c__Bacteroidia;o__Bacteroidales;f__P3;g__Onthomorpha;s__Onthomorpha sp004551865	1720916	290	290	1720916	35045	1689	42.48	8912	2649	27
MAG3361	d__Bacteria;p__Bacillota_A;c__Clostridia;o__Oscillospirales;f__Acutalibacteraceae;g__DTU089;s__Unclassified	1936556	259	259	1936556	40375	1912	41.34	11693	3614	32
MAG446	d__Bacteria;p__Bacteroidota;c__Bacteroidia;o__Bacteroidales;f__Muribaculaceae;g__CAG-873;s__CAG-873 sp001701165	2313973	54	54	2313973	168044	1925	51.77	74680	21739	45
MAG4053	d__Bacteria;p__Bacillota_A;c__Clostridia;o__Tissierellales;f__Peptoniphilaceae;g__JAAYQA01;s__Unclassified	1534677	262	262	1534677	28112	1638	42.31	8807	2581	38
MAG979	d__Bacteria;p__Bacillota_A;c__Clostridia;o__Peptostreptococcales;f__Anaerovoracaceae;g__RGIG7111;s__RGIG7111 sp945873875	1748073	66	66	1748073	136760	1568	47.8	34798	15123	48
MAG533	d__Bacteria;p__Bacillota_A;c__Clostridia;o__Oscillospirales;f__Acutalibacteraceae;g__UBA6857;s__UBA6857 sp016293225	2081148	112	112	2081148	79734	1866	47.53	32631	9795	35
MAG517	d__Bacteria;p__Bacillota_A;c__Clostridia;o__Oscillospirales;f__Ruminococcaceae;g__CAG-115;s__CAG-115 sp004554555	2386127	490	490	2386127	26408	2571	49.58	6276	2576	35
MAG2719	d__Bacteria;p__Bacillota_A;c__Clostridia;o__Peptostreptococcales;f__Anaerovoracaceae;g__RGIG7111;s__RGIG7111 sp945873875	1673391	54	54	1673391	112479	1501	47.83	54462	15277	40
MAG23	d__Bacteria;p__Bacillota_A;c__Clostridia;o__Christensenellales;f__CAG-138;g__SFEL01;s__SFEL01 sp004557245	1647463	338	338	1647463	41516	1818	53.71	6141	2509	27
MAG3156	d__Bacteria;p__Bacteroidota;c__Bacteroidia;o__Bacteroidales;f__P3;g__Onthomorpha;s__Onthomorpha sp004551865	1658711	362	362	1658711	33003	1675	42.5	5949	2308	32
MAG1868	d__Bacteria;p__Bacillota_A;c__Clostridia;o__TANB77;f__CAG-508;g__CAG-273;s__CAG-273 sp003507395	1046722	107	107	1046722	51575	1112	27.76	13363	5119	28
MAG127	d__Bacteria;p__Bacillota;c__Bacilli;o__Lactobacillales;f__Lactobacillaceae;g__Limosilactobacillus;s__Limosilactobacillus sp022482365	1976779	128	128	1976779	64452	1831	53.6	26194	8293	56
MAG1609	d__Bacteria;p__Bacillota_A;c__Clostridia;o__UBA1381;f__UBA1381;g__Unclassified;s__Unclassified	2184828	396	396	2184828	27184	2174	41.25	7217	2614	40
MAG547	d__Bacteria;p__Bacillota_A;c__Clostridia;o__Oscillospirales;f__Acutalibacteraceae;g__UBA1417;s__UBA1417 sp003531055	2021037	183	183	2021037	44532	1965	53.9	16654	5645	44
MAG3814	d__Bacteria;p__Bacillota_A;c__Clostridia;o__Christensenellales;f__CAG-74;g__SFHK01;s__SFHK01 sp004556395	2990900	181	181	2990900	90107	2762	60.63	24403	7992	46
MAG3022	d__Bacteria;p__Bacillota_A;c__Clostridia;o__Christensenellales;f__CAG-74;g__SFMI01;s__SFMI01 sp004556155	2391012	167	167	2391012	61106	2306	58.7	20938	6472	37
MAG3315	d__Bacteria;p__Bacillota_A;c__Clostridia;o__Christensenellales;f__UBA1242;g__UMGS687;s__UMGS687 sp900544595	894946	21	21	894946	145728	801	35.19	80291	20570	39
MAG2533	d__Bacteria;p__Cyanobacteriota;c__Vampirovibrionia;o__Gastranaerophilales;f__Gastranaerophilaceae;g__UBA2883;s__UBA2883 sp900768915	1829965	198	198	1829965	34308	1807	29.87	14094	4303	33
MAG2159	d__Bacteria;p__Bacillota_A;c__Clostridia;o__Oscillospirales;f__Acutalibacteraceae;g__UBA6857;s__Unclassified	2101946	186	186	2101946	73740	1993	44.14	17371	5558	40
MAG3972	d__Bacteria;p__Bacillota_A;c__Clostridia;o__Oscillospirales;f__Acutalibacteraceae;g__RUG806;s__RUG806 sp900313475	2182662	155	155	2182662	49805	1943	48.31	19561	7269	36
MAG3600	d__Bacteria;p__Actinomycetota;c__Coriobacteriia;o__Coriobacteriales;f__RUG844;g__Unclassified;s__Unclassified	2191073	130	130	2191073	74232	1992	60.35	27450	8545	47
MAG559	d__Bacteria;p__Bacillota_A;c__Clostridia;o__Lachnospirales;f__Lachnospiraceae;g__JALFVM01;s__JALFVM01 sp022787145	2236727	208	208	2236727	114301	2127	43.62	17400	4848	34
MAG2274	d__Bacteria;p__Eremiobacterota;c__Xenobia;o__Xenobiales;f__Xenobiaceae;g__Bruticola;s__Bruticola sp004554425	2386254	266	266	2386254	51103	2099	43.23	12455	4439	48
MAG380	d__Bacteria;p__Bacillota_A;c__Clostridia;o__Oscillospirales;f__Oscillospiraceae;g__Faecousia;s__Unclassified	1889697	174	174	1889697	56043	1829	54.72	15078	5576	44
MAG3202	d__Bacteria;p__Bacillota_A;c__Clostridia;o__Oscillospirales;f__Acutalibacteraceae;g__Fimenecus;s__Fimenecus sp004556705	1544363	87	87	1544363	84439	1507	43.13	24228	9139	30
MAG3139	d__Bacteria;p__Patescibacteria;c__Saccharimonadia;o__Saccharimonadales;f__Nanosyncoccaceae;g__Nanosyncoccus;s__Nanosyncoccus sp934700415	664961	22	22	664961	165921	676	40.04	46031	20270	41
MAG1106	d__Bacteria;p__Bacillota_A;c__Clostridia;o__Oscillospirales;f__Oscillospiraceae;g__F23-B02;s__F23-B02 sp004556755	1293445	369	369	1293445	24833	1456	55.64	4391	1693	27
MAG2727	d__Bacteria;p__Bacillota_A;c__Clostridia;o__Oscillospirales;f__Acutalibacteraceae;g__CAG-177;s__CAG-177 sp003514385	1798792	225	225	1798792	41952	1837	52.03	11875	3663	25
MAG771	d__Bacteria;p__Bacillota_A;c__Clostridia;o__Peptostreptococcales;f__Anaerovoracaceae;g__RGIG7111;s__RGIG7111 sp945873875	1847849	90	90	1847849	132938	1683	47.79	34719	11425	39
MAG2016	d__Bacteria;p__Pseudomonadota;c__Gammaproteobacteria;o__Burkholderiales;f__Burkholderiaceae;g__Oxalobacter;s__Unclassified	1816164	347	347	1816164	49888	1927	54.04	7029	2541	40
MAG2911	d__Bacteria;p__Bacillota_A;c__Clostridia;o__HGM11514;f__HGM11514;g__CAKSKB01;s__Unclassified	1936879	68	68	1936879	165567	1781	42.26	61868	13649	38
MAG1748	d__Bacteria;p__Spirochaetota;c__Spirochaetia;o__Treponematales;f__Treponemataceae;g__Treponema_D;s__Treponema_D sp945868875	3001836	255	255	3001836	80187	2699	34.31	20091	4956	42
MAG1173	d__Bacteria;p__Bacillota_A;c__Clostridia;o__Oscillospirales;f__Ruminococcaceae;g__Gemmiger;s__Gemmiger qucibialis	2193684	532	532	2193684	23751	2090	56.7	5351	2067	32
MAG112	d__Bacteria;p__Bacillota_A;c__Clostridia;o__Oscillospirales;f__Oscillospiraceae;g__Evtepia;s__Evtepia sp004551945	1849276	288	288	1849276	36558	1925	61.64	9013	3037	34
MAG1083	d__Bacteria;p__Spirochaetota;c__Spirochaetia;o__Treponematales;f__Treponemataceae;g__Treponema_D;s__Treponema_D sp016293645	2500030	80	80	2500030	320091	2168	42.97	64244	15737	40
MAG324	d__Bacteria;p__Bacteroidota;c__Bacteroidia;o__Bacteroidales;f__P3;g__Onthomorpha;s__Onthomorpha sp004551865	1775185	244	244	1775185	37534	1733	42.38	10377	3532	34
MAG373	d__Bacteria;p__Spirochaetota;c__Spirochaetia;o__Treponematales;f__Treponemataceae;g__Treponema_D;s__Treponema_D porcinum	1796793	490	490	1796793	20042	1920	44.15	4751	1769	39
MAG1788	d__Bacteria;p__Bacillota;c__Bacilli;o__RF39;f__UBA660;g__UBA3631;s__UBA3631 sp021152765	1242510	29	29	1242510	147058	1339	26.65	69087	24592	32
MAG1118	d__Bacteria;p__Bacillota_A;c__Clostridia;o__TANB77;f__CAG-508;g__SFKP01;s__SFKP01 sp004553715	1321863	58	58	1321863	77657	1395	27.88	36264	11478	27
MAG2878	d__Bacteria;p__Bacillota_A;c__Clostridia;o__Christensenellales;f__CAG-138;g__PeH17;s__PeH17 sp000435055	1674085	374	374	1674085	29144	1644	49.67	6344	2140	31
MAG3011	d__Bacteria;p__Bacteroidota;c__Bacteroidia;o__Bacteroidales;f__UBA932;g__Cryptobacteroides;s__Cryptobacteroides sp000433355	2792414	344	344	2792414	30116	2416	51.97	10893	3875	44
MAG3776	d__Bacteria;p__Bacillota;c__Bacilli;o__Lactobacillales;f__Streptococcaceae;g__Streptococcus;s__Streptococcus caballi	1930750	168	168	1930750	60130	1985	40.59	19422	4939	21
MAG1377	d__Bacteria;p__Cyanobacteriota;c__Vampirovibrionia;o__Gastranaerophilales;f__Gastranaerophilaceae;g__CAG-196;s__Unclassified	2136121	311	311	2136121	39645	2211	33.52	11264	3130	39
MAG248	d__Bacteria;p__Bacillota_A;c__Clostridia;o__Oscillospirales;f__Oscillospiraceae;g__Evtepia;s__Evtepia sp004551945	2092650	279	279	2092650	31524	2127	61.29	9956	3660	37
MAG1869	d__Bacteria;p__Bacillota;c__Bacilli;o__Erysipelotrichales;f__Erysipelotrichaceae;g__UBA636;s__UBA636 sp002299675	1419235	336	336	1419235	22391	1645	37.72	5598	2064	18
MAG3040	d__Bacteria;p__Bacillota_A;c__Clostridia;o__UMGS1810;f__UMGS1810;g__RGIG1828;s__Unclassified	2317371	308	308	2317371	47474	2327	38.2	12041	3100	47
MAG521	d__Bacteria;p__Bacillota;c__Bacilli;o__RF39;f__UBA660;g__RUG591;s__RUG591 sp945871105	1073412	57	57	1073412	73072	1124	24.53	31989	9388	31
MAG617	d__Bacteria;p__Patescibacteria;c__Saccharimonadia;o__Saccharimonadales;f__Nanosyncoccaceae;g__UBA2834;s__Unclassified	877759	129	129	877759	77242	900	45.35	12209	2940	45
MAG1191	d__Bacteria;p__Bacteroidota;c__Bacteroidia;o__Bacteroidales;f__P3;g__Onthomorpha;s__Onthomorpha sp004551865	1632918	257	257	1632918	25181	1589	42.55	8738	3375	31
MAG836	d__Bacteria;p__Bacteroidota;c__Bacteroidia;o__Bacteroidales;f__UBA932;g__Cryptobacteroides;s__Cryptobacteroides sp900769905	1962841	434	434	1962841	27532	2012	54.26	6461	1967	42
MAG1201	d__Bacteria;p__Bacillota_A;c__Clostridia;o__Christensenellales;f__CAG-138;g__SFDB01;s__SFDB01 sp004558825	1474561	56	56	1474561	119117	1394	51.23	46534	13265	45
MAG331	d__Bacteria;p__Bacillota_A;c__Clostridia;o__Oscillospirales;f__Oscillospiraceae;g__F23-B02;s__F23-B02 sp000431075	1463454	266	266	1463454	30011	1573	53.31	7371	2712	33
MAG3379	d__Bacteria;p__Bacillota_A;c__Clostridia;o__Tissierellales;f__Peptoniphilaceae;g__Gallicola;s__Gallicola sp012798975	1561074	185	185	1561074	103120	1649	37.07	15184	3449	22
MAG2391	d__Bacteria;p__Bacillota_A;c__Clostridia;o__Oscillospirales;f__Butyricicoccaceae;g__Butyricicoccus_A;s__Butyricicoccus_A sp004555915	2083849	329	329	2083849	36806	2211	51.62	8360	3104	36
MAG2847	d__Bacteria;p__Bacillota_A;c__Clostridia;o__Oscillospirales;f__Ruminococcaceae;g__HUN007;s__HUN007 sp945876405	2830439	387	387	2830439	48188	2627	39.58	10992	3158	45
MAG508	d__Bacteria;p__Bacillota_B;c__Dehalobacteriia;o__UBA7702;f__UBA7702;g__UBA7702;s__Unclassified	2020902	132	132	2020902	82394	2019	50.57	22074	7030	42
MAG2415	d__Bacteria;p__Bacillota_A;c__Clostridia;o__Oscillospirales;f__Acutalibacteraceae;g__UBA737;s__UBA737 sp905211675	1482035	185	185	1482035	46482	1534	42.59	12520	3578	28
MAG2635	d__Bacteria;p__Bacillota_A;c__Clostridia;o__Oscillospirales;f__Acutalibacteraceae;g__CAG-177;s__CAG-177 sp016295895	2238994	380	380	2238994	28556	2234	45.59	8069	2886	40
MAG4138	d__Bacteria;p__Bacillota_A;c__Clostridia;o__Oscillospirales;f__Acutalibacteraceae;g__Eubacterium_R;s__Eubacterium_R sp945874765	2145990	129	129	2145990	116578	2069	38.51	23656	7235	39
MAG1832	d__Bacteria;p__Bacillota_A;c__Clostridia;o__Oscillospirales;f__Oscillospiraceae;g__F23-B02;s__F23-B02 sp004556755	1415471	240	240	1415471	30504	1489	55.19	8009	2949	25
MAG3084	d__Bacteria;p__Bacillota_A;c__Clostridia;o__Peptostreptococcales;f__Anaerovoracaceae;g__RGIG7111;s__RGIG7111 sp945873875	1838213	69	69	1838213	133806	1687	47.89	49476	12939	36
MAG3916	d__Bacteria;p__Bacteroidota;c__Bacteroidia;o__Bacteroidales;f__P3;g__Onthomorpha;s__Onthomorpha sp004551865	1824167	193	193	1824167	34377	1694	42.38	12994	4678	34
MAG3904	d__Bacteria;p__Bacillota_A;c__Clostridia;o__Oscillospirales;f__Butyricicoccaceae;g__JAEDEU01;s__JAEDEU01 sp016293155	1805954	335	335	1805954	22630	1961	54.78	7566	2657	28
MAG1924	d__Bacteria;p__Bacteroidota;c__Bacteroidia;o__Bacteroidales;f__Bacteroidaceae;g__Phocaeicola;s__Phocaeicola faecicola	3273157	340	340	3273157	60563	2817	47.95	15005	4144	57
MAG1714	d__Bacteria;p__Bacillota_A;c__Clostridia;o__Lachnospirales;f__Lachnospiraceae;g__Blautia_A;s__Blautia_A massiliensis	2643798	131	131	2643798	181808	2402	45.33	30033	9417	46
MAG1132	d__Bacteria;p__Bacillota_A;c__Clostridia;o__Oscillospirales;f__Acutalibacteraceae;g__CAG-177;s__CAG-177 sp016297555	1970200	347	347	1970200	23824	1974	46.56	7739	2736	31
MAG3612	d__Bacteria;p__Bacillota_A;c__Clostridia;o__TANB77;f__CAG-508;g__UMGS1781;s__UMGS1781 sp900553695	1185716	58	58	1185716	153641	1291	29.68	28045	11277	30
MAG1909	d__Bacteria;p__Bacillota_A;c__Clostridia;o__Christensenellales;f__CAG-138;g__SFEL01;s__SFEL01 sp004557245	1553217	323	323	1553217	33498	1695	53.88	5894	2492	26
MAG3861	d__Bacteria;p__Patescibacteria;c__Saccharimonadia;o__Saccharimonadales;f__Nanosyncoccaceae;g__UBA2834;s__Unclassified	817097	87	87	817097	43297	835	45.65	11751	4296	41
MAG2520	d__Bacteria;p__Bacteroidota;c__Bacteroidia;o__Bacteroidales;f__UBA932;g__Cryptobacteroides;s__Cryptobacteroides sp945487035	1492573	202	202	1492573	42918	1388	52.61	9303	3814	35
MAG2172	d__Bacteria;p__Patescibacteria;c__Saccharimonadia;o__Saccharimonadales;f__Nanosyncoccaceae;g__UBA2834;s__UBA2834 sp004561445	679554	203	203	679554	19740	821	45.29	4328	1683	37
MAG1465	d__Bacteria;p__Bacillota_A;c__Clostridia;o__UMGS1883;f__UMGS1540;g__UMGS1540;s__UMGS1540 sp900552775	2269510	79	79	2269510	160176	1980	42.13	60378	14377	37
MAG1069	d__Bacteria;p__Bacillota;c__Bacilli;o__RF39;f__UBA660;g__CAG-877;s__Unclassified	1338381	108	108	1338381	83677	1372	29.14	35775	3914	33
MAG3350	d__Bacteria;p__Bacillota_A;c__Clostridia;o__Lachnospirales;f__Lachnospiraceae;g__Anaerobutyricum;s__Anaerobutyricum sp022769785	2053141	330	330	2053141	35662	2078	43.84	8343	3030	27
MAG1817	d__Bacteria;p__Bacillota_A;c__Clostridia;o__Oscillospirales;f__Acutalibacteraceae;g__Eubacterium_R;s__Eubacterium_R sp022772725	1597764	243	243	1597764	35607	1604	41.56	9046	3163	32
MAG1669	d__Bacteria;p__Pseudomonadota;c__Gammaproteobacteria;o__Enterobacterales;f__Enterobacteriaceae;g__Escherichia;s__Escherichia coli	4453262	665	665	4453262	50334	4684	50.73	9634	3111	57
MAG3377	d__Bacteria;p__Bacteroidota;c__Bacteroidia;o__Bacteroidales;f__P3;g__Onthomorpha;s__Onthomorpha sp004551865	1635663	403	403	1635663	19698	1685	42.66	5468	1920	36
MAG3104	d__Bacteria;p__Bacillota;c__Bacilli;o__Lactobacillales;f__Lactobacillaceae;g__Lactobacillus;s__Lactobacillus delbrueckii_B	1717938	99	99	1717938	86091	1630	50.97	24280	8850	72
MAG2882	d__Bacteria;p__Bacillota_A;c__Clostridia;o__Oscillospirales;f__Acutalibacteraceae;g__CAG-177;s__CAG-177 sp016297555	1881485	368	368	1881485	24895	1946	46.63	6534	2723	27
MAG1440	d__Bacteria;p__Bacteroidota;c__Bacteroidia;o__Bacteroidales;f__Bacteroidaceae;g__Phocaeicola;s__Phocaeicola vulgatus	4429145	198	198	4429145	201841	3663	41.41	73488	10011	56
MAG1165	d__Bacteria;p__Bacillota_A;c__Clostridia;o__Oscillospirales;f__Oscillospiraceae;g__F23-B02;s__F23-B02 sp000431075	1484778	361	361	1484778	21798	1649	53.11	5432	2038	26
MAG242	d__Bacteria;p__Bacillota_A;c__Clostridia;o__Oscillospirales;f__Ruminococcaceae;g__Firm-04;s__Firm-04 sp016295145	2094885	30	30	2094885	225388	1842	51.02	144628	32596	40
MAG873	d__Bacteria;p__Bacillota;c__Bacilli;o__Erysipelotrichales;f__Erysipelotrichaceae;g__Bulleidia;s__Bulleidia intestinalis	2331587	138	138	2331587	128508	2276	50.42	28631	7045	43
MAG300	d__Bacteria;p__Bacillota_A;c__Clostridia;o__Oscillospirales;f__Oscillospiraceae;g__ER4;s__ER4 sp900317525	1624446	216	216	1624446	33960	1660	62.13	11377	3121	27
MAG3402	d__Bacteria;p__Cyanobacteriota;c__Vampirovibrionia;o__Gastranaerophilales;f__Gastranaerophilaceae;g__UBA6984;s__UBA6984 sp900550295	1747000	83	83	1747000	91758	1709	32.47	29353	9937	26
MAG842	d__Bacteria;p__Bacillota_A;c__Clostridia;o__Christensenellales;f__CAG-138;g__SFEL01;s__SFEL01 sp016292635	1558602	109	109	1558602	61512	1498	52.59	21759	6637	35
MAG3421	d__Bacteria;p__Bacteroidota;c__Bacteroidia;o__Bacteroidales;f__UBA932;g__Cryptobacteroides;s__Cryptobacteroides sp016295455	1963235	171	171	1963235	91360	1701	54.37	16690	5009	39
MAG3458	d__Bacteria;p__Bacteroidota;c__Bacteroidia;o__Bacteroidales;f__Muribaculaceae;g__CAG-485;s__Unclassified	2326378	213	213	2326378	66751	1985	49.4	17869	4602	45
MAG2706	d__Bacteria;p__Bacillota_A;c__Clostridia;o__Oscillospirales;f__Ruminococcaceae;g__UMGS1889;s__UMGS1889 sp017828975	2432106	754	754	2432106	22229	2837	46.92	3927	1730	40
MAG2551	d__Bacteria;p__Bacillota_A;c__Clostridia;o__Oscillospirales;f__Ruminococcaceae;g__Ruminococcus;s__Ruminococcus flavefaciens_G	2630338	110	110	2630338	95420	2389	51.3	36790	11275	37
MAG1433	d__Bacteria;p__Bacillota_A;c__Clostridia;o__Oscillospirales;f__Acutalibacteraceae;g__CAG-557;s__Unclassified	967782	200	200	967782	30073	1113	41.7	6412	2373	40
MAG2679	d__Bacteria;p__Bacillota_A;c__Clostridia;o__Christensenellales;f__CAG-138;g__SFEL01;s__SFEL01 sp004557245	1605301	317	317	1605301	43898	1728	53.8	6734	2480	34
MAG106	d__Bacteria;p__Bacillota_A;c__Clostridia;o__Christensenellales;f__CAG-138;g__PeH17;s__PeH17 sp000435055	1765342	230	230	1765342	52402	1662	49.68	11554	3541	43
MAG3944	d__Bacteria;p__Bacillota_A;c__Clostridia;o__Oscillospirales;f__CAG-272;g__HGM12713;s__Unclassified	2181531	170	170	2181531	51795	2000	48.81	18378	6652	32
MAG748	d__Bacteria;p__Bacillota_A;c__Clostridia;o__Oscillospirales;f__Acutalibacteraceae;g__Fimenecus;s__Unclassified	1858528	423	423	1858528	31018	1970	48.52	6110	2021	26
MAG2556	d__Bacteria;p__Spirochaetota;c__Spirochaetia;o__Treponematales;f__Treponemataceae;g__Treponema_D;s__Treponema_D sp022773305	2933546	295	295	2933546	62976	2498	33.96	15326	4598	39
MAG4004	d__Bacteria;p__Bacillota_A;c__Clostridia;o__TANB77;f__CAG-508;g__UMGS1781;s__UMGS1781 sp900555075	1078670	66	66	1078670	58489	1148	29.09	28179	8926	26
MAG2104	d__Bacteria;p__Bacteroidota;c__Bacteroidia;o__Bacteroidales;f__Bacteroidaceae;g__Bacteroides;s__Bacteroides fluxus	3732432	266	266	3732432	93059	3189	45.84	24413	6475	58
MAG1861	d__Bacteria;p__Bacillota_A;c__Clostridia;o__Oscillospirales;f__Oscillospiraceae;g__Faecousia;s__Unclassified	1750817	165	165	1750817	69175	1699	54.95	15908	4923	31
MAG70	d__Bacteria;p__Bacillota_A;c__Clostridia;o__Oscillospirales;f__CAG-272;g__CAKSQF01;s__Unclassified	2049033	405	405	2049033	31142	2129	51.04	6949	2403	36
MAG3695	d__Bacteria;p__Bacillota_A;c__Clostridia;o__Oscillospirales;f__Oscillospiraceae;g__CAG-103;s__CAG-103 sp004556965	1581368	232	232	1581368	39489	1633	60.81	8875	3411	24
MAG3338	d__Bacteria;p__Bacillota_A;c__Clostridia;o__Oscillospirales;f__Oscillospiraceae;g__ER4;s__ER4 sp016295615	1385063	271	271	1385063	22965	1519	57.92	7096	2474	40
MAG2421	d__Bacteria;p__Bacillota_A;c__Clostridia;o__Christensenellales;f__CAG-74;g__SFHK01;s__SFHK01 sp004556395	2737125	540	540	2737125	27050	2861	60.64	5977	2603	35
MAG706	d__Bacteria;p__Bacteroidota;c__Bacteroidia;o__Bacteroidales;f__Muribaculaceae;g__Sodaliphilus;s__Sodaliphilus sp004557565	2083667	539	539	2083667	16347	1985	48.61	4554	2139	28
MAG1318	d__Bacteria;p__Bacillota_A;c__Clostridia;o__Christensenellales;f__CAG-138;g__SFDB01;s__SFDB01 sp004558825	1371002	301	301	1371002	21033	1489	51.4	5864	2176	37
MAG1685	d__Bacteria;p__Bacillota_A;c__Clostridia;o__TANB77;f__CAG-508;g__CAG-492;s__Unclassified	1475531	56	56	1475531	93826	1519	28.54	39461	13217	32
MAG3123	d__Bacteria;p__Bacillota_A;c__Clostridia;o__Oscillospirales;f__Oscillospiraceae;g__Evtepia;s__Evtepia sp004551945	1857809	296	296	1857809	23820	1944	61.69	8272	3035	37
MAG2271	d__Bacteria;p__Bacillota_A;c__Clostridia;o__Oscillospirales;f__Oscillospiraceae;g__Evtepia;s__Evtepia sp004551945	1968174	310	310	1968174	29777	2075	61.44	8528	3239	35
MAG1629	d__Bacteria;p__Bacillota_A;c__Clostridia;o__TANB77;f__CAG-508;g__CAG-492;s__Unclassified	1529252	191	191	1529252	54117	1577	27.15	15816	3011	48
MAG2739	d__Bacteria;p__Bacillota_A;c__Clostridia;o__Oscillospirales;f__Acutalibacteraceae;g__CAG-488;s__Unclassified	2245446	332	332	2245446	43739	2196	45.94	11629	2853	38
MAG2459	d__Bacteria;p__Bacillota_A;c__Clostridia;o__Oscillospirales;f__Oscillospiraceae;g__F23-B02;s__F23-B02 sp000431075	1566995	210	210	1566995	45646	1630	53.01	11626	3627	38
MAG1836	d__Bacteria;p__Bacillota_C;c__Negativicutes;o__Acidaminococcales;f__Acidaminococcaceae;g__Phascolarctobacterium_A;s__Phascolarctobacterium_A succinatutens	1801385	138	138	1801385	65676	1796	48.2	19982	6245	45
MAG1312	d__Bacteria;p__Actinomycetota;c__Coriobacteriia;o__Coriobacteriales;f__Eggerthellaceae;g__W1P20-047;s__W1P20-047 sp004555335	1721461	365	365	1721461	63630	1735	58.98	7064	1884	43
MAG2674	d__Bacteria;p__Bacillota;c__Bacilli;o__RF39;f__UBA660;g__UMGS1449;s__Unclassified	1025330	51	51	1025330	111486	1040	26.87	37429	10810	29
MAG1494	d__Bacteria;p__Actinomycetota;c__Coriobacteriia;o__Coriobacteriales;f__Atopobiaceae;g__UBA7748;s__UBA7748 sp900314535	2326826	148	148	2326826	114269	2204	59.94	24843	6689	50
MAG906	d__Bacteria;p__Bacillota_A;c__Clostridia;o__Monoglobales;f__Monoglobaceae;g__UMGS1820;s__UMGS1820 sp900545865	2110753	573	573	2110753	22889	2158	43.3	4639	1825	22
MAG1927	d__Bacteria;p__Bacillota_A;c__Clostridia;o__Oscillospirales;f__Oscillospiraceae;g__ER4;s__ER4 sp900317525	1464473	201	201	1464473	42115	1507	62.65	9972	3509	25
MAG2040	d__Bacteria;p__Bacillota_A;c__Clostridia;o__Christensenellales;f__CAG-138;g__PeH17;s__PeH17 sp000435055	1822622	116	116	1822622	59580	1630	49.62	25482	9045	42
MAG1529	d__Bacteria;p__Pseudomonadota;c__Gammaproteobacteria;o__Pseudomonadales;f__Pseudomonadaceae;g__Halopseudomonas;s__Unclassified	3138106	145	145	3138106	141022	3041	58.29	34913	11117	44
MAG961	d__Bacteria;p__Pseudomonadota;c__Gammaproteobacteria;o__Cardiobacteriales;f__Wohlfahrtiimonadaceae;g__Ignatzschineria;s__Unclassified	2015116	298	298	2015116	45123	1955	40.91	9031	3206	43
MAG2001	d__Bacteria;p__Bacillota_A;c__Clostridia;o__Oscillospirales;f__Ruminococcaceae;g__UBA3818;s__UBA3818 sp002369315	1601090	326	326	1601090	27883	1811	51.19	5753	2677	31
MAG256	d__Bacteria;p__Bacillota_A;c__Clostridia;o__Oscillospirales;f__Acutalibacteraceae;g__Fimenecus;s__Fimenecus sp004556705	1295928	416	416	1295928	18508	1526	43.36	4113	1541	17
MAG198	d__Bacteria;p__Bacillota_A;c__Clostridia;o__Christensenellales;f__CAG-138;g__PeH17;s__PeH17 sp000435055	1696119	377	377	1696119	27849	1667	49.72	5827	2251	37
MAG1302	d__Bacteria;p__Actinomycetota;c__Coriobacteriia;o__Coriobacteriales;f__UMGS124;g__UMGS124;s__UMGS124 sp019420325	2323477	463	463	2323477	32738	2233	62.07	6162	2543	50
MAG3750	d__Bacteria;p__Actinomycetota;c__Actinomycetia;o__Propionibacteriales;f__Propionibacteriaceae;g__Nigerium;s__Unclassified	3179020	513	513	3179020	43941	3324	71.28	8268	2928	40
MAG1370	d__Bacteria;p__Fibrobacterota;c__Fibrobacteria;o__Fibrobacterales;f__Fibrobacteraceae;g__Hallerella;s__Hallerella succinigenes	2652001	317	317	2652001	38608	2573	49.42	12429	3891	44
MAG2700	d__Bacteria;p__Bacillota_A;c__Clostridia;o__Peptostreptococcales;f__Anaerovoracaceae;g__Lentihominibacter;s__Lentihominibacter sp022775805	1585683	159	159	1585683	65615	1548	47.79	20079	4419	40
MAG4148	d__Bacteria;p__Bacillota_A;c__Clostridia;o__Christensenellales;f__CAG-138;g__SFEL01;s__SFEL01 sp004557245	1647201	370	370	1647201	21965	1826	53.7	5763	2174	34
MAG1144	d__Bacteria;p__Bacillota_A;c__Clostridia;o__Christensenellales;f__CAG-138;g__SFEL01;s__SFEL01 sp004557245	1681706	272	272	1681706	31574	1725	53.88	8614	2988	18
MAG3687	d__Bacteria;p__Bacillota_A;c__Clostridia;o__Christensenellales;f__CAG-138;g__PeH17;s__PeH17 sp000435055	1552085	304	304	1552085	28802	1527	49.73	6100	2676	28
MAG3311	d__Bacteria;p__Bacillota_A;c__Clostridia;o__Lachnospirales;f__Lachnospiraceae;g__Acetatifactor;s__Acetatifactor sp018385425	2312295	263	263	2312295	63566	2186	50.51	13558	4000	38
MAG2187	d__Bacteria;p__Bacteroidota;c__Bacteroidia;o__Bacteroidales;f__F082;g__Limimorpha;s__Limimorpha sp900769945	1938944	156	156	1938944	76569	1761	44.49	18634	5700	47
MAG2969	d__Bacteria;p__Bacillota_A;c__Clostridia;o__Oscillospirales;f__Ruminococcaceae;g__Gemmiger;s__Gemmiger formicilis	1884586	436	436	1884586	19732	1914	61.06	5503	2308	30
MAG302	d__Bacteria;p__Bacillota_A;c__Clostridia;o__Christensenellales;f__CAG-138;g__PeH17;s__PeH17 sp000435055	1723041	237	237	1723041	52017	1621	49.74	10864	3363	47
MAG926	d__Bacteria;p__Actinomycetota;c__Actinomycetia;o__Propionibacteriales;f__Propionibacteriaceae;g__Propionibacterium;s__Unclassified	2073102	101	101	2073102	183570	1914	62.53	41711	8790	40
MAG507	d__Bacteria;p__Bacillota;c__Bacilli;o__RF39;f__UBA660;g__CAG-611;s__CAG-611 sp900552235	817203	83	83	817203	47517	887	24.56	17292	4248	21
MAG1954	d__Bacteria;p__Bacteroidota;c__Bacteroidia;o__Bacteroidales;f__UBA932;g__Cryptobacteroides;s__Cryptobacteroides sp000433355	2612602	605	605	2612602	21242	2478	52.19	5551	2202	31
MAG505	d__Bacteria;p__Bacteroidota;c__Bacteroidia;o__Bacteroidales;f__UBA932;g__Cryptobacteroides;s__Cryptobacteroides sp900546925	1860114	178	178	1860114	53131	1622	47.69	14771	4661	41
MAG359	d__Bacteria;p__Bacteroidota;c__Bacteroidia;o__Bacteroidales;f__Bacteroidaceae;g__Phocaeicola;s__Phocaeicola plebeius_A	3653576	184	184	3653576	125854	3113	44.3	36143	9457	73
MAG3246	d__Bacteria;p__Bacillota_A;c__Clostridia;o__TANB77;f__CAG-508;g__CAG-273;s__CAG-273 sp003507395	950385	152	152	950385	27183	1070	27.71	8268	2782	26
[truncated: 3,806 more rows]

## Sheet: sheet3
rRNA results statistics
[truncated: 1,418 more rows]
