# Supplementary material for: Insights into antibiotic resistomes from gut metagenome-assembled genomes of the free-range pigs
Source: Microbiol Spectr. 2026 Feb 27;14(4):e02407-25. doi: 10.1128/spectrum.02407-25 (PMC13055299; doi:10.1128/spectrum.02407-25)
Supplement: Table S3 — MAGs relative abundance. [file spectrum.02407-25-s0004.xlsx]

## Sheet: Sheet1
MAG	Kingdom	Phylum	Class	Order	Family	Genus	Species	SCP22	YNP5	YNP21	YGP4	YGP1	GZP14	SCP13	GZP27	GZP22	GZP13	YGP24	YNP28	GZP26	YNP23	YNP16	YNP15	GZP28	GZP23	GZP12	YNP29	SCP28	YNP17	GZP2	GZP18	SCP5	SCP7	YGP38	YGP15	YNP37	GZP29	SCP21	YNP14	GZP20	GZP8	SCP16	YNP11	YGP40	YNP36	YGP10	YGP23	YGP46	GZP15
MAG4025	Bacteria	Bacillota	Bacilli	Lactobacillales	Streptococcaceae	Streptococcus	Streptococcus alactolyticus	0	153567	167394	132716	109985	37625.7	0	30442.5	15042.7	3129.64	198880	164978	1947.2	314681	139529	154436	24606.4	5085.74	695.141	132295	0	242428	731.444	10614.3	0	0	195456	0	211606	4166.39	0	313309	15990.6	9459.29	0	324907	106522	57313	198370	0	120784	985.72
MAG958	Bacteria	Bacillota	Bacilli	Lactobacillales	Lactobacillaceae	Limosilactobacillus	Limosilactobacillus reuteri	4590.96	9469.87	16810.6	17744.5	42238.7	6298.32	14023.8	5041.33	5792.49	7953.12	23572.6	19237.9	4701.84	17797.7	36605.9	24991.1	4428.29	6732.58	5720.36	24060.2	3387.81	21046	8174.7	5264.28	553.036	4618.34	13770.4	0	8326.75	5784.82	3854.59	17665	4195.67	8514.54	4635.07	17547.5	17124.2	11573.2	15373.6	0	21420.2	7850.64
MAG2368	Bacteria	Bacillota_A	Clostridia	Peptostreptococcales	Peptostreptococcaceae	Romboutsia	Romboutsia timonensis	7791.84	24151.7	8818.52	12524	7895.49	15252.8	9567.03	21935.4	13649.7	28236.4	8883.08	19573.8	8895.27	6176.86	3085.07	15504.5	18726.3	24264.6	5804.96	1000.83	24935.4	7568.23	29642.5	18593.8	8325.63	2180.51	14195.8	13388.6	25468.3	7693.89	7607.03	6270.47	19855.5	8925.22	0	5881.43	10719.7	28508.3	14373.1	4486.21	11244.1	9474.33
MAG3519	Bacteria	Bacillota	Bacilli	Lactobacillales	Lactobacillaceae	Limosilactobacillus	Limosilactobacillus reuteri	5144.25	7685.83	13303.8	14792.1	37029.3	5624.17	13800.9	4471.55	5184.16	7125.8	20155.3	15141.6	4159.39	13942.3	28134.1	19622.3	3933.24	5994.01	5084.09	18976.4	3082.35	16641.6	7306.28	4636.63	468.658	3978.34	11391	0	6523.38	5152.28	4109.37	13854.1	3737.68	7524.85	5960.2	13839.8	14439.6	9400.64	13241.4	0	17949.4	6971.68
MAG1943	Bacteria	Bacillota	Bacilli	Lactobacillales	Lactobacillaceae	Lactobacillus	Lactobacillus amylovorus	592.329	808.308	11122.4	838.821	1045.09	24975.2	14831.9	19064.4	25819.2	16975.2	1343.82	1745.83	25332.1	9086.66	17217.5	2670.21	14895.1	22992.6	46074.2	13439.6	1004.49	10847.8	17611	15060	7630.25	0	782.646	12120.2	3195.4	42867.9	530.818	9111.76	12837.9	41287.2	0	9421.7	1562.55	634.468	791.269	30184.2	1800.9	35369.1
MAG1736	Bacteria	Bacillota_A	Clostridia	Peptostreptococcales	Peptostreptococcaceae	Romboutsia	Romboutsia ilealis	5939.88	19686.5	6890.9	12424.2	6110.2	16143.5	8402.23	22067.8	14572.5	28229	8404.36	16058.9	8869.89	5743.71	2970.72	12854.5	18415.7	23946.6	6248.32	716.6	18119.3	6180.17	31079.8	19307.2	4717.69	1292.24	14088.4	12624.8	22258.7	7764.07	5062.85	6141.43	21049.5	9609.97	0	5740.67	8428.32	21784.6	12415	4617.73	8634.65	9998.04
MAG128	Bacteria	Bacillota	Bacilli	Lactobacillales	Lactobacillaceae	Lactobacillus	Lactobacillus amylovorus	26.9797	81.3123	10260.8	165.043	475.078	23978.6	13575.5	18006.3	25427	16084.6	608.379	922.014	25299.5	8121.98	14847.3	1762.19	13981.5	21460.6	46571.3	11504.5	443.232	9152.57	16716.6	14447.8	6071.12	0	92.856	4159.21	2157.24	42213.5	56.3234	8113.01	12280.7	40905.1	0	8321.4	802.998	34.7631	163.258	15494.3	984.13	35321.9
MAG1449	Bacteria	Bacillota	Bacilli	Lactobacillales	Lactobacillaceae	Limosilactobacillus	Limosilactobacillus reuteri	3731.95	6195.75	10995.5	12113.5	29324.9	4925.81	9865.67	3961.26	4542.7	6242.6	16466.7	12471.9	3583.8	11550	23309.1	16191.9	3460.2	5280.29	4399.53	15694.6	2603.11	13829.5	6453.19	4045.5	405.739	3365.89	9398.21	0	5431.21	4449.95	3148.44	11544.8	3298.57	6524.67	3646.17	11442.1	11916.7	7678.03	10808	0	14875.6	5931.62
MAG2427	Bacteria	Bacillota_A	Clostridia	Peptostreptococcales	Peptostreptococcaceae	Terrisporobacter	Terrisporobacter sp022782605	4811.48	19935	9704.8	10579.6	8326.13	10815.2	11758.6	14519.4	9355.79	19219.3	5728.5	19642.8	9135.75	6415.53	2849.96	15392.1	13365.5	19252.3	5997.48	1130.1	11690.6	7755.3	20329.4	12239.8	2541.77	1628.75	12480.5	8766.9	19785.5	7217.89	4483.48	6907.46	13235.3	6565	0	6237.64	8539.98	18888.9	16790.2	3041.09	9868.4	9476.89
MAG3533	Bacteria	Bacillota	Bacilli	Lactobacillales	Lactobacillaceae	Lactobacillus	Lactobacillus amylovorus	107.177	158.559	17023	404.01	1215.73	15814	66525.8	11872.3	16418.3	11198.4	1312.43	1674.07	16453.5	13716.5	25891.8	3141.35	9263.67	14872	30004.2	20094.3	831.615	15563.4	11573.7	9786.37	11875.4	0	237.916	3367.12	3616.68	28024.9	129.63	13745.8	7984.84	26598.8	0	14045.8	1613.91	87.6759	443.348	12130.6	2007.86	23132.5
MAG3683	Bacteria	Bacillota	Bacilli	Lactobacillales	Lactobacillaceae	Lactobacillus	Lactobacillus amylovorus	60.8279	100.387	11149.2	314.597	825.528	19340.4	14138.5	14657.6	20230.2	13113.1	842.003	1127.08	19873.9	9121.45	17355.3	2137.34	11394.3	17750.7	36520.1	13603.9	526.831	10523.6	13604	11680.6	6886.59	0	180.757	6914.25	2524.76	33934.1	90.8029	9230.12	9814.28	32506.4	0	9419.32	1036.52	42.8206	298.358	22490.8	1287.21	27732
MAG2866	Bacteria	Bacillota	Bacilli	Lactobacillales	Lactobacillaceae	Lactobacillus	Lactobacillus amylovorus	203.094	157.516	14122.1	575.735	1770.52	14659.4	25900.7	11051.5	15294.5	10205	1319.2	1428.9	15312.2	11561.7	21979.2	2737.51	8633.91	13567.1	27944.1	17293.7	2593.72	13242	10535.9	9093.62	40217.8	116.572	337.393	3111.7	3182.98	26146	317.998	11585.8	7426.39	24901	174.03	11868	1511.38	70.2091	719.802	11540.5	1833.82	21391
MAG4026	Bacteria	Bacillota	Bacilli	Lactobacillales	Lactobacillaceae	Lactobacillus	Unclassified	3004.69	5767.35	9023.49	12039.4	31873.2	3540.16	7147.96	2802.85	3211.41	4475.72	15833.2	10396.2	2721.4	10251.5	17779.8	13104	2513.82	3951.29	3292.91	11860.3	1992.26	11503	4554.89	2850.95	930.904	3541.26	9516.05	0	5664.29	3272.37	2700.95	10016.3	2357.59	4582.54	2749.66	10116.6	12391.1	5992.37	13193.8	0	14581.5	4309.68
MAG171	Bacteria	Bacillota_A	Clostridia	Clostridiales	Clostridiaceae	Clostridium	Clostridium sp023399035	30.8241	17740	25149.5	944.652	219.008	20388.1	107.926	29255.2	15227.3	21688	769.794	27508.8	10721.4	16849.6	5628.06	24252.7	18975.4	31913.7	11067.4	2099.51	41.5383	9869.04	29034.6	21182.9	0	0	845.606	2295.69	18118.2	10525.7	0	21521.8	24493.8	13667.4	0	15986.3	1532.08	20580.3	426.048	707.761	961.155	15602.6
MAG787	Bacteria	Bacillota	Bacilli	Lactobacillales	Lactobacillaceae	Lactobacillus	Lactobacillus amylovorus	106.202	377.127	26781.6	873.113	3837.45	9910.83	11121.5	7547.42	10028.3	6194.35	2737.41	3058.54	9625.47	21799.3	43507.4	5548.61	5713.95	8415.23	17629.6	33578	427.896	25214.3	6328.41	6215.01	5235.14	154.151	527.749	1762	6063.5	16407.3	142.429	22020	4994.23	15703.2	0	22534	3241.71	271.903	1518.89	6768.27	4021.75	13774
MAG170	Bacteria	Bacillota	Bacilli	Lactobacillales	Lactobacillaceae	Lactobacillus	Lactobacillus amylovorus	47.438	360.6	27292	640.984	2223.74	9431.75	9783.58	7213.36	9590.42	5979.85	2258.76	3071.25	9165.61	22637.6	45165.8	5821.56	5524.34	8037.38	16842.2	35113.6	366.743	26238.4	6102.29	5966.16	5125.11	0	386.111	1732.87	6376	15696	85.7128	22855.6	4756.08	15020.5	0	23289.3	2850.07	175.655	752.751	6494.93	3563.54	13100.4
MAG902	Bacteria	Bacillota	Bacilli	Lactobacillales	Lactobacillaceae	Lactobacillus	Lactobacillus amylovorus	0	189.569	24898.5	398.905	1281.56	10627.8	9674.91	8147.06	10898.8	6810.05	1689.78	2402.38	10491.8	20437.4	38891	4591.53	6233.77	9159.31	19276.3	29930.6	376.532	22909.3	6928.68	6768.02	5272.56	0	211.815	1920.04	5464.86	17999	58.528	20615.3	5391.71	17186.7	0	21015.7	2176.2	84.3321	433.496	7336.99	2696.89	14784.7
MAG225	Bacteria	Bacillota	Bacilli	Lactobacillales	Lactobacillaceae	Limosilactobacillus	Unclassified	2646.8	4235.77	7332.47	9128.61	30117.9	3494.71	6659.2	2845.38	3226.87	4408.97	13636.5	8359.19	2538.3	7662.42	15548.2	10709.8	2470.14	3684.09	3154.13	10487.5	2158.27	9247.43	4555.03	2854.08	434.293	4611.54	7138	0	3662.37	3176.89	2192.93	7582.93	2350.1	4605.16	2758.63	7604.99	9772.7	5170.75	9546.27	0	11967.4	4194.32
MAG5	Bacteria	Bacillota	Bacilli	Lactobacillales	Lactobacillaceae	Lactobacillus	Lactobacillus amylovorus	177.279	1129.52	25177.6	1423.59	3998.12	7815.71	8906.13	6115.09	7857.42	5062.64	3144.71	3880.21	7282.76	21611.1	41646.5	6564.02	4691.7	6507.33	13368.4	31706.5	414.107	24685.8	5160.62	4983.24	4297.49	212.278	1159.81	1317.42	6859.57	12573.5	181.276	21748.5	4065.08	12114.4	0	22124.4	3219.23	810.326	1784.65	4793.43	3927.31	10398.3
MAG3306	Bacteria	Bacillota	Bacilli	Lactobacillales	Lactobacillaceae	Lactobacillus	Lactobacillus amylovorus	231.979	303.654	12966	857.733	2146.15	11528.2	25997	8547.48	12020	8121.36	1496.46	1625.14	11783.8	10544.8	20712.8	2862.36	6694.5	10716.2	21673.8	15944.8	1278.54	12298.9	8365.47	7049.09	16819.8	228.704	528.063	2363.61	2992.34	19920.3	303.41	10535.4	5859.82	19063.1	243.97	10923.3	1692.57	296.996	734.903	8671.4	2074.86	16738.2
MAG2194	Bacteria	Bacillota	Bacilli	Lactobacillales	Lactobacillaceae	Lactobacillus	Lactobacillus amylovorus	187.1	306.035	21253.1	639.039	2386.45	7373.85	8049.46	5742.2	7561.95	4693.61	2039.43	2300.88	7375.07	17604.1	33615.3	4346.68	4396.43	6171.09	13310.4	25694.6	354.082	19941.4	4771.16	4796.94	4580.01	196.981	396.863	1433.98	5001.4	12583.2	260.924	17653.6	3782.65	11898.7	0	17953.5	2376.96	233.085	888.02	5094.94	2880.67	10285.5
MAG804	Bacteria	Bacillota_A	Clostridia	Clostridiales	Clostridiaceae	Clostridium	Clostridium sp000435835	438.838	18058.5	13692.3	6001.92	4401.97	7255.13	1591.64	9009.05	5729.22	10036.4	3663.54	20824.4	4758.2	9041.34	3680.44	18228.2	7615.03	12584.8	3546.37	1630.36	1354.21	9495.81	10810.6	7331.26	493.267	353.747	6537.08	9379.79	23097	3840.76	593.171	9510.01	8277.72	4033.94	0	8632.85	8046.94	20209.9	6568.99	1281.3	8573.74	5569.25
MAG466	Bacteria	Bacillota_A	Clostridia	Clostridiales	Clostridiaceae	Clostridium	Clostridium sp000435835	866.788	13954.7	9209.04	7086.05	4411.13	7400.6	2502.77	9331.37	6188.67	11214.6	4216.1	14962.5	4618.34	6272.48	2618.23	13024.1	8049.68	11912.8	3330.53	1133.3	2201.27	6845.3	12061.3	7785.73	582.452	437.547	7703.37	9048.06	17943.1	3723.22	930.581	6465.16	8828.19	4143.46	0	6028.67	7146.78	14989.5	7120.78	1559.79	7593.75	5287.96
MAG2373	Bacteria	Bacillota_A	Clostridia	Clostridiales	Clostridiaceae	Clostridium	Clostridium sp000435835	530.694	13886	9853.66	5538.98	3604.56	7885.26	1654.14	9826.95	6437.13	11329.1	3291.71	15206.4	4590.06	6567.91	2660.65	13428.8	8074.79	13018.5	3697.44	1122.13	1517.59	6889.56	12493.9	8150.59	486.77	347.012	5959.61	7968.51	17532.5	3894.94	640.492	7097.8	9256.25	4533.97	0	6422.86	6159.73	15110.1	5422.52	1239.77	6397.37	5693.18
MAG2609	Archaea	Methanobacteriota	Methanobacteria	Methanobacteriales	Methanobacteriaceae	Methanobrevibacter_A	Methanobrevibacter_A sp900769095	43923.5	5962.7	268.389	1706.29	100.126	1105.22	16509.3	2435.48	1887.21	5586.33	4850.45	349.856	2114.1	0	0	212.859	3647.58	3169.4	653.423	53.972	18419.2	42.875	3769.44	6972.67	13444.3	12305.6	3590.99	7793.91	23.9444	647.837	22129.1	0	4124.62	1254.61	2433.41	0	2766.64	1293.59	42.5297	228.318	8437.37	1201.28
MAG3681	Bacteria	Bacillota	Bacilli	Lactobacillales	Lactobacillaceae	Lactobacillus	Lactobacillus amylovorus	0	201.272	18797.3	601.917	1429.56	6757.49	7289.19	5327.86	6885.59	4362.45	1567.26	1978.3	6528.22	15985.4	30922.4	3815.38	4034.67	5698.9	11957.1	23654.4	274.707	18320.6	4414.6	4301.87	3690.24	0	338.53	1289.34	4560.72	11324.3	51.0408	16031.2	3479.77	10753.7	0	16305.1	1947.67	110.131	505.133	4694.5	2425.65	9110.79
MAG3684	Bacteria	Bacillota	Bacilli	Lactobacillales	Lactobacillaceae	Lactobacillus	Lactobacillus amylovorus	63.8097	263.302	17475.3	545.136	1563.61	6602.99	5739.86	5045.43	6698.72	4122	1581.65	1889.46	6221.38	14651.3	28158.2	3468.68	3856.19	5441.72	11656	21109.6	232.544	16667.2	4203.04	4095.23	3055.59	0	352.478	1142.32	4183.49	10834	61.7759	14758.3	3336.79	10412.1	0	15082.1	1836.19	112.017	600.604	4434.38	2273.43	8931.71
MAG1651	Bacteria	Bacillota_A	Clostridia	Clostridiales	Clostridiaceae	Clostridium	Clostridium sp000435835	594.268	12724.7	8859.75	4924.35	3325.67	7137.42	1660.94	8762.47	5736.84	10534.3	2954.88	13935.6	4291.6	5891.35	2321.29	11992.9	7094.62	12195.7	3431.73	999.88	1666.45	6047.59	11460	7280.44	541.859	353.06	5413.37	7146.8	15374	3568.89	714.139	6278.41	8291.52	4054.86	0	5677.19	5730	13749	5106.56	1140.83	5953.17	5282.73
MAG2033	Bacteria	Bacillota_A	Clostridia	Clostridiales	Clostridiaceae	Clostridium	Clostridium sp000435835	532.802	12754.6	9406.3	4724.03	3442.72	6676.59	1731.33	8368.74	5379.86	9650.07	2797.61	14462.9	4522.44	6193.79	2492.13	12578.6	6946.32	11711.6	3443.92	1064.31	1387.36	6444.53	10520.3	6828.27	415.313	321.621	5157.65	7057.87	15747.2	3694.59	621.462	6590.15	7755.8	3836.81	0	5927.91	5734.94	13895.9	5350.8	1120.77	6099.84	5359.44
MAG1193	Bacteria	Bacillota_A	Clostridia	Peptostreptococcales	Peptostreptococcaceae	Terrisporobacter	Terrisporobacter sp022782605	3350.4	9856.53	3226.23	6585.06	4638.74	6237.54	8705.39	8848.46	5609.57	11945.2	3090.88	8905	6182.47	2193.24	1048.88	6385.88	8499.75	11081.5	3777.66	243.381	7441.84	2920.28	12222.4	7360.15	1101.58	824.078	8102.48	3070.58	8435.15	4718.32	2985.38	2271.67	8095.81	3950.92	0	2042.88	3578.02	8310.63	11708.7	1959.9	4740.14	5909.8
MAG2523	Bacteria	Bacillota_A	Clostridia	Clostridiales	Clostridiaceae	Clostridium	Clostridium sp000435835	1116.6	11585.5	7973.87	5313.64	4630.31	5306.79	3372.18	6792.96	4383.46	8192.57	3132.9	12759.2	4242.64	5422.1	2809.6	10806.9	6008.36	9466.84	3024.13	1481.58	2491.8	6056.61	8813.18	5499.11	618.704	516.84	6022.47	6049.61	13413.7	3451.55	1184.51	5667.75	6047.83	3179.75	0	5236.8	5791.48	11617.8	7596.32	1300.66	6384.06	4686.83
MAG169	Bacteria	Bacillota_A	Clostridia	Peptostreptococcales	Peptostreptococcaceae	Terrisporobacter	Terrisporobacter sp022782605	3087.11	9059.72	3784.43	6133.08	4692.78	5544.31	8808.01	7914.21	5028.31	10585.8	2627.46	8842.75	6130.78	3544.66	2444.21	6496.18	7818.53	10144.8	3767.34	1750.43	5997.76	4196.61	10811.1	6566.51	600.721	764.009	7608.78	2384.47	9224.01	4617.41	2711.9	3362.69	7164.73	3638.22	0	3363.83	3199.51	6984.67	11954.6	1727.97	4447.35	5768.6
MAG2698	Bacteria	Bacillota_A	Clostridia	Clostridiales	Clostridiaceae	Clostridium	Clostridium sp000435835	688.138	12085	8338.86	4692.84	3525.47	5353.59	2227.26	6594.57	4294.34	7854.97	2888.13	13223.8	3447.58	5454.59	2248.81	11423.4	5580.75	9310.61	2552.1	975.506	2078.35	5950.41	8501.58	5447.65	670.229	385.6	5108.16	6981.98	14727.2	2798.03	813.559	5798.55	6093.27	2950.11	0	5335.62	5884.64	13067.8	5222.02	1068.84	6167.06	4058.09
MAG974	Bacteria	Bacillota_A	Clostridia	Clostridiales	Clostridiaceae	Clostridium	Clostridium sp000435835	655.49	11720.7	8100.91	4974.99	3894.43	5149.62	2039.81	6439.26	4113.44	7603.73	3029.67	13008.5	3656.16	5348.07	2200.82	11199.9	5525.82	9072.33	2601.92	959.858	1627.87	5851.93	8184.39	5228.15	496.274	367.675	5537.51	6821.61	14147.3	2922.39	783.494	5634.78	5823.17	2881.76	0	5193.25	5905.22	12368.2	6022.97	1074.9	6352.41	4187.17
MAG1017	Bacteria	Bacillota_A	Clostridia	Clostridiales	Clostridiaceae	Clostridium	Clostridium sp000435835	460.915	11649.4	8025.57	4390.74	2925.36	6617.06	1440.5	8125.77	5292.45	9672.82	2571.32	12706.1	3888.64	5338.09	2136.48	11061.6	6578.26	11281.2	3187.5	921.148	1269.35	5545.66	10704.5	6721.82	416.98	282.502	4815.6	6429.88	14138.7	3233.77	555.712	5694.29	7563.61	3767.67	0	5156.86	5081.24	12570.6	4474.1	998.598	5285.4	4835.83
MAG2829	Bacteria	Bacillota	Bacilli	Lactobacillales	Lactobacillaceae	Lactobacillus	Lactobacillus amylovorus	522.125	1065.83	14336.8	1854.47	3896.9	4814.62	5014.62	4175.9	4914.84	3911.39	2198.54	2252.2	4398.78	12035.7	22767.9	3871.74	3373.59	4369.14	7737.94	17267	388.825	13956.2	3961.05	3444.16	2571.24	301.541	1352.24	1090.36	4380.16	7365.85	416.399	11994.4	2947.64	7189.46	227.349	12184.3	2261.51	813.543	2096.8	3035.27	2634.56	6074.39
MAG2691	Bacteria	Bacillota_A	Clostridia	Clostridiales	Clostridiaceae	Clostridium	Clostridium sp000435835	402.65	10083.1	7138.94	4373.28	2628.49	8353.79	1218.26	9567.5	5695.3	8727.7	2537.21	11073.7	3788.93	4612.74	1968.59	9824.33	8963.07	9697.32	3264.07	822.377	1104.93	5001.4	9405.94	6313.77	350.77	254.581	4688.03	6268.8	13079.2	3047.74	475.72	4831.23	8023.04	3652.22	0	4424.85	4741.06	11064.4	4052.93	960.28	4936.3	4387.84
MAG2759	Bacteria	Bacillota_A	Clostridia	Clostridiales	Clostridiaceae	Clostridium	Clostridium sp000435835	542.928	9835.88	6435.38	5070.14	2984.49	4781.19	1569.61	5938.82	3899.19	7219	3108.25	10354.3	3043.24	4314.16	1754.61	9030.58	5010.05	7940.69	2222.54	738.378	1388.34	4655.14	7656.32	4937.24	414.468	334.421	5699.85	7197.59	12005.1	2453.57	602.642	4442.88	5593.55	2665.41	0	4139.31	5195.2	10463	4841.08	1098.24	5507.9	3548.36
MAG1721	Archaea	Methanobacteriota	Methanobacteria	Methanobacteriales	Methanobacteriaceae	Methanobrevibacter_A	Methanobrevibacter_A sp900769095	31981.2	4276.6	212.961	1280.42	80.7126	973.002	11748.4	2094.96	1584.52	4393.45	3509.76	317.505	1668.89	0	0	187.371	3082.46	2645.19	535.303	49.1533	13401.4	36.4509	2975.57	5623.12	5685.18	8675.04	2622.31	5672.13	0	543.569	15466.8	0	3402.84	1024.83	1505.7	0	1893.07	901.425	35.7761	164.934	6141.79	942.133
MAG1643	Bacteria	Bacillota	Bacilli	Lactobacillales	Lactobacillaceae	Lactobacillus	Lactobacillus johnsonii	825.927	1299.52	9104.52	3932.5	9449.5	3196.06	3529.47	2679.47	3204.03	2801.29	4352.21	2772.09	3017.08	8276.09	15148.5	4250.02	2235.68	3174.16	5107.79	11769.2	405.68	9444.55	2859.12	2231.95	2321.33	645.875	2796.49	790.455	3681.77	4768.2	693.91	8189.01	1922.74	4684.98	636.617	8326.93	3306.32	998.08	4864.9	1979.26	3665.12	4191.05
MAG4066	Bacteria	Bacillota_A	Clostridia	Clostridiales	Clostridiaceae	Clostridium	Clostridium sp000435835	257.825	9152.92	6271.36	4486.95	2597.15	4196.71	882.206	5197.03	3388.49	6035.77	2779.69	9945.99	2619.22	4237.67	1724.37	8721.89	4346.38	6995.96	1934.48	753.046	792.858	4534.3	6463.18	4279.91	263.799	196.754	4959.65	7268.26	11550.4	2137.92	333.267	4406.55	4831	2315.58	0	4082.64	4889.51	9982.15	3893.2	943.898	5112.19	3084.84
MAG2926	Archaea	Methanobacteriota	Methanobacteria	Methanobacteriales	Methanobacteriaceae	Methanobrevibacter_A	Unclassified	0	1124.71	173.432	285.539	29.0694	0	0	0	0	0	11778.8	910.7	0	0	0	1490.59	0	0	0	0	0	51.7721	0	0	0	10541.6	13603.2	0	24.8684	0	0	0	0	0	1039.19	0	36236.8	2512.3	250.591	0	153.439	0
MAG724	Bacteria	Bacillota_A	Clostridia	Clostridiales	Clostridiaceae	Clostridium	Clostridium sp900543325	601.83	5824.16	2589.82	5474.91	1516.79	6399.81	1446.11	8576.04	5835.81	10959.3	3630.97	4916.28	3138.97	2253.62	979.866	4325.45	6918.22	8760.83	2221.96	291.411	1755.18	2327.44	11341.5	7459.1	449.582	206.681	6455.57	5703.56	9707.95	2687.97	507.14	1984.95	8554	3779.6	0	2096.68	4014.4	6842.65	3314.93	1754.88	4070.53	3562.1
MAG1439	Bacteria	Bacillota_A	Clostridia	Clostridiales	Clostridiaceae	Clostridium	Unclassified	1533.52	6364.99	2898.28	3478.71	3553.84	3411.88	2446.12	4473.28	2841.04	6118.93	2326.26	5783.45	2478.74	1967.53	1113.67	4773.6	3965.39	6101.5	1675.42	369.924	4159.15	2347.74	6663.06	3655.35	2015.65	911.041	4081.15	2821.66	6171.22	1951.88	2040.6	2138.74	4038.36	1915.14	403.987	1939.34	2912.01	6204.94	5866.51	864.112	3232.15	2686.1
MAG1982	Bacteria	Bacillota_A	Clostridia	Clostridiales	Clostridiaceae	Clostridium	Unclassified	1147.15	5887.68	3002.87	3079.07	4005.58	2740.24	939.808	3413.96	2063.35	4688.87	2403.76	5320.23	1805.72	2126.59	951.129	4764.62	3013.11	5029.72	1236.8	414.095	3215.32	2338.76	5114.38	2638.99	2671.35	1360.55	3708.75	2743.15	5773.83	1449.66	2411.43	2250.2	2902.93	1421.82	0	2069.92	2944.11	5848.94	5925.78	550.871	3120.02	2036.34
MAG1611	Bacteria	Bacillota_A	Clostridia	Clostridiales	Clostridiaceae	Clostridium	Clostridium sp000435835	1023.21	6078.83	3271.46	2985.94	3518.85	2747.26	925.246	3390.03	2068.2	4610.69	2205.42	5632.41	1820.27	2227.22	897.1	5031.46	2910.66	5049.52	1265.02	378.89	2955.13	2453.39	4998.35	2628.74	2316.36	1125.5	3532.92	2879.99	6137.6	1466.54	2167.96	2383.11	2888.31	1427.29	0	2146.42	3014.67	6115.8	5344.21	542.394	3225.84	2074.29
MAG2006	Archaea	Methanobacteriota	Methanobacteria	Methanobacteriales	Methanobacteriaceae	Methanobrevibacter	Methanobrevibacter sp900314635	0	3334.91	2391.68	0	0	0	0	0	0	0	0	1395.78	0	625.779	0	11301.6	0	0	0	471.612	0	492.372	0	0	0	0	0	0	717.319	0	0	479.828	0	0	0	504.308	0	84610.3	0	0	0	0
MAG884	Bacteria	Bacillota_A	Clostridia	Peptostreptococcales	Peptostreptococcaceae	Terrisporobacter	Unclassified	1591.07	5216.77	2976.02	3684.62	2766.18	3845.11	4372.5	5187.7	3455.74	7471.93	1661.31	5817.06	3902.85	4326.61	3077.3	4162.23	4985.7	6655.73	2510.91	893.776	3125.77	3125.88	7727.13	4298.96	385.95	424.758	4474.43	1728.76	7380.72	2983.91	1423.73	4202.63	4862.9	2476.71	0	4202.19	1989.02	4145.09	6888.97	1125.71	2602.32	3820.04
MAG390	Archaea	Methanobacteriota	Methanobacteria	Methanobacteriales	Methanobacteriaceae	Methanosphaera	Methanosphaera sp022768985	0	2901.01	393.88	846.51	6759.19	2979.74	0	2299.75	5885.41	753.918	40.9562	1304.88	7302	83.3809	3719.91	4076.82	4328.18	611.871	6641.61	344.053	0	6037.86	696.943	3909.3	0	51.9161	439.314	0	667.603	11658.7	0	50.8432	2543.07	9950.77	0	59.2542	46.8874	27.0945	5361.55	0	9157.72	6100.87
MAG2582	Bacteria	Bacillota_A	Clostridia	Clostridiales	Clostridiaceae	Clostridium	Clostridium sp900543325	1139.16	4952.74	1751.1	5429.88	1579.02	4551.39	1872.29	6329.22	4140.26	8082.36	3371.6	3684.49	2470.49	1436.98	740.584	3114.09	5216.53	6485.57	1650.63	175.545	3211.42	1638.63	8170.67	5414.32	894.01	320.195	6282.78	6167.37	6618.05	2083.2	1010.02	1246.77	6153.26	2699.81	0	1293.52	3458.92	5789.79	3606.88	1398.18	3846.81	2633.21
MAG1303	Bacteria	Bacillota_A	Clostridia	Clostridiales	Clostridiaceae	Clostridium	Clostridium sp900543325	369.543	4787.16	2288.45	4864.44	1148.65	5407.16	586.01	7187.88	4911.19	9275.2	3258.06	4019.21	2464.61	1964.74	799.675	3630.55	5717.66	7360.34	1800.12	243.786	1232.17	1926.7	9520.11	6270.91	401.208	175.395	5695.69	5604.71	8055.86	2130.35	1476.51	1759.78	7246.73	3162.89	0	1821.18	3654.74	5678.64	2343.11	1522.65	3622.35	2901.47
MAG1785	Bacteria	Bacillota_A	Clostridia	Clostridiales	Clostridiaceae	Clostridium	Clostridium sp900543325	1003.53	5260.24	2420.82	4039.95	1159.7	4820.08	1224.2	6705.88	4333.39	8217.24	2665.79	4316.89	2370.9	1941.19	830.691	3791.65	5310.41	6909.33	1715.32	231.175	2841.48	1862.52	8519.36	5672.6	981.309	283.84	4693.64	4574.52	7630.02	2058.77	937.04	1826.68	6486.82	2855.14	0	1791.19	2823.74	6541.21	2439.3	1195.18	2877.78	2661.01
MAG1844	Bacteria	Bacillota_A	Clostridia	Clostridiales	Clostridiaceae	Clostridium	Unclassified	232.44	5088.71	2034.89	7130.29	1432.56	4053.14	365.606	5233.83	3583.42	6636.1	4310.39	3549.88	1763.59	1663.93	664.806	3274.91	4157.08	5380.76	1298.16	219.131	741.667	1634.84	6819.59	4564.2	284.049	145.94	8110.32	12697.8	6426.81	1542.39	194.773	1495.8	5266.56	2330.55	0	1526.93	4136.77	5869.32	2784.07	1320.76	4279.64	2105.4
MAG471	Bacteria	Bacillota	Bacilli	Lactobacillales	Lactobacillaceae	Lactobacillus	Lactobacillus johnsonii	2032.8	1035.37	1650.6	4512.97	11831.9	945.206	2589.71	779.665	876.801	1507.28	4712.18	1973.69	785.784	1807.82	3742.93	2683.1	654.064	1425.72	1077.92	2089.46	513.051	2258.51	1517.36	760.883	877.818	1096.76	2973.4	0	1093.52	1027.04	1753.9	1752.67	631.146	1263.53	2239.44	1739.29	3474.96	1130.81	6089.39	0	3915.84	1200.5
MAG1435	Bacteria	Bacillota	Bacilli	Lactobacillales	Lactobacillaceae	Lactobacillus	Lactobacillus johnsonii	1990.84	2030.22	2048.34	4510.1	10900.5	1186.81	1911.17	1121.5	1040.23	2001.07	3845.85	2664.76	842.175	1784.09	2795.4	2871.49	960.343	2154.76	1100.61	1414.66	589.859	2280.44	2098.3	1055.83	771.787	1092.4	3211.27	0	2471.64	969.177	2851.84	1794.51	1040.68	1078.75	3151.08	1773.38	3387.52	1949.07	6345.19	0	3567.61	1159.7
MAG675	Bacteria	Bacillota	Bacilli	Lactobacillales	Lactobacillaceae	Lactobacillus	Lactobacillus sp910589675	1064.21	951.413	1937.46	10485.4	12268.5	860.305	0	652.076	777.695	1358.67	4776.61	1982.38	653.837	2210.32	4163.58	2639.99	559.356	1307.21	962.857	2480.33	340.155	2582.2	1373.82	656.4	412.206	926.516	5814.26	0	1147.9	889.409	918.869	2161.96	523.036	1107.1	841.275	2181.18	3490.82	964.229	6014.85	0	3937.1	1028.86
MAG211	Bacteria	Bacillota	Bacilli	Lactobacillales	Lactobacillaceae	Lactobacillus	Lactobacillus johnsonii	2951.91	732.571	685.237	4773.06	15351.5	411	274.023	382.225	322.532	1029.86	4477.7	1024.24	270.627	749.586	1573.67	1420.76	318.295	1005.96	342.015	498.314	521.375	1012.14	1030.4	342.079	683.745	3743.49	2896.99	0	1097.37	338.102	1007.72	739.188	309.361	364.974	1053.98	727.613	2557.58	548.576	8340.98	0	2714.05	351.661
MAG3129	Bacteria	Bacillota	Bacilli	Lactobacillales	Lactobacillaceae	Ligilactobacillus	Ligilactobacillus ruminis	0	32.019	5752.46	0	0	3237.86	0	2197.36	2181.55	336.417	0	1216.84	2517.59	11834.9	4065.37	2728.27	1056.41	1929.73	3676.4	11176.9	0	13606.1	203.829	1342.04	0	0	0	0	5762.57	2247.36	0	12676.2	1062.44	7633.09	0	11779.8	0	0	0	0	0	6210.94
MAG2944	Bacteria	Bacillota_A	Clostridia	Clostridiales	Clostridiaceae	Clostridium	Unclassified	907.267	3196.07	1268.86	2715.1	1305.59	2874.3	2874.26	3936.79	2605.37	5213.46	1558.13	2804.94	2058.65	946.76	406.901	2189.06	3427.22	4568.18	1338.31	105.301	2058.62	1097.82	5353.02	3339.69	772.302	349.827	3283.32	2227.11	3788.63	1633.14	1010.94	891.462	3751.8	1727.22	0	889.806	1761.62	3035.32	3133.16	831.379	1968.47	2104.99
MAG3899	Bacteria	Bacillota_A	Clostridia	Christensenellales	CAG-138	PeH17	PeH17 sp004556165	799.774	0	0	457.652	0	6493.71	619.812	11177.2	13917.5	778.713	469.139	0	7745.22	0	0	616.969	3916.32	637.05	2282.82	0	654.403	0	830.855	29440.5	1379.62	0	389.679	485.544	0	5652.51	908.74	0	25161.9	7439.64	0	0	945.904	900.425	0	921.414	539.197	1619.33
MAG2687	Bacteria	Actinomycetota	Actinomycetia	Actinomycetales	Bifidobacteriaceae	Bifidobacterium	Bifidobacterium pseudolongum	0	0	5344.63	0	0	12791	0	15263.6	12780.7	2502.64	0	0	2819.06	1827.98	112.265	0	8708.85	3216.12	2364.42	4339.36	0	629.912	2564.76	9845.53	0	0	0	9027.58	112.902	2365.25	0	1610.45	11473.7	8639.13	0	1810.57	0	0	0	0	0	2221.98
MAG2890	Bacteria	Bacillota_A	Clostridia	Peptostreptococcales	Peptostreptococcaceae	Terrisporobacter	Unclassified	790.276	3508.65	1493.12	2898.72	1396.46	2442.07	916.135	3157.32	2078.61	4249.59	1587.67	2752.57	1510.88	1031.42	492.239	2330.66	2722.02	3739.8	1066.92	156.582	1914.24	1206.28	4520.56	2666.99	751.734	323.139	3131.59	2222.2	3690.37	1263.82	853.241	1059.22	2964.71	1417.47	0	995.02	1796.46	3363.81	2502.16	741.405	1890.54	1631.83
MAG1647	Bacteria	Bacillota	Bacilli	Haloplasmatales	Turicibacteraceae	Turicibacter	Turicibacter bilis	844.995	6059.98	414.727	2092.93	976.715	2428.57	953.464	3659.22	2086.76	3836.63	1523.6	1970.9	642.131	397.338	450.666	1123.46	3659.96	1942.31	270.566	77.0454	3906.66	586.394	4267.77	2673.49	374.29	239.127	2216.61	2577.18	3262.89	681.84	169.296	400.201	3034.08	1169.56	0	382.418	2063.94	6851.3	2390.9	979.138	1971.59	425.892
MAG3873	Bacteria	Bacillota	Bacilli	RF39	UBA660	CAG-914	CAG-914 sp000437895	376.733	2012.54	939.361	1672.11	612.663	1749.58	3132.98	2594.49	1790.37	2461.98	5064.07	1575.26	1252.1	644.52	266.292	1355.54	2732.01	2684.28	700.681	0	3651.09	688.249	2480.13	2444.19	436.524	1068.83	1790.6	1189.75	2186.02	961.054	565.24	615.791	2861.34	1093.4	312.24	582.022	1073.67	2026.64	1207.44	570.592	1566.44	1053.85
MAG383	Archaea	Methanobacteriota	Methanobacteria	Methanobacteriales	Methanobacteriaceae	Methanobrevibacter	Methanobrevibacter ruminantium_A	2160.96	48.0636	0	0	0	9623.21	0	13204.8	4652.14	982.57	0	0	1232.2	0	0	0	7436.37	8682.43	526.447	0	0	0	456.588	5395.48	0	1590.29	0	0	0	690.234	0	0	6555.11	2694.64	1450.46	0	0	500.718	0	0	0	334.636
MAG3303	Bacteria	Bacillota_A	Clostridia	Oscillospirales	Oscillospiraceae	Vescimonas	Vescimonas sp004555205	2320.76	2470.31	1589.66	0	1157.22	1371.67	1101.74	0	1201.18	1865.09	1152.17	2543.38	987.881	0	0	2110.48	1218.22	0	772.082	0	2252.61	0	2114.12	1407.42	4152.61	8452.44	1520.72	0	0	801.06	3464.37	0	1487.18	0	3483.03	0	1919.37	2228.18	0	0	1482.66	1045.87
MAG241	Bacteria	Actinomycetota	Actinomycetia	Actinomycetales	Bifidobacteriaceae	Bifidobacterium	Bifidobacterium pseudolongum	0	0	4244.32	0	0	10918.3	0	12931	10842.2	2141.87	0	0	2369.57	1187.08	62.4691	0	7395.45	2751.16	1999.45	3698.91	0	406.862	2204.88	8313.72	0	0	0	7682.34	90.1639	1990.5	0	1115.8	9685.22	7256.41	0	1232.59	0	0	0	0	0	1894.56
MAG2199	Bacteria	Bacillota_A	Clostridia	TANB77	CAG-508	UMGS1781	UMGS1781 sp004554705	14992.2	0	0	224.352	0	161.854	0	503.279	422.662	892.985	1707.68	0	353.718	0	0	60.4911	753.405	2298.39	74.1986	0	31288	66.7974	917.137	1402.24	5525.4	24531.3	128.843	0	0	207.371	1238.27	0	826.938	226.33	2016.48	0	1249.04	5460.97	0	0	0	142.75
MAG1268	Bacteria	Bacillota_A	Clostridia	Peptostreptococcales	Peptostreptococcaceae	Terrisporobacter	Unclassified	690.361	3031.02	1385.67	2090.43	860.741	2964.69	1016.16	4050.04	2626.36	5305.22	1131.04	2486.07	2001.25	945.148	379.482	2015.92	3623.93	4447.92	1402.63	117.153	1499.14	895.132	5599.46	3331.33	351.263	125.898	2471.43	1392.85	3272.75	1654.78	594.818	1003.37	3780	1791.24	0	879.528	1300.44	2760.87	2042.69	773.068	1402.28	2067.3
MAG3335	Bacteria	Bacillota	Bacilli	Haloplasmatales	Turicibacteraceae	Turicibacter	Turicibacter bilis	827.772	4440.74	531.343	1565.73	1043.2	2420.39	1575.32	3415.37	2190.05	3763.34	1247.93	1438.29	910.559	464.765	636.11	897.507	3364.48	2102.2	824.475	351.89	3562.4	653.09	4139.67	2550.21	736.182	244.889	1619.15	2203.42	2298.53	1168.83	323.913	473.271	2834.28	1553.36	0	460.374	1541.87	5123.3	1856.97	1101.09	1497.07	857.859
MAG3825	Bacteria	Bacillota_A	Clostridia	Peptostreptococcales	Peptostreptococcaceae	Terrisporobacter	Unclassified	957.063	2955.87	773.768	2521.01	994.897	2422.78	1418.24	3396.85	2191.51	4661.26	1394.68	2078.59	1650.63	573.856	283.221	1564.96	3041.75	3652.11	1072.74	65.7665	2325.59	673.217	4764.19	2795.95	580.48	178.496	2975.43	1989.95	2966.4	1332.28	843.859	545.594	3169.46	1436.1	0	522.129	1444.94	2811.17	2409.37	907.17	1631.7	1600.45
MAG3586	Bacteria	Bacillota	Bacilli	Lactobacillales	Lactobacillaceae	Lactobacillus	Lactobacillus johnsonii	1529.57	339.16	488.803	3578.87	11917	394.011	1003	326.541	374.354	684.57	3525.3	704.332	321.854	584.018	1375.39	1032.9	257.764	703.769	513.351	579.453	352.493	756.856	691.549	290.898	413.633	1842.67	2215.96	0	379.872	507.363	733.199	555.452	234.225	549.321	669.526	549.015	2234.15	239.472	5617.86	0	2420.13	461.154
MAG401	Bacteria	Bacillota_A	Clostridia	Peptostreptococcales	Peptostreptococcaceae	Terrisporobacter	Unclassified	1125.94	2396.5	1363.06	2036.23	819.894	2565.44	1263.8	3474.74	2341.81	5315.48	1094.63	1727.62	1751.49	668.96	814.881	1490.07	2997.85	4684.33	1282.44	154.422	2499.27	1263.33	5448.03	2978.92	789.237	247.128	2371.2	1595.47	2743.72	1455.95	913.938	640.933	3327.34	1598.18	0	609.144	1245.83	2280.29	1862.48	648.036	1358.1	1872.89
MAG3193	Bacteria	Bacillota	Bacilli	Lactobacillales	Lactobacillaceae	Ligilactobacillus	Ligilactobacillus ruminis	0	24.2834	4119.78	0	0	2006.55	24.2135	1128.52	1418.36	1049.14	0	897.754	3776.04	8571.23	2890.48	2036.93	615.655	7321.88	2359.63	7875.93	0	9756.09	432.007	1036.84	0	0	0	0	4181.54	1530.96	0	9128.39	840.648	7102.35	0	8605.94	0	0	0	0	0	4195.99
MAG3570	Bacteria	Bacillota	Bacilli	Lactobacillales	Lactobacillaceae	Ligilactobacillus	Ligilactobacillus ruminis	0	25.6501	4533.99	0	0	1888	0	1115.73	1399.37	298.142	0	984.525	1878.45	9280.05	3180.89	2190.16	595.873	1702.75	2593.87	8727.59	0	10738	167.608	879.528	0	0	0	0	4520.06	1574.74	0	9958.99	647.088	5216.34	0	9356.17	0	0	0	0	0	4362.97
MAG2899	Bacteria	Bacillota	Bacilli	Lactobacillales	Lactobacillaceae	Lactobacillus	Lactobacillus sp910589675	755.58	994.234	1352.37	3084.43	8855.42	708.316	0	625.169	623.771	905.536	3175.59	1166.61	567.586	1537.34	2659.87	1687.95	524.051	978.691	856.872	1647.81	188	1830.21	908.381	515.799	435.218	523.963	2087.6	0	1152.35	820.512	549.744	1484.27	481.191	846.771	1603.32	1514.42	2383.2	578.351	4845.06	0	2545.67	747.188
MAG3354	Bacteria	Bacillota_A	Clostridia	TANB77	CAG-508	SFKP01	SFKP01 sp004553715	4787.16	0	0	392.168	0	252.629	0	337.136	286.496	508.149	927.827	0	4364.69	167.012	0	0	1413.14	601.903	1310.72	0	0	0	454.975	554.924	264.132	7156.25	312.844	635.678	0	2207.05	20046.9	0	384.855	239.464	270.953	0	1911.21	3479.64	0	40295.2	519.967	1285.18
MAG4136	Bacteria	Bacillota_A	Clostridia	Christensenellales	CAG-138	RGIG1693	RGIG1693 sp016293975	0	0	0	245.389	0	597.795	894.977	566.428	927.848	224.262	524.819	0	5503.8	0	0	0	3732.88	105.832	654.005	0	424.822	0	109.727	1255.1	223.48	2515.43	126.179	0	0	2454.52	714.824	0	1723.95	476.178	0	0	276.817	47.8039	0	0	0	1071.01
MAG2857	Archaea	Methanobacteriota	Methanobacteria	Methanobacteriales	Methanobacteriaceae	Methanobrevibacter_A	Methanobrevibacter_A smithii	7266.41	1065.5	528.609	1203.51	0	859.814	3726.01	1695.33	1431.37	1337.6	829.56	1352.68	1328.47	0	0	753.92	1896.57	746.803	562.462	99.0187	7822.77	51.7753	725.678	4006.38	1393.64	2027.81	1094.57	1286.31	0	609.483	3748.73	0	3147.79	837.641	349.561	0	978.563	735.384	62.0777	51.6748	1895.32	607.113
MAG1081	Bacteria	Bacillota_A	Clostridia	Lachnospirales	Lachnospiraceae	CAG-95	CAG-95 sp018384375	1671.09	1324.49	0	0	0	120.399	3640.87	113.834	188.858	190.835	297.524	183.489	1392.03	0	0	39.2376	239.108	147.438	785.842	0	4439.44	0	166.489	267.467	6451.83	4757.43	0	222.775	0	479.628	1381.88	0	253.578	92.0554	1878.87	0	832.042	812.704	0	1153.56	106.909	565.973
MAG2707	Bacteria	Bacillota	Bacilli	RF39	UBA660	CAG-1000	CAG-1000 sp004552445	2719.54	949.674	637.541	1259.86	1096.51	985.381	640.815	1449.2	939.521	1522.59	935.411	862.582	10725.7	435.554	117.135	688.427	25002.8	1588.73	1279.4	0	479.697	336.304	1597.21	1465.75	191.649	509.267	1083.88	380.894	797.576	4768.18	260.847	532.51	1335.2	714.893	503.246	403.74	1073.71	1011.63	906.882	0	738.144	5003.25
MAG1471	Bacteria	Bacillota	Bacilli	Bacillales	Planococcaceae	Kurthia	Kurthia massiliensis	0	0	0	0	0	0	0	0	0	0	0	0	0	0	0	0	0	0	0	0	0	0	0	0	0	0	0	0	0	0	0	0	0	0	0	0	0	0	0	0	0	0
MAG274	Bacteria	Bacillota	Bacilli	Lactobacillales	Lactobacillaceae	Lactobacillus	Lactobacillus sp910589675	595.959	274.883	1215.38	3028.8	8984.56	415.132	0	291.776	399.646	638.969	3135.86	573.468	420.121	1219.27	2716.19	935.884	248.435	701.18	713.823	1661.16	78.826	1624.14	629.3	307.016	220.765	528.707	1846.04	0	616.607	690.421	502.235	1185.37	222.509	665.796	434.764	1193.06	3714.5	139.029	4775.69	0	3916.79	595.213
MAG2010	Bacteria	Bacillota_A	Clostridia	Oscillospirales	Oscillospiraceae	Vescimonas	Vescimonas sp004557655	1051.48	1395.56	805.159	1451.03	1208.93	1180.56	1344.45	1156.49	1113.14	1651.81	1021.39	1370.67	1123.53	0	0	1129.27	1130.28	1467.72	911.137	0	1360.48	751.105	1828.73	1161.85	1408.64	1344.6	1426.65	1475.01	1205.74	925.729	1387.67	0	1241.96	899.499	4014.21	0	1230.95	995.272	1549.15	1805.22	1503.1	1059.08
MAG2120	Bacteria	Bacillota	Bacilli	Lactobacillales	Lactobacillaceae	Lactobacillus	Lactobacillus sp910589675	641.124	379.214	2090.3	2491.5	7345.95	650.505	0	471.244	636.903	876.202	2433.21	714.594	582.411	1993.33	4002.69	1194.29	380.833	953.364	1042.88	2655.93	120.994	2289.43	889.671	448.566	549.75	479.394	1541.94	0	716.27	957.586	508.849	1940.87	364.847	966.694	419.597	1942.56	1898.51	195.065	3796.48	0	2044.1	852.53
MAG2032	Bacteria	Bacillota	Bacilli	Lactobacillales	Lactobacillaceae	Lactobacillus	Lactobacillus johnsonii	1000.61	300.454	488.952	4249.47	9545.77	144.403	0	123.699	120.163	650.19	2954.49	652.804	100.822	609.115	1384.56	1066.05	122.393	597.207	127.809	559.105	131.187	799.66	635.646	145.452	220.171	656.254	2662.58	0	394.849	133.026	789.231	583.847	108.989	144.809	764.423	579.003	2103.29	237.239	4912.87	0	2225.72	138.731
MAG295	Bacteria	Bacillota	Bacilli	Lactobacillales	Lactobacillaceae	Lactobacillus	Unclassified	312.41	1312.34	2305.23	1387.62	2451.34	896.163	432.713	1117.34	807.54	1122.17	1179.21	1839.95	490.791	6095.97	8354.32	2339.14	1032.36	1118.49	522.73	4785.7	262.594	4387.89	1277.05	834.777	103.834	198.015	1068.58	0	5996.99	502.584	235.125	5452.12	938.147	687.636	1133.39	6379.67	905.955	1157.32	1601.3	0	997.64	562.465
MAG3691	Bacteria	Bacillota	Bacilli	Lactobacillales	Lactobacillaceae	Lactobacillus	Lactobacillus sp910589675	700.307	356.936	477.531	7165.23	8486.34	168.829	0	131.11	153.306	581.914	2806.83	713.782	131.966	612.074	1203.73	1096.8	118.027	532.011	187.103	449.099	106.561	754.826	549.923	161.194	348.814	489.407	5357.74	0	478.419	191.468	549.359	556.315	108.464	206.143	3896.12	583.613	2188.51	277.332	4216.1	0	2306.65	179.018
MAG2473	Bacteria	Bacillota	Bacilli	Haloplasmatales	Turicibacteraceae	Turicibacter	Turicibacter bilis	874.456	3546.27	363.249	1549.74	1359.38	1725.58	920.87	2556.57	1484.93	2959.47	1200.96	1238.97	524.67	402.411	427.634	837.274	2552.24	1507.34	253.435	0	3127.68	519.141	3250.43	1892.52	357.582	426.943	1514.43	1686.44	1867.87	545.803	248.407	401.213	2116.48	876.011	0	388.758	1376.91	4059.06	1787.13	652.991	1320.71	394.099
MAG625	Bacteria	Bacillota	Bacilli	Haloplasmatales	Turicibacteraceae	Turicibacter	Turicibacter bilis	618.569	4520.46	365.458	1605.53	745.215	1718.64	664.663	2603.98	1471.88	2596.76	1209.49	1524.15	434.485	356.906	303.33	897.42	2569.02	1319.77	176.176	116.278	2782.05	493.244	2902.15	1889.97	265.944	165.966	1735.29	1873.16	2477.26	465.285	120.066	440.475	2137.42	832.643	0	363.262	1557.56	5103.86	1809.05	704.052	1484.78	284.142
MAG1368	Bacteria	Bacillota	Bacilli	Lactobacillales	Lactobacillaceae	Lactobacillus	Lactobacillus johnsonii	938.83	300.006	566.652	3302.44	8024.06	326.045	0	297.766	285.072	701.948	2555.57	604.949	230.418	704.274	1503.98	925.281	270.902	681.024	345.632	746	299.397	911.932	707.122	259.987	268.638	652.91	2008.81	0	474.987	338.528	824.53	671.707	225.47	356.879	4425.1	682.318	1891.36	211.248	4201.94	0	1982.98	317.732
MAG3463	Bacteria	Bacillota_A	Clostridia	Christensenellales	CAG-138	RGIG1693	RGIG1693 sp016293975	0	0	0	199.722	0	448.568	497.413	446.99	749.452	137.294	459.687	0	2866.33	0	0	0	3056.54	56.1057	338.031	0	343.005	0	59.6175	998.188	326.802	2421.98	113.085	0	0	1345.96	665.799	0	1400.01	366.322	0	0	247.891	42.5903	0	0	0	555.759
MAG939	Bacteria	Bacillota	Bacilli	Haloplasmatales	Turicibacteraceae	Turicibacter	Turicibacter bilis	620.333	4405.74	313.87	1561.6	711.312	1657.13	627.225	2495.5	1414.35	2481.51	1148.32	1442.54	415.868	281.373	249.945	824.048	2458.85	1238.44	166.336	60.8946	2675.12	436.797	2740.19	1808.77	262.754	156.901	1663.67	1828.66	2412.44	441.998	121.902	284.623	2061.03	800.651	0	338.321	1537.91	4948.02	1707.33	696.198	1449.3	272.478
MAG3697	Bacteria	Bacillota_A	Clostridia	Peptostreptococcales	Peptostreptococcaceae	Terrisporobacter	Unclassified	678.443	2339.1	536.247	2247.54	825.831	1715.11	837.767	2245.43	1503.66	3184.11	1182.08	1463.39	1033.79	408.525	184.095	1137.12	1998.04	2465.33	726.302	0	1520.23	460.119	3275.01	1884.31	441.836	170.095	2745.18	1369.16	2226.74	854.307	644.203	380.135	2157.56	988.607	0	370.555	1210.4	1948.87	1938.25	597.748	1279.71	1035.02
MAG3756	Bacteria	Bacillota	Bacilli	Lactobacillales	Lactobacillaceae	Lactobacillus	Lactobacillus johnsonii	483.492	281.812	956.802	2010.22	5487.31	764.431	1831.32	598.726	765.91	855.263	1770.69	738.944	736.289	1104.93	2195.85	1074.87	464.857	955.428	1283.61	6628.98	87.0426	1835.28	862.984	505.004	463.776	354.642	1257.08	0	568.476	1218.46	389.854	1037.73	408.488	1198.02	359.573	1063.32	1487.62	230.452	2744.75	0	1609.02	1048.83
MAG719	Bacteria	Bacillota_A	Clostridia	Christensenellales	CAG-138	RGIG1693	RGIG1693 sp016293975	0	0	0	194.954	0	414.927	442.729	415.485	684.758	131.226	424.575	0	2672.98	0	0	0	2799.76	52.793	316.958	0	326.793	0	57.5549	911.44	173.374	2164.45	103.117	0	0	1251.49	644.106	0	1283.78	335.017	0	0	226.212	42.4292	0	0	0	523.135
MAG3258	Bacteria	Bacillota	Bacilli	Lactobacillales	Lactobacillaceae	Lactobacillus	Lactobacillus johnsonii	509.514	437.893	778.468	2567.29	6079.71	746.51	0	525.688	716.251	1225.84	2216.66	761.876	758.271	1039.38	1645.02	1035.66	443.38	1333.01	1226.84	913.694	87.746	1128.89	1185.55	546.303	129.852	418.736	1688.29	0	664.724	1141.45	437.022	1008.65	413.423	1165.25	366.741	1019.78	1770.28	325.484	3329.54	0	1903.04	1044.34
MAG4010	Bacteria	Bacillota	Bacilli	Haloplasmatales	Turicibacteraceae	Turicibacter	Turicibacter bilis	589.551	4115.54	269.035	1680	826.4	1452.57	609.601	2203.06	1251.46	2223.71	1203.95	1314.78	370.028	236.071	199.479	762.396	2172.01	1111.64	148.962	0	2611.02	378.803	2480.9	1600.45	259.177	150.112	1805.37	1608.31	2144.91	396.431	118.62	234.863	1812.18	697.655	0	228.439	1578.16	4518.1	2028.62	634.402	1461.7	242.878
MAG1937	Bacteria	Bacillota_A	Clostridia	Christensenellales	CAG-138	RGIG1693	RGIG1693 sp016293975	0	0	0	216.343	0	441.879	475.686	432.145	714.555	136.144	478.281	0	2813.31	0	0	0	2946.95	60.4266	332.207	0	332.787	0	61.4171	954.944	181.066	2130.85	131.207	0	0	1311.75	598.73	0	1345.93	352.204	0	0	401.996	34.5532	0	0	0	552.501
MAG2786	Bacteria	Bacillota	Bacilli	Lactobacillales	Lactobacillaceae	Lactobacillus	Lactobacillus johnsonii	368.434	557.207	796.368	1814.57	4166.29	1343.37	0	1004.75	1517.16	1738.01	1515.6	687.132	1435.15	865.664	1332	866.366	980.266	2165.56	2368.63	841.62	121.292	1021.59	1661.39	1025.49	415.621	277.801	1129.63	0	746.446	2046.14	318.612	777.694	1372.53	2002.64	234.944	848.754	1119.52	401.666	2258.89	0	1178.75	1965.05
MAG2906	Bacteria	Bacillota_A	Clostridia	Peptostreptococcales	Peptostreptococcaceae	Terrisporobacter	Unclassified	286.853	3085.76	2592.18	1804.4	532.098	1982.74	364.261	2517.69	1637.93	3203.96	792.117	1940.86	1058.56	961.928	1393.69	1969.01	2343.21	2654.19	842.862	260.851	588.895	2282.7	3347.09	1983.2	221.707	58.8316	1910.5	900.463	2952.59	887.434	272.838	947.001	2341.19	1100.02	0	915.143	957.85	2003.48	1219.19	515.775	1049.56	1110.59
MAG1881	Archaea	Methanobacteriota	Methanobacteria	Methanobacteriales	Methanobacteriaceae	Methanobrevibacter_A	Unclassified	2993.89	0	0	0	0	0	1682.29	0	0	0	0	0	0	0	0	0	0	0	0	0	1132.58	0	0	0	276.432	289.558	0	145.334	0	0	0	0	0	0	0	0	0	0	0	0	0	0
MAG1919	Bacteria	Bacillota	Bacilli	Haloplasmatales	Turicibacteraceae	Turicibacter	Turicibacter bilis	598.24	3371.62	282.331	1275.16	713.818	1674.42	809.914	2501.03	1450.67	2744.08	948.52	1117.46	476.344	264.538	282.434	695.09	2459.77	1394.52	229.184	0	3166.17	375.56	3075.53	1829.82	251.432	323.531	1274.61	1651.43	1788.09	504.572	142.618	273.227	2049.14	845.437	0	261.151	1185.15	3959.38	1318.89	611.963	1156.75	354.204
MAG2396	Bacteria	Bacillota	Bacilli	Lactobacillales	Lactobacillaceae	Lactobacillus	Unclassified	348.741	861.887	1702.81	1404.11	3010.07	670.825	417.951	685.035	645.313	880.457	1331.82	1701.58	507.07	2850.27	3906.45	1333.86	619.068	823.19	736.53	4595.95	303.384	3094.81	911.555	548.219	332.762	187.402	1087.93	286.16	3454.66	710.814	277.399	2591.97	531.289	779.535	414.021	2915.68	1141.98	711.987	2053.3	362.123	1274.24	652.999
MAG350	Bacteria	Bacillota	Bacilli	Haloplasmatales	Turicibacteraceae	Turicibacter	Turicibacter bilis	662.567	3653.53	259.171	1264.34	612.767	1588.38	742.701	2385.73	1372.51	2554	941.008	1179.46	434.369	226.968	190.516	688.63	2354.65	1294.06	185.809	0	2796.8	347.486	2808.9	1745.22	264.514	164.913	1349	1669.07	1885.86	458.201	141.358	235.559	1972.1	772.771	0	219.36	1254.62	4181.72	1420.08	627.604	1168.69	293.875
MAG736	Bacteria	Bacillota	Bacilli	Haloplasmatales	Turicibacteraceae	Turicibacter	Turicibacter bilis	758.573	3155.98	404.36	1282.12	1125.64	1368.34	893.467	1986.29	1181.98	2137.08	1108.06	1194.58	407.281	399.196	567.596	838.452	1956.38	1108.12	220.888	0	2383.61	526.559	2353.52	1487.11	257.031	226.984	1296.29	1401.97	1679.15	434.013	224.319	394.167	1664.13	725.219	0	380.447	1307.91	3641.79	1460.76	531.595	1317.37	331.334
MAG1118	Bacteria	Bacillota_A	Clostridia	TANB77	CAG-508	SFKP01	SFKP01 sp004553715	4344.59	0	0	154.347	0	142.316	0	205.172	180.796	383.538	759.574	0	4212.67	63.269	0	0	1304.02	464.784	1221.46	0	0	0	324.302	431.374	183.313	6667.89	104.995	190.022	0	2051.86	18481.6	0	267.102	135.341	186.116	0	1679.21	4606.63	0	12895.5	302.361	1137.54
MAG3702	Bacteria	Bacillota_A	Clostridia	Christensenellales	CAG-138	RGIG1693	RGIG1693 sp016293975	65.7191	0	0	278.719	0	453.587	476.875	442.11	710.239	154.624	544.464	0	2560.87	0	0	0	2678.36	98.8996	344.208	0	354.523	0	84.3606	977.915	203.775	1991.51	230.191	0	0	1199.28	593.538	0	1315.36	355.727	0	0	374.416	78.3337	0	0	118.511	574.444
MAG1938	Bacteria	Bacillota_A	Clostridia	Peptostreptococcales	Peptostreptococcaceae	Terrisporobacter	Unclassified	491.295	2036.41	855.97	1494.34	529.219	1989.35	569.942	2642.31	1736.6	3567.55	826.177	1588.58	1181.53	635.692	281.699	1326.55	2348.2	2852.32	875.986	122.318	1022.93	585.018	3635.52	2194.77	293.243	104.83	1771.63	1135	2312.56	987.35	445.544	622.624	2539.86	1183.17	0	571.602	964.671	1914.38	1260.16	549.52	1024.63	1232.09
MAG701	Bacteria	Actinomycetota	Actinomycetia	Actinomycetales	Bifidobacteriaceae	Bifidobacterium	Bifidobacterium pseudolongum	0	0	2958.6	0	0	6999.96	0	8257.32	6967.16	1343.83	0	0	1500.3	1000.42	102.851	0	4722.26	1775.03	1286.14	2461.3	0	568.838	1388.96	5311.99	0	0	0	5002.01	91.6093	1293.15	0	925.789	6189.65	4673.8	0	1035.5	0	0	0	0	0	1210.48
MAG2540	Bacteria	Bacillota_A	Clostridia	Peptostreptococcales	Peptostreptococcaceae	Terrisporobacter	Unclassified	508.055	1744.69	787.691	1427.83	520.38	2082.33	600.874	2716.25	1846.42	3862.78	814.596	1259.47	1539.23	795.138	419.502	1082.26	2372.33	3194.28	1146.93	99.5572	1032.62	578.412	4091.85	2274.63	300.872	144.216	1684.67	1166.22	1795.64	1157.18	427.203	748.719	2623.41	1281.71	0	777.162	850.077	1413.75	1149.82	519.336	878.928	1544.65
MAG116	Bacteria	Bacillota_A	Clostridia	Peptostreptococcales	Peptostreptococcaceae	Terrisporobacter	Unclassified	312.119	1925.15	391.608	3278.34	1304.22	766.468	416.749	1011.67	678.053	1259.7	2058	918.612	419.321	322.598	137.137	824.834	872.375	1058.75	271.018	0	675.038	342.381	1281.09	858.918	210.887	158.561	3669.77	4495.78	1235.38	338.855	244.461	310.187	995.165	433.89	0	295.57	1928.22	1722.07	2491.35	389.905	2225.54	431.315
MAG3026	Bacteria	Bacillota_A	Clostridia	Christensenellales	CAG-138	RGIG1693	RGIG1693 sp016293975	0	0	0	377.308	0	416.788	431.688	405.824	678.203	129.851	443.527	0	2602.93	0	0	0	2747.92	62.512	315.497	0	319.351	0	60.838	904.655	158.371	2016.79	159.032	0	0	1219.6	570.935	0	1269.17	338.434	0	0	235.179	35.026	0	0	0	515.394
MAG476	Bacteria	Bacillota	Bacilli	Haloplasmatales	Turicibacteraceae	Turicibacter	Turicibacter bilis	494.538	2845.75	161.551	784.663	345.132	2356.72	620.796	3583.53	2083.06	4658.7	603.398	781.067	769.708	145.699	130.603	445.854	3546.83	2311.34	358.566	0	2407.01	223.917	5134.27	2648.69	211.165	143.428	843.023	1896.71	1436.86	790.608	103.228	150.422	2971.05	1199.67	0	143.937	796.747	3515.88	822.964	692.339	731.492	566.773
MAG4119	Bacteria	Bacillota	Bacilli	Lactobacillales	Lactobacillaceae	Lactobacillus	Lactobacillus sp910589675	703.887	356.704	285.085	3246.04	8014.82	149.071	0	146.209	96.4446	550.693	2531.76	749.519	59.2072	457.622	1042.03	1238.49	131.661	529.975	52.0763	238.969	99.4204	587.098	531.344	143.935	106.615	501.169	2005.18	0	401.339	65.219	524.591	427.04	117.952	86.199	528.315	415.179	1927.22	357.077	4314.48	0	2024.92	74.0322
MAG887	Bacteria	Bacillota_A	Clostridia	Peptostreptococcales	Peptostreptococcaceae	Terrisporobacter	Unclassified	675.191	1228.03	884.47	1127.69	640.077	1619.6	779.17	2113.69	1494.25	3655.35	558.189	1525.94	1538.39	1291.21	490.792	1012.28	2006.23	2884.53	1079.68	292.177	1330.7	965.891	3812.16	1812.71	422.436	177.189	1303.17	853.751	3035.35	1213.07	552.847	1349.6	2031.52	1090.9	0	1249.33	632.636	1041.23	1602	404.616	661.803	1511.33
MAG2936	Bacteria	Bacillota	Bacilli	Haloplasmatales	Turicibacteraceae	Turicibacter	Turicibacter bilis	449.002	2585.1	274.575	876.764	480.748	2235.42	600.301	3287.29	2012.14	4185.65	625.384	797.922	773.076	248.429	335.697	564.568	3265.34	2143.64	447.216	0	2140.1	375.366	4583.71	2446.55	202.782	193.594	846.843	1744.58	1407.54	826.436	112.42	240.042	2749.96	1218.92	0	249.341	801.337	3294.1	794.372	647.205	754.138	617.592
MAG2031	Bacteria	Bacillota	Bacilli	RF39	UBA660	CAG-914	CAG-914 sp000437895	190.237	1205.81	755.038	748.054	407.049	782.233	2753.97	1302.86	829.253	844.504	3494.65	0	736.049	0	0	950.964	1508.74	1390.24	384.228	0	3488.06	0	842.921	1240.65	408.901	900.695	671.044	0	0	570.507	437.366	0	1345.82	533.59	192.972	0	522.845	1229.17	0	289.522	898.676	524.359
MAG1610	Bacteria	Bacillota_A	Clostridia	Clostridiales	Clostridiaceae	Clostridium	Clostridium sp900759995	588.334	1698.91	0	1103.56	512.668	1198.06	2060.69	1486.28	1033.28	2186.97	687.589	1620.02	724.762	678.7	0	1409.69	1246.98	1982.47	546.158	0	1381.62	717.317	2237.33	1321.53	822.015	364.579	1274.19	1354.46	2152.85	595.273	886.156	0	1480.84	701.739	0	0	986.702	1856.84	901.939	287.216	1006.95	844.959
MAG562	Bacteria	Bacillota	Bacilli	Lactobacillales	Lactobacillaceae	Lactobacillus	Lactobacillus johnsonii	755.372	425.905	263.769	2835.51	8268.3	142.502	0	123.008	86.808	519.824	2558.2	616.044	60.6503	393.235	868.201	914.885	108.888	474.251	55.2347	179.867	121.992	532.465	511.59	119.776	153.194	569.935	1739.53	0	416.149	53.7546	587.961	376.365	108.104	75.2379	1191.78	365.153	1953.49	247.561	4324.33	0	2070.95	82.6304
MAG287	Bacteria	Bacillota	Bacilli	Haloplasmatales	Turicibacteraceae	Turicibacter	Turicibacter bilis	515.281	2698.18	156.89	768.6	354.115	2212.87	621.927	3337.88	1939.22	4351.14	588.454	768.179	725.968	146.727	123.603	439.226	3305.16	2120.26	340.775	0	2270.54	213.404	4801.49	2503.18	208.467	149.934	806.035	1822.98	1240.52	753.563	113.481	152.309	2759.9	1123.83	0	146.58	776.695	3365.12	791.713	647.764	731.145	549.769
MAG1310	Bacteria	Bacillota	Bacilli	Haloplasmatales	Turicibacteraceae	Turicibacter	Turicibacter bilis	515.703	3229.14	221.925	1067.3	496.169	1606.07	642.363	2341.5	1406.81	2589.39	804.43	987.981	548.711	203.739	202.3	564.969	2325.63	1324.33	352.042	0	2285.8	305.109	2865.91	1741.57	221.852	139.477	1139.37	1651.2	1621.74	624.469	111.66	210.5	1935.4	888.083	0	202.35	1080.81	3787.83	1172.29	778.154	998.568	459.367
MAG3524	Archaea	Methanobacteriota	Methanobacteria	Methanobacteriales	Methanobacteriaceae	Methanobrevibacter_A	Methanobrevibacter_A smithii	0	182.64	948.976	1700.11	0	1221.18	1843.19	2341.03	1995.84	768.751	101.543	2289.93	1756.18	100.088	0	1308.89	2353.49	408.396	831.536	269.652	8718.84	163.656	222.113	5179.35	0	0	928.556	0	0	921.931	111.571	0	4377.3	1161.82	0	0	1034.17	993.653	133.573	0	845.596	756.632
MAG1707	Bacteria	Bacillota_A	Clostridia	Peptostreptococcales	Peptostreptococcaceae	Terrisporobacter	Unclassified	500.997	1630	1007.01	1321.36	456.697	1878.44	646.985	2463.08	1691.96	3392.77	723.871	1320.52	1136	961.188	744.905	999.516	2179.74	2636.1	842.034	479.003	1021.54	737.128	3451.69	2070.97	279.931	124.933	1568.85	1018.29	2282.67	949.101	426.111	775.007	2400.36	1178.87	0	858.561	792.658	1316.81	1217.37	513.387	833.265	1172.34
MAG1100	Bacteria	Bacillota	Bacilli	Haloplasmatales	Turicibacteraceae	Turicibacter	Turicibacter bilis	577.972	3358.95	221.69	1164.13	575.314	1445.76	625.851	2186.45	1257.23	2311.32	873.011	1062.82	386.121	196.88	160.131	602.595	2136.36	1157.37	167.063	0	2610.36	300.468	2567.5	1609.18	246.237	151.695	1244.79	1546.57	1711.68	414.521	121.07	195.323	1806.15	700.354	0	185.723	1159.37	3844.11	1310.66	583.725	1065.03	270.1
MAG3127	Bacteria	Bacillota	Bacilli	Lactobacillales	Lactobacillaceae	Lactobacillus	Lactobacillus johnsonii	567.948	339.983	378.63	2850.69	6755.89	579.983	0	710.417	511.184	882.277	2177.05	644.99	211.605	511.099	1162.26	1019.61	766.561	740.487	265.345	414.032	60.6682	729.412	951.302	573.94	82.1978	384.697	1711.02	0	1228.38	292.002	454.412	478.201	613.667	424.424	522.895	488.783	1781.43	407.533	3437.73	0	1873.94	244.321
MAG4058	Bacteria	Bacillota	Bacilli	Haloplasmatales	Turicibacteraceae	Turicibacter	Turicibacter bilis	466.087	2696.7	153.089	757.071	336.92	2142.65	576.928	3240.24	1875.96	4267.96	578.029	748.777	701.839	149.51	117.307	423.725	3212.65	2092.68	375.935	0	2209.43	217.161	4660.56	2405.84	199.301	143.852	809.459	1768.6	1260.25	728.036	97.9396	153.267	2679.45	1080.99	0	142.571	770.913	3340.84	785.936	636.778	707.873	529.142
MAG2472	Bacteria	Bacillota	Bacilli	Haloplasmatales	Turicibacteraceae	Turicibacter	Turicibacter bilis	547.225	3231.71	216.194	1120.86	529.312	1382.73	809.891	2081.37	1201.93	2220.35	839.11	1011.76	377.426	189.097	175.316	581.735	2048.98	1110.84	159.331	0	2535.77	299.123	2464.45	1522.12	263.372	145.409	1206.78	1475.01	1639.71	394.909	111.859	193.764	1719.15	668.912	0	186.393	1110.02	3708.83	1258.41	574.081	1028.3	259.788
MAG1904	Bacteria	Bacillota	Bacilli	Haloplasmatales	Turicibacteraceae	Turicibacter	Turicibacter bilis	556.812	3032.98	210.594	1144.04	654.227	1369.95	656.222	2038.34	1172.55	2211.33	839.569	946.738	374.709	184.323	172.061	563.194	2003.67	1112.55	169.001	0	2754.89	284.9	2449.83	1483.96	235.924	213.714	1160.16	1401.53	1644.09	400.104	131.541	189.698	1662.38	666.258	0	182.66	1066.88	3470.01	1230.9	532.233	1004.33	265.568
MAG2709	Bacteria	Bacillota_A	Clostridia	Peptostreptococcales	Peptostreptococcaceae	Terrisporobacter	Unclassified	356.663	1776.76	1527.37	1324.95	409.281	1840.05	363.277	2348.68	1594.33	3152.89	671.379	1367.97	1073.61	888.868	1041.63	1246.72	2051.1	2568.24	847.666	270.602	711.393	1427.12	3301.94	1869.07	211.586	88.9899	1477.29	946.912	2249.82	911.19	309.267	782.068	2178.54	1081.7	0	859.904	710.012	1313.27	1036.13	480.406	759.873	1123.35
MAG259	Bacteria	Bacillota	Bacilli	Haloplasmatales	Turicibacteraceae	Turicibacter	Turicibacter bilis	439.359	2527.27	146.218	712.651	317.345	2040.3	521.151	3127.97	1824.56	4085.05	544.934	704.672	694.636	134.076	112.783	399.555	3100.97	2013.64	336.293	0	2074.56	189.892	4516.4	2320.72	186.141	126.172	767.148	1681.32	1153.66	716.133	93.4639	134.57	2593.36	1049.12	0	132.329	726.62	3136.17	752.916	614.026	673.103	526.504
MAG1986	Bacteria	Bacillota	Bacilli	Haloplasmatales	Turicibacteraceae	Turicibacter	Turicibacter bilis	504.355	2870.95	302.101	1034.37	644.807	1217.24	595.795	1807.42	1033.19	1901.54	829.309	996.889	349.627	295.503	330.597	662.264	1793.19	964.729	167.958	0	2135.53	404.903	2094.61	1329.45	201.746	227.304	1115.08	1291.46	1560.17	379.582	123.839	278.676	1492.25	604.962	0	290.805	1158.41	3531.89	1149.58	484.435	980.208	246.22
MAG2126	Archaea	Methanobacteriota	Methanobacteria	Methanobacteriales	Methanobacteriaceae	Methanobrevibacter_A	Methanobrevibacter_A sp022775905	4232.86	2609.66	68.8795	255.034	0	120.682	1670.57	259.305	198.526	594.551	618.271	72.1411	214.294	0	0	146.909	373.702	343.823	77.5786	0	1873.47	69.5685	396.617	714.197	796.911	1448.78	560.553	921.069	40.0246	70.5975	5867.9	0	425.751	128.152	6629.78	0	463.33	196.9	0	0	859.63	127.293
MAG3526	Bacteria	Bacillota_A	Clostridia	Oscillospirales	Ruminococcaceae	Ruminococcus_F	Ruminococcus_F sp004558835	2596.26	266.336	0	0	0	27.4433	3491.61	33.2431	57.7049	0	0	0	521.51	0	0	0	48.3051	66.3235	148.258	0	3468.48	0	0	156.306	3410.23	2171.48	0	164.441	0	187.17	4710.62	0	91.6519	19.2548	2764.39	0	129.158	96.448	0	0	235.795	165.789
MAG1622	Bacteria	Bacillota	Bacilli	Lactobacillales	Lactobacillaceae	Lactobacillus	Lactobacillus johnsonii	503.497	270.908	617.214	2299.82	6178.65	240.424	0	203.436	205.08	546.554	1979.44	635.429	176.973	734.732	1746.24	885.526	172.013	517.817	252.1	853.617	78.5544	1108.07	521.258	191.774	137.097	382.529	1408.4	0	574.113	259.284	390.744	686.984	154.855	284.427	454.986	707.855	1671.12	196.687	3153.62	0	1793.55	240.505
MAG557	Bacteria	Bacillota_A	Clostridia	Clostridiales	Clostridiaceae	Clostridium	Clostridium sp900759995	310.963	1589.19	1011.36	756.292	464.726	900.411	2083.78	1097.84	756.126	1514.64	459.943	1621.41	548.336	697.904	315.645	1391.3	925.04	1480.1	423.457	0	1159.11	739.316	1568.09	959.955	798.404	307.996	850.936	1023.13	1895.82	449.577	744.303	723.997	1078.25	511.53	0	672.115	793.201	1753.15	756.951	205.729	836.457	654.998
MAG2987	Bacteria	Bacillota	Bacilli	Lactobacillales	Lactobacillaceae	Lactobacillus	Lactobacillus johnsonii	460.545	272.26	532.383	2297.79	5477.7	397.101	0	477.348	350.61	637.511	1767.29	587.481	185.218	872.292	1596.02	871.453	489.973	546.775	216.138	3163.62	56.5551	1045.21	656.242	402.938	100.039	350.287	1371.58	0	2128.77	226.026	376.135	746.007	417.018	318.287	369.7	873.246	1434.21	295.305	2826.48	0	1508.48	209.397
MAG1981	Bacteria	Bacillota	Bacilli	Lactobacillales	Lactobacillaceae	Lactobacillus	Lactobacillus sp910589675	600.386	303.861	266.182	2361.65	6831.01	159.715	0	170.535	128.779	527.683	2185.61	587.61	61.8798	360.269	746.98	719.696	155.295	467.77	77.7835	139.787	156.83	508.85	521.953	155.633	164.357	427.853	1403.52	0	476.454	67.5442	442.475	329.826	144.406	103.732	675.335	325.71	1757.58	233.021	3575.62	0	1883.87	79.051
MAG725	Bacteria	Bacillota_A	Clostridia	Lachnospirales	Lachnospiraceae	CAG-95	CAG-95 sp018384375	972.392	852.864	0	0	0	121.36	2288.63	101.297	174.967	163.583	180.496	127.557	1134.89	0	0	0	189.273	154.477	646.561	0	2541.07	0	151.587	221.479	3701.34	2686.4	0	135.359	0	429.711	842.583	0	217.259	111.918	1036.65	0	489.72	501.511	0	820.889	89.8561	456.984
MAG2117	Bacteria	Bacillota_A	Clostridia	Peptostreptococcales	Peptostreptococcaceae	Terrisporobacter	Unclassified	606.055	1419.26	287.619	1638.3	1305.69	746.602	677.171	981.293	655.704	1386.61	1171.41	742.939	538.796	227.712	131.654	613.552	1015.21	1073.72	331.047	0	987.048	244.087	1425.94	831.528	272.641	242.124	1834.78	791.403	949.245	421.35	350.864	242.694	930.618	444.861	0	205.273	1398.71	857.043	2492.66	411.213	1654.46	503.933
MAG2317	Bacteria	Bacillota	Bacilli	Lactobacillales	Lactobacillaceae	Lactobacillus	Lactobacillus johnsonii	505.928	308.099	553.563	1978.01	4903.89	534.71	0	432.826	452.377	896.569	1693.66	535.189	362.965	700.186	1429.87	737.607	372.799	858.008	571.912	777.552	141.946	916.175	870.127	417.755	103.632	338.763	1253.65	0	483.504	531.295	364.485	676.513	376.859	596.892	315.125	682.31	1411.47	213.845	2627.41	0	1523.16	493.151
MAG3949	Bacteria	Bacillota	Bacilli	RF39	UBA660	CAG-302	CAG-302 sp934162325	1071.92	1196.95	804.669	2018.24	490.322	596.657	251.643	663.034	543.952	775.399	398.395	1302.11	914.966	584.451	255.04	1362.06	603.668	868.236	598.696	0	555.331	593.326	818.231	559.848	371.347	489.505	1384.63	0	1354.34	869.693	432.362	632.136	567.984	548.43	453.43	530.96	949.209	1228.82	873.283	131.724	2051.65	739.856
MAG851	Bacteria	Bacillota	Bacilli	Lactobacillales	Lactobacillaceae	Lactobacillus	Lactobacillus sp910589675	643.408	219.614	545.005	2128.55	5235.07	293.739	0	273.139	197.138	490.236	1856.33	507.512	192.38	1276.33	2005.78	760.607	301.892	431.802	213.219	1028.69	87.0633	914.75	473.589	196.82	112.379	338.488	1283.22	0	630.211	204.296	394.175	1132.59	198.419	177.167	3900.01	1315.33	1371.63	228.097	2710.17	0	1516.16	246.687
MAG1541	Bacteria	Bacillota	Bacilli	RF39	UBA660	CAG-914	CAG-914 sp000437895	1177.97	998.534	335.861	759.499	446.542	574.195	2752.08	991.857	691.96	1105.54	1246.7	670.911	599.876	215.862	119.415	546.189	831.859	1064.15	306.487	0	2425.88	242.299	1110.56	1122.27	1094.86	1559.18	784.454	409.088	799.95	453.235	1911.02	217.659	1208.37	422.742	1826.56	191.994	487.325	996.074	903.497	394.694	918.798	450.813
MAG3560	Bacteria	Bacteroidota	Bacteroidia	Bacteroidales	W3P20-009	CALYZD01	CALYZD01 sp945607565	365.065	0	0	0	0	0	0	0	0	0	0	0	0	0	0	0	0	0	0	0	6317.53	0	0	0	12434.1	6944.88	0	76.7814	0	0	103.996	0	0	0	0	0	0	0	0	1505.72	0	0
MAG2657	Bacteria	Bacillota	Bacilli	RF39	UBA660	CAG-302	Unclassified	721.648	496.342	560.884	366.734	261.476	404.581	0	283.858	319.375	939.24	476.973	332.44	8826.44	0	0	377.107	925.927	1087.22	5009.37	0	452.917	0	887.999	479.962	314.631	2094.63	280.958	288.166	0	6921.13	1766.75	0	401.137	289.882	760.549	0	246.688	653.897	0	955.592	914.675	3931.32
MAG1369	Bacteria	Bacillota	Bacilli	RF39	UBA660	CAG-877	CAG-877 sp934168205	1520.23	1943.77	2212.2	1041.73	0	736.342	0	896.169	626.511	0	875.138	2804.8	534.261	975.137	805.021	2297.91	735.266	1351	459.154	0	0	1194.22	0	705.373	1104.68	421.223	1232.8	0	1637.83	544.267	674.089	1129.56	748.38	498.028	484.316	944.237	1161.68	1738.69	0	2495.63	1373.49	592.184
MAG1126	Bacteria	Bacillota_A	Clostridia	Clostridiales	Clostridiaceae	Clostridium	Clostridium sp934777095	68.6671	1248.08	855.83	843.959	496.795	1376.21	120.591	1585.29	1062.99	1603.67	501.344	694.2	438.163	1838.38	2458.01	855.153	1270.39	1342.93	410.364	1172.02	165.089	1077.5	1761.83	1131.68	74.4839	54.7703	955.403	4108.01	5735.09	404.458	60.4144	1494.16	1457.61	877.253	0	1817.06	658.113	907.511	1641.69	453.491	375.542	553.403
MAG2738	Archaea	Methanobacteriota	Methanobacteria	Methanobacteriales	Methanobacteriaceae	Methanobrevibacter_A	Methanobrevibacter_A smithii	0	131.485	775.542	850.589	0	1119.8	1529.69	2115.94	1869.25	674.657	40.1351	2076.01	1607.26	25.0376	0	1160.27	2145.14	443.918	765.412	163.831	7372.7	81.2596	153.393	4726.69	0	0	465.846	0	0	836.379	0	0	4100.65	1048.26	0	0	526.744	861.38	89.6326	0	492.803	676.983
MAG3678	Bacteria	Bacillota	Bacilli	Lactobacillales	Lactobacillaceae	Lactobacillus	Lactobacillus johnsonii	319.048	138.747	502.365	1341.12	3377.54	877.258	0	726.274	845.98	826.688	1128.9	389.481	963.371	778.643	1204.71	624.091	613.129	732.605	1364.68	900.648	55.7468	986.327	765.349	590.271	173.908	209.746	800.077	0	306.358	1195.58	238.179	735.58	534.929	1132.55	236.316	782.208	916.316	108.319	1816.5	409.887	980.691	1050.69
MAG1625	Bacteria	Bacillota	Bacilli	RF39	UBA660	RUG705	RUG705 sp934098395	3997.01	1041.28	620.942	1240.64	461.921	570.197	1891	771.494	484.554	1338.37	737.413	1045.32	733.369	339.178	115.243	796.8	725.532	1969.62	475.221	0	10239.1	318.935	1383.81	667.333	288.645	182.718	1146.44	375.17	786.903	592.524	593.966	396.637	693.149	341.522	2376.37	310.219	616.673	863.878	0	163.252	561.955	548.868
MAG926	Bacteria	Actinomycetota	Actinomycetia	Propionibacteriales	Propionibacteriaceae	Propionibacterium	Unclassified	0	0	0	0	0	4114.08	0	5401.35	7339.39	0	0	0	2064.2	0	0	0	3728.07	29.6371	3364.63	0	0	0	0	2901.16	0	0	0	0	0	2323.08	0	0	2973.15	6275.31	0	0	0	0	0	0	0	4227.19
MAG1323	Bacteria	Bacillota_A	Clostridia	Peptostreptococcales	Anaerovoracaceae	CAG-238	Unclassified	2279.34	0	0	0	0	57.142	0	35.3793	30.2514	141.839	75.3671	0	43.8601	0	0	0	87.438	101.457	0	0	4512.52	0	85.8128	68.1836	4065.53	5968.28	0	0	0	0	4315.64	0	55.9501	0	2917.63	0	58.4595	237.463	0	0	0	0
MAG1488	Bacteria	Bacillota	Bacilli	Haloplasmatales	Turicibacteraceae	Turicibacter	Turicibacter bilis	363.168	2025.09	238.304	553.931	268.879	1667.33	417.741	2464.21	1550.11	3126.04	439.133	687.453	687.023	336.105	201.288	469.782	2420.86	1541.87	490.79	0	1599.05	367.539	3418.38	1833.24	145.252	100.62	591.174	1260.94	1154.78	694.095	78.3827	324.705	2038.07	1029.2	0	324.858	553.545	2387.3	600.972	467.628	512.883	715.244
MAG3953	Bacteria	Bacillota_A	Clostridia	Lachnospirales	Lachnospiraceae	UBA2868	UBA2868 sp004552595	1363.14	727.671	581.881	1188.64	876.629	504.393	1046.08	379.932	443.114	654.989	1732.76	768.061	690.467	0	0	663.447	635.009	570.003	842.553	0	1286.76	0	673.042	462.862	1616.71	1940.68	1235.4	1415.89	0	539.293	1610.85	0	516.225	432.125	750.048	0	1329.31	458.043	0	1312.26	1023.45	950.583
MAG3271	Bacteria	Bacillota	Bacilli	RF39	UBA660	CAG-914	CAG-914 sp000437895	415.025	895.027	296.406	870.204	347.065	541.026	16072.6	1033.04	795.347	956.934	1766.06	0	880.846	149.637	0	366.821	984.543	924.623	391.694	0	1314.15	188.164	955.783	1328.69	672.267	1869.11	730.367	339.375	0	608.72	754.625	0	1402.78	482.905	433.379	0	313.498	542.574	0	469.544	1144.24	579.388
MAG2242	Bacteria	Bacillota_A	Clostridia	Lachnospirales	Lachnospiraceae	Blautia_A	Blautia_A sp000285855	0	215.281	1077.44	0	555.413	634.326	110.886	131.374	1337.1	29.4843	0	589.63	280.879	1587.4	1800.86	573.207	203.482	48.2445	1226	5204.02	0	2132.36	0	569.106	0	38.2511	80.2358	0	1384.59	1169.19	318.16	1497.57	254.193	2092.72	239.457	1517.74	0	0	7146.12	0	1317.21	564.096
MAG3490	Bacteria	Bacillota_A	Clostridia	TANB77	CAG-508	CAG-273	CAG-273 sp003507395	1274.41	557.33	582.046	0	0	3582.59	473.344	3505.49	1435.96	702.263	130.188	808.933	6303.27	0	228.578	537.158	4435.85	1083.6	3186.86	0	205.571	0	674.969	763.575	1236.24	508.5	0	0	0	3686.85	971.424	0	1789.05	693.856	731.166	0	183.912	566.828	0	619.392	227.629	3717.66
MAG1355	Bacteria	Bacillota	Bacilli	RF39	UBA660	SIG200	Unclassified	2261.53	1093.14	478.753	918.062	208.63	626.836	326.005	842.978	771.16	1157.03	597.32	1123.16	523.108	286.125	0	871.842	881.598	937.019	360.643	0	1183.03	284.518	1106.32	1044.48	562.781	947.238	802.343	379.645	897.843	459.384	458.932	275.396	1354.29	453.316	2465.33	259.145	581.469	1019.4	389.194	121.415	688.219	532.408
MAG629	Bacteria	Bacillota	Bacilli	RF39	UBA660	CAG-710	CAG-710 sp000432595	3807.59	866.214	483.093	2765.34	833.498	535.212	1065.06	444.771	742.214	1600.75	277.131	1082.71	892.429	1010.99	0	836.53	810.958	225.471	725.726	0	0	429.659	1637.77	538.435	0	0	2238.63	0	0	1099.69	1766.98	1332.29	549.211	907.127	1648.13	870.124	890.713	157.11	0	578.645	1027.42	981.237
MAG3859	Bacteria	Bacillota	Bacilli	Lactobacillales	Lactobacillaceae	Lactobacillus	Lactobacillus sp910589675	389.717	470.783	521.435	1835.03	4343.49	272.04	0	173.367	218.986	585.866	1713.74	646.441	261.729	859.346	925.453	753.147	162.631	545.614	395.718	517.709	35.9074	866.039	528.804	210.692	93.289	271.425	1239.15	0	645.878	366.245	280.433	842.967	154.189	327.834	279.059	845.58	1259.98	212.713	2422.05	0	1366.4	323.186
MAG3708	Bacteria	Bacillota_A	Clostridia	Oscillospirales	Oscillospiraceae	Vescimonas	Vescimonas sp004555205	2343.87	260.577	180.144	0	233.422	192.116	903.384	0	187.578	251.561	266.957	216.344	299.482	0	0	217.597	0	0	251.497	0	2834.35	0	267.149	184.558	3279.92	3665.82	245.319	0	0	239.063	1965.82	0	0	0	3478.33	0	633.968	156.2	0	0	319.502	269.122
MAG2349	Bacteria	Bacillota_A	Clostridia	TANB77	CAG-508	SFKP01	SFKP01 sp004553715	2949.44	112.91	0	288.307	0	159.156	0	236.133	188.765	346.776	712.677	0	2808.51	0	0	0	965.555	408.422	814.359	0	382.602	0	308.626	407.528	279.44	4391.82	249.188	214.626	0	1361.74	12223.2	0	297.857	129.586	200.001	0	1199.8	1871.64	0	8432.81	293.245	756.94
MAG3287	Bacteria	Bacillota_A	Clostridia	Clostridiales	Clostridiaceae	Sarcina	Sarcina ventriculi	3338.7	411.58	0	300.06	198.124	437.605	277.218	413.294	385.196	794.048	169.206	0	244.397	0	0	293.688	382.811	644.927	201.507	0	487.298	0	779.737	407.752	192.34	435.039	343.993	0	0	185.456	1463.09	0	616.01	213.224	792.647	0	234.286	421.555	5138.32	0	223.402	290.172
MAG653	Bacteria	Bacillota	Bacilli	Lactobacillales	Lactobacillaceae	Limosilactobacillus	Limosilactobacillus sp002299975	0	0	0	0	0	1088.24	0	251.887	1401.05	1539.6	0	0	4416.89	0	0	0	357.855	1988.32	5064.84	0	0	0	1670.47	949.822	0	0	0	0	0	4347.12	0	0	362.736	3052.88	0	0	0	0	0	576.183	0	5474.05
MAG692	Bacteria	Bacillota_A	Clostridia	Peptostreptococcales	Anaerovoracaceae	Lentihominibacter	Lentihominibacter sp022775805	802.858	1029.64	1034.52	767.765	1018.26	795.245	514.744	811.012	731.146	942.737	860.257	1253.43	544.532	0	0	1135.59	591.602	1358.68	602.214	0	584.212	0	1092.99	869.832	992.22	663.025	688.949	690.634	863.064	490.904	494.976	0	915.005	665.03	600.41	0	871.847	1197.7	468.461	374.171	685.958	882.622
MAG971	Bacteria	Bacillota	Bacilli	RF39	UBA660	CAG-914	CAG-914 sp000437895	150.682	716.79	495.004	512.694	141.626	645.764	3323.77	2175.05	2249.91	779.316	1684.41	386.972	1189.23	282.343	0	341.652	1111.62	724.903	490.506	0	940.188	223.258	702.194	4884.61	474.83	1650.24	417.447	270.597	421.359	875.841	514.579	273.53	5081.1	1279.92	223.518	255.097	222.775	589.305	0	407.16	965.358	615.719
MAG2268	Bacteria	Bacillota	Bacilli	Lactobacillales	Lactobacillaceae	Limosilactobacillus	Unclassified	0	0	0	0	0	1527.52	0	1405.05	1529.84	2305.76	736.202	0	2025.59	0	0	0	1432.99	1654.19	2249.26	0	0	0	2589.59	1516.06	0	0	0	0	0	2130.58	0	0	1360.16	1856.71	0	0	0	0	0	842.334	0	2491.24
MAG3694	Bacteria	Bacillota_A	Clostridia	Christensenellales	CAG-138	PeH17	PeH17 sp004556165	896.831	0	0	0	0	937.283	982.835	958.902	1249.18	704.923	778.31	0	864.786	0	0	766.475	704.736	714.608	895.571	0	877.987	0	784.798	1759.09	1678.11	0	0	595.596	0	910.031	1421.81	0	1560.92	1108.99	0	0	1081.22	920.176	0	1027.43	790.497	792.561
MAG420	Bacteria	Bacillota	Bacilli	RF39	UBA660	CAG-533	CAG-533 sp000434495	1515.9	1479.83	1234.75	1174.83	769.253	78.2832	234.57	82.266	92.423	0	1076.9	1338.97	0	1621.38	489.469	3356	70.5313	0	78.966	201.277	274.316	494.651	0	49.9829	2370.05	595.727	1251.44	1274.6	589.588	85.7559	852.496	1896.72	114.8	81.8599	800.95	1453.25	2025.26	192.909	0	267.272	2345.37	0
MAG1082	Bacteria	Bacillota_A	Clostridia	Peptostreptococcales	Anaerovoracaceae	Lentihominibacter	Lentihominibacter sp022775805	999.032	507.951	296.971	599.458	346.331	853.131	769.27	751.106	982.641	619.101	639.772	438.122	1108.7	223.622	0	383.657	748.608	818.966	952.885	0	667.593	288.74	612.105	1456.18	925.852	909.199	622.453	1216.1	290.844	766.975	822.68	227.273	1357.42	773.472	691.686	220.047	850.696	687.113	450.306	1065.28	715.57	1327.43
MAG66	Bacteria	Bacillota_A	Clostridia	Oscillospirales	Oscillospiraceae	Vescimonas	Vescimonas sp945877515	1528.58	1939.57	286.194	86.342	62.8929	291.104	1614.7	268.175	222.892	466.446	245.42	1278.36	308.189	0	0	605.337	227.518	1217	118.951	0	1616.41	56.8463	432.841	318.04	4360.55	3029.14	164.124	657.185	46.4919	163.609	3655.82	0	283.881	136.888	2444.14	0	553.829	196.147	0	692.854	334.179	131.703
MAG1530	Bacteria	Bacillota_A	Clostridia	Oscillospirales	Oscillospiraceae	Vescimonas	Unclassified	324.128	727.046	132.957	354.208	112.01	114.166	554.187	99.8119	90.5603	158.028	586.363	712.35	141.839	65.0828	51.3654	402.277	91.6131	215.886	89.6475	0	430.601	56.4524	152.067	114.009	1643.46	1684.81	562.888	521.608	77.3119	92.0228	1236.68	105.489	112.546	56.5946	1942.74	72.4581	702.116	54.6865	0	530.299	489.768	65.9452
MAG381	Bacteria	Bacillota_A	Clostridia	Lachnospirales	Lachnospiraceae	UBA2868	UBA2868 sp004552595	842.98	661.555	706.889	718.373	1133.17	519.975	926.073	442.564	438.981	633.243	1072.33	448.951	518.207	0	0	419.692	543.72	524.073	698.77	0	972.192	0	654.146	431.122	818.716	1228	704.319	643.105	0	505.221	1125.58	0	453.509	460.705	4703.91	0	793.102	515.165	0	584.593	620.191	742.171
MAG4073	Bacteria	Bacillota	Bacilli	Lactobacillales	Lactobacillaceae	Lactobacillus	Lactobacillus johnsonii	392.226	197.282	353.591	1860.26	4592.73	253.608	0	240.678	256.888	671.824	1547.66	387.255	204.456	426.279	845.268	533.158	248.606	651.378	277.204	377.329	47.8589	528.277	636.836	227.374	92.3004	287.049	1196.2	0	317.07	267.45	324.547	417.598	211.377	261.182	1357.71	409.66	1226.01	130.76	2493.69	0	1315.84	246.519
MAG2637	Archaea	Methanobacteriota	Methanobacteria	Methanobacteriales	Methanobacteriaceae	Methanobrevibacter_A	Methanobrevibacter_A smithii	237.627	92.0163	558.334	619.93	0	742.994	1182.7	1434.47	1245.49	450.124	38.8665	1478.97	1096.42	0	0	842.229	1447.01	223.677	524.042	97.3218	5608.47	56.8146	99.7692	3217.69	27.8282	0	341.948	0	0	570.897	40.4511	0	2746.19	702.311	0	0	403.875	634.526	69.9026	0	346.857	477.817
MAG1213	Bacteria	Bacillota_A	Clostridia	Lachnospirales	Lachnospiraceae	UBA2868	UBA2868 sp004552595	821.567	393.8	89.555	984.953	2389	305.688	383.082	172.33	200.27	507.41	1512.55	241.535	539.889	0	0	135.483	483.237	330.835	842.801	0	867.345	0	492.398	219.041	567.67	1306.88	1308.8	847.123	0	336.365	1412.03	0	292.8	152.203	424.012	0	1028.79	71.7108	0	762.881	663.916	1012.06
MAG3244	Bacteria	Bacillota_A	Clostridia	Oscillospirales	Oscillospiraceae	Vescimonas	Vescimonas sp004555205	2353.19	282.635	147.672	0	147.796	199.275	931.649	0	201.476	291.234	261.22	267.862	267.594	0	0	267.412	181.168	303.567	193.971	0	1549.34	0	306.817	259.922	3891.09	3785.77	183.573	0	0	202.096	1648.11	0	249.162	163.272	2651.39	0	649.64	185.65	0	0	251.247	249.774
MAG65	Bacteria	Bacillota_A	Clostridia	Christensenellales	CAG-138	SFEL01	SFEL01 sp004557245	901.287	724.684	0	0	0	631.011	703.564	580.009	650.049	637.388	575.046	722.868	479.151	0	0	682.864	494.953	756.616	506.838	0	678.653	0	0	748.133	1123.61	830.101	464.06	840.018	0	483.208	743.704	0	739.951	584.448	1145.23	0	640.043	695.216	0	493.258	0	569.839
MAG1301	Bacteria	Bacillota	Bacilli	Lactobacillales	Lactobacillaceae	Lactobacillus	Lactobacillus johnsonii	403.294	167.229	280.983	1674.98	4271.57	372.956	0	350.34	360.459	632.385	1370.81	349.026	253.645	329.144	697	491.637	289.012	587.854	441.147	246.382	82.8656	430.752	590.129	282.408	94.899	266.317	1009.61	0	242.68	378.037	287.064	316.735	253.392	434.925	289.689	317.186	1126.85	122.072	2237.09	0	1195.14	352.833
MAG1009	Bacteria	Bacillota_A	Clostridia	Oscillospirales	Oscillospiraceae	Vescimonas	Vescimonas sp004555205	1555.81	152.739	77.7862	0	85.118	0	648.147	0	0	125.129	182.246	110.863	230.006	0	0	126.63	0	0	134.428	0	1946.14	0	118.471	91.8699	3443.33	5315.31	114.033	0	0	151.733	1706.73	0	0	0	3660.26	0	500.371	0	0	0	145.035	159.3
MAG2995	Bacteria	Bacillota	Bacilli	RF39	UBA660	CAG-914	CAG-914 sp000437895	328.191	790.887	312.07	716.997	200.764	372.496	6476.38	787.693	621.764	629.56	1598.19	365.258	651.745	137.459	0	310.199	667.94	585.504	259.138	0	1290.16	155.434	604.057	1120.32	808.725	2217.77	515.776	251.961	0	449.839	792.369	0	1169.79	363.286	538.691	0	283.826	681.91	0	414.806	1046.34	360.545
MAG421	Bacteria	Bacillota	Bacilli	Lactobacillales	Lactobacillaceae	Lactobacillus	Lactobacillus johnsonii	296.123	165.818	490.03	1474.09	3696.41	373.038	0	314.189	352.956	527.778	1240.7	355.734	474.094	585.028	920.528	496.049	276.276	545.638	736.491	516.713	35.1307	612.492	493.501	315.67	80.9608	223.005	930.874	0	313.306	643.966	243.925	570.809	276.346	500.147	279.672	588.064	1006.87	91.1043	1999.05	189.738	1077.64	543.259
MAG1362	Bacteria	Bacillota	Bacilli	Lactobacillales	Lactobacillaceae	Lactobacillus	Lactobacillus johnsonii	356.335	135.71	277.246	1692.25	4413.41	283.435	0	306.125	293.558	593.533	1419.11	345.632	161.771	417.96	816.015	533.719	288.62	581.805	194.113	395.737	43.0406	527.967	558.356	267.405	77.4469	263.645	1029.26	0	257.533	196.37	284.343	378.206	313.79	298.764	279.784	404.875	1139.23	92.852	2293	0	1226.1	191.004
MAG356	Bacteria	Bacillota	Bacilli	Lactobacillales	Lactobacillaceae	Lactobacillus	Lactobacillus johnsonii	410.475	141.143	175.347	1871.35	4743.1	249.462	0	202.308	194.245	720.313	1496.93	331.752	169.021	268.108	603.925	477.319	170.829	617.968	206.89	137.909	45.3724	325.797	693.043	195.325	96.873	305.884	1117.25	0	202.099	211.568	318.858	251.951	161.974	212.471	299.631	249.311	1190.5	83.8401	2492.47	0	1258.01	193.333
MAG440	Bacteria	Bacillota	Bacilli	RF39	UBA660	CAG-877	CAG-877 sp934168205	2256.17	1527.58	1621.69	817.61	0	511.716	0	644.765	433.268	0	870.642	2420.15	334.068	683.552	221.297	1804.03	542.196	1029.19	260.471	0	0	568.97	0	496.536	1343.73	424.044	1067.49	0	1233.94	315.442	594.852	794.441	546.266	316.249	538.98	640.31	927.063	1247.81	0	1849.89	1098.77	373.35
MAG3723	Bacteria	Bacillota	Bacilli	RF39	UBA660	CAG-1000	CAG-1000 sp000436975	894.478	1039.92	1179.13	1434.8	0	542.849	267.112	600.654	421.151	715.287	453.642	1135.92	1971.96	1045.78	221.878	878.224	569.463	1663.18	1441.32	0	1364.03	437.359	731.081	555.964	368.667	451.353	998.218	0	0	1745.41	274.257	1315.89	549.253	329.026	364.743	927.551	556.749	883.485	0	732.897	538.926	1235.45
MAG3830	Bacteria	Bacillota	Bacilli	RF39	UBA660	Aphodocola	Unclassified	529.519	1074.21	447.402	758.801	519.836	650.319	1048.87	937.215	568.552	1263.39	434.778	1003.68	690.053	272.648	117.422	765.126	901.724	1208.61	416.497	0	1051.68	342.549	1257.41	758.101	235.227	256.551	919.339	375.67	899.18	524.323	421.447	282.466	826.119	410.862	0	255.227	456.258	1029.63	1295.98	249.8	599.067	634.338
MAG4070	Bacteria	Bacillota	Bacilli	Lactobacillales	Lactobacillaceae	Lactobacillus	Lactobacillus johnsonii	330.946	129.15	221.44	1445.84	3720.69	367.38	0	331.909	394.757	561.839	1184.44	314.877	495.912	293.322	643.866	436.48	331.282	560.942	758.645	263.443	50.9081	397.413	529.06	339.466	128.171	255.739	862.173	0	223.433	685.141	269.099	275.029	355.082	548.05	287.596	280.924	968.979	108.166	1922.63	209.866	1036.9	577.277
MAG826	Bacteria	Bacillota	Bacilli	RF39	UBA660	CAG-914	CAG-914 sp000437895	201.545	950.525	470.463	658.42	231.961	459.602	4163.06	895.295	703.872	653.569	1713.84	0	628.873	0	0	0	689.353	690.36	284.542	0	1023.14	257.663	663.16	1214.09	640.844	5712.42	519.402	230.545	0	443.538	696.276	0	1318.89	419.151	523.501	0	321.019	829.321	0	408.046	1057.38	394.886
MAG1958	Bacteria	Bacillota	Bacilli	RF39	UBA660	CAG-611	CAG-611 sp934098705	657.756	904.313	139.618	586.827	407.513	1064.32	522.086	1417.44	630.378	1129.99	359.63	352.327	2000.68	114.525	0	619.349	1282.74	946.687	983.856	0	971.558	123.949	1107.5	653.519	318.707	326.092	702.225	292.144	391.653	1388.42	500.605	114.125	767.134	445.07	300.982	103.063	607.833	456.252	871.402	152.374	1332.44	1405.55
MAG1862	Bacteria	Bacillota_A	Clostridia	Peptostreptococcales	Anaerovoracaceae	Lentihominibacter	Lentihominibacter sp022775805	1206.92	474.113	482.713	595.112	776.979	548.368	1005.28	348.367	504.379	488.661	719.69	436.414	448.045	0	0	413.305	368.368	633.999	629.219	0	759.764	473.55	495.283	491.135	1057.43	903.123	615.362	535.028	277.29	490.791	831.773	0	479.896	558.83	698.964	0	871.492	599.074	511.609	491.519	659.785	701.257
MAG3858	Bacteria	Actinomycetota	Actinomycetia	Mycobacteriales	Mycobacteriaceae	Dietzia	Unclassified	0	0	0	0	0	2061.14	0	1942.25	3860.09	415.565	0	0	1131.89	0	0	0	1581.36	51.8618	1930.63	0	0	0	277.2	2594.11	0	0	0	0	0	1208.67	0	0	2964.17	3482.09	0	0	52.9054	0	0	0	36.7116	2459.87
MAG98	Bacteria	Bacillota_A	Clostridia	Oscillospirales	Oscillospiraceae	Limivicinus	Unclassified	198.482	919.304	78.9956	309.429	113.46	213.49	518.999	226.344	309.002	111.003	173.565	146.817	236.042	0	0	138.394	763.369	118.782	113.489	0	359.12	0	105.163	508.75	1074.8	6430.77	202.719	2411.33	0	134.171	400.368	0	506.034	179.979	1810.93	0	641.982	190.006	0	958.108	124.436	116.907
MAG3358	Bacteria	Bacillota	Bacilli	RF39	UBA660	CAG-1000	CAG-1000 sp000436975	196.5	613.139	1379.63	1665.98	130.368	516.667	0	481.065	432.535	518.616	258.6	739.721	2658.71	1251.71	614.927	524.437	500.207	1476.46	2120.79	0	761.783	486.202	513.519	478.626	288.211	0	988.261	0	410.147	2545.57	0	1546.9	420.914	491.778	0	1095.3	326.983	396.836	0	844.732	293.637	1660.01
MAG2328	Bacteria	Bacillota_A	Clostridia	Oscillospirales	Oscillospiraceae	Vescimonas	Vescimonas sp945877515	1330.21	1487.36	222.918	86.8232	59.7655	260.336	1322.93	237.02	194.844	408.386	226.909	1048.39	246.71	0	0	456.11	208.942	1095.55	95.2937	0	1854.42	44.9293	369.043	286.937	4029.83	2569.45	156.094	563.229	30.8474	131.518	3006.49	0	256.64	112.364	2396.14	0	475.241	163.902	0	590.667	288.665	117.13
MAG486	Bacteria	Bacillota_A	Clostridia	TANB77	CAG-508	CAG-245	Unclassified	6748.06	221.647	313.283	240.264	246.975	656.024	114.448	527.044	973.902	824.482	160.401	489.491	799.639	451.66	343.253	528.363	745.239	1164.47	762.894	195.996	747.964	510.469	850.745	610.414	0	0	202.401	152.887	870.719	1037.04	15697	450.528	607.283	1209.95	0	447.594	214.726	252.111	278.177	1585.1	233.812	898.278
MAG1821	Bacteria	Bacillota_A	Clostridia	Oscillospirales	Oscillospiraceae	Vescimonas	Vescimonas sp004555205	1831.34	152.552	63.321	0	66.2041	55.2746	1307.85	0	49.9306	121.286	153.368	79.1789	137.735	0	0	93.8871	0	62.2472	88.6187	0	1626.32	0	128.804	60.6176	3248.29	5713.49	92.8063	0	0	94.7934	1317.79	0	62.3752	42.0297	3166.46	0	575.186	48.4748	0	0	131.67	104.124
MAG816	Bacteria	Bacillota_A	Clostridia	Lachnospirales	Lachnospiraceae	Blautia_A	Blautia_A sp000285855	0	164.077	883.761	97.0145	466.013	498.148	100.516	107.778	1017.03	48.6585	0	456.55	228.346	1238.22	1418.07	612.808	160.722	51.8004	908.628	4562.04	0	1586.28	0	434.275	0	0	177.138	0	1057.1	864.153	255.27	1131.34	199.259	1604.11	206.541	1169.26	61.0715	0	4981.96	0	1030.48	435.894
MAG1274	Bacteria	Bacillota_A	Clostridia	Oscillospirales	Acutalibacteraceae	UMGS1224	Unclassified	0	0	0	0	0	1783.32	0	2807.75	1399.4	869.368	0	0	7323.12	0	0	0	2453.4	1927.26	2977.27	0	0	0	945.583	1357.54	0	0	0	0	0	3525.37	0	0	1277.37	1049.36	0	0	0	0	0	0	0	5214.56
MAG822	Bacteria	Bacillota	Bacilli	RF39	UBA660	SIG200	Unclassified	9380.12	249.108	0	271.941	0	470.849	0	683.301	401.161	756.153	293.719	234.352	1037.14	0	0	179.558	1248.95	500.234	613.337	0	728.737	0	700.042	550.965	438.913	218.04	295.619	0	0	861.125	847.191	0	668.298	249.665	696.727	0	127.074	374.009	0	0	142.082	846.391
MAG3148	Bacteria	Bacillota	Bacilli	RF39	UBA660	SIG200	Unclassified	6091.77	261.37	0	295.781	0	531.167	0	754.574	439.35	750.343	337.362	227.77	1054.13	0	0	211.845	1310.3	543.729	631.356	0	578.177	0	730.38	619.469	429.451	203.779	320.859	0	0	855.271	844.399	0	717.36	275.092	385.894	0	170.378	393.542	0	0	215.782	843.108
MAG663	Bacteria	Bacillota_A	Clostridia	Lachnospirales	Lachnospiraceae	Oliverpabstia	Oliverpabstia intestinalis	672.579	250.051	1087.15	754.269	1096.36	200.885	585.003	41.6581	387.926	0	0	199.943	69.6081	1224.39	1652.52	434.621	62.6109	20.4869	257.869	1636.5	32.0705	638.085	0	165.116	184.242	167.133	1236.12	0	1766.19	241.431	144.105	1114.18	72.6279	685.68	390.077	1176.29	84.7784	0	2508.67	0	730.898	123.198
MAG2310	Bacteria	Bacillota	Bacilli	RF39	UBA660	CAG-710	CAG-710 sp016295795	633.65	630.811	0	448.185	283.262	688.346	302.299	825.684	471.496	937.082	583.596	569.519	855.777	0	0	522.167	723.496	1658.79	380.956	0	848.025	0	878.464	580.411	298.968	162.425	473.281	316.45	633.01	549.3	339.164	0	657.954	310.99	0	0	593.61	940.683	514.214	0	358.451	1042.7
MAG1661	Bacteria	Bacillota_A	Clostridia	Clostridiales	Clostridiaceae	Clostridium	Unclassified	298.958	902.189	1060.41	877.887	261.738	631.306	688.412	969.17	584.876	868.667	350.298	1132.72	990.363	492.27	0	1973.91	781.484	874.034	295.884	0	1057.06	985.283	897.451	871.046	261.009	170.465	825.658	642.774	1040.8	459.399	254.522	449.132	730.985	663.464	0	401.189	506.959	637.311	444.307	112.362	411.478	519.684
MAG670	Bacteria	Bacillota_A	Clostridia	Lachnospirales	Lachnospiraceae	Blautia_A	Blautia_A sp003471165	371.642	233.613	898.746	669.572	693.647	391.341	625.134	81.6889	747.773	137.309	0	444.711	186.333	625.689	494.497	607.918	132.165	49.7121	649.35	3592.11	0	1092.81	151.737	319.501	0	81.63	968.812	0	1497.25	615.026	1095.72	523.497	151.455	1346.92	955.634	552.544	111.257	0	1200.83	0	3897.72	325.217
MAG2420	Bacteria	Bacillota	Bacilli	Lactobacillales	Aerococcaceae	Aerococcus	Aerococcus suis	234.582	756.218	990.619	641.915	1244.28	397.329	0	494.127	431.741	525.387	811.445	874.81	281.848	1073.51	1172.26	976.509	499.704	406.604	260.205	824.707	225.932	1043.33	540.377	416.429	218.871	0	615.208	0	1024.12	288.578	180.437	1058.18	632.801	347.103	0	1085.78	561.858	3420.42	766.654	0	655.014	308.247
MAG2573	Bacteria	Bacillota_A	Clostridia	Clostridiales	Clostridiaceae	Clostridium	Unclassified	120.335	861.888	828.762	708.117	245.801	677.298	454.686	1125.41	728.579	848.855	363.79	1321.12	991.235	792.753	1132.73	2353.98	836.515	1050.81	314.919	0	499.582	904.788	883.464	1045.68	168.232	83.5982	701.765	830.998	1190.97	436.268	109.625	757.927	865.042	840.118	0	696.209	445.69	641.32	379.347	171.998	312.388	548.332
MAG408	Bacteria	Bacillota_A	Clostridia	Lachnospirales	Lachnospiraceae	Blautia_A	Blautia_A sp018919065	0	169.855	848.484	335.413	551.554	504.865	107.113	102.618	1020.12	78.2905	0	468.808	193.728	1261.79	1475.96	714.655	165.492	68.2077	733.245	10985	0	1338.94	81.3354	400.982	0	0	619.605	0	765.67	696.431	180.131	966.451	194.513	1730.84	289.102	1065.89	223.245	0	3228.73	82.2166	967.671	395.58
MAG4086	Bacteria	Bacillota	Bacilli	RF39	UBA660	CAG-1000	CAG-1000 sp000436975	405.986	852.656	1352.84	1597.25	0	427.321	0	400.957	322.657	485.426	293.479	1003.16	2497.08	1137.28	211.451	705.701	415.684	1603.08	1855.2	0	990.722	339.311	489.888	425.547	258.527	170.023	971.464	0	0	2263.3	0	1460.38	378.905	274.641	0	994.483	343.82	574.102	0	898.743	361.34	1472.56
MAG2092	Bacteria	Bacillota_A	Clostridia	Oscillospirales	Oscillospiraceae	Vescimonas	Vescimonas sp004555205	1741.27	88.0184	40.4369	0	29.3227	0	763.085	0	0	89.7652	153.449	41.7987	121.296	0	0	72.3665	0	0	71.7353	0	1783.2	0	71.3549	0	3240.54	4325.91	40.9591	0	0	85.0992	1313.07	0	0	0	3264.57	0	688.089	0	0	0	89.2079	86.8298
MAG2480	Bacteria	Bacillota_A	Clostridia	Oscillospirales	Oscillospiraceae	Vescimonas	Vescimonas sp004555205	1742.93	84.2505	36.7956	0	30.787	0	847.986	0	0	71.8359	127.79	44.1946	99.8292	0	0	63.0038	0	0	60.7957	0	1705.1	0	58.4196	0	3271.46	4065.1	34.8823	0	0	73.0596	1401.47	0	0	0	3615.82	0	442.905	0	0	0	69.8509	79.2142
MAG2418	Bacteria	Bacillota	Bacilli	Haloplasmatales	Turicibacteraceae	Turicibacter	Unclassified	263.462	1032.89	410.781	425.997	469.143	438.716	232.155	651.604	411.258	721.544	364.449	593.816	162.788	442.789	0	547.756	619.822	393.616	90.861	0	827.196	564.723	791.569	452.535	233.983	260.838	397.87	349.585	828.03	170.592	236.131	380.681	506.5	261.808	0	443.574	338.919	969.684	449.822	132.781	342.686	131.679
MAG1815	Bacteria	Bacillota_A	Clostridia	Oscillospirales	Oscillospiraceae	Vescimonas	Vescimonas sp004555205	1729.49	129.92	96.9557	0	332.245	82.7512	578.027	0	72.4271	112.87	218.037	123.654	143.171	0	0	147.302	0	0	109.774	0	4745.99	0	108.524	75.3334	2917.76	3323.63	127.84	0	0	107.961	1312.03	0	0	0	3336.18	0	478.559	56.6931	0	0	159.515	126.702
MAG1797	Bacteria	Bacillota_A	Clostridia	Lachnospirales	Lachnospiraceae	UBA2868	UBA2868 sp004552595	787.969	616.733	486.285	846.708	734.499	332.397	593.386	295.722	275.064	490.118	1053.87	580.188	423.998	0	0	539.818	423.698	380.633	504.933	0	869.378	0	491.444	310.389	787.546	1253.54	899.911	531.173	0	295.151	1041.41	0	359.199	214.145	512.237	0	882.853	413.698	0	445.792	734.348	601.726
MAG1121	Bacteria	Bacillota	Bacilli	RF39	UBA660	CAG-877	CAG-877 sp934168205	1086.95	623.912	744.628	414.263	0	282.002	0	497.67	412.946	0	435.256	1678.44	324.192	745.321	215.675	1890.94	382.788	424.572	307.055	0	0	332.832	0	320.143	649.202	262.826	581.855	0	268.574	499.41	297.576	998.504	358.363	386.184	284.801	667.181	393.551	282.997	0	12272.1	616.092	272.92
MAG613	Bacteria	Bacillota_A	Clostridia	Lachnospirales	Lachnospiraceae	Blautia_A	Blautia_A sp000285855	108.265	158.612	763.656	76.311	400.918	443.282	157.745	98.0071	912.461	55.4501	0	393.136	215.179	1048.21	1190.05	408.031	152.046	51.7173	818.541	3619.57	0	1388.78	57.6594	393.43	0	66.5878	144.934	0	940.049	776.523	389.363	961.809	185.758	1421.4	212.604	1009.65	55.4534	0	4569.26	0	1010.96	407.437
MAG3373	Bacteria	Bacillota	Bacilli	RF39	UBA660	CAG-1000	CAG-1000 sp004552445	4742.14	214.473	210.711	429.102	192.112	218.25	0	259.761	119.556	0	874.862	0	705.37	155.047	0	92.1023	761.494	0	103.511	0	271.189	0	0	130.791	1143.93	2625.42	365.138	199.472	92.1036	354.88	306.03	209.289	134.311	86.873	676.534	145.718	1311.26	129.408	0	0	553.012	350.844
MAG2277	Bacteria	Bacillota_A	Clostridia	Oscillospirales	Oscillospiraceae	Vescimonas	Vescimonas sp004555205	1631.83	122.711	44.6921	0	34.6084	0	745.843	0	0	99.5659	152.532	57.1578	124.868	0	0	81.087	0	0	69.4298	0	1639.31	0	85.232	27.8086	3054.05	4053.37	47.1888	0	0	84.0609	1274.47	0	0	0	3253.83	0	858.575	0	0	0	94.0952	87.654
MAG1241	Bacteria	Bacteroidota	Bacteroidia	Bacteroidales	Bacteroidaceae	Prevotella	Prevotella sp002251245	1166.2	184.543	0	48.615	0	0	4422.17	0	0	0	38.948	81.0716	661.52	0	0	0	40.4677	0	130.069	0	1283.36	0	0	0	449.341	3831.27	63.4669	4187.91	0	152.451	1968.08	0	0	0	778.84	0	2483.31	108.567	74.9105	2070.39	294.299	240.315
MAG4037	Bacteria	Bacillota_A	Clostridia	Lachnospirales	Lachnospiraceae	UBA2868	UBA2868 sp004552595	1004.3	440.316	242.081	701.79	1041.16	277.186	669.845	212.793	211.505	375.795	940.087	342.2	355.394	0	0	289.453	327.921	331.163	463.725	0	1065.51	0	368.001	231.386	979.336	1400.15	678.573	498.154	0	236.119	1095.36	0	271.917	172.182	1619.52	0	819.965	276.723	0	425.392	671.469	546.656
MAG2057	Bacteria	Bacillota	Bacilli	RF39	UBA660	CAG-877	CAG-877 sp934168205	955.299	924.551	1200.91	1225.3	407.608	490.192	0	716.798	439.053	630.819	923.909	1462.17	215.038	378.214	393.622	1016.11	655.986	653.188	156.784	0	0	440.023	682.817	532.556	656.335	179.769	1306.99	745.363	807.856	223.767	274.781	416.679	595.234	291.875	267.758	350.41	984.101	673.804	361.25	1491.46	1749.27	200.017
MAG2627	Bacteria	Bacillota	Bacilli	Lactobacillales	Aerococcaceae	Aerococcus	Aerococcus urinaeequi	0	350.268	0	0	0	694.278	0	529.241	737.297	986.575	808.592	0	870.02	0	0	829.187	467.328	708.329	1068.65	0	0	0	770.254	560.762	0	0	479.433	0	0	1150.97	0	0	417.644	1069.4	0	0	600.903	1213.83	0	0	721.75	998.423
MAG3878	Bacteria	Bacillota	Bacilli	RF39	UBA660	UMGS1449	Unclassified	1964.27	734.155	201.536	762.172	0	497.125	789.608	662.467	463.556	867.929	303.68	584.917	543.639	124.794	0	402.726	672.578	1067.7	331.506	0	8286.38	0	888.688	684.258	719.729	536.394	839.748	153.003	0	405.667	1107.05	0	737.146	306.804	133.89	0	380.718	496.042	0	0	436.386	463.319
MAG3020	Bacteria	Bacillota	Bacilli	RF39	UBA660	CAG-914	CAG-914 sp000437895	158.957	529.049	167.929	445.34	147.998	216.04	4176.48	621.578	562.289	295.207	1739.3	0	585.05	0	0	131.305	465.524	330.822	196.776	0	1009.41	84.0627	275.489	1125.78	631.53	1936.6	308.428	144.591	0	374.644	733.783	0	1172.11	300.589	295.705	0	163.42	306.299	0	429.22	969.433	277.24
MAG639	Bacteria	Bacillota_A	Clostridia	Oscillospirales	Ruminococcaceae	Ruminococcus	Ruminococcus flavefaciens_E	0	0	0	0	0	0	0	0	0	0	0	0	0	0	0	0	0	0	0	0	0	146.998	0	0	0	0	0	0	0	0	0	0	0	0	0	0	0	10890.7	0	0	0	0
MAG3855	Bacteria	Bacillota_A	Clostridia	Peptostreptococcales	Anaerovoracaceae	Lentihominibacter	Lentihominibacter sp022775805	1084.92	423.08	215.315	344.889	272.512	550.409	732.837	363.069	508.182	485.095	549.66	236.835	425.479	0	0	188.011	400.739	757.427	511.043	0	610.198	0	441.914	597.828	839.241	693.59	398.499	597.908	142.566	391.715	721.984	0	597.539	456.473	1153.39	0	790.36	602.438	213.385	483.077	535.973	593.1
MAG882	Archaea	Methanobacteriota	Methanobacteria	Methanobacteriales	Methanobacteriaceae	Methanobrevibacter_A	Methanobrevibacter_A sp022775905	0	3041.81	83.4594	132.427	0	0	0	0	0	0	225.482	67.5566	0	0	0	257.246	0	0	0	0	0	106.652	0	0	0	571.729	288.493	360.73	64.1169	0	4950.09	0	0	0	4837.51	0	0	805.308	0	0	0	0
MAG429	Bacteria	Actinomycetota	Actinomycetia	Mycobacteriales	Mycobacteriaceae	Dietzia	Unclassified	0	0	0	0	0	1770.11	0	1661.66	3316.43	343.752	0	0	963.38	0	0	0	1357.65	43.9033	1660.73	0	0	0	228.678	2203.72	0	0	0	0	0	967.178	0	0	2552.94	2967.01	0	0	46.7402	0	0	0	32.1114	2098.15
MAG95	Bacteria	Bacillota_A	Clostridia	Oscillospirales	Butyricicoccaceae	Butyricicoccus_A	Butyricicoccus_A sp945486175	0	0	0	193.203	0	56.8018	248.083	31.8969	40.2489	0	0	0	52.9261	0	0	0	57.8652	137.489	45.6516	0	29.6603	0	0	56.5735	799.179	0	121.71	0	0	38.6592	2773.63	0	47.5323	81.1882	164.8	0	9459.98	45.9615	0	0	2141.28	126.784
MAG469	Bacteria	Bacillota_A	Clostridia	Lachnospirales	Lachnospiraceae	UBA2868	UBA2868 sp004552595	810.7	614.738	310.16	887.723	709.785	355.351	563.366	322.973	315.654	612.817	1191.75	504.341	442.313	0	0	394.771	495.619	470.3	524.934	0	709.423	0	643.753	348.573	623.408	916.644	973.708	645.753	0	321.567	944.54	0	407.218	239.29	664.912	0	1315.78	279.806	0	618.614	834.596	638.911
MAG2845	Bacteria	Bacillota	Bacilli	Lactobacillales	Aerococcaceae	Fundicoccus	Fundicoccus ignavus	138.254	1032.61	1010.25	947.969	1036.12	425.405	303.677	521.658	428.515	551.397	804.784	602.167	238.842	543.254	0	786.551	454.875	355.596	231.806	0	267.578	1187.05	513.705	334.753	0	0	786.526	0	580.704	284.495	0	0	340.162	385.019	0	0	618.649	588.966	566.158	0	657.879	276.778
MAG2393	Bacteria	Bacillota	Bacilli	Lactobacillales	Aerococcaceae	Aerococcus	Aerococcus urinaeequi	0	214.837	1483.54	266.999	824.928	461.82	0	346.737	444.973	452.832	443.403	306.927	521.085	1280.58	2155.77	447.557	289.943	347.183	700.753	1729.91	0	1319.12	343.974	333.534	0	0	254.744	0	443.977	690.803	0	1215.48	272.124	627.807	0	1320.47	284.617	1263.54	463.131	0	344.006	588.966
MAG97	Bacteria	Bacillota	Bacilli	RF39	UBA660	CAJOJO01	Unclassified	0	669.248	1040.21	314.517	0	411.232	0	514.966	361.855	499.285	207.826	922.931	250.075	2869.5	5158.24	1556.79	418.985	579.952	242.42	2056.92	0	1312.74	0	396.842	0	0	333.217	0	3165.36	243.749	0	2542.89	459.399	305.798	0	2550.36	337.51	886.875	401.071	0	383.469	286.948
MAG391	Bacteria	Bacillota_A	Clostridia	Oscillospirales	Oscillospiraceae	Vescimonas	Unclassified	363.195	748.688	144.455	568.38	150.116	128.167	592.6	110.343	101.403	176.46	722.38	731.162	164.207	70.3648	66.2216	443.457	105.742	207.316	104.956	0	393.073	67.6941	171.724	123.782	1779.55	1932.24	1271.57	622.991	93.0186	116.869	1220.69	117.95	121.978	70.1084	1184.59	75.9197	831.387	55.2886	0	648.918	620.21	78.4909
MAG1930	Bacteria	Bacillota_A	Clostridia	Lachnospirales	Lachnospiraceae	UBA2868	UBA2868 sp004552595	643.88	402.378	131.925	1048.71	873.831	320.79	300.35	218.906	218.964	463.966	1731.79	284.543	431.185	0	0	181.706	462.655	365.151	653.445	0	694.812	0	453.726	246.555	424.672	1005.2	1100.08	1069.95	0	276.902	1037.98	0	322.773	155.326	307.963	0	1191.32	157.046	0	828.071	811.574	786.951
MAG767	Bacteria	Bacillota_A	Clostridia	Lachnospirales	Lachnospiraceae	UBA2868	UBA2868 sp004552595	748.924	538.442	393.482	689.76	466.326	479.875	528.623	476.661	443.002	654.191	776.586	483.637	437.944	0	0	389.126	483.637	624.317	499.127	0	879.891	0	708.689	523.244	709.419	1032.23	702.964	780.89	0	323.882	1000.16	0	579.136	340.983	967.706	0	624.579	408.993	0	469.993	484.372	608.687
MAG4079	Bacteria	Bacillota_A	Clostridia	Oscillospirales	Oscillospiraceae	F23-B02	F23-B02 sp004558025	0	2841.36	228.537	78.7721	0	86.0874	50.2661	60.3431	91.3985	136.169	0	3283.5	578.305	0	165.345	1671.62	87.4336	168.489	371.124	265.11	0	93.6882	147.49	162.444	3633.3	0	380.896	0	80.8317	414.798	602.498	0	90.515	96.513	437.608	0	159.893	95.3835	0	4532.76	216.146	463.911
MAG2394	Bacteria	Bacillota_A	Clostridia	Lachnospirales	Lachnospiraceae	UBA2868	UBA2868 sp004552595	1022.44	578.788	320.106	558.336	545.758	352.421	578.579	269.142	333.605	478.51	789.152	292.256	791.884	0	0	246.261	558.549	403.655	816.354	0	736.148	0	489.227	251.883	623.283	1098.55	576.425	497.83	0	559.105	1166.48	0	309.415	262.74	3687.41	0	527.038	317.806	0	462.737	419.529	718.107
MAG2543	Bacteria	Bacillota	Bacilli	RF39	UBA660	CAG-611	CAG-611 sp934098705	259.089	573.35	0	0	0	1189.84	0	1448.19	399.637	0	0	52.6641	6485.07	0	0	706.401	1341.64	0	2872.2	0	0	0	0	250.316	0	417.868	0	0	0	4287.48	337.27	0	297.259	339.046	479.131	0	235.759	0	0	0	843.438	4000.12
MAG3640	Bacteria	Bacillota	Bacilli	RF39	UBA660	CAG-914	CAG-914 sp000437895	147.599	506.093	187.851	405.835	105.117	303.09	3499.39	680.68	611.009	436.953	1687.63	0	511.278	85.5659	0	176.195	531.795	438.676	194.939	0	927.758	96.1696	412.405	1126.44	538.35	1867	305.851	185.496	0	346.993	636.509	0	1230.8	326.403	245.537	0	151.68	643.386	0	497.919	752.101	260.386
MAG3116	Bacteria	Bacillota_A	Clostridia	TANB77	CAG-508	CAG-273	CAG-273 sp003507395	2336.24	333.277	113.301	0	0	281.592	399.044	413.803	205.662	337.807	0	437.015	3649.39	0	0	61.0201	689.731	862.564	1501.36	0	170.115	0	307.416	240.286	3695.04	698.02	0	0	0	2180.43	1859.3	0	200.541	172.128	1505.99	0	0	394.302	0	614.848	76.8346	2341.05
MAG4094	Bacteria	Bacillota	Bacilli	RF39	UBA660	CAG-914	CAG-914 sp000437895	159.703	816.294	163.729	524.023	168.782	211.323	3611.49	589.345	541.923	307.635	1520.14	0	866.23	81.3739	0	111.521	463.151	286.678	303.437	0	731.672	91.8735	292.426	1038.33	491.003	1672.46	317.078	127.561	0	568.403	579.403	88.0216	1056.53	316.086	306.075	64.1154	195.192	224.786	0	476.813	4559.39	423.861
MAG3273	Bacteria	Bacillota_A	Clostridia	Lachnospirales	Lachnospiraceae	Oliverpabstia	Oliverpabstia intestinalis	509.649	233.822	940.164	620.878	957.582	166.591	421.589	34.2578	325.117	0	0	184.395	55.7252	1182.25	1515.31	421.657	50.9763	0	215.373	1415.24	0	566.619	0	140.023	137.974	130.57	1041.27	0	1582.69	198.455	107.637	1062.37	58.6183	579.877	312.217	1139.32	65.8353	0	2134.11	0	598.25	103.587
MAG1616	Bacteria	Bacillota	Bacilli	RF39	UBA660	CAG-1000	CAG-1000 sp934090685	486.335	1361.91	1079.09	1563.81	136.223	881.048	334.887	684.448	265.699	329.494	667.471	2102.89	191.041	134.65	0	455.954	566.972	344.091	136.743	0	582.516	0	0	223.807	300.372	138.113	2224.09	0	340.768	183.783	122.937	152.886	293.633	166.493	0	121.908	327.134	275.806	0	132.083	1062.97	161.212
MAG1172	Bacteria	Bacillota_A	Clostridia	Lachnospirales	Lachnospiraceae	UBA2868	UBA2868 sp004552595	813.784	334.344	0	724.04	644.072	463.372	793.069	304.946	345.731	438.674	916.481	262.696	463.503	0	0	205.828	451.549	362.575	651.93	0	830.381	0	439.18	281.942	764.977	1162	718.822	721.231	0	421.461	1199.53	0	342.501	352.764	392.811	0	655.585	142.48	0	796.722	485.6	684.153
MAG1352	Bacteria	Bacillota	Bacilli	RF39	UBA660	CAG-762	CAG-762 sp900551315	2231.39	91.3495	87.8577	143.459	0	340.076	0	257.338	120.868	0	1945.81	1546.6	77.2707	152.737	0	1085.46	365.249	83.948	44.9399	0	8096.28	66.4182	0	105.762	2265.13	2889.17	325.246	89.1561	0	74.3236	261.766	173.427	124.515	84.2692	2426.91	127.448	585.45	308.294	0	164.701	116.665	89.1599
MAG2606	Bacteria	Bacillota_A	Clostridia	TANB77	CAG-508	CAG-273	CAG-273 sp003507395	1176.16	297.964	137.197	0	0	703.86	359.858	962.186	422.477	431.691	0	375.257	5416.06	0	0	113.693	1308.76	921.279	2257.63	0	146.187	0	416.555	435.877	1222.36	370.121	0	0	0	3302.32	901.173	0	410.816	350.914	687.038	0	0	334.596	0	425.416	69.3026	2818.71
MAG2937	Bacteria	Bacillota_A	Clostridia	Clostridiales	Clostridiaceae	Sarcina	Unclassified	3931.21	0	0	327.859	237.215	375.619	370.942	0	323.647	761.406	0	0	0	0	0	419.69	0	0	0	0	742.973	0	773.159	427.227	180.319	270.423	394.095	0	0	238.627	1462.59	0	477.649	235.109	467.437	0	0	0	2122.63	0	0	334.745
MAG1217	Bacteria	Bacillota	Bacilli	RF39	UBA660	RUG705	RUG705 sp934098395	2100.86	717.905	483.082	1024.44	273.805	95.4724	1109.8	88.8752	59.4897	593.909	677.08	566.853	359.924	421.18	72.1311	683.033	115.274	1535.02	268.035	0	3206.72	130.383	616.408	120.197	55.9502	0	736.858	0	63.4671	311.531	418.28	564.582	74.8053	49.006	2229.26	372.128	359.486	67.8402	0	0	332.644	123.006
MAG2700	Bacteria	Bacillota_A	Clostridia	Peptostreptococcales	Anaerovoracaceae	Lentihominibacter	Lentihominibacter sp022775805	1006.69	496.824	0	296.079	103.887	432.227	305.168	244.685	372.872	450.534	774.212	195.654	208.158	0	0	73.0097	256.323	731.103	301.001	0	320.505	0	377.269	520.024	415.227	146.899	424.637	583.801	52.7343	125.545	380.761	0	532.524	223.587	700.169	0	4157.19	727.933	100.306	96.6105	1120.26	535.643
MAG2233	Bacteria	Bacillota_A	Clostridia	Christensenellales	CAG-138	SFDB01	SFDB01 sp004558825	138.676	41.1605	0	0	0	0	0	0	0	0	85.1801	99.8502	59.079	0	0	46.9973	0	0	0	0	499.801	0	0	0	6881.43	764.563	0	0	0	32.41	80.558	0	0	0	0	0	498.882	68.1568	0	0	0	0
MAG572	Bacteria	Bacillota_A	Clostridia	Oscillospirales	Oscillospiraceae	Faecousia	Unclassified	241.08	162.014	84.1883	0	0	94.5799	218.44	68.1648	93.9187	550.896	32.8547	64.3919	144.027	0	0	53.2501	108.031	522.057	78.5132	0	1191.48	0	763.97	184.058	7397.76	3030.7	43.0313	0	0	69.3243	469.46	0	143.185	52.5679	2475.3	0	90.6791	0	0	84.5072	0	128.188
MAG4156	Bacteria	Bacillota_A	Clostridia	TANB77	CAG-508	CAG-273	CAG-273 sp003507395	1475.36	588.284	289.14	0	0	298.361	723.979	387.513	235.584	467.58	0	1197.49	4336.38	0	0	199.363	548.556	580.562	1803.56	0	185.881	0	452.981	264.206	1313.19	656.212	0	0	0	2580.06	1068.15	0	218.406	229.088	797.593	0	81.8313	476.654	0	909.828	96.5626	3215.57
MAG1385	Bacteria	Bacillota_A	Clostridia	Peptostreptococcales	Anaerovoracaceae	Lentihominibacter	Lentihominibacter sp022775805	1011.25	553.415	0	466.069	333.053	524.229	485.685	410.384	473.001	641.397	726.808	376.884	381.194	0	0	260.649	485.456	796.644	385.949	0	656.263	0	664.292	593.432	613.331	510.809	536.488	562.559	302.331	295.056	869.281	0	598.724	358.696	720.565	0	727.883	652.914	433.814	371.267	556.177	553.455
MAG3699	Bacteria	Bacillota_A	Clostridia	Lachnospirales	Lachnospiraceae	Blautia_A	Blautia_A sp018919065	71.9528	77.1392	613.273	306.036	563.188	429.89	72.8371	78.7146	875.567	63.9393	0	336.661	162.777	897.279	1045.58	514.236	135.71	42.872	634.625	6676.19	0	905.326	64.8046	344.377	0	0	604.874	0	500.22	612.065	129.261	672.928	163.422	1501.66	218.76	753.034	206.45	0	3032.78	109.981	925.679	331.182
MAG318	Bacteria	Bacillota	Bacilli	RF39	UBA660	CAG-302	CAG-302 sp001916775	131.588	272.188	140.743	524.706	0	614.868	0	304.061	769.466	98.5246	0	97.5892	4751.23	103.851	0	1364.08	507.322	0	2408.35	0	0	124.273	0	473.758	0	92.0696	280.62	0	0	3937.74	0	105.124	291.37	1284.19	122.198	90.9049	112.274	0	0	0	471.25	1173.14
MAG2674	Bacteria	Bacillota	Bacilli	RF39	UBA660	UMGS1449	Unclassified	1365.37	502.394	0	471.792	0	204.559	139.022	258.219	215.801	0	207.373	225.264	179.695	0	0	142.945	235.347	482.406	124.049	0	1872.48	0	0	360.406	607.037	541.546	456.451	0	0	134.47	602.881	0	402.734	128.885	308.987	0	1010.02	182.643	0	0	323.869	141.687
MAG3385	Bacteria	Bacillota	Bacilli	Lactobacillales	Aerococcaceae	Aerococcus	Aerococcus urinaeequi	0	352.452	867.186	317.418	866.751	398.212	0	307.495	430.964	435.891	507.522	376.342	431.125	790.94	1627.01	497.86	269.807	322.669	663.552	1223.32	0	925.203	353.228	290.521	0	0	268.201	0	345.381	580.38	0	756.957	236.403	592.144	0	825.484	332.506	2305.43	419.416	0	397.469	536.267
MAG2028	Bacteria	Bacillota_A	Clostridia	Lachnospirales	Lachnospiraceae	Dorea	Dorea formicigenerans	0	0	2413.3	0	160.608	81.0574	0	0	141.378	0	0	48.7922	34.9711	3214.95	6813.56	190.073	0	0	147.622	8764.23	0	1859.2	0	80.2609	0	0	0	0	1112.73	112.968	0	2657.3	30.5913	278.552	127.24	3198.46	0	0	1179.43	0	0	60.8376
MAG2193	Bacteria	Bacillota_A	Clostridia	Lachnospirales	Lachnospiraceae	UBA2868	UBA2868 sp004552595	514.096	630.83	325.452	848.356	679.772	309.016	240.725	271.444	236.453	460.72	1624.55	574.882	335.196	0	0	524.391	400.07	378.066	455.223	0	527.186	0	482.966	275.85	367.612	708.553	965.512	688.555	0	229.121	716.984	0	338.407	161.961	3614.88	0	752.708	345.765	0	508.197	529.001	552.133
MAG521	Bacteria	Bacillota	Bacilli	RF39	UBA660	RUG591	RUG591 sp945871105	512.662	562.716	205.341	727.296	330.693	392.852	0	417.035	170.269	176.305	3129.92	373.1	112.394	334.008	0	447.314	436.856	2829.49	50.6129	0	2368.4	41.1325	116.907	191.867	885.477	267.379	493.496	751.318	0	98.0709	490.779	416.289	186.326	117.711	596.175	292.937	1119.69	147.47	0	279.429	418.434	129.623
MAG2881	Bacteria	Bacillota_A	Clostridia	Lachnospirales	Lachnospiraceae	Blautia_A	Blautia_A sp018919065	0	56.1023	594.936	238.906	471.187	459.344	0	81.0868	950.696	39.725	0	335.617	154.778	951.243	1094.37	524.791	138.881	0	653.848	7109.21	0	905.109	39.2842	360.339	0	0	525.548	0	421.928	636.895	57.7332	679.698	163.282	1631.08	176.187	762.959	187.311	0	3123.87	56.111	932.751	335.55
MAG3288	Bacteria	Bacillota	Bacilli	Lactobacillales	Aerococcaceae	Aerococcus	Aerococcus urinaeequi	0	207.474	1050.97	217.843	616.136	447.608	0	389.397	448.486	568.844	320.302	327.066	511.427	967.192	1918.22	451.884	310.216	471.328	691.268	1484.64	0	1128.53	482.798	342.404	0	0	174.138	0	394.902	748.45	0	930.507	266.1	655.392	0	970.871	278.756	1648.3	213.324	0	318.837	573.464
MAG1916	Bacteria	Bacillota_A	Clostridia	Oscillospirales	Ruminococcaceae	Ruminococcus_F	Ruminococcus_F sp004558835	1125.02	219.725	0	0	0	67.2769	1392.85	45.95	61.3917	0	0	0	347.573	0	0	0	57.7779	66.8896	117.243	0	1547.27	0	0	117.328	1590.99	940.215	0	133.78	0	136.987	2090.91	0	89.3753	0	1528.67	0	212.584	62.5382	0	0	270.883	136.758
MAG2902	Bacteria	Bacillota_A	Clostridia	Peptostreptococcales	Anaerovoracaceae	Lentihominibacter	Lentihominibacter sp022775805	770.974	394.069	147.436	351.527	294.121	818.206	321.912	609.928	789.426	513.374	517.169	254.542	414.567	0	0	266.274	786.332	1036.27	442.362	0	411.085	0	489.473	927.805	558.269	458.542	388.971	1026.18	138.261	366.869	438.084	0	1056.08	556.31	913.553	0	757.014	528.534	257.487	721.173	553.267	552.27
MAG1868	Bacteria	Bacillota_A	Clostridia	TANB77	CAG-508	CAG-273	CAG-273 sp003507395	1520.86	434.164	133.924	0	0	266.538	630.665	368.819	196.338	930.8	0	642.718	4551.16	0	0	57.7399	534.022	560.341	1845.36	0	111.265	0	885.796	230.018	1316.6	626.849	0	0	0	2644.96	1282.88	0	186.617	170.377	824.958	0	0	433.283	0	787.018	44.5802	3318.01
MAG3150	Bacteria	Actinomycetota	Actinomycetia	Actinomycetales	Bifidobacteriaceae	Bifidobacterium	Bifidobacterium choerinum	0	0	154.79	0	0	2270.75	0	2371.19	2418.88	987.941	0	0	1658.64	271.84	0	0	1371.97	1919.69	1819.52	0	0	0	1024.45	1622.64	0	0	0	0	0	1249.13	0	252.281	1663.08	2186.9	0	277.614	0	0	0	0	0	1509.37
MAG367	Bacteria	Bacillota_A	Clostridia	Lachnospirales	Lachnospiraceae	JAFBIY01	JAFBIY01 sp021531975	747.704	314.353	323.914	1044.18	583.103	297.874	390.839	200.391	371.144	458.71	497.943	354.683	287.329	353.86	298.689	196.731	231.006	326.123	494.942	504.224	252.847	294.278	392.172	313.864	299.516	151.293	946.984	167.699	424.439	315.845	639.663	334.875	284.17	439.133	187.366	349.616	833.617	213.175	794.835	186.214	772.721	474.703
MAG2895	Bacteria	Bacillota_A	Clostridia	Lachnospirales	Lachnospiraceae	Oliverpabstia	Oliverpabstia intestinalis	558.593	193.357	801.108	561.194	832.184	150.802	454.147	30.9265	291.82	0	0	152.887	53.7052	902.962	1188.52	319.061	49.5907	0	194.636	1192.46	29.0096	461.902	0	122.79	164.575	132.642	929.196	0	1315.95	180.736	147.092	811.455	55.4934	508.026	324.42	873.686	65.371	0	1845.29	0	539.298	95.9885
MAG2880	Bacteria	Bacillota	Bacilli	RF39	UBA660	CAG-877	CAG-877 sp934168205	1288.29	1213.12	2715.52	781.887	0	167.989	0	249.898	178.156	0	676.983	2460.34	72.1497	464.729	336.438	1243.96	247.558	395.708	62.4359	0	0	268.425	0	166.184	834.221	218.937	956.454	0	456.063	107.78	313.564	478.718	197.12	119.669	400.384	427.322	750.782	341.867	0	1702.96	977.93	61.7932
MAG4043	Bacteria	Bacillota_A	Clostridia	Christensenellales	CAG-138	PeH17	Unclassified	363.822	455.873	610.573	344.576	260.009	269.859	419.619	196.028	285.26	276.078	263.277	683.123	330.208	664.563	496.738	699.014	268.757	361.191	290.563	1704.08	371.92	565.417	310.046	269.483	578.463	927.069	317.77	351.642	1003.84	257.977	500.212	620.477	268.68	265.473	666.663	728.402	334.909	253.172	270.77	394.703	425.17	291.439
MAG731	Bacteria	Bacillota_A	Clostridia	Lachnospirales	Lachnospiraceae	UBA2868	UBA2868 sp004552595	833.116	488.278	255.577	634.339	522.555	380.016	491.94	316.071	328.925	515.778	807.138	460.511	349.193	0	0	336.011	432.363	519.598	495.548	0	680.057	0	538.635	323.628	508.611	930.895	684.66	639.567	0	259.312	1060.28	0	388.948	248.826	330.643	0	638.255	353.344	0	416.134	485.393	577.556
MAG943	Bacteria	Bacillota	Bacilli	RF39	UBA660	CAG-302	CAG-302 sp934162325	642.345	187.507	103.06	1709.44	0	183.755	0	152.13	250.06	111.126	0	166.362	701.772	158.793	86.5311	505.609	175.174	0	429.427	0	0	144.034	107.569	161.962	91.2151	437.747	915.734	0	103.059	726.854	176.209	183.648	131.204	352.409	406.46	131.975	464.503	0	85.5701	0	1711.72	436.999
MAG3790	Bacteria	Bacillota_A	Clostridia	Lachnospirales	Lachnospiraceae	Anaerobutyricum	Anaerobutyricum sp022764265	506.691	168.069	174.818	556.533	363.552	716.24	535.932	428.1	734.218	535.658	502.025	358.513	516.812	112.989	0	154.036	461.685	878.905	759.979	256.598	421.49	175.414	556.189	647.561	444.07	358.975	544.36	423.396	224.173	507.327	520.623	108.426	698.887	738.261	636.517	109.002	599.096	220.142	277.212	408.132	538.045	794.778
MAG1701	Bacteria	Bacillota	Bacilli	RF39	UBA660	CAKOQQ01	CAKOQQ01 sp934101425	841.693	28.9174	70.3881	647.543	372.139	332.278	103.717	269.278	112.705	0	1241.14	122.924	680.2	336.341	137.58	66.4695	242.691	0	392.12	0	184.088	92.1087	0	60.727	352.189	1321.01	445.171	160.315	70.423	597.472	2378.49	433.322	70.0197	91.0863	6762.67	283.568	1922	0	0	0	1637.54	385.41
MAG2123	Bacteria	Bacillota_A	Clostridia	Oscillospirales	Oscillospiraceae	Faecousia	Faecousia sp017622995	238.054	197.616	90.4355	1353.31	1474.49	945.927	252.376	325.708	562.563	3253.12	146.26	281.6	233.641	0	134.994	176.623	214.009	480.333	834.681	0	0	241.972	4831.71	249.6	82.2157	118.898	695.366	107.309	76.3146	305.1	220.097	0	267.321	728.855	449.187	0	216.444	0	1410.83	159.99	970.019	1171.81
MAG1411	Bacteria	Bacillota_A	Clostridia	TANB77	CAG-508	CAG-273	CAG-273 sp003507395	2724.99	407.463	131.956	0	0	221.991	669.857	313.338	183.246	378.383	0	454.983	2390.5	0	0	151.747	437.87	530.421	1006.49	0	394.05	0	393.341	238.705	978.806	524.808	0	0	0	1421.12	911.426	0	210.05	149.646	593.388	0	0	373.282	0	593.27	293.609	1702.95
MAG933	Bacteria	Bacillota_A	Clostridia	Lachnospirales	Lachnospiraceae	Oliverpabstia	Oliverpabstia intestinalis	422.961	197.231	859.566	546.355	829.945	153.977	363.482	31.1043	297.147	0	0	160.397	51.6765	1029.26	1300.47	367.968	47.2022	0	196.809	1346.35	0	517.507	0	122.097	119.711	106.914	892.102	0	1340.6	178.47	102.897	918.768	53.4037	510.495	305.375	989.136	65.344	0	1872.61	0	540.892	96.703
MAG1725	Bacteria	Bacillota	Bacilli	RF39	UBA660	RUG705	RUG705 sp934098395	2406	317.761	475.573	825.93	132.542	61.2861	1104.59	59.68	36.6826	430.058	628.918	335.386	302.646	244.157	0	308.757	72.5541	1144.29	222.22	0	3571.05	129.432	439.752	76.8494	196.678	0	614.384	0	0	255.541	464.018	282.864	44.7156	34.3587	12416.6	219.042	324.126	34.813	0	0	161.76	99.9538
MAG1054	Bacteria	Planctomycetota	Planctomycetia	Pirellulales	Thermoguttaceae	RGIG3701	RGIG3701 sp017454585	0	0	0	0	0	0	0	0	0	0	0	0	0	0	0	0	0	0	0	0	0	0	0	0	0	0	0	0	0	0	0	0	0	0	0	0	0	25202.8	0	0	0	0
MAG4001	Bacteria	Bacillota_A	Clostridia	Christensenellales	CAG-138	PeH17	PeH17 sp004556165	330.548	0	0	0	0	237.179	61.8518	424.977	578.155	43.853	64.7684	0	264.039	0	0	100.337	153.599	71.7573	31.4989	0	181.313	0	0	1211.33	478.521	0	0	78.9321	0	151.453	275.961	0	1020.73	281.883	0	0	374.238	529.295	0	305.084	47.4623	41.4499
MAG2138	Bacteria	Bacillota_A	Clostridia	Lachnospirales	Lachnospiraceae	Acetatifactor	Acetatifactor sp945621435	325.928	250.059	0	235.816	56.1509	0	95.1566	0	0	0	230.358	0	0	0	0	0	0	0	0	0	2765.08	0	0	0	2105.04	2468.49	122.419	418.134	0	0	703.498	0	0	0	994.865	0	1248.89	0	0	350.205	911.861	0
MAG1139	Bacteria	Bacillota_A	Clostridia	Oscillospirales	Oscillospiraceae	Faecousia	Faecousia sp016296045	531.757	734.677	400.806	314.115	219.597	349.727	502.472	304.333	431.026	230.301	262.137	864.719	439.84	332.469	273.728	1980.43	428.074	268.01	318.874	750.242	327.346	419.711	265.141	460.981	557.215	732.319	285.769	399.201	354.861	358.924	579.677	339.256	491.276	387.016	956.487	333.101	416.591	196.078	273.637	476.37	392.865	329.974
MAG2888	Bacteria	Bacillota	Bacilli	RF39	UBA660	CAG-302	Unclassified	1612.64	0	0	0	0	0	0	0	0	654.89	308.225	0	252.593	0	0	0	0	606.684	0	0	3558.96	0	695.524	0	1567.81	1748.41	0	0	0	193.291	2150.59	0	0	0	4635.49	0	0	811.023	0	198.603	0	0
MAG3323	Bacteria	Bacillota_A	Clostridia	Lachnospirales	Lachnospiraceae	Anaerobutyricum	Unclassified	1713.21	252.795	0	231.94	440.817	695.895	106.344	357.145	585.524	1556.16	38.0369	140.37	319.689	0	0	87.0145	576.574	600.353	496.765	0	3363.75	0	1645.02	587.608	613.79	146.253	294.2	0	91.3269	244.321	477.941	0	643.272	519.047	330.582	0	438.873	107.011	273.477	0	267.686	838.515
MAG2927	Bacteria	Bacillota_A	Clostridia	Oscillospirales	Ruminococcaceae	Gemmiger	Gemmiger qucibialis	0	0	52.1387	58.7283	10174	0	0	0	58.7518	0	0	0	0	81.3646	81.9135	0	0	0	63.7671	117.6	0	87.1424	0	43.382	0	0	115.165	0	82.8803	53.6181	0	80.1949	0	108.187	108.249	81.12	98.1693	0	405.089	0	1955.94	0
MAG2142	Bacteria	Bacillota_A	Clostridia	Lachnospirales	Lachnospiraceae	UBA2868	UBA2868 sp004552595	467.259	358.133	102.214	712.984	862.862	214.929	171.431	152.01	144.215	306.222	1386.07	209.886	261.517	0	0	137.173	292.998	243.722	394.248	0	409.504	0	307.692	159.696	319.608	651.181	799.79	683.716	0	172.48	676.455	0	199.514	99.22	6606.25	0	726.455	180.739	0	451.927	667.724	472.345
MAG3534	Bacteria	Bacteroidota	Bacteroidia	Bacteroidales	Bacteroidaceae	Prevotella	Prevotella sp945869265	655.79	180.874	0	308.897	262.954	97.7426	1640.4	164.981	102.562	101.803	78.9047	81.477	191.927	0	0	36.9495	153.058	52.1578	84.5958	0	535.163	0	83.563	94.756	526.07	2215.75	320.961	3464.83	102.635	112.614	1617.92	0	110.989	82.1625	1542.05	0	476.46	67.9303	318.027	3957.07	339.545	106.122
MAG1319	Bacteria	Bacillota_A	Clostridia	Lachnospirales	Lachnospiraceae	UBA2868	UBA2868 sp004552595	417.428	318.249	309.525	708.763	809.643	206.934	173.715	156.088	136.113	278.419	1173.42	235.375	273.104	0	0	199.04	290.379	208.237	400.829	0	387.907	0	279.041	142.224	316.262	585.193	784.55	581.458	0	172.455	650.908	0	195.194	89.4575	8589.94	0	686.702	152.318	0	543.771	552.657	477.838
MAG3108	Bacteria	Bacillota	Bacilli	Erysipelotrichales	Erysipelotrichaceae	Holdemanella	Holdemanella porci	156.102	202.119	895.996	499.072	654.823	370.26	850.026	296.822	366.666	512.041	297.831	263.888	315.753	895.006	1203.52	342.01	272.255	330.513	530.207	1444.73	165.201	937.866	542.862	268.164	281.924	69.2625	391.255	0	576.462	511.028	241.776	841.253	227.171	555.954	0	897.566	296.977	217.654	548.383	0	405.577	415.639
MAG1322	Bacteria	Bacillota_A	Clostridia	Peptostreptococcales	Anaerovoracaceae	Lentihominibacter	Lentihominibacter sp022775805	803.308	389.182	211.601	292.981	224.453	732.577	288.588	490.053	607.155	640.242	620.959	313.275	395.657	0	0	234.52	568.156	1593.49	417.854	0	323.107	0	582.819	767.226	451.481	322.017	329.029	504.41	222.632	284.859	439.917	0	779.465	392.516	624.092	0	609.556	439.578	256.466	290.106	477.543	568.335
MAG1638	Bacteria	Bacillota	Bacilli	RF39	UBA660	CAG-1000	CAG-1000 sp934090685	672.518	1225.27	976.789	894.987	0	818.616	245.131	610.448	208.751	0	637.892	1950.56	293.293	178.898	0	426.08	520.903	270.677	199.453	0	690.947	0	0	188.764	435.767	195.562	1258.7	0	419.83	268.05	0	212.72	232.525	138.325	0	175.999	156.831	181.622	0	0	520.589	199.874
MAG173	Bacteria	Bacillota_A	Clostridia	Oscillospirales	Oscillospiraceae	Faecousia	Unclassified	276.288	961.209	342.916	187.949	211.596	272.373	296.345	242.008	383.392	204.325	180.971	511.412	364.644	438.611	1002.25	763.404	328.296	255.953	273.358	484.132	268.32	725.286	214.208	433.904	455.932	603.951	186.649	376.699	451.505	310.1	386.38	430.336	461.076	320.226	3500.97	458.673	320.777	190.865	186.596	420.963	396.293	281.809
MAG3577	Bacteria	Bacillota_A	Clostridia	Lachnospirales	Lachnospiraceae	Oliverpabstia	Oliverpabstia intestinalis	402.77	174.689	767.541	479.929	734.359	177.393	335.957	43.5885	320.856	52.9813	0	157.149	68.1573	845.107	1104.16	319.126	57.9502	47.3125	226.634	1529.38	0	493.651	0	148.042	126.325	102.374	819.035	0	1143.38	202.696	140.9	771.621	75.899	545.588	267.734	814.637	90.6374	0	1777.3	0	538.067	116.764
MAG1203	Bacteria	Actinomycetota	Actinomycetia	Mycobacteriales	Mycobacteriaceae	Corynebacterium	Corynebacterium xerosis	0	0	0	982.314	116.053	1014.56	0	678.252	1717.16	121.517	416.049	0	449.097	0	0	0	491.688	0	1010.75	0	0	0	60.7253	862.427	0	0	955.168	0	0	593.665	40.8634	0	945.94	1730.37	0	0	384.145	0	33.8647	52.8521	487.168	1114.44
MAG1371	Bacteria	Bacillota_A	Clostridia	TANB77	CAG-508	CAG-273	CAG-273 sp003507395	1600.22	239.881	163.503	0	0	291.677	271.512	485.203	279.445	372.573	220.19	504.951	2967.13	0	0	179.295	855.951	885.418	1230.92	0	928.049	0	370.412	368.716	1135.44	990.91	94.9421	107.222	0	1763.5	1731.14	0	360.56	196.949	1069.41	0	232.482	472.151	0	513.971	73.6611	1826.71
MAG4144	Bacteria	Bacillota	Bacilli	RF39	UBA660	CAG-877	CAG-877 sp934168205	948.016	714.462	1146.74	617.045	0	188.73	0	292.37	228.78	0	494.109	1708.62	213.881	726.619	333.284	1764.57	360.387	339.581	160.527	0	0	346.916	0	198.821	598.523	170.515	705.245	0	353.206	230.802	241.194	867.687	184.974	223.829	359.268	686.644	438.349	277.92	0	2948.69	606.047	169.172
MAG4013	Bacteria	Bacteroidota	Bacteroidia	Bacteroidales	Bacteroidaceae	Prevotella	Prevotella sp945869265	587.536	163.2	0	323.411	208.517	91.9844	1345.3	142.988	93.3731	91.7586	148.26	74.7515	163.982	0	0	36.6854	134.009	55.2522	85.9328	0	491.418	0	78.0304	90.906	487.804	1883.59	332.691	3310.39	77.1602	92.1559	1423.55	0	108.473	71.4839	772.88	0	472.685	94.7868	190.974	6682.98	668.898	104.736
MAG3371	Bacteria	Bacillota	Bacilli	RF39	UBA660	UMGS1611	Unclassified	0	0	0	0	0	0	0	0	0	0	1077.76	109.513	0	0	0	87.2126	0	0	0	0	0	0	0	0	0	0	457	91.717	0	0	291.137	0	0	0	594.542	0	4911.93	68.6841	0	0	416.905	0
MAG3274	Bacteria	Bacillota_A	Clostridia	Christensenellales	CAG-74	Ventricola	Ventricola sp004557905	1032.45	300.052	181.357	198.326	82.5668	504.204	685.347	295.435	452.694	339.357	132.801	80.6325	315.666	36.5467	0	52.1805	228.921	506.795	201.483	0	481.422	88.4607	350.765	717.005	1304.55	1011.57	184.799	168.506	114.229	152.477	579.671	37.8984	740.373	252.561	3579.49	41.1351	137.447	128.67	53.2979	128.894	162.436	724.43
MAG601	Bacteria	Bacteroidota	Bacteroidia	Bacteroidales	F082	Limimorpha	Limimorpha sp900769945	0	72.6915	263.764	339.789	0	0	0	0	0	0	135.247	404.024	0	0	0	248.202	0	0	0	0	314.954	0	0	0	133.467	268.127	297.118	171.922	0	0	0	0	0	0	0	0	68.8678	0	0	350.686	47.9482	0
MAG4040	Bacteria	Bacillota	Bacilli	RF39	UBA660	JAEDMO01	JAEDMO01 sp016302935	989.558	0	286.812	432.662	0	248.912	0	328.33	190.205	256.724	881.431	432.869	160.758	0	0	258.989	266.463	432.331	91.5763	0	5525.86	0	0	232.756	2022.66	431.528	296.018	296.105	0	116.1	217.179	0	265.711	131.487	582.837	0	630.009	1187.39	0	0	137.945	136.731
MAG1737	Bacteria	Bacillota	Bacilli	RF39	UBA660	UMGS1449	Unclassified	1973.11	427.333	415.026	779.994	0	479.805	184.617	641.181	441.048	521.365	505.518	534.499	291.803	288.169	0	548.936	562.065	843.499	227.34	0	1783.22	0	0	661.513	408.518	318.351	671.669	0	0	244.19	797.318	0	719.705	308.505	245.686	0	382.401	571.007	0	0	277.388	319.447
MAG3395	Bacteria	Bacillota_A	Clostridia	Lachnospirales	Lachnospiraceae	UBA2868	UBA2868 sp004552595	741.573	275.288	35.6577	618.409	545.774	207.484	312.78	115.383	130.84	327.687	969.809	164.224	346.634	0	0	73.3733	345.986	233.351	554.002	0	764.586	0	317.699	144.472	463.389	1283.13	654.855	533.048	0	204.659	1272.69	0	208.771	83.8256	414.498	0	631.555	39.5329	0	497.564	395.585	659.975
MAG825	Bacteria	Bacillota	Bacilli	RF39	UBA660	CAG-302	Unclassified	1154.08	0	0	0	0	0	0	0	0	468.909	204.198	0	164.692	0	0	0	0	385.471	0	0	5036.38	0	482.103	0	1343.41	1128.26	0	0	0	125.038	973.611	0	0	0	1096.49	0	0	292.223	0	252.681	0	129.198
MAG1491	Bacteria	Bacillota_A	Clostridia	Oscillospirales	Ruminococcaceae	Gemmiger	Unclassified	78.721	0	49.3987	289.445	332.975	1018.87	64.559	506.911	1262.71	497.37	168.042	152.844	286.754	0	0	0	446.62	676.207	883.283	65.3289	44.448	260.08	669.473	708.46	0	0	272.888	115.773	182.103	698.936	143.36	0	702.085	1831.73	0	0	442.751	52.4849	349.35	888.095	1646.14	689.094
MAG108	Bacteria	Bacillota_A	Clostridia	Peptostreptococcales	Anaerovoracaceae	Lentihominibacter	Lentihominibacter sp022775805	899.682	377.571	215.654	890.091	354.363	338.075	281.249	183.695	317.248	289.033	522.135	369.111	224.587	181.181	0	243.111	222.434	442.364	326.74	0	336.369	217.38	264.114	354.996	610.215	373.796	1183.26	413.998	258.61	173.21	548.656	0	361.573	261.984	1293.65	0	505.108	574.985	341.66	260.518	452.364	469.7
MAG2975	Bacteria	Bacillota_A	Clostridia	Lachnospirales	Lachnospiraceae	Blautia_A	Blautia_A sp945864225	692.897	99.1068	0	405.068	71.0239	176.29	540.4	59.0874	327.128	294.133	0	72.4776	367.784	0	0	73.4668	77.0473	55.8521	413.567	368.449	453.767	0	294.022	172.868	278.433	434.003	516.883	0	0	337.559	1345.18	0	127.108	474.052	1305.19	0	68.0712	28.1253	391.938	249.059	195.872	361.599
MAG3240	Bacteria	Bacillota_A	Clostridia	Oscillospirales	Oscillospiraceae	Faecousia	Unclassified	774.122	156.013	0	1317.39	739.347	314.842	347.107	162.95	276.043	584.71	143.887	103.451	300.239	0	0	46.7513	199.92	211.137	468.054	0	314.075	0	832.61	345.168	588.383	498.295	772.743	153.547	0	193.415	1689.87	0	454.42	168.611	1293.49	0	485.898	38.456	349.506	199.17	1084.23	277.167
MAG694	Bacteria	Bacillota	Bacilli	RF39	UBA660	JAEDMO01	JAEDMO01 sp016302935	1209.97	347.523	385.449	647.147	108.338	254.381	354.077	307.939	192.511	337.919	980.971	584.45	258.461	146.863	0	390.966	262.304	528.268	140.52	0	3573.79	0	337.143	238.294	529.885	191.658	491.609	351.337	0	189.533	251.441	166.259	260.922	142.335	653.542	0	665.312	1090.33	0	0	228.873	175.75
MAG1788	Bacteria	Bacillota	Bacilli	RF39	UBA660	UBA3631	UBA3631 sp021152765	0	0	0	0	0	0	0	0	0	0	0	0	0	0	55.4496	0	0	0	0	0	0	460.115	0	0	0	0	0	0	0	0	0	0	0	0	0	0	0	44519.4	0	0	0	0
MAG844	Bacteria	Bacillota_B	Peptococcia	Peptococcales	Peptococcaceae	UMGS1590	UMGS1590 sp900759105	292.649	126.888	0	904.781	1037.15	104.399	667.014	37.4549	177.639	284.483	1236.2	223.76	214.74	107.64	137.19	101.64	65.9869	261.124	296.607	65.997	103.899	142.716	320.664	114.496	271.684	0	1062.15	0	57.6605	317.027	938.811	121.618	60.4446	306.613	369.061	113.488	233.372	85.7559	1952.77	516.93	174.011	260.421
MAG700	Bacteria	Pseudomonadota	Gammaproteobacteria	Pseudomonadales	Moraxellaceae	Acinetobacter	Unclassified	0	0	0	0	0	0	0	0	0	224.802	0	0	64.7463	0	0	0	0	0	0	0	0	0	0	385.955	0	0	0	0	0	0	0	0	0	0	0	0	0	0	0	0	0	87.7739
MAG3714	Bacteria	Bacillota_A	Clostridia	Lachnospirales	Lachnospiraceae	UBA2868	UBA2868 sp004552595	755.701	315.553	115.472	518.665	421.772	266.457	376.645	172.207	196.581	330.432	744.316	228.649	316.993	0	0	150.833	311.947	310.642	440.524	0	859.564	0	317.764	220.37	596.862	1109.09	554.59	485.568	0	211.833	1023.75	0	263.664	142.455	398.164	0	591.543	194.781	0	408.326	413.519	537.255
MAG419	Bacteria	Actinomycetota	Actinomycetia	Actinomycetales	Bifidobacteriaceae	Bifidobacterium	Bifidobacterium boum	0	0	0	0	0	1562.69	0	2188.53	1714.59	300.304	0	0	2337.02	0	0	0	1342.96	409.822	3034.35	0	0	0	318.751	995.89	0	0	0	271.327	0	2125.37	0	0	1322.83	1000.84	0	0	0	0	0	0	0	1480.47
MAG2897	Bacteria	Actinomycetota	Actinomycetia	Actinomycetales	Bifidobacteriaceae	Bifidobacterium	Bifidobacterium choerinum	0	0	143.049	0	0	1946.4	0	2085.2	2083.43	792.696	0	0	1361.36	233.295	0	0	1202.59	1533.37	1486.21	0	0	0	834.102	1417.92	0	0	0	0	0	1051.97	0	215.051	1441.71	1842.29	0	234.156	0	0	0	0	0	1224.09
MAG438	Bacteria	Bacillota	Bacilli	Lactobacillales	Lactobacillaceae	Limosilactobacillus	Limosilactobacillus sp002299975	0	0	0	0	0	597.117	0	172.753	753.877	1066.08	0	0	2073.28	0	0	0	199.566	1444.65	2453.38	0	0	0	1111.97	501.305	0	0	0	0	0	2092.06	0	0	325.172	1506.16	0	0	0	0	0	345.859	0	2656.95
MAG4004	Bacteria	Bacillota_A	Clostridia	TANB77	CAG-508	UMGS1781	UMGS1781 sp900555075	504.464	0	0	0	0	176.546	0	1118.44	1126.22	0	966.072	0	355.213	0	0	0	2370.24	0	0	0	869.471	0	0	3053.38	126.442	1692.27	0	0	0	191.003	0	0	2582.75	561.587	0	0	93.2014	1104.3	0	0	0	0
MAG3641	Bacteria	Bacillota_A	Clostridia	Lachnospirales	Lachnospiraceae	UBA2868	UBA2868 sp004552595	507.703	245.95	31.1515	582.057	493.351	317.482	205.397	166.03	205.957	757.179	922.327	141.802	872.142	0	0	65.369	530.301	425.589	1383.72	0	514.165	0	730.467	242.894	302.528	773.528	606.34	507.036	0	516.684	822.412	0	327.211	144.027	241.689	0	573.366	37.2776	0	437.954	359.144	1669.23
MAG1359	Bacteria	Bacillota_A	Clostridia	Oscillospirales	Oscillospiraceae	Vescimonas	Vescimonas sp004557655	437.314	240.899	105.758	417.505	155.633	267.255	373.318	202.349	194.161	222.761	361.148	240.471	404.582	0	0	240.19	261.555	264.496	194.215	0	391.759	95.0987	233.41	204.808	861.948	933.584	345.889	376.969	140.425	240.012	592.298	0	223.394	143.421	2933.17	0	385.222	132.705	125.803	839.103	428.824	239.924
MAG455	Bacteria	Bacillota_A	Clostridia	Lachnospirales	Lachnospiraceae	Acetatifactor	Acetatifactor sp945621435	357.788	240.378	0	235.377	75.3569	61.5043	133.921	0	0	0	218.854	0	0	0	0	0	0	0	0	0	2443.55	0	0	0	1896.72	2093.23	150.03	383.019	0	0	871.041	0	0	0	752.114	0	1038.13	50.2487	0	313.355	773.879	0
MAG3246	Bacteria	Bacillota_A	Clostridia	TANB77	CAG-508	CAG-273	CAG-273 sp003507395	1848.11	353.376	151.185	0	0	224.948	455.005	298.525	170.133	346.005	0	495.102	2930.44	0	0	122.045	427.042	507.489	1201.38	0	298.439	0	333.943	212.87	1160.34	683.143	0	0	0	1740.23	933.94	0	174.283	146.985	762.869	0	0	394.766	0	646.877	114.849	2078.76
MAG124	Bacteria	Bacillota_A	Clostridia	Lachnospirales	Lachnospiraceae	Oliverpabstia	Unclassified	598.513	121.769	161.367	492.325	532.916	462.179	602.698	257.664	499.113	1465.89	217.783	158.263	381.662	139.944	207.82	181.306	205.007	1832.79	635.226	172.441	185.94	251.361	1468.66	406.819	146.475	0	660.891	80.8832	935.602	389.613	482.045	117.508	305.681	554.274	324.718	115.49	186.755	106.01	623.7	467.698	633.342	613.86
MAG1078	Bacteria	Bacillota_A	Clostridia	Lachnospirales	Lachnospiraceae	Acetatifactor	Unclassified	174.249	300.311	0	0	0	54.375	161.519	49.3674	112.856	0	0	0	158.252	0	0	0	73.7144	115.988	100.037	0	1718.46	0	0	130.786	460.023	595.706	0	222.916	0	75.3543	328.326	0	105.965	65.5692	0	0	0	161.783	0	0	0	81.0603
MAG3044	Bacteria	Bacillota_A	Clostridia	Lachnospirales	Lachnospiraceae	UBA2868	UBA2868 sp004552595	523.723	256.579	34.8097	598.416	517.969	350.916	223.484	192.436	220.709	702.994	980.47	155.725	675.834	0	0	74.3826	599.098	500.41	1039.88	0	536.178	0	663.866	252.218	314.814	793.893	630.644	516.913	0	395.502	868.167	0	357.267	144.1	264.888	0	593.652	39.1305	0	445.979	373.862	1258
MAG753	Bacteria	Bacillota	Bacilli	RF39	UBA660	CAG-302	Unclassified	225.238	106.916	284.304	2250.31	0	274.04	230.709	302.128	118.733	195.276	3840.77	106.323	367.856	0	0	0	291.275	829.132	205.899	0	388.072	79.8016	190.984	155.396	857.152	1616.46	1576.15	0	87.6476	271.977	239.35	0	155.315	74.098	1068.93	0	135.465	505.973	0	0	99.07	167.843
MAG2856	Bacteria	Bacillota_A	Clostridia	Lachnospirales	Lachnospiraceae	UBA2868	UBA2868 sp004552595	569.61	332.894	134.907	842.754	716.746	247.392	322.418	181.149	196.222	361.25	1123.64	283.649	304.302	0	0	196.905	326.187	315.792	431.75	0	478.851	0	341.967	230.632	344.485	651.456	899.078	554.941	0	211.158	710.925	0	261.976	159.261	323.955	0	728.43	186.954	0	448.396	520.804	543.597
MAG2725	Bacteria	Bacillota_A	Clostridia	Peptostreptococcales	Anaerovoracaceae	Lentihominibacter	Lentihominibacter sp022775805	797.946	326.932	232.497	954.147	362.278	328.995	264.983	196.528	324.097	311.795	556.123	351.041	257.279	181.512	0	229.668	243.475	408.705	326.447	0	359.113	192.683	308.897	349.818	554.729	349.262	864.278	473.677	290.119	197.214	466.217	0	361.467	276.464	391.614	181.631	587.464	506.493	400.633	421.155	481.337	459.881
MAG878	Bacteria	Bacillota_A	Clostridia	Lachnospirales	Lachnospiraceae	UBA2868	UBA2868 sp004552595	839.646	266.006	33.6017	598.971	521.368	194.531	294.591	105.748	114.535	315.716	960.367	151.314	338.148	0	0	73.5098	321.794	215.484	532.457	0	812.076	0	305.543	136.276	479.246	1171.15	627.22	511.151	0	201.871	1210.52	0	189.882	76.4196	366.354	0	594.589	39.0939	0	469.281	366.329	639.597
MAG2686	Bacteria	Bacillota	Bacilli	RF39	UBA660	RUG591	RUG591 sp945871105	452.681	472.824	195.923	459.142	254.059	231.09	0	266.991	120.202	0	2398.44	383.973	38.2121	420.253	0	377.08	291.204	231.525	21.896	0	2486.81	33.2931	0	91.5488	610.814	301.489	298.366	663.392	0	50.5912	659.997	519.642	124.349	80.2613	512.299	371.747	761.989	116.931	0	261.261	318.8	65.4394
MAG3261	Bacteria	Bacillota	Bacilli	Erysipelotrichales	Erysipelotrichaceae	UBA1783	UBA1783 sp016302195	278.786	399.21	443.908	432.073	478.468	641.443	180.285	671.566	674.414	403.798	527.431	471.007	627.611	674.443	0	495.816	665.998	402.683	683.624	403.081	0	623.726	395.643	469.59	121.577	63.3487	536.815	84.1182	583.92	611.057	55.4638	0	715.586	625.981	0	0	408.421	216.189	0	174.133	447.478	534.967
MAG1428	Bacteria	Bacillota_A	Clostridia	Lachnospirales	Lachnospiraceae	Anaerobutyricum	Anaerobutyricum sp022764265	112.396	59.4679	114.637	316.287	243.421	865.136	624.667	487.244	949.036	510.48	252.438	409.064	540.72	75.9708	0	64.1277	442.257	1214.61	944.257	182.141	219.466	191.622	515.57	795.562	214.553	0	295.967	0	238.348	637.135	237.286	80.7646	803.542	1022.38	608.795	72.7142	415.814	233.07	87.8865	50.8883	425.022	960.663
MAG1283	Bacteria	Bacillota	Bacilli	RF39	UBA660	CAG-877	CAG-877 sp934168205	1372.82	711.729	1246.39	550.692	0	54.3494	0	89.902	69.6581	0	572.224	1705.87	36.1618	233.615	81.3838	968.129	72.5668	266.753	44.0443	0	0	129.273	0	41.6283	940.745	225.512	745.811	0	135.447	89.4843	350.457	316.307	37.4034	70.8111	391.575	222.184	651.489	378.259	0	1754.68	767.94	32.5639
MAG2030	Bacteria	Bacteroidota	Bacteroidia	Bacteroidales	Bacteroidaceae	Mediterranea	Mediterranea pullorum	0	298.638	0	0	0	0	7188.48	0	0	0	0	0	0	0	0	0	0	0	0	0	89.9732	0	0	0	31.9025	713.486	0	0	0	0	0	0	0	0	0	0	0	0	0	0	0	0
MAG3579	Bacteria	Bacillota_A	Clostridia	Peptostreptococcales	Anaerovoracaceae	VUNA01	VUNA01 sp002299625	0	275.635	2669.38	62.3211	198.458	205.656	93.0198	40.8495	334.712	0	0	553.544	102.029	1130.27	480.183	326.314	41.8395	0	483.657	3217.28	0	1536.42	0	132.819	0	0	59.1083	0	872.838	282.662	40.2454	967.197	67.7968	660.239	0	1183.88	33.7444	109.611	145.197	0	914.309	190.252
MAG2988	Bacteria	Actinomycetota	Actinomycetia	Mycobacteriales	Mycobacteriaceae	Corynebacterium	Corynebacterium xerosis	0	0	0	964.168	114.367	865.712	0	587.469	1468.97	120.994	390.231	0	376.983	0	0	0	429.387	0	839.722	0	0	0	59.0987	741.473	0	0	940.381	0	0	501.34	43.5962	0	828.134	1453.46	0	0	392.412	0	32.9213	53.7833	489.901	894.335
MAG2527	Bacteria	Bacillota_A	Clostridia	Lachnospirales	Lachnospiraceae	Acetatifactor	Acetatifactor sp945621435	361.99	461.586	0	310.904	96.8666	0	219.951	0	0	0	193.521	0	0	0	0	0	0	0	0	0	2255.61	0	0	0	1739.37	2054.9	159.384	456.038	0	0	576.29	0	0	0	565.859	0	1045.36	0	0	403.008	1060.73	0
MAG164	Bacteria	Bacillota_A	Clostridia	Peptostreptococcales	Anaerovoracaceae	VUNA01	VUNA01 sp002299625	0	185.837	1972.38	59.3001	183.975	376.331	82.9912	69.96	617.003	0	0	360.394	185.488	817.624	335.498	219.105	78.9308	20.3503	914.29	2436.43	0	1233.06	0	331.145	0	0	56.2834	0	613.424	513.604	36.6379	684.22	134.026	1255.42	0	836.083	34.1562	73.5943	140.84	0	867.793	359.924
MAG3028	Bacteria	Bacillota_A	Clostridia	Christensenellales	CAG-138	PeH17	PeH17 sp004556165	346.028	0	0	0	0	264.62	120.244	421.83	569.152	90.3293	412.722	0	306.014	0	0	146.98	198.303	108.576	88.3032	0	206.094	0	0	1145.56	606.847	0	0	220.634	0	190.973	458.013	0	983.326	298.076	0	0	1718.23	512.967	0	406.627	137.559	105.402
MAG4113	Bacteria	Bacillota_A	Clostridia	Lachnospirales	Lachnospiraceae	UBA2868	UBA2868 sp004552595	392.989	197.364	0	458.723	419.155	287.217	165.339	138.263	199.286	901.295	754.296	115.383	1161.23	0	0	57.2675	473.125	465.75	1850.56	0	413.186	0	877.994	244.25	247.546	610.115	491.114	402.41	0	673.337	648.913	0	309.075	147.657	181.427	0	458.677	28.6176	0	355.132	296.517	2299.62
MAG900	Bacteria	Bacillota_A	Clostridia	Oscillospirales	Oscillospiraceae	F23-B02	Unclassified	63.7164	67.7576	0	104.4	0	1260.08	86.5126	1290.5	629.903	175.283	66.5534	36.2497	186.779	0	0	0	1437.09	85.7457	53.679	0	0	0	219.79	479.927	2591.54	725.031	79.3404	1954.83	0	143.321	1663.26	0	685.721	331.693	6043.16	0	493.083	84.981	0	1295.13	227.803	71.8469
MAG2431	Bacteria	Bacillota_A	Clostridia	Oscillospirales	Ruminococcaceae	Gemmiger	Unclassified	70.91	0	126.163	302.619	819.432	761.865	91.6626	393.856	995.401	491.102	146.282	236.676	285.046	0	69.6498	0	365.917	522.097	745.032	169	30.6639	593.708	639.736	531.586	0	0	278.23	117.989	530.334	656.367	194.221	0	488.002	1485.84	106.923	0	275.326	51.6707	1924.67	409.217	936.062	571.407
MAG1110	Bacteria	Actinomycetota	Actinomycetia	Mycobacteriales	Mycobacteriaceae	Corynebacterium	Corynebacterium xerosis	0	0	0	869.679	104.968	925.411	0	613.27	1560.73	108.282	364.154	0	411.417	0	0	0	495.548	0	909.337	0	0	0	56.9337	786.052	0	0	842.442	0	0	546.395	37.0178	0	871.222	1562.03	0	0	347.974	0	29.88	45.4539	429.835	975.989
MAG1218	Bacteria	Bacillota_A	Clostridia	Peptostreptococcales	Anaerovoracaceae	VUNA01	VUNA01 sp002299625	0	201.851	2194.32	82.9681	232.401	239.588	92.7558	45.8219	388.829	0	0	417.366	122.075	910.779	378.587	248.729	50.9806	0	565.356	2657.05	0	1348.92	0	155.141	0	0	82.2108	0	699.987	325.584	46.4487	785.31	83.0783	763.36	0	934.72	48.1676	85.2427	200.311	0	1797.89	215.683
MAG3551	Bacteria	Bacillota_A	Clostridia	Peptostreptococcales	Anaerovoracaceae	VUNA01	VUNA01 sp002299625	0	268.585	2846.48	56.6837	177.98	176.165	76.6855	33.4076	298.482	0	0	556.781	89.3088	1189.8	456.021	337.62	38.3911	0	424.755	3463.67	0	1711.27	0	115.459	0	0	54.4109	0	800.335	238.647	37.0997	1025.34	61.8575	580.232	0	1239.31	27.1956	105.198	134.497	0	809.129	167.894
MAG3143	Bacteria	Bacillota	Bacilli	RF39	UBA660	JAEDMO01	JAEDMO01 sp016302935	855.603	0	338.445	702.949	0	150.654	0	180.002	86.7064	60.233	2085.9	564.923	113.443	0	0	260.873	170.402	239.192	37.5294	0	3767.62	0	0	80.4074	444.773	146.47	456.941	200.937	0	71.8136	138.481	0	78.5889	51.3908	267.802	0	1123.65	1081.99	0	0	151.446	59.3819
MAG132	Bacteria	Bacillota_A	Clostridia	TANB77	CAG-508	CAG-273	Unclassified	1037.01	377.654	78.3603	1788.78	0	147.062	0	103.59	180.113	0	1532.6	595.405	305.266	192.662	89.808	394.864	123.354	0	310.72	0	0	118.798	0	120.117	270.763	281.062	2628.93	391.069	0	327.567	990.91	240.92	88.9399	212.265	0	171.204	1176.17	126.355	0	136.959	133.014	397.551
MAG592	Bacteria	Bacillota_A	Clostridia	Christensenellales	CAG-138	PeH17	PeH17 sp004556165	380.17	0	0	0	0	375.328	401.271	444.976	635.162	211.687	255.934	0	391.93	0	0	233.674	246.903	230.997	295.583	0	331.638	0	0	1038.14	759.913	0	177.984	252.927	0	316.9	478.94	0	909.624	439.227	0	0	1399.45	467.037	0	403.749	220.053	257.044
MAG1207	Bacteria	Actinomycetota	Actinomycetia	Mycobacteriales	Mycobacteriaceae	Corynebacterium	Corynebacterium xerosis	0	0	0	940.834	116.61	824.963	0	545.918	1389.52	134.704	389.357	0	360.612	0	0	0	399.717	0	804.249	0	0	0	66.9603	707.204	0	0	918.067	0	0	477.487	49.0398	0	777.959	1374.32	0	0	400.778	0	33.5515	51.843	498.873	857.501
MAG1281	Bacteria	Actinomycetota	Actinomycetia	Mycobacteriales	Mycobacteriaceae	Corynebacterium	Corynebacterium xerosis	0	0	0	892.888	115.878	725.398	0	485.297	1237.51	216.034	369.264	0	332.802	0	0	0	360.333	0	704.602	0	0	0	97.1493	642.06	0	0	859.572	0	0	430.576	75.9023	0	686.735	1210.26	0	0	444.784	0	33.4075	47.7591	542.085	759.077
MAG71	Bacteria	Bacillota_A	Clostridia	Christensenellales	CAG-138	PeH17	PeH17 sp004556165	295.336	0	0	0	0	182.144	43.2218	333.633	452.447	0	53.2597	0	196.709	0	0	64.9897	117.889	41.7284	0	0	233.613	0	0	944.989	461.314	159.846	34.3465	61.2772	0	109.869	2018.91	0	794.104	220.267	153.992	0	267.113	378.293	0	212.136	0	25.6431
MAG756	Bacteria	Bacillota_A	Clostridia	Lachnospirales	Lachnospiraceae	CAG-791	CAG-791 sp000431495	0	46.4676	235.624	0	2089.41	324.882	0	60.3118	547.005	0	0	94.0458	84.0025	322.658	353.083	491.844	84.0486	0	616.334	1697.05	0	703.438	0	195.134	0	0	417.767	0	83.7911	306.344	0	235.509	104.179	966.223	0	247.383	0	0	2223.63	0	635.362	232.042
MAG37	Bacteria	Bacillota	Bacilli	RF39	UBA660	UMGS1449	Unclassified	1669.88	400.89	157.067	479.379	0	200.446	265.478	251.884	199.213	290.909	311.286	345.845	334.806	0	0	235.46	385.109	498.77	169.165	0	2104.73	0	0	324.063	839.134	989.07	463.24	113.141	0	226.809	859.659	0	325.923	126.31	424.924	0	480.143	343.03	0	0	274.198	240.378
MAG1570	Bacteria	Actinomycetota	Actinomycetia	Mycobacteriales	Mycobacteriaceae	Corynebacterium	Corynebacterium xerosis	0	0	0	933.422	113.346	814.878	0	554.02	1371.61	125.917	380.79	0	358.372	0	0	0	399.334	0	782.842	0	0	0	66.5462	699.667	0	0	913.733	0	0	464.078	45.1331	0	772.293	1366.8	0	0	392.676	0	31.8972	49.8899	490.52	844.134
MAG713	Bacteria	Actinomycetota	Actinomycetia	Mycobacteriales	Mycobacteriaceae	Corynebacterium	Corynebacterium xerosis	0	0	0	926.335	111.979	825.088	0	578.358	1395.25	118.706	375.206	0	351.018	0	0	0	412.219	0	762.21	0	0	0	59.4047	718.743	0	0	897.562	0	0	456.265	44.6343	0	803.308	1362.72	0	0	397.87	0	33.5488	49.6292	492.818	821.786
MAG3966	Bacteria	Bacillota	Bacilli	RF39	UBA660	UBA6448	UBA6448 sp000437315	569.698	844.773	428.057	449.672	227.552	316.594	0	380.947	260.587	441.785	534.971	599.367	240.03	377.965	131.247	660.481	353.528	463.195	172.544	0	441.307	266.002	463.453	306.154	562.639	137.62	488.857	0	559.894	220.053	593.386	416.563	350.282	182.97	315.776	336.308	701.406	0	0	0	368.308	207.002
MAG2230	Bacteria	Bacillota_A	Clostridia	Lachnospirales	Lachnospiraceae	UBA2868	UBA2868 sp004552595	422.49	306.705	85.5593	687.201	547.605	256.589	245.559	226.422	199.968	413.563	1062.65	228.139	318.149	0	0	148.837	380.722	324.903	415.377	0	446.802	0	420.577	235.264	274.329	592.444	749.948	734.937	0	213.328	631.284	0	302.295	133.597	161.715	0	994.901	167.52	0	599.562	584.36	523.777
MAG1685	Bacteria	Bacillota_A	Clostridia	TANB77	CAG-508	CAG-492	Unclassified	0	0	0	0	0	0	0	0	0	0	0	0	0	0	0	0	0	0	0	0	0	0	0	0	0	0	0	0	0	0	0	0	0	0	0	0	0	2070.1	0	0	0	0
MAG2045	Bacteria	Bacillota_A	Clostridia	Christensenellales	CAG-138	PeH17	PeH17 sp004556165	261.608	0	0	0	0	248.487	35.7158	452.381	616.278	31.2765	61.918	0	279.295	0	0	96.994	216.951	51.4827	26.579	0	114.125	0	0	1289.47	443.929	0	0	77.8284	0	157.826	214.578	0	1109.23	298.525	0	0	420.925	792.678	0	281.757	32.3106	34.9782
MAG2762	Bacteria	Bacillota_A	Clostridia	Lachnospirales	Lachnospiraceae	UBA2868	UBA2868 sp004552595	643.849	219.375	61.297	521.892	578.042	185.547	270.725	111.887	127.261	302.325	754.829	171.249	356.922	0	0	106.596	274.946	242.561	506.483	0	572.772	0	299.249	137.008	322.453	785.424	521.316	425.912	0	235.527	921.643	0	172.816	110.407	811.732	0	496.221	70.5483	0	420.183	350.979	597.855
MAG1773	Bacteria	Bacillota_A	Clostridia	Christensenellales	CAG-138	PeH17	PeH17 sp004556165	378.315	149.244	0	84.3771	0	300.247	189.483	437.274	547.891	77.8834	137.378	251.815	311.954	0	0	237.768	220.757	138.432	79.908	0	268.039	0	79.4601	1049.97	658.454	462.722	82.7235	178.541	0	191.182	436.835	0	936.446	275.813	1237.39	0	352.721	1495.4	0	370.195	129.772	92.2961
MAG1858	Bacteria	Bacillota	Bacilli	RF39	UBA660	CAG-302	CAG-302 sp934162325	442.03	89.5993	68.7294	2247.13	0	140.283	0	82.2162	197.51	39.4217	0	84.3869	633.66	135.658	70.0845	371.329	112.252	0	400.631	0	0	114.727	43.5217	101.326	46.6851	288.959	1118.01	0	43.5954	662.478	85.7734	158.399	57.6017	316.411	299.437	109.685	434.502	0	49.2366	0	1879.3	365.045
MAG1876	Bacteria	Bacillota_A	Clostridia	Peptostreptococcales	Anaerovoracaceae	VUNA01	VUNA01 sp002299625	0	290.198	2683.73	54.5965	172.015	168.037	80.9449	31.5694	286.966	0	0	587.014	82.185	1190.83	423.636	368.572	38.2238	0	411.851	3116.47	0	1512.84	0	112.898	0	0	53.6247	0	789.416	231.276	31.4116	1015.35	59.2327	551.846	0	1232.08	28.5029	115.122	134.35	0	780.758	159.448
MAG2719	Bacteria	Bacillota_A	Clostridia	Peptostreptococcales	Anaerovoracaceae	RGIG7111	RGIG7111 sp945873875	115.892	0	0	0	0	1893.37	0	2215.44	1659.63	101.286	2232.59	0	197.569	0	0	0	2669.03	1128.55	0	0	175.597	0	47.4323	2463.68	0	0	0	0	0	142.799	0	0	2591.91	788.892	0	0	255.365	909.706	0	0	153.304	31.7394
MAG3583	Bacteria	Bacillota_A	Clostridia	Lachnospirales	Lachnospiraceae	Unclassified	Unclassified	208.828	191.804	989.48	126.495	168.648	187.854	144.134	193.495	165.803	234.511	92.9501	438.284	122.386	1919.06	2724.4	467.972	192.393	164.773	131.608	1470.81	356.115	1310.56	240.283	135.441	103.65	0	117.774	0	2339.53	103.013	149.989	1693.47	168.847	137.42	2007.71	2084.72	89.9152	260.495	207.92	0	142.269	131.615
MAG2331	Bacteria	Bacillota_A	Clostridia	Christensenellales	CAG-138	Phil1	Phil1 sp004558525	64.5617	64.7117	120.508	0	0	483.401	527.055	347.462	223.162	62.1101	382.441	480.898	536.799	0	0	599.515	306.082	244.63	182.418	0	117.512	0	49.3707	228.587	1588.11	2817.41	28.2531	44.5431	0	290.169	92.3212	0	274.897	136.664	288.613	0	509.431	210.658	0	121.657	140.873	303.739
MAG306	Bacteria	Actinomycetota	Actinomycetia	Mycobacteriales	Mycobacteriaceae	Corynebacterium	Corynebacterium xerosis	0	0	0	898.129	103.531	803.347	0	567.681	1377.69	113.973	365.479	0	342.955	0	0	0	415.958	0	736.567	0	0	0	54.3757	717.981	0	0	887.769	0	0	443.733	43.4324	0	787.969	1313.13	0	0	370.681	0	32.4538	48.6856	478.824	787.806
MAG358	Bacteria	Actinomycetota	Actinomycetia	Mycobacteriales	Mycobacteriaceae	Corynebacterium	Corynebacterium xerosis	0	0	0	809.73	100.725	858.007	0	567.208	1452.58	103.213	341.797	0	377.955	0	0	0	418.401	0	841.021	0	0	0	53.0036	764.747	0	0	791.557	0	0	505.362	33.6684	0	804.973	1461.36	0	0	320.179	0	27.5472	42.7694	405.323	906.12
MAG286	Bacteria	Bacillota_A	Clostridia	Christensenellales	CAG-138	Phil1	Phil1 sp004558525	31.1766	97.6272	124.365	0	0	472.998	476.959	337.684	211.207	59.2862	382.436	442.272	434.749	0	0	558.356	298.164	233.004	148.136	0	426.678	0	49.3943	217.912	1377.23	3466.29	26.4038	45.0495	0	239.751	103.29	0	264.439	128.14	340.56	0	638.39	214.941	0	119.18	137.879	215.938
MAG646	Bacteria	Bacillota	Bacilli	RF39	UBA660	CAG-302	Unclassified	1817.72	0	0	0	0	0	0	0	0	243.107	96.2496	0	218.336	0	0	0	0	158.917	0	0	3611.27	0	229.701	0	2009.76	1754.1	0	0	0	158.855	2722.08	0	0	0	6232.36	0	0	61.2954	0	171.752	0	128.034
MAG4031	Bacteria	Bacillota_A	Clostridia	Christensenellales	CAG-138	Phil1	Phil1 sp004558525	0	51.5967	422.336	0	0	828.055	418.742	556.82	328.273	244.987	312.845	703.258	1050.57	0	0	1307.56	539.576	444.275	371.948	0	87.9382	0	396.2	343.166	680.248	2130.05	0	37.1635	0	565.178	67.0948	0	376.95	198.189	1288.03	0	366.218	233.393	0	101.106	118.7	464.454
MAG712	Bacteria	Bacillota_A	Clostridia	Peptostreptococcales	Anaerovoracaceae	CAG-238	CAG-238 sp945644815	1228.36	103.916	0	146.684	90.004	143.765	1122.63	131.2	230.894	313.54	348.423	76.5058	242.091	0	0	0	250.866	224.422	154.131	0	1035.27	0	227.758	322.663	657.399	1355.64	192.115	115.406	0	127.58	482.474	0	388.391	139.596	330.8	0	254.521	117.48	0	116.348	158.274	218.909
MAG2810	Bacteria	Bacillota_A	Clostridia	Lachnospirales	Lachnospiraceae	UBA2868	UBA2868 sp004552595	349.737	228.089	201.761	752.504	501.185	288.512	193.391	272.812	263.486	478.972	1274.04	198.632	319.404	0	0	198.242	412.333	403.747	482.273	0	384.163	0	487.072	279.777	421.337	542.943	797.331	657.798	0	262.565	570.806	0	337.359	212.05	336.548	0	622.207	130.897	0	463.767	483.865	550.316
MAG3021	Bacteria	Bacillota_A	Clostridia	TANB77	CAG-508	CAG-245	Unclassified	0	0	0	0	282.798	458.216	0	226.283	867.068	184.326	150.203	199.223	460.461	0	0	0	443.293	732.728	610.771	0	0	335.021	180.449	359.984	0	0	0	0	0	995.352	0	0	229.659	1363.78	0	0	255.668	0	0	7827.09	227.353	496.199
MAG3720	Bacteria	Bacillota_A	Clostridia	Lachnospirales	Lachnospiraceae	Anaerobutyricum	Anaerobutyricum sp022764265	212.468	73.6819	89.6652	351.028	217.271	692.803	557.6	405.078	751.81	455.777	230.281	336.978	442.525	58.9681	0	53.6151	368.39	966.583	738.629	142.975	270.215	150.942	471.986	647.68	312.409	96.4122	313.641	50.3953	173.779	500.512	343.981	57.2043	659.206	800.447	471.046	56.1867	428.336	206.158	96.4265	103.868	369.555	759.635
MAG423	Bacteria	Bacillota_A	Clostridia	Lachnospirales	Lachnospiraceae	UBA2868	UBA2868 sp004552595	406.773	190.391	0	468.707	403.619	267.332	177.307	133.879	196.712	753.547	747.991	125.418	914.738	0	0	63.518	435.056	399.696	1448.75	0	399.702	0	734.36	223.646	236.848	617.414	495.299	391.327	0	551.151	659.578	0	282.762	174.356	184.49	0	458.724	29.1873	0	347.615	291.067	1745.66
MAG1398	Bacteria	Bacillota_A	Clostridia	Oscillospirales	Oscillospiraceae	F23-B02	F23-B02 sp945613045	294.712	0	0	75.6783	94.9509	143.648	514.463	198.546	157.811	369.601	55.931	0	146.041	0	0	0	259.672	723.821	41.4138	0	95.2983	0	336.98	255.615	667.87	1829.77	63.7491	288.359	0	78.1284	431.103	0	241.831	80.1828	647.594	0	0	84.0887	0	235.689	0	67.0613
MAG507	Bacteria	Bacillota	Bacilli	RF39	UBA660	CAG-611	CAG-611 sp900552235	0	383.751	321.243	321.36	0	364.652	0	302.642	408.546	0	0	439.28	2255.1	231.88	154.204	728.114	427.992	0	1998.18	616.274	0	293.798	0	346.285	0	0	436.687	0	0	2463.16	0	295.411	271.451	527.038	0	213.918	665.723	245.04	0	0	247.998	557.242
MAG1136	Bacteria	Actinomycetota	Actinomycetia	Mycobacteriales	Mycobacteriaceae	Corynebacterium	Corynebacterium xerosis	0	0	0	881.595	106.656	782.168	0	520.771	1307.98	116.601	360.312	0	345.058	0	0	0	383.974	0	754.469	0	0	0	55.7962	670.606	0	0	860.747	0	0	450.95	39.9221	0	735.699	1312.43	0	0	360.203	0	27.6846	48.4438	449.168	812.785
MAG1742	Bacteria	Bacillota_A	Clostridia	Peptostreptococcales	Anaerovoracaceae	CAG-238	CAG-238 sp945644815	1645.37	0	0	0	0	110.573	1444.37	127.512	229.596	353.431	199.004	0	232.736	0	0	0	274.587	234.202	104.357	0	1216.39	0	241.506	353.418	535.282	1648.09	0	0	0	99.6736	515.228	0	446.463	103.781	238.618	0	58.2141	52.0191	0	0	0	179.439
MAG1386	Bacteria	Bacillota_A	Clostridia	Christensenellales	CAG-138	SFDB01	SFDB01 sp004558825	101.77	42.4835	0	0	0	0	0	0	0	0	92.9098	101.15	114.215	0	0	44.4969	0	0	33.5009	0	487.678	0	0	0	5509.29	387.749	0	0	0	58.7466	0	0	0	0	0	0	519.965	69.3966	0	0	0	0
MAG3325	Bacteria	Bacteroidota	Bacteroidia	Bacteroidales	Muribaculaceae	CAG-873	Unclassified	0	0	0	0	0	33.8778	0	0	0	0	0	0	0	0	0	0	42.6096	0	0	0	0	0	0	0	0	0	0	0	0	0	0	0	0	0	0	0	0	0	0	26320.4	0	0
MAG1776	Bacteria	Bacillota_A	Clostridia	Tissierellales	Peptoniphilaceae	Anaerosphaera	Unclassified	0	0	0	0	0	834.375	0	1371.65	1211.48	784.81	0	0	637.348	0	0	0	1316.09	597.747	846.143	0	0	0	434.176	768.796	0	0	0	0	0	2428.63	0	0	695.98	1341.13	0	0	0	0	0	0	0	676.31
MAG1087	Bacteria	Actinomycetota	Actinomycetia	Mycobacteriales	Mycobacteriaceae	Corynebacterium	Corynebacterium xerosis	0	0	0	873.133	225.384	781.505	0	550.53	1344.37	112.554	355.01	0	336.548	0	0	0	396.024	0	722.112	0	0	0	59.4564	690.874	0	0	845.691	0	0	442.661	42.1138	0	766.773	1292.9	0	0	359.984	0	32.3769	49.2726	464.487	768.212
MAG2531	Bacteria	Pseudomonadota	Gammaproteobacteria	Enterobacterales	Enterobacteriaceae	Escherichia	Escherichia coli	755.917	107.439	217.563	0	0	41.7962	836.834	66.7921	42.3345	87.6948	43.0626	110.497	0	443.634	92.5874	33.5249	64.8041	105.732	0	244.433	71.0534	164.788	96.9849	36.3761	427.32	458.561	0	1923.99	267.866	0	1273.22	542.954	41.9824	28.2906	0	473.287	36.6048	121.4	129.584	0	95.0333	0
MAG3285	Bacteria	Actinomycetota	Actinomycetia	Mycobacteriales	Mycobacteriaceae	Corynebacterium	Corynebacterium xerosis	0	0	0	822.585	104.571	738.882	0	503.833	1251.57	257.276	347.042	0	327.815	0	0	0	364.202	0	710.789	0	0	0	72.3897	636.151	0	0	800.861	0	0	427.098	54.2138	0	697.275	1226.77	0	0	380.996	0	30.1956	45.0239	468.555	758.857
MAG2792	Bacteria	Bacillota_A	Clostridia	Christensenellales	CAG-138	PeH17	PeH17 sp004556165	502.672	0	0	0	0	296.637	192.479	454.382	611.157	219.906	181.228	0	312.422	0	0	166.638	206.425	159.013	94.3072	0	267.498	0	223.025	1199.92	639.189	0	119.333	211.378	0	195.273	452.296	0	1029.71	327.558	0	0	442.356	809.055	0	320.061	140.749	117.532
MAG1059	Bacteria	Bacillota_A	Clostridia	TANB77	CAG-508	CAG-273	Unclassified	10047.6	243.26	0	679.338	0	85.7796	0	98.0754	97.7122	0	680.608	285.405	98.3095	95.1796	0	238.894	111.133	0	69.3555	0	0	0	0	119.491	166.959	3341.74	711.277	218.331	0	102.914	447.252	108.819	102.98	90.9147	0	87.7391	406.813	258.834	0	116.706	112.069	90.8571
MAG2378	Bacteria	Actinomycetota	Actinomycetia	Mycobacteriales	Mycobacteriaceae	Corynebacterium	Corynebacterium xerosis	0	0	0	859.329	101.123	762.775	0	514.441	1276.89	116.397	357.932	0	334.762	0	0	0	372.964	0	743.32	0	0	0	57.9416	651.215	0	0	841.711	0	0	447.967	40.5202	0	716.377	1269.62	0	0	402.44	0	28.8157	44.9235	449.642	792.197
MAG2227	Bacteria	Bacillota_A	Clostridia	TANB77	CAG-508	CAG-492	CAG-492 sp900557045	0	0	0	0	0	2883.26	0	2581.83	1221.01	0	0	0	387.175	0	0	0	7517.51	0	325.142	0	0	0	0	1331.91	0	0	0	0	0	549.294	0	0	1562.02	915.875	0	0	0	0	0	0	0	316.439
MAG4125	Bacteria	Actinomycetota	Actinomycetia	Mycobacteriales	Mycobacteriaceae	Corynebacterium	Corynebacterium xerosis	0	0	0	859.459	105.412	785.36	0	539.46	1325.78	110.095	346.925	0	335.531	0	0	0	392.593	0	727.063	0	0	0	58.0015	691.946	0	0	829.907	0	0	439.323	41.3796	0	760.523	1296.31	0	0	360.658	0	30.3221	50.1884	453.249	778.914
MAG2131	Bacteria	Bacillota_A	Clostridia	Lachnospirales	Lachnospiraceae	Acetatifactor	Acetatifactor sp016303085	296.188	55.9994	0	0	0	0	2246.35	0	0	0	63.4115	40.0452	55.5273	0	0	0	0	55.9825	35.967	0	1698.33	0	0	0	205.488	229.863	0	68.3889	0	27.9853	202.286	0	0	0	0	0	0	0	0	64.9037	0	0
MAG2134	Bacteria	Actinomycetota	Actinomycetia	Actinomycetales	Bifidobacteriaceae	Bifidobacterium	Bifidobacterium boum	0	0	0	0	0	292.222	0	60.7585	250.095	45.0918	0	0	3385.33	0	0	0	105.545	30.0715	4678.33	0	0	0	51.6625	323.223	0	0	0	0	0	3168.28	0	0	97.7716	391.094	0	0	0	0	0	0	0	2011.84
MAG1805	Bacteria	Bacillota	Bacilli	RF39	UBA660	CAG-302	Unclassified	405.083	81.6948	276.943	870.475	0	232.425	269.247	245.458	73.0391	88.5816	1327.58	83.0236	822.998	0	0	0	1056.71	508.575	217.461	0	808.284	72.0116	87.9315	85.258	1047.21	822.958	705.429	0	0	446.509	208.549	0	70.2634	47.9115	685.664	0	171.421	361.063	0	0	57.7908	351.061
MAG3817	Bacteria	Bacillota	Bacilli	RF39	UBA660	CAG-302	Unclassified	201.963	103.182	269.401	967.755	0	297.21	156.302	328.962	123.698	251.098	1505.11	117.618	405.883	0	0	0	332.495	671.545	234.471	0	604.683	71.5101	253.578	146.269	1002.03	911.074	786.334	0	0	300.595	225.316	0	147.106	84.4666	692.842	0	105.725	396.654	0	0	0	212.914
MAG3763	Bacteria	Bacillota_A	Clostridia	Peptostreptococcales	Anaerovoracaceae	Lentihominibacter	Lentihominibacter sp022775805	794.431	338.872	0	267.674	62.5218	206.633	482.116	117.015	200.584	211.419	322.127	180.449	226.96	0	0	64.0988	142.702	323.686	240.617	0	546.894	0	182.718	265.197	910.24	521.765	338.441	268.808	68.867	121.118	386.192	0	259.797	141.096	450.531	0	394.663	467.361	88.9174	183.083	232.628	350.743
MAG2629	Bacteria	Bacillota	Bacilli	RF39	UBA660	UMGS1449	Unclassified	2704.53	289.479	0	430.525	0	186.083	657.022	196.546	166.284	193.352	152.53	245.562	150.562	0	0	228.516	167.004	446.433	144.075	0	2972.71	0	0	264.589	638.536	419.536	375.612	0	0	150.473	985.691	0	272.478	131.117	372.209	0	259.559	223.986	0	0	251.065	139.629
MAG459	Bacteria	Bacillota_A	Clostridia	TANB77	CAG-508	UMGS1781	UMGS1781 sp900555075	348.929	0	0	0	0	186.569	0	1288.77	1373.12	0	810.219	0	455.471	0	0	0	3001.68	84.7327	0	0	470.594	0	0	3870.4	0	756.461	0	0	0	222.887	0	0	3222.9	699.127	0	0	0	815.696	0	0	0	0
MAG1115	Archaea	Methanobacteriota	Methanobacteria	Methanobacteriales	Methanobacteriaceae	Methanobrevibacter_A	Unclassified	0	492.662	201.991	1312.24	178.581	162.952	236.571	232.747	160.268	274.109	1011.46	325.149	92.2682	210.55	0	405.323	252.763	210.896	0	0	0	0	273.435	223.181	0	0	2209.74	0	0	0	363.816	0	227.92	105.179	0	0	692.227	610.889	0	0	266.519	85.2232
MAG1673	Bacteria	Bacillota_A	Clostridia	Christensenellales	CAG-138	Phil1	Phil1 sp004558525	26.6077	64.9514	111.953	0	0	983.21	446.636	638.482	365.373	86.4666	347.909	474.528	1242.51	0	0	597.639	639.536	464.277	432.652	0	94.0419	0	66.7687	354.952	749.235	2326.53	26.9661	42.278	0	668.022	71.5979	0	426.594	235.432	246.64	0	396.364	192.681	0	112.215	131.328	546.531
MAG3223	Bacteria	Bacillota_A	Clostridia	Oscillospirales	Ruminococcaceae	Angelakisella	Angelakisella sp004554485	167.789	234.57	110.415	209.488	108.82	131.986	293.595	112.627	102.029	103.107	244.296	271.903	209.95	0	0	228.151	139.573	82.4179	114.838	0	310.49	0	111.942	90.009	611.88	650.178	231.164	259.865	123.711	132.598	627.944	0	92.9262	95.6621	699.071	0	251.872	64.0356	0	839.286	245.321	118.134
MAG2372	Bacteria	Bacteroidota	Bacteroidia	Bacteroidales	Bacteroidaceae	Prevotella	Prevotella sp945869265	482.467	158.556	0	476.835	182.976	75.5974	1152.82	121.874	75.5452	71.8471	110.128	84.3993	158.746	0	0	45.9321	122.079	44.2574	71.9485	0	449.91	0	61.4996	71.4696	485.59	1708.14	623.774	2523.28	69.1261	95.3221	1146.72	0	82.1308	62.3328	1570.99	0	364.179	59.278	214.894	2852.14	252.963	95.4562
MAG904	Bacteria	Bacillota_A	Clostridia	Lachnospirales	Lachnospiraceae	UBA2868	UBA2868 sp004552595	537.532	223.41	31.3407	512.139	442.421	165.223	252.021	85.9488	97.1371	257.66	783.949	126.717	287.961	0	0	65.9963	269.044	184.712	454.527	0	716.762	0	240.811	109.496	368.46	965.772	535.165	438.307	0	171.717	930.119	0	161.017	67.1669	256.277	0	523.585	38.1896	0	397.056	320.11	527.06
MAG2665	Bacteria	Bacillota_A	Clostridia	Clostridiales	Clostridiaceae	Clostridium	Unclassified	0	556.83	715.824	260.997	0	579.992	0	6571.94	1815.73	665.459	279.361	484.769	837.037	368.657	0	614.728	654.7	793.23	227.774	0	0	593.809	680.148	1356.03	0	0	214.901	183.236	803.241	330.24	0	406.779	788.464	696.446	0	316.111	126.566	370.121	0	0	0	309.191
MAG3487	Bacteria	Bacillota	Bacilli	RF39	UBA660	CAG-611	Unclassified	156.756	626.297	0	2732.67	0	1938.63	0	2143.96	405.405	29.6447	466.367	329.902	368.705	0	0	622.591	1904.77	0	237.585	0	392.567	0	40.2425	101.566	266.586	0	1400.36	0	0	445.792	326.401	0	320.594	275.547	279.967	0	199.621	103.591	0	0	0	284.703
MAG1270	Bacteria	Spirochaetota	Spirochaetia	Treponematales	Treponemataceae	Treponema_D	Treponema_D sp018385415	81.0523	44.1325	0	3867.08	1729.64	343.316	227.196	73.7942	33.5557	0	2285.49	81.7776	77.0944	0	0	0	445.932	0	34.793	0	524.406	0	0	30.6009	893.921	2021.53	1726.58	4597.57	0	32.3503	80.4428	0	35.6401	0	195.538	0	0	0	0	0	0	45.8137
MAG1939	Bacteria	Bacteroidota	Bacteroidia	Bacteroidales	UBA932	Cryptobacteroides	Cryptobacteroides sp000433355	0	164.728	48.5734	0	0	87.5637	74.1643	49.997	0	0	33.6358	45.3197	36.7348	0	0	232.512	42.8518	0	0	107.369	417.362	44.5924	0	0	35.6224	863.904	0	0	24.2413	25.8803	54.1595	40.2801	0	30.4112	457.435	0	0	108.689	0	0	60.5366	0
MAG3230	Bacteria	Bacillota_A	Clostridia	Peptostreptococcales	Anaerovoracaceae	VUNA01	VUNA01 sp002299625	0	159.795	1720.44	54.1921	157.425	331.573	71.064	58.4411	539.205	0	0	312.528	267.033	708.335	293.675	189.617	69.4676	0	799.069	2078.84	0	1048.92	0	209.08	0	0	50.655	0	532.071	452.953	31.4217	600.401	115.197	1072.36	0	720.996	29.4989	64.9653	128.813	0	808.236	312.392
MAG901	Bacteria	Bacillota	Bacilli	RF39	UBA660	UBA6448	Unclassified	2291.09	530.514	0	740.834	0	357.79	0	0	0	578.523	555.028	520.196	379.263	0	0	427.842	427.219	1055.26	198.21	0	791.649	0	0	365.733	399.866	617.459	749.318	0	0	275.723	1144.09	0	0	0	313.812	0	409.788	611.822	0	257.424	346.814	316.711
MAG929	Bacteria	Actinomycetota	Actinomycetia	Mycobacteriales	Mycobacteriaceae	Corynebacterium	Corynebacterium xerosis	0	0	0	832.316	106.332	754.817	0	532.218	1278.47	116.975	344.804	0	318.049	0	0	0	400.088	0	673.397	0	0	0	70.0503	675.448	0	0	830.999	0	0	411.15	54.6275	0	742.609	1235.41	0	0	358.036	0	40.4327	54.3613	457.04	727.116
MAG2149	Bacteria	Bacillota_A	Clostridia	Peptostreptococcales	Anaerovoracaceae	VUNA01	VUNA01 sp002299625	0	183.862	1996.13	94.2743	310.695	200.178	86.9515	38.0811	319.372	0	0	371.058	95.3605	814.628	330.091	219.907	45.8514	0	461.255	2406.4	0	1184.4	0	129.382	0	0	101.718	0	616.341	261.371	34.8548	686.484	69.9788	627.16	0	846.228	41.5038	76.6434	394.487	0	1128.67	183.004
MAG154	Bacteria	Bacillota_A	Clostridia	Lachnospirales	Lachnospiraceae	UBA2868	UBA2868 sp004552595	520.985	349.897	43.3584	606.46	510.161	182.715	217.644	104.445	113.166	307.845	994.656	208.032	309.824	0	0	98.8422	312.084	213.655	498.103	0	548.812	0	293.008	124.323	328.805	821.091	629.793	511.846	0	187.617	856.799	0	185.711	71.1584	276.736	0	591.23	109.345	0	458.486	374.808	587.8
MAG3084	Bacteria	Bacillota_A	Clostridia	Peptostreptococcales	Anaerovoracaceae	RGIG7111	RGIG7111 sp945873875	117.809	0	0	0	0	570.8	0	736.374	586.091	45.9761	11463.8	0	89.2726	0	0	0	816.927	291.482	0	0	191.352	0	0	840.666	0	0	0	0	0	61.6886	0	0	873.764	279.222	0	0	263.658	674.808	0	0	146.979	30.6263
MAG1704	Bacteria	Bacillota_A	Clostridia	Lachnospirales	Lachnospiraceae	UBA2882	Unclassified	346.362	0	0	279.923	73.6397	94.8657	0	92.6544	81.5922	201.015	85.8005	127.411	72.023	0	0	50.4889	156.757	128.392	61.854	0	408.026	0	197.851	88.0118	165.979	191.786	143.665	226.085	0	55.0681	543.187	0	100.54	58.2133	0	0	140.177	0	0	15228.6	121.352	65.3813
MAG3674	Bacteria	Actinomycetota	Actinomycetia	Actinomycetales	Bifidobacteriaceae	Bifidobacterium	Bifidobacterium boum	0	0	0	0	0	319.808	0	146.8	310.414	55.7105	0	0	3503.13	0	0	0	144.337	33.3643	4401.13	0	0	0	60.27	374.363	0	0	0	0	0	3091.88	0	0	233.539	367.016	0	0	0	0	0	0	0	1940.11
MAG1064	Bacteria	Bacillota_A	Clostridia	Lachnospirales	Lachnospiraceae	UBA2868	UBA2868 sp004552595	474.017	239.965	30.7374	690.169	608.053	167.883	206.735	93.3294	102.661	289.374	1186.19	137.035	290.564	0	0	68.4149	279.372	190.162	467.231	0	476.954	0	271.848	118.608	288.214	710.974	735.55	622.857	0	175.936	787.505	0	171.281	66.8784	231.914	0	698.235	33.3097	0	526.873	457.824	557.091
MAG2000	Bacteria	Bacillota_A	Clostridia	Lachnospirales	Lachnospiraceae	Unclassified	Unclassified	281.644	101.55	353.611	358.158	501.864	256.512	182.976	94.4146	383.149	145.905	89.4683	180.763	191.665	431.29	524.159	216.082	112.444	121.819	385.656	1741.19	82.8937	359.055	159.639	194.496	98.6471	68.003	563.992	52.1096	438.361	306.476	231.984	368.719	134.353	594.179	170.189	398.623	213.4	31.1229	1331.82	245.611	569	304.536
MAG1470	Bacteria	Bacillota	Bacilli	Erysipelotrichales	Erysipelotrichaceae	UBA1783	UBA1783 sp016302195	2558.31	496.628	297.56	288.674	292.063	298.094	254.949	334.517	252.543	369.872	273.739	496.741	193.336	0	0	495.873	320.483	397.604	155.032	104.633	431.506	236.453	393.303	276.739	467.021	250.197	296.269	413.73	557.552	174.205	368.685	0	364.481	167.067	0	0	332.685	519.193	0	284.491	280.642	183.483
MAG3800	Bacteria	Bacillota	Bacilli	RF39	UBA660	OMSK01	Unclassified	0	248.178	156.312	321.378	532.163	344.071	0	314.765	307.28	380.065	281.62	228.021	3905.34	0	0	268.174	448.217	337.188	1401.53	0	0	0	378.059	368.405	0	0	263.801	0	0	1859.59	0	0	340.53	317.551	0	0	243.652	273.333	0	0	290.392	2609.9
MAG1782	Bacteria	Bacillota_A	Clostridia	Lachnospirales	Lachnospiraceae	UBA2868	UBA2868 sp004552595	645.225	226.903	34.246	533.897	459.84	168.991	264.627	92.898	104.561	265.391	860.246	130.032	280.185	0	0	61.5072	279.406	191.882	439.802	0	652.947	0	256.585	116.289	410.766	949.065	556.954	449.661	0	167.087	1046.52	0	167.035	66.3135	320.834	0	521.514	34.6523	0	395.506	324.745	528.203
MAG2325	Bacteria	Bacillota_A	Clostridia	Peptostreptococcales	Anaerovoracaceae	VUNA01	VUNA01 sp002299625	0	188.995	2013.63	104.884	494.019	198.619	89.9361	38.99	320.664	0	0	376.432	96.0497	831.645	344.701	226.416	42.7475	0	464.524	2425.34	0	1216.17	0	125.443	0	0	99.2665	0	630.682	267.431	33.1604	706.648	67.0235	636.29	0	860.797	32.7096	74.0949	239.84	0	965.478	184.051
MAG3388	Bacteria	Bacillota	Bacilli	RF39	UBA660	JAEDMO01	JAEDMO01 sp016302935	819.134	0	555.946	991.321	0	216.544	0	246.348	113.306	88.391	1409.42	590.446	134.936	0	0	289.679	215.949	211.955	32.8754	0	3441.55	0	0	87.3848	454.608	96.6755	621.03	199.03	0	78.2135	106.65	0	102.588	64.6149	128.686	0	770.308	1158.97	0	0	138.39	59.851
MAG2430	Bacteria	Bacillota_A	Clostridia	Peptostreptococcales	Anaerovoracaceae	Lentihominibacter	Lentihominibacter sp022775805	718.841	295.175	146.009	752.865	189.064	292.128	244.537	158.829	276.229	283.561	433.457	248.508	180.433	0	0	143.936	205.88	362.733	269.829	0	327.38	121.634	288.824	304.005	485.641	270.351	866.508	433.258	150.826	143.176	468.966	0	324.307	224.977	1080.57	0	496.104	442.696	224.682	286.681	367.518	382.225
MAG3743	Bacteria	Bacillota_A	Clostridia	Peptostreptococcales	Anaerovoracaceae	VUNA01	VUNA01 sp002299625	0	197.658	2086.58	63.1208	198.464	201.131	99.0804	38.6707	326.446	0	0	383.293	97.5712	848.426	355.165	231.413	41.7368	0	482.228	2561.85	0	1256.68	0	130.847	0	0	60.7802	0	658.629	274.767	46.6235	733.77	69.0186	661.844	0	888.075	37.9165	77.544	144.946	0	918.637	186.193
MAG782	Bacteria	Bacillota	Bacilli	RF39	UBA660	CAG-877	CAG-877 sp934157235	44.6743	1345.82	226.456	1130.05	0	0	0	0	0	0	0	1013.97	0	1209.46	0	312.676	0	0	0	158.542	0	431.921	0	0	0	0	853.924	0	68.9599	61.9591	0	1578.57	0	31.1302	3836.87	1097.8	407.798	0	0	0	0	0
MAG3184	Bacteria	Bacillota	Bacilli	RF39	UBA660	CAG-533	CAG-533 sp004563275	508.282	1475.85	1037.89	179.751	169.581	44.5353	185.972	0	61.2956	0	112.463	1497.82	104.201	220.323	236.426	3402.98	38.4717	0	119.39	0	422.572	291.445	0	36.7305	613.181	121.469	174.755	190.266	214.374	175.267	177.313	254.7	0	70.9574	0	195.87	162.922	278.42	0	421.586	231.952	53.8011
MAG2569	Bacteria	Bacillota	Bacilli	RF39	UBA660	UMGS1449	Unclassified	2166.59	313.5	0	450.518	0	198.095	324.706	253.123	180.117	255.138	166.339	241.721	194.42	0	0	176.307	231.337	466.509	110.018	0	2917.77	0	0	327.492	822.16	685.621	425.547	0	0	145.043	2146.85	0	331.741	120.788	175.628	0	239.605	246.987	0	0	219.163	158.326
MAG1374	Bacteria	Bacillota_A	Clostridia	Peptostreptococcales	Anaerovoracaceae	CAG-238	CAG-238 sp945644815	1455.01	0	0	0	0	144.255	1307.43	197.327	353.581	435.697	168.173	0	256.086	0	0	0	457.62	228.634	103.611	0	1069.09	0	308	591.472	483.534	1456.26	0	0	0	116.362	415.76	0	763.529	163.209	172.802	0	38.456	47.0976	0	0	0	215.285
MAG3049	Bacteria	Actinomycetota	Actinomycetia	Actinomycetales	Bifidobacteriaceae	Bifidobacterium	Bifidobacterium boum	0	0	0	0	0	277.498	0	72.0846	236.911	43.483	0	0	3200.75	0	0	0	104.36	33.1154	4396.61	0	0	0	44.1826	218.989	0	0	0	0	0	2973.84	0	0	100.713	366.267	0	0	0	0	0	0	0	1883.21
MAG2695	Bacteria	Bacillota_A	Clostridia	Christensenellales	CAG-74	Ventricola	Unclassified	187.445	55.6831	134.029	369.952	750.804	568.617	0	288.065	296.641	509.034	297.126	664.02	143.413	303.417	244.369	169.632	222.307	1247.62	186.415	109.488	74.4218	544.388	500.706	262.893	69.0727	35.3144	449.358	85.8082	245.797	121.629	264.499	248.926	295.902	238.164	359.079	308.488	342.219	67.2935	2163.82	188.514	1489.21	517.497
MAG1047	Bacteria	Bacillota_A	Clostridia	Christensenellales	CAG-138	Phil1	Phil1 sp004558525	27.2309	66.3684	278.464	0	0	572.358	548.372	400.462	254.778	65.2759	400.614	767.752	493.205	0	0	908.561	354.988	239.075	180.435	0	101.066	0	57.3244	261.08	844.705	2656.87	36.4145	47.8413	0	278.416	79.7201	0	321.929	154.904	354.658	0	468.936	219.696	0	146.301	158.535	246.663
MAG819	Bacteria	Bacillota	Bacilli	Erysipelotrichales	Erysipelotrichaceae	UBA1783	Unclassified	382.282	191.273	345.821	311.325	279.735	382.205	143.44	361.275	390.614	567.95	570.404	262.461	396.543	155.94	0	313.682	327.958	719.645	582.335	0	158.674	145.238	597.504	329.363	241.848	193.774	358.405	554.7	184.1	519.409	221.191	0	358.187	489.299	0	0	444.094	159.34	131.133	1363.7	186.882	535.435
MAG3555	Bacteria	Bacillota_A	Clostridia	Oscillospirales	Oscillospiraceae	Dysosmobacter	Dysosmobacter sp945862785	0	107.041	0	870.954	126.163	229.929	81.4113	338.472	318.788	48.9742	101.675	247.571	269.765	0	0	72.9044	272.23	100.643	214.441	0	0	0	51.2684	425.8	132.815	169.898	683.035	2504.46	0	194.175	95.8982	0	368.842	228.495	0	0	193.371	54.0735	0	9465.92	256.631	148.623
MAG2237	Bacteria	Actinomycetota	Actinomycetia	Actinomycetales	Bifidobacteriaceae	Bifidobacterium	Bifidobacterium boum	0	0	0	0	0	276.871	0	74.0067	242.161	49.783	0	0	3099.57	0	0	0	106.148	36.931	4312.15	0	0	0	49.0169	222.984	0	0	0	0	0	2922.29	0	0	103.123	380.777	0	0	0	0	0	0	0	1834.06
MAG937	Bacteria	Bacillota_A	Clostridia	Christensenellales	CAG-138	PeH17	PeH17 sp004556165	292.283	0	0	0	0	285.484	66.0069	518.525	698.192	52.5207	61.8506	0	305.439	0	0	103.499	171.327	81.7865	26.741	0	127.978	0	48.1177	1499.4	434.246	0	0	69.0732	0	171.637	275.597	0	1261.56	342.116	0	0	352.614	509.576	0	295.925	40.0693	38.1911
MAG2422	Bacteria	Bacillota	Bacilli	RF39	UBA660	CAG-1000	CAG-1000 sp004552445	1133.91	166.949	198.267	387.25	313.585	217.6	0	250.827	115.273	0	810.159	0	648.361	171.968	0	86.9359	697.597	0	88.3684	0	58.4674	0	0	126.2	259.851	696.678	310.881	163.989	143.94	309.582	58.8905	211.9	142.181	79.5624	290.656	159.932	1148.8	100.179	0	0	524.999	313.454
MAG2238	Bacteria	Bacillota_A	Clostridia	Lachnospirales	Lachnospiraceae	Bariatricus	Unclassified	887.712	86.3132	104.493	94.9273	0	140.085	105.21	43.2562	226.856	82.1679	0	142.459	166.337	0	0	305.75	48.2993	91.0728	454.8	0	189.691	72.7987	73.8074	131.521	633.833	528.052	87.3668	65.4081	293.212	310.625	1541.14	0	74.5115	325.207	822.238	0	67.4884	0	565.698	168.465	99.9774	258.495
MAG1497	Bacteria	Bacillota_A	Clostridia	Clostridiales	Clostridiaceae	Clostridium	Clostridium sp900759995	163.418	360.417	0	0	0	0	2708.08	0	0	0	0	0	0	0	0	0	0	0	0	0	890.9	0	0	0	996.43	298.091	0	0	0	0	815.617	0	0	0	0	0	0	400.485	0	0	0	0
MAG2281	Bacteria	Spirochaetota	Spirochaetia	Treponematales	Treponemataceae	Treponema_D	Treponema_D sp016293495	47.2794	0	0	0	0	87.0552	181.746	45.2303	31.7357	0	0	0	0	0	0	0	213.447	0	0	0	1313.65	0	0	0	1383.54	432.959	0	0	0	0	78.0375	0	0	0	579.068	0	0	0	0	0	0	0
MAG3748	Bacteria	Bacteroidota	Bacteroidia	Bacteroidales	Tannerellaceae	Parabacteroides	Parabacteroides sp022775005	58.7382	166.553	0	50.3452	94.8156	86.3221	45.7037	93.0774	96.1261	56.0577	48.7056	40.8942	103.773	0	0	0	95.4493	110.599	67.2447	0	501.202	0	49.2987	122.863	126.992	99.9374	33.3571	450.892	0	108.658	316.768	0	103.528	68.5815	3437.59	0	77.2369	96.6166	58.5324	168.587	180.911	54.4422
MAG3413	Bacteria	Bacillota_A	Clostridia	Lachnospirales	Lachnospiraceae	UBA2868	UBA2868 sp004552595	373.458	175.918	0	791.791	585.858	135.972	158.229	93.3899	98.262	271.056	1387.33	103.726	297.932	0	0	53.2634	270.386	185.892	367.764	0	403.591	0	276.132	120.674	256.333	577.863	772.992	679.622	0	176.33	628.642	0	158.749	61.2155	169.157	0	777.842	26.6566	0	509.7	933.914	439.768
MAG1307	Bacteria	Actinomycetota	Actinomycetia	Mycobacteriales	Mycobacteriaceae	Corynebacterium	Corynebacterium sp012837295	0	0	0	648.3	120.089	1076.08	0	1097.89	2111.72	31.2821	176.804	0	204.39	0	0	0	698.685	0	277.585	0	0	0	0	1314.35	0	0	620.948	47.9712	0	258.979	39.0099	0	1605.64	1465.13	0	0	382.284	0	30.458	94.6546	454.663	300.123
MAG1575	Bacteria	Bacillota_A	Clostridia	Peptostreptococcales	Anaerovoracaceae	CAG-238	CAG-238 sp945644815	1485.71	0	0	0	0	124.003	1132.85	120.676	210.157	310.013	194.215	0	197.588	0	0	0	233.616	261.291	104.039	0	1075.95	0	209.652	333.613	535.565	1442.36	52.2151	82.1757	0	89.8141	732.033	0	393.375	96.9866	267.773	0	115.212	114.346	0	0	0	183.826
MAG361	Bacteria	Bacillota_A	Clostridia	Christensenellales	CAG-138	Phil1	Phil1 sp004558525	31.2645	67.3759	119.826	0	0	475.204	506.7	333.847	213.103	57.9761	373.767	431.143	440.391	0	0	569.438	302.97	232.125	148.412	0	113.445	0	48.9847	218.28	963.512	3398.13	33.146	52.1546	0	241.841	89.2652	0	262.683	125.988	375.496	0	469.284	200.352	0	123.572	138.184	221.386
MAG3565	Bacteria	Bacillota_A	Clostridia	Lachnospirales	Lachnospiraceae	UBA2868	UBA2868 sp004552595	510.396	302.524	39.4913	578.407	496.273	180.584	200.603	100.696	105.812	271.185	983.116	159.769	292.803	0	0	78.3135	289.182	195.207	457.561	0	501.093	0	266.294	125.018	308.582	754.039	617.401	488.327	0	173.551	825.517	0	177.772	70.4536	225.328	0	584.593	46.262	0	414.556	371.423	547.723
MAG2119	Bacteria	Bacteroidota	Bacteroidia	Bacteroidales	Bacteroidaceae	UBA4334	UBA4334 sp900316975	0	34.3293	0	45.5618	0	0	0	0	0	0	0	0	0	0	0	0	0	0	0	0	0	0	0	0	3316.15	560.442	30.5894	0	0	0	0	0	0	0	627.636	0	114.524	102.122	0	309.266	27.3472	0
MAG801	Bacteria	Actinomycetota	Actinomycetia	Actinomycetales	Bifidobacteriaceae	Bifidobacterium	Bifidobacterium boum	0	0	0	0	0	273.269	0	62.7685	233.308	44.8246	0	0	3087.49	0	0	0	99.9519	29.3144	4251.21	0	0	0	45.3367	215.794	0	0	0	0	0	2874.19	0	0	97.0112	358.622	0	0	0	0	0	0	0	1821.06
MAG389	Bacteria	Bacillota_A	Clostridia	Peptostreptococcales	Anaerovoracaceae	Lentihominibacter	Lentihominibacter sp022775805	662.107	286.689	0	405.504	289.733	441.938	201.838	274.064	372.583	588.469	399.338	142.547	220.5	0	0	82.4607	334.857	606.199	291.01	0	266.417	0	688.832	433.794	352.546	203.449	346.832	426.235	65.9044	155.299	324.806	0	477.925	251.242	579.117	0	600.555	386.148	184.631	171.676	423.777	446.934
MAG1042	Bacteria	Bacillota_A	Clostridia	Lachnospirales	Lachnospiraceae	UBA2868	UBA2868 sp004552595	476.702	333.834	194.601	543.304	467.948	184.114	201.269	113.854	121.82	291.131	840.328	345.403	290.246	0	0	140.4	289.769	206.676	459.494	0	477.557	0	274.517	128.257	283.681	701.262	566.057	450.699	0	173.662	744.47	0	181.192	83.6935	456.672	0	536.578	143.954	0	394.237	328.12	545.311
MAG1988	Bacteria	Bacillota_A	Clostridia	Christensenellales	CAG-138	SFDB01	SFDB01 sp004558825	48.9777	43.4596	0	0	0	0	0	0	0	0	104.764	103.36	72.4128	0	0	46.3438	0	0	27.5017	0	530.394	0	0	0	2371.22	360.691	0	0	0	41.4865	0	0	0	0	0	0	3805.38	77.265	0	0	49.9154	0
MAG4020	Bacteria	Bacillota_A	Clostridia	Peptostreptococcales	Anaerovoracaceae	Lentihominibacter	Lentihominibacter sp022775805	1088.12	259.482	0	186.285	59.9328	739.833	155.177	389.833	635.692	482.398	362.502	111.642	195.07	0	0	41.3949	478.431	1787	274.343	0	163.656	0	392.453	942.234	277.783	85.7327	264.99	389.88	36.1342	123.402	237.208	0	973.248	357.173	370.228	0	469.746	434.632	47.5705	52.4509	275.778	482.013
MAG830	Bacteria	Bacillota_A	Clostridia	Christensenellales	CAG-138	PeH17	PeH17 sp004556165	404.777	0	0	0	0	300.349	207.218	453.148	635.323	108.722	235.077	0	335.043	0	0	188.77	209.68	137.676	122.26	0	277.144	0	109.503	1214.31	549.18	0	189.592	285.784	0	221.199	427.34	0	1041.81	343.385	0	0	466.704	460.878	0	441.558	238.17	117.062
MAG3297	Bacteria	Bacillota_A	Clostridia	Lachnospirales	Lachnospiraceae	Bariatricus	Bariatricus sp004560705	341.954	100.193	418.462	132.972	74.2785	355.136	257.636	103.088	621.027	272.412	32.2922	221.315	369.635	277.024	319.573	204.11	120.51	129.352	713.212	623.46	132.709	473.136	264.377	297.571	210.414	91.3192	267.523	0	496.338	493.029	599.52	198.279	180.937	918.621	243.615	268.137	459.757	30.7431	130.398	0	244.671	600.598
MAG3217	Bacteria	Bacillota_A	Clostridia	Lachnospirales	Lachnospiraceae	Dorea_A	Dorea_A longicatena	0	37.5142	738.826	0	0	40.892	0	0	69.8405	0	0	113.372	0	1617.09	3097.17	639.569	0	0	59.8566	4434.09	0	1780.89	0	45.3558	0	0	0	0	1807.63	49.064	0	1173.17	0	150.846	603.442	1504.73	0	0	1387.62	0	92.5165	30.6083
MAG2178	Bacteria	Bacillota	Bacilli	RF39	UBA660	CAG-302	CAG-302 sp934162325	367.243	78.7458	63.5623	1426.22	0	120.707	0	70.4989	170.764	38.2267	0	73.7062	549.707	123.84	66.1729	342.582	97.4813	0	349.565	0	0	105.543	36.2481	89.1347	39.5446	247.692	749.514	0	44.2982	580.612	79.171	154.036	50.7018	268.035	270.335	107.635	348.988	0	42.5435	0	1417.7	320.541
MAG1180	Bacteria	Bacillota_A	Clostridia	Lachnospirales	Lachnospiraceae	UBA2868	UBA2868 sp004552595	405.498	204.524	0	450.95	418.343	320.744	168.579	179.41	187.599	478.869	757.846	119.764	503.455	0	0	60.8747	555.97	313.014	780.289	0	431.635	0	464.167	218.542	249.522	634.249	491.542	415.034	0	296.272	663.235	0	330.736	155.004	196.635	0	469.478	28.1527	0	347.655	301.629	945.616
MAG4142	Bacteria	Bacillota_A	Clostridia	Lachnospirales	Lachnospiraceae	Bariatricus	Bariatricus sp004560705	384.336	98.453	414.495	110.123	65.0519	311.03	265.497	74.6501	593.755	259.55	0	221.424	272.476	288.254	345.431	217.57	93.7276	66.7837	634.822	598.696	149.31	507.983	232.318	267.564	222.8	104.67	276.255	0	549.85	423.809	829.202	203.404	142.784	899.995	315.031	276.108	499.018	22.4396	126.51	0	200.95	536.292
MAG2577	Bacteria	Bacillota_A	Clostridia	Peptostreptococcales	Anaerovoracaceae	VUNA01	VUNA01 sp002299625	0	173.551	1866.11	76.7981	220.72	189.05	85.8187	37.5965	296.56	0	0	341.479	96.5906	760.396	313.271	209.856	40.3069	0	426.408	2283.87	0	1104.57	0	121.913	0	0	72.4727	0	584.347	246.365	44.8256	648.327	65.5025	586.799	0	786.327	45.7784	68.9366	205.047	0	1138.57	168.915
MAG2375	Bacteria	Bacillota_A	Clostridia	Oscillospirales	Oscillospiraceae	F23-B02	F23-B02 sp022784505	0	316.035	213.019	108.783	0	98.7097	132.396	250.365	432.402	117.959	0	1529.81	199.231	0	0	2079.93	145.335	158.987	138.03	0	0	58.9327	133.479	687.635	0	0	69.5541	0	0	180.581	79.4959	0	785.628	196.736	5580.67	0	85.3562	0	0	0	165.259	169.223
MAG570	Bacteria	Actinomycetota	Actinomycetia	Actinomycetales	Bifidobacteriaceae	Bifidobacterium	Bifidobacterium boum	0	0	0	0	0	290.525	0	87.786	265.249	103.277	0	0	3011.08	0	0	0	129.167	39.7113	4044.5	0	0	0	104.626	242.562	0	0	0	0	0	2784.24	0	0	124.229	378.301	0	0	0	0	0	0	0	1775.3
MAG1698	Bacteria	Bacteroidota	Bacteroidia	Bacteroidales	Tannerellaceae	Parabacteroides	Parabacteroides sp022775005	0	182.121	0	34.54	72.0155	86.733	31.3445	101.126	93.6905	48.3778	0	39.0522	110.209	0	0	0	100.466	108.898	64.4591	0	581.659	0	42.7283	126.002	131.916	85.496	0	322.275	0	102.556	238.212	0	104.6	67.8791	2636.62	0	103.206	90.0414	44.9925	92.5471	264.085	49.8984
MAG612	Bacteria	Bacillota_A	Clostridia	Oscillospirales	Oscillospiraceae	Faecousia	Unclassified	120.119	54.6234	0	1733.69	1838.29	188.213	216.473	76.9589	89.1023	192.695	528.748	49.5988	0	0	0	0	57.4761	0	77.9763	0	323.155	0	299.386	58.2351	137.609	150.863	1537.35	135.419	0	28.5882	200.626	0	89.3426	57.2302	312.439	0	1014.78	34.2485	546.17	0	1033.32	84.3782
MAG628	Bacteria	Bacillota_A	Clostridia	Lachnospirales	Lachnospiraceae	UBA2868	UBA2868 sp004552595	585.429	206.947	46.8513	461.368	397.8	154.638	240.678	100.115	105.125	278.079	714.977	138.591	255.804	0	0	71.0263	264.064	204.153	400.696	0	574.551	0	268.46	117.563	368.405	878.311	476.349	396.876	0	152.538	941.215	0	183.125	67.6156	970.823	0	461.179	42.2345	0	351.955	287.891	478.738
MAG1908	Bacteria	Bacillota	Bacilli	RF39	UBA660	UMGS1124	UMGS1124 sp934086185	342.576	126.094	125.283	171.86	143.199	142.724	0	273.652	167.442	0	188.591	325.921	129.428	283.875	0	269.798	601.435	0	59.1519	0	271.662	43.0665	0	210.441	337.459	1080.57	156.608	344.018	0	110.927	827.727	312.548	272.33	93.4736	797.095	220.522	474.991	63.129	0	0	327.136	63.6013
MAG2960	Bacteria	Bacillota_A	Clostridia	Christensenellales	CAG-138	PeH17	PeH17 sp004556165	274.737	0	0	0	0	262.929	39.2497	485.096	643.103	35.3881	60.2007	0	293.998	0	0	77.2617	157.876	58.4687	27.8509	0	558.757	0	40.481	1372.72	1012.63	160.143	0	53.4709	0	159.697	260.992	0	1147.17	310.662	0	0	312.042	431.317	0	233.795	28.1758	34.7395
MAG3017	Bacteria	Bacillota_A	Clostridia	Christensenellales	CAG-138	PeH17	PeH17 sp004556165	262.068	0	0	0	0	271.496	35.721	478.111	661.922	32.4156	56.0483	0	284.968	0	0	75.2115	166.59	55.1993	23.9133	0	107.806	0	0	1404.08	382.156	0	0	1333.04	0	155.432	218.514	0	1168.86	319.764	0	0	335.899	441.98	0	3162.17	35.5679	32.5976
MAG2145	Bacteria	Bacillota	Bacilli	RF39	UBA660	UBA6448	Unclassified	1685.41	159.092	0	665.835	0	108.84	0	151.913	107.133	197.537	500.449	194.294	138.398	0	0	0	163.913	895.074	0	0	517.076	0	183.689	158.578	321.691	684.632	631.021	0	0	114.357	1098.52	0	175.964	76.3404	0	0	161.152	277.003	0	222.182	122.95	109.095
MAG457	Bacteria	Spirochaetota	Spirochaetia	Treponematales	Treponemataceae	Treponema_D	Treponema_D sp018385415	161.777	0	0	373.059	163.636	255.171	560.218	52.093	22.7584	0	228.446	60.9489	52.9828	0	0	0	326.013	0	23.9449	0	1118.8	0	0	0	2629.96	9649.43	171.822	407.531	0	21.5477	130.674	0	21.8254	0	633.546	0	0	0	0	0	0	33.3446
MAG683	Bacteria	Bacillota_A	Clostridia	Lachnospirales	Lachnospiraceae	Bariatricus	Bariatricus sp004560705	316.727	87.0909	348.222	129.42	77.3221	419.037	222.266	147.18	685.37	290.479	34.2417	189.502	301.902	256.988	306.415	186.467	167.549	128.718	676.125	614.712	142.499	417.352	274.877	432.809	212.494	88.9764	250.663	0	442.832	470.374	532.068	191.453	233.583	970.67	220.409	245.136	419.88	35.0267	222.867	0	238.236	559.841
MAG1562	Bacteria	Bacillota	Bacilli	RF39	UBA660	UMGS1449	Unclassified	1726.52	329.407	144.184	536.474	0	171.708	178.769	188.585	169.946	191.108	215.424	253.646	119.349	0	0	213.243	189.536	514.269	88.4468	0	2611.34	0	0	330.19	595.859	465.683	474.545	0	0	92.099	779.222	0	331.048	105.927	298.389	0	344.002	238.015	0	0	272.479	90.4923
MAG3415	Bacteria	Bacillota_A	Clostridia	TANB77	CAG-508	CAG-452	Unclassified	499.436	140.583	0	279.59	0	128.464	0	242.399	185.962	191.115	869.41	0	216.17	0	0	0	391.88	320.9	92.0085	0	1773.74	0	181.378	310.036	156.322	495.96	902.836	211.661	0	146.736	2585.61	0	325.284	127.314	0	0	315.969	192.253	0	349.733	128.379	145.56
MAG1626	Bacteria	Bacillota_A	Clostridia	Lachnospirales	Lachnospiraceae	JAFBIY01	JAFBIY01 sp021531975	732.836	147.025	0	937.742	159.889	215.944	338.342	163.4	243.563	445.451	320.142	244.653	172.774	0	0	27.837	174.905	302.949	330.165	0	158.361	0	367.563	241.501	218.643	61.2427	689.735	73.8205	87.3099	178.175	496.638	0	225.058	229.614	0	0	619.617	159.559	351.276	130.45	430.149	325.441
MAG2043	Bacteria	Bacillota_A	Clostridia	Christensenellales	CAG-138	PeH17	PeH17 sp004556165	276.937	0	0	0	0	256.122	225.715	365.154	517.647	88.9447	170.268	0	282.752	0	0	165.694	176.861	105.661	98.202	0	214.147	0	0	986.967	517.281	0	0	386.55	0	161.349	345.294	0	858.905	270.695	0	0	1285.24	448.872	0	286.075	136.242	96.1318
MAG193	Bacteria	Bacillota	Bacilli	Erysipelotrichales	Coprobacillaceae	Faecalibacillus	Unclassified	3134.42	85.1504	0	320.537	364.119	137.568	221.037	36.0978	271.625	81.0256	116.251	82.0554	97.7261	90.4693	72.4722	55.2611	49.587	80.9749	296.052	0	682.726	210.258	73.6455	116.428	92.2669	312.211	338.898	0	216.245	210.082	529.854	0	62.5437	427.556	216.612	83.4923	107.449	0	2373.46	0	537.528	128.325
MAG1144	Bacteria	Bacillota_A	Clostridia	Christensenellales	CAG-138	SFEL01	SFEL01 sp004557245	464.61	270.576	0	0	0	137.663	263.869	89.3426	132.51	99.4095	336.103	268.228	154.799	0	0	259.386	103.25	122.155	118.313	0	424.761	0	0	147.232	579.519	462.796	0	113.29	0	112.165	465.978	0	138.985	126.805	688.378	0	252.99	157.246	0	224.069	0	147.596
MAG138	Bacteria	Bacillota_A	Clostridia	Lachnospirales	Lachnospiraceae	UBA2868	UBA2868 sp004552595	458.548	346.187	54.992	540.591	469.09	169.882	195.107	92.0533	102.49	262.264	865.971	266.746	272.2	0	0	146.375	268.592	177.928	445.843	0	481.505	0	251.163	111.882	278.939	729.101	565.012	445.611	0	169.483	782.135	0	161.608	64.2692	257.547	0	519.71	46.6097	0	402.033	336.903	530.392
MAG4041	Bacteria	Bacillota_A	Clostridia	Lachnospirales	Lachnospiraceae	UBA2868	UBA2868 sp004552595	369.334	225.71	0	564.867	452.637	148.102	153.48	86.7408	100.779	241.461	874.62	135.836	239.133	0	0	75.953	221.236	179.185	397.085	0	359.163	0	238.68	102.961	253.484	546.963	575.64	582.702	0	151.553	598.291	0	141.017	74.7936	2257.07	0	564.004	83.6312	0	1214.27	379.042	450.339
MAG1726	Bacteria	Bacillota_A	Clostridia	Christensenellales	CAG-138	PeH17	PeH17 sp900542285	406.489	135.363	0	304.992	248.869	144.26	587.634	106.817	155.196	297.024	290.591	369.405	256.446	0	0	440.096	225.937	543.044	171.394	0	323.249	0	366.973	191.382	344.362	416.434	246.242	343.934	0	179.185	425.159	0	198.75	127.053	0	0	333.234	149.867	0	454.605	483.81	219.793
MAG2584	Bacteria	Bacillota_A	Clostridia	Peptostreptococcales	Anaerovoracaceae	RGIG7111	RGIG7111 sp945873875	227.751	0	0	0	0	296.588	0	360.18	290.87	30.6879	1486.95	0	37.7957	0	0	0	428.108	164.678	0	0	1391.6	0	0	435.697	168.183	81.1166	0	0	0	27.2496	0	0	446.87	132.055	0	0	266.999	389.673	0	0	156.824	0
MAG602	Bacteria	Bacillota_A	Clostridia	Lachnospirales	Lachnospiraceae	UBA2868	UBA2868 sp004552595	396.663	229.32	0	610.096	501.091	146.708	178.763	93.462	98.4403	237.012	1018.78	153.414	248.592	0	0	98.2307	240.041	173.69	359.071	0	403.027	0	224.433	109.401	247.829	579.401	646.398	595.89	0	159.998	612.457	0	150.459	66.1745	177.189	0	616.58	66.9453	0	1028.69	399.018	434.506
MAG153	Bacteria	Actinomycetota	Actinomycetia	Actinomycetales	Bifidobacteriaceae	Bifidobacterium	Bifidobacterium boum	0	0	0	0	0	266.915	0	56.9468	298.988	42.0955	0	0	2798.5	0	0	0	94.293	31.2175	4008.52	0	0	0	43.1027	203.737	0	0	0	0	0	2687.05	0	0	89.3168	381.186	0	0	0	0	0	0	0	1686.85
MAG177	Bacteria	Bacillota	Bacilli	RF39	UBA660	CAG-877	CAG-877 sp934168205	1038.82	372.018	708.849	361.749	0	66.3415	0	114.859	89.3245	0	417.911	1098.55	64.4634	277.105	64.0372	837.545	90.044	180.707	57.6383	0	0	98.6118	0	61.3229	656.969	175.489	496.949	0	37.6102	106.569	279.178	378.79	62.3593	79.5716	281.089	247.426	446.673	120.469	0	1994.24	1482.08	43.4101
MAG2914	Bacteria	Bacillota	Bacilli	Lactobacillales	Lactobacillaceae	Limosilactobacillus	Limosilactobacillus sp945873395	0	0	0	0	0	380.221	0	82.4069	502.709	1721.37	0	0	1447.64	0	0	0	97.8952	2271.03	1721.18	0	0	0	1792.79	356.869	0	0	0	0	0	1386.39	0	0	143.569	953.172	0	0	0	0	0	146.726	0	1849.81
MAG568	Bacteria	Actinomycetota	Actinomycetia	Actinomycetales	Bifidobacteriaceae	Bifidobacterium	Bifidobacterium boum	0	0	0	0	0	327.509	0	54.2048	220.026	39.9927	0	0	2927.8	0	0	0	94.2153	29.4835	4035.89	0	0	0	41.7787	193.661	0	0	0	0	0	2739.71	0	0	88.3204	349.04	0	0	0	0	0	0	0	1721.88
MAG2723	Bacteria	Bacillota_A	Clostridia	Lachnospirales	Lachnospiraceae	UBA2868	UBA2868 sp004552595	472.286	343.884	56.5829	527.246	455.661	167.325	194.392	87.5773	97.8015	263.266	837.044	269.232	278.957	0	0	129.58	274.749	180.816	448.814	0	483.5	0	254.233	108.607	284.522	745.596	537.885	432.152	0	164.954	778.202	0	162.286	64.3194	233.226	0	504.053	47.6351	0	385.795	317.214	525.614
MAG3666	Bacteria	Bacteroidota	Bacteroidia	Bacteroidales	Bacteroidaceae	Prevotella	Unclassified	327.342	162.707	0	0	0	51.8126	555.26	57.1715	33.722	50.2872	0	94.7728	109.227	0	0	55.1544	73.2272	40.941	43.3592	0	339.486	0	0	0	265.093	793.432	0	666.911	0	53.6017	271.022	0	0	0	4999.09	0	163.777	49.1974	0	622.369	96.7539	54.7302
MAG363	Bacteria	Bacillota_A	Clostridia	Christensenellales	CAG-138	PeH17	PeH17 sp004556165	349.059	0	0	0	0	301.471	158.549	468.502	605.816	90.3392	178.945	0	322.401	0	0	217.141	231.333	153.185	76.8609	0	284.635	0	0	1227.92	552.902	0	0	216.467	0	185.924	309.415	0	1054.37	302.969	0	0	454.638	538.795	0	340.911	130.348	114.994
MAG249	Bacteria	Bacillota_A	Clostridia	Lachnospirales	Lachnospiraceae	Bariatricus	Bariatricus sp004560705	286.319	87.7795	344.282	128.463	84.3818	406.675	216.536	143.107	672.941	266.729	31.4787	185.237	318.606	255.417	308.979	195.992	160.905	126.252	669.348	630.865	129.134	420.621	261.985	340.64	179.904	98.5351	239.545	0	431.667	462.423	509.928	186.883	249.708	955.623	231.51	243.197	414.843	28.5785	194.358	0	224.974	544.176
MAG1584	Bacteria	Bacillota_A	Clostridia	Christensenellales	CAG-138	PeH17	PeH17 sp004556165	271.451	0	0	0	0	259.962	55.3462	466.505	609.744	34.6109	59.5608	0	254.632	0	0	75.8239	157.365	55.2731	20.5226	0	137.463	0	36.4677	1284.61	562.051	0	0	68.0791	0	139.991	324.984	0	1091.2	296.195	0	0	332.224	755.404	0	235.077	32.9488	26.1246
MAG3504	Bacteria	Spirochaetota	Spirochaetia	Treponematales	Treponemataceae	Treponema_D	Treponema_D sp900769985	206.63	128.239	0	49.333	0	0	1318.54	0	0	80.6891	117.107	0	58.4097	0	0	23.7795	111.964	78.5927	50.3109	0	482.165	0	48.9021	25.6207	367.385	1828.85	0	0	0	39.6819	855.816	0	26.1829	0	0	0	105.15	23.4315	0	0	102.194	25.9039
MAG710	Bacteria	Bacillota_A	Clostridia	Peptostreptococcales	Anaerovoracaceae	Lentihominibacter	Lentihominibacter sp022775805	717.669	329.527	0	183.432	73.0357	276.5	370.847	154.395	243.301	311.787	373.237	128.227	180.117	0	0	63.7618	183.629	452.781	207.829	0	414.423	0	275.889	336.651	446.145	354.06	241.674	445.571	36.4504	102.479	325.122	0	348.817	149.423	648.044	0	552.712	432.598	57.8137	186.883	346.096	345.522
MAG1598	Bacteria	Bacillota_A	Clostridia	Lachnospirales	Lachnospiraceae	UBA2868	UBA2868 sp004552595	453.724	345.5	147.8	528.979	449.313	161.008	194.002	89.0975	98.2468	259.676	874.146	228.657	269.202	0	0	116.577	278.339	176.087	432.346	0	474.321	0	246.642	114.621	277.735	727.657	542.026	437.349	0	165.237	776.764	0	157.828	64.0953	236.328	0	515.747	46.3888	0	386.573	317.73	518.577
MAG276	Bacteria	Actinomycetota	Actinomycetia	Actinomycetales	Bifidobacteriaceae	Bifidobacterium	Bifidobacterium boum	0	0	0	0	0	409.661	0	268.247	426.103	206.9	0	0	2444.58	0	0	0	238.288	262.234	3431.05	0	0	0	197.231	348.21	0	0	0	0	0	2321.07	0	0	262.574	479.33	0	0	0	0	0	0	0	1545.83
MAG1327	Bacteria	Bacillota_A	Clostridia	Oscillospirales	Oscillospiraceae	Faecousia	Faecousia sp900770015	473.934	0	0	1443.5	137.439	570.49	166.041	346.31	377.143	700.087	672.722	53.7833	131.754	0	0	0	391.474	599.52	115.95	0	149.652	0	1158.48	294.221	1052.19	154.57	818.356	374.32	0	105.207	243.991	0	505.96	251.551	2455.9	0	382.11	0	0	0	627.614	189.471
MAG464	Bacteria	Bacillota_A	Clostridia	Lachnospirales	Lachnospiraceae	Anaerobutyricum	Anaerobutyricum hallii	0	269.859	625.542	0	0	211.366	0	77.0105	347.224	0	0	195.084	136.369	742.079	509.814	427.064	114.853	0	327.01	2076.68	0	605.088	0	187.031	0	0	120.846	0	3649.25	308.461	0	670.585	112.243	676.099	0	734.441	0	0	352.264	0	426.661	175.574
MAG3744	Bacteria	Bacillota	Bacilli	RF39	UBA660	CAG-302	CAG-302 sp934162325	233.675	161.586	70.5426	719.952	0	171.057	0	88.4615	230.187	38.3916	0	397.745	935.55	105.785	69.2865	908.518	130.74	0	557.903	0	0	112.426	0	128.135	0	159.742	392.896	0	0	939.593	85.5897	123.244	69.9841	385.043	151.42	88.8599	189.036	0	0	0	734.245	388.056
MAG364	Bacteria	Pseudomonadota	Gammaproteobacteria	Enterobacterales	Enterobacteriaceae	Escherichia	Escherichia coli	678.007	208.591	114.074	0	0	27.3996	653.091	47.0702	36.5582	78.5221	39.2891	76.7237	0	192.262	0	21.7998	51.8862	66.6747	0	86.9853	100.517	63.0745	88.7971	37.2559	475.809	456.913	0	914.122	143.838	0	1177.23	238.335	40.518	23.106	0	208.751	64.3309	180.945	195.081	0	105.69	0
MAG783	Bacteria	Spirochaetota	Spirochaetia	Treponematales	Treponemataceae	Treponema_D	Treponema_D sp900769975	0	73.5456	0	2342.81	113.387	0	0	0	0	0	1231.14	0	0	0	0	0	0	0	0	0	54.8004	0	0	0	171.035	0	1425.86	1987.9	0	0	0	0	0	0	0	0	78.7998	29.0573	0	3096.81	484.757	0
MAG2251	Bacteria	Bacillota	Bacilli	RF39	UBA660	UMGS1449	Unclassified	2913.85	316.557	0	427.45	0	182.482	305.322	218.736	176.904	0	150.839	270.71	200.291	0	0	169.372	221.564	452.082	125.225	0	2274.65	0	0	291.81	456.242	429.495	422.09	0	0	129.567	886.916	0	332.584	103.738	159.673	0	205.928	216.067	0	0	206.843	0
MAG1768	Bacteria	Bacillota_A	Clostridia	Lachnospirales	Lachnospiraceae	Choladousia	Choladousia sp022776305	498.551	0	0	157.558	50.5838	903.484	186.861	555.099	632.819	1363.42	263.035	0	764.041	0	0	0	590.422	536.776	955.289	0	149.922	0	1763.52	493.32	202.928	0	193.485	213.887	0	638.231	88.2674	0	612.55	604.343	112.4	0	295.921	87.4291	49.365	109.4	188.9	1101.58
MAG809	Bacteria	Bacillota_A	Clostridia	Lachnospirales	Lachnospiraceae	UBA2868	UBA2868 sp004552595	443.365	342.605	58.7227	502.719	441.94	161.66	188.552	89.1357	96.3685	265.848	799.695	302.676	276.312	0	0	192.712	268.306	179.325	438.26	0	461.908	0	255.348	110.169	272.054	698.767	538.531	444.21	0	165.418	738.761	0	159.407	63.93	194.912	0	515.536	49.6334	0	382.61	317.174	523.922
MAG3539	Bacteria	Bacillota_A	Clostridia	Christensenellales	CAG-138	PeH17	Unclassified	300.682	269.636	162.648	165.338	139.827	185.223	351.14	154.935	185.921	163.476	138.281	310.385	277.598	0	0	365.028	252.787	239.557	174.016	207.386	361.999	190.532	184.987	230.908	711.429	790.899	135.94	271.503	83.5345	205.004	542.77	0	246.183	148.944	506.214	0	283.133	297.135	0	277.09	218.187	189.31
MAG4074	Bacteria	Bacteroidota	Bacteroidia	Bacteroidales	Bacteroidaceae	Prevotella	Unclassified	443.219	278.099	0	115.286	66.0083	103.97	747.14	126.562	104.357	101.262	75.2943	230.308	176.904	0	0	164.587	134.087	68.397	83.0347	0	519.009	0	93.7448	79.6374	450.663	1333.65	113.864	1026.35	112.597	109.748	932.857	0	95.8219	70.8241	3487.95	0	160.222	132.978	85.4214	1030.26	181.224	97.2715
MAG3501	Bacteria	Pseudomonadota	Gammaproteobacteria	Enterobacterales	Enterobacteriaceae	Escherichia	Escherichia coli	550.734	394.372	143.682	0	0	166.8	610.958	205.496	147.157	276.316	115.387	163.539	0	238.294	60.4036	0	211.828	174.234	0	129.386	283.437	103.568	315.761	176.907	386.171	485.945	0	1265.68	280.975	0	1092.62	303.538	185.729	0	0	262.066	127.795	393.568	213.995	0	151.327	0
MAG2297	Bacteria	Bacillota_A	Clostridia	Lachnospirales	Lachnospiraceae	UBA2868	UBA2868 sp004552595	456.257	318.138	0	427.764	370.009	184.433	207.658	152.253	127.14	291.479	616.515	265.942	236.901	0	0	197.958	272.868	253.44	345.099	0	809.478	0	294.477	151.657	296.83	743.745	459.688	409.087	0	147.693	773.272	0	200.83	81.9885	226.318	0	443.439	188.881	0	299.267	314.537	428.873
MAG3030	Bacteria	Bacillota	Bacilli	Erysipelotrichales	Coprobacillaceae	Catenibacterium	Catenibacterium mitsuokai	3977.34	0	367.796	0	0	141.025	3949.13	36.0488	263.401	0	0	0	70.1808	529.782	738.073	213.455	60.9369	0	219.584	2306.2	0	667.511	0	112.933	0	0	0	0	394.681	203.846	2295.98	442.159	52.3721	450.795	535.116	520.017	0	0	59.0857	0	0	106.808
MAG2654	Bacteria	Bacillota	Bacilli	RF39	UBA660	CAG-533	CAG-533 sp900551105	441.858	356.905	0	144.757	0	91.2101	0	136.122	81.9875	159.57	585.012	255.777	0	0	0	315.3	130.111	0	0	0	0	0	211.353	107.538	154.502	1280.39	340.367	385.101	0	0	5648.55	0	0	0	703.523	0	350.853	0	0	0	190.764	0
MAG2401	Bacteria	Actinomycetota	Actinomycetia	Actinomycetales	Bifidobacteriaceae	Bifidobacterium	Bifidobacterium boum	0	0	0	0	0	593.331	0	555.667	596.795	88.9891	0	0	2212.26	0	0	0	359.575	107.771	3197.42	0	0	0	93.9779	466.693	0	0	0	0	0	2168.55	0	0	428.66	639.413	0	0	0	0	0	0	0	1365.29
MAG3536	Bacteria	Bacillota	Bacilli	RF39	UBA660	CAG-533	CAG-533 sp004563275	307.989	2323.01	1274.83	210.456	79.0929	58.9289	173.183	0	49.8273	0	0	727.528	74.4389	0	74.8578	2250.88	0	0	76.2034	0	341.67	175.039	0	42.1895	287.63	180.02	153.691	0	96.0824	112.423	69.2958	0	0	49.6947	0	0	0	1040.38	0	361.106	0	45.0851
MAG2985	Bacteria	Bacillota_A	Clostridia	Peptostreptococcales	Anaerovoracaceae	VUNA01	VUNA01 sp002299625	0	164.952	1710.44	68.5506	185.286	176.297	75.1698	32.2051	283.712	0	0	317.721	82.4893	694.012	299.325	192.896	34.8365	0	413.469	2064.72	0	1016.09	0	110.84	0	0	63.7175	0	537.921	234.745	0	590.087	58.6392	560.235	0	729.794	41.9248	65.9347	164.039	0	1376.72	160.546
MAG1381	Bacteria	Bacillota_A	Clostridia	Lachnospirales	Lachnospiraceae	Marvinbryantia	Marvinbryantia sp900066075	0	98.3799	282.001	0	686.133	152.584	0	24.5864	248.476	34.9195	0	299.696	75.3222	719.401	1243.63	221.92	35.7214	0	273.02	950.011	0	725.159	42.3842	123.947	0	41.3757	56.9609	0	482.823	232.714	55.4133	714.076	42.5885	565.131	544.531	654.234	0	0	1812.47	0	250.895	128.737
MAG402	Bacteria	Bacillota_A	Clostridia	Lachnospirales	Lachnospiraceae	Bariatricus	Bariatricus sp004560705	290.722	88.2106	327.277	118.533	81.4921	377.114	225.888	122.997	638.46	250.089	0	191.378	274.697	233.611	284.408	183.42	139.118	120.303	630.847	557.881	132.025	400.475	243.63	299.59	197.914	103.609	245.957	0	427.616	434.1	529.221	173.848	193.101	918.372	240.58	230.609	422.318	23.3813	183.107	0	204.841	515.942
MAG2949	Bacteria	Bacillota_A	Clostridia	Lachnospirales	Lachnospiraceae	UBA2868	UBA2868 sp004552595	365.714	174.512	0	410.346	376.171	233.809	153.066	126.048	151.792	535.676	662.758	106.753	582.628	0	0	47.9142	385.454	348.985	938.643	0	364.355	0	517.684	178.724	213.958	545.613	435.316	358.788	0	351.562	588.4	0	230.654	121.985	164.987	0	412.625	25.2729	0	295.401	250.83	1105.43
MAG610	Bacteria	Actinomycetota	Actinomycetia	Actinomycetales	Bifidobacteriaceae	Bifidobacterium	Bifidobacterium choerinum	0	0	229.216	0	0	1506.18	0	1685.47	1612.12	462.262	0	0	741.423	308.75	0	0	958.805	813.052	823.887	0	0	0	487.034	1111.27	0	0	0	0	0	604.207	0	295.843	1173.35	1321.24	0	313.648	0	0	0	0	0	683.36
MAG1262	Bacteria	Bacteroidota	Bacteroidia	Bacteroidales	Muribaculaceae	Sodaliphilus	Unclassified	0	0	0	409.827	0	0	0	0	0	0	456.231	0	0	0	0	0	0	0	0	0	0	0	0	0	0	0	242.988	17576	0	0	0	0	0	0	0	0	2721.58	0	0	99.9691	0	0
MAG309	Bacteria	Bacillota_A	Clostridia	Lachnospirales	Lachnospiraceae	UBA2868	UBA2868 sp004552595	693.238	262.046	144.771	419.407	364.352	144.752	194.53	105.896	109.184	252.551	662.686	110.754	240.877	0	0	61.2954	266.146	211.318	379.382	0	505.588	0	232.809	130.74	327.635	737.115	437.256	360.983	0	144.68	773.823	0	180.638	59.7247	351.608	0	426.562	89.0871	0	322.005	260.72	443.467
MAG2884	Bacteria	Bacillota	Bacilli	RF39	UBA660	RUG705	Unclassified	1002.34	355.71	243.138	515.171	332.686	403.971	372.211	431.164	254.178	589.822	450.414	174.264	309.888	130.034	0	188.821	563.216	2399.92	215.952	0	1046.8	0	675.531	490.236	76.8712	161.649	320.174	163.643	0	273.087	297.26	137.563	396.775	199.416	718.188	125.146	374.223	184.588	0	0	134.322	199.99
MAG1156	Bacteria	Bacillota_A	Clostridia	Lachnospirales	Lachnospiraceae	UBA2868	UBA2868 sp004552595	381.167	188.98	0	611.651	486.846	180.1	169.185	96.0893	103.631	226.548	1019.5	124.268	226.991	0	0	64.2382	247.993	160.178	361.866	0	401.48	0	212.854	104.131	245.032	566.887	645.679	833.747	0	143.703	614.211	0	148.308	65.579	171.651	0	618.515	38.9772	0	496.568	414.959	424.868
MAG2753	Bacteria	Bacillota_A	Clostridia	TANB77	UBA1234	HGM13618	HGM13618 sp900753975	1050.26	478.793	0	158.719	0	186.712	0	198.867	111.299	0	110.899	368.69	670.827	0	0	333.886	223.481	201.472	160.399	0	758.088	0	0	140.212	1116.99	2466.8	236.045	0	0	250.101	1059.28	0	135.977	89.4404	223.14	0	195.301	0	0	0	378.673	230.258
MAG2652	Bacteria	Bacillota	Bacilli	RF39	UBA660	UBA6448	UBA6448 sp000437315	305.789	888.658	319.585	402.838	284.454	207.511	0	265.887	197.891	0	333.776	563.054	221.709	310.206	98.1159	688.678	272.008	378.171	161.647	0	301.833	206.594	0	219.51	353.073	0	470.803	0	302.834	223.042	433.82	372.349	0	156.913	333.456	277.39	501.635	0	0	0	355.372	199.483
MAG1569	Bacteria	Bacillota_A	Clostridia	Christensenellales	CAG-138	PeH17	PeH17 sp004556165	327.057	0	0	0	0	225.404	62.5954	414.564	554.654	35.2898	69.8693	0	252.526	0	0	80.7668	144.131	60.2403	24.3575	0	134.382	0	40.8022	1165.05	455.154	0	29.2452	78.2236	0	140.1	264.764	0	988.585	266.508	0	0	359.102	467.17	0	285.685	44.9466	32.9923
MAG3631	Bacteria	Bacillota_A	Clostridia	Oscillospirales	Acutalibacteraceae	Fimenecus	Unclassified	0	0	0	12927.2	0	0	0	53.2123	49.8857	0	303.754	0	0	0	0	0	52.7611	0	0	0	0	0	0	0	0	0	5384.52	0	0	0	0	0	0	0	0	0	408.692	0	0	188.641	680.702	0
MAG3066	Bacteria	Bacillota_B	Peptococcia	Peptococcales	Peptococcaceae	UMGS1590	UMGS1590 sp900759105	208.443	95.5986	0	598.037	709.463	74.8254	452.448	27.4748	133.767	202.622	836.589	167.255	156.586	80.8882	99.6029	72.3002	46.2354	184.362	210.387	45.9131	67.2743	103.81	234.177	81.2618	187.653	0	691.188	0	40.6436	227.171	671.265	93.3352	44.2485	218.476	841.374	83.302	155.19	64.9344	1266.87	343.93	116.83	192.587
MAG1578	Bacteria	Bacillota_B	Peptococcia	Peptococcales	Peptococcaceae	UMGS1590	UMGS1590 sp900759105	436.156	118.179	0	328.567	393.269	76.0927	563.021	26.5334	133.154	226.506	456.79	225.438	178.667	102.561	106.292	87.863	45.9951	185.944	237.486	48.2922	115.443	119.179	259.092	85.6416	469.968	0	394.535	0	50.1094	251.441	1481.23	116.435	48.2866	224.84	529.785	112.449	124.26	81.8403	786.893	202.67	109.365	212.416
MAG3820	Bacteria	Bacillota	Bacilli	Bacillales	Planococcaceae	Kurthia	Kurthia intestinigallinarum	0	0	0	0	0	0	0	0	0	50.1198	0	0	0	0	0	0	0	0	0	0	0	0	0	0	0	0	0	0	0	0	0	0	0	0	0	0	0	0	0	0	0	0
MAG1757	Bacteria	Bacillota_A	Clostridia	Lachnospirales	Lachnospiraceae	UBA2868	UBA2868 sp004552595	371.987	179.929	0	416.649	362.599	440.643	149.762	251.835	233.463	407.923	667.035	113.855	371.611	0	0	56.2263	678.097	313.556	567.99	0	375.851	0	385.428	255.683	228.957	565.225	445.597	372.984	0	224.323	609.46	0	390.183	144.61	162.683	0	420.071	34.499	0	313.673	264.374	698.723
MAG4151	Bacteria	Bacillota_A	Clostridia	TANB77	CAG-508	CAG-245	Unclassified	0	0	0	220.944	528.955	356.342	0	184.212	639.6	151.998	383.088	167.187	302.231	0	0	146.653	328.781	532.467	436.503	0	0	355.624	148.799	265.807	0	0	242.394	0	0	705.212	0	0	176.314	997.839	0	0	437.271	0	247.029	2214.03	348.909	363.694
MAG624	Bacteria	Bacillota_A	Clostridia	Oscillospirales	Oscillospiraceae	F23-B02	Unclassified	256.094	0	0	60.6369	86.708	112.655	363.713	136.199	103.971	255.457	44.6927	0	101.554	0	0	0	185.113	464.996	35.7731	0	93.2365	0	259.789	156.286	565.67	1501.19	54.8929	229.674	0	56.3003	394.54	0	147.66	57.3211	593.016	0	0	60.2259	0	179.332	0	53.0124
MAG1820	Bacteria	Bacillota_A	Clostridia	Oscillospirales	Oscillospiraceae	Vescimonas	Vescimonas sp000435555	0	128.672	47.6169	54.2554	40.45	94.1407	291.365	37.0985	98.7958	0	0	135.571	153.021	49.2883	74.8134	71.4147	47.0247	0	105.203	388.416	0	96.4043	0	58.0737	0	0	59.8622	0	0	140.235	451.715	88.6942	37.8748	155.546	240.256	53.5636	202.923	0	403.547	0	347.527	122.469
MAG3574	Bacteria	Bacillota_A	Clostridia	Lachnospirales	Lachnospiraceae	UBA2868	UBA2868 sp004552595	433.567	354.135	60.2985	483.702	419.237	156.579	184.39	93.6065	105.454	265.248	758.3	353.954	269.668	0	0	147.193	264.487	179.279	411.274	0	459.796	0	246.003	120.414	266.705	687.661	500.889	420.515	0	163.279	718.375	0	162.082	67.1227	202.539	0	477.98	53.6464	0	371.429	305.227	486.643
MAG3162	Bacteria	Bacillota	Bacilli	RF39	UBA660	UBA3789	Unclassified	0	0	0	1108.22	0	193.3	0	219.233	147.567	0	422.283	0	0	0	0	0	308.135	0	0	0	0	0	0	0	0	0	781.381	294.544	0	0	0	0	200.936	83.8458	0	0	4223.89	0	0	0	275.75	0
MAG3920	Bacteria	Bacillota	Bacilli	RF39	UBA660	CAG-302	Unclassified	1240.78	0	0	0	0	0	0	0	0	240.268	56.4699	0	0	0	0	0	0	148.356	0	0	3524.48	0	233.28	0	1162.38	1508.85	0	0	0	0	1423.47	0	0	0	2442.49	0	0	48.2108	0	146.913	0	0
MAG655	Bacteria	Bacillota_A	Clostridia	Oscillospirales	Oscillospiraceae	Vescimonas	Vescimonas sp004557655	297.936	183.754	108.094	316.268	133.494	204.231	219.828	171.199	231.296	168.456	209.537	220.24	256.209	0	0	189.339	209.84	119.478	218.47	0	145.983	0	156.37	176.623	339.647	243.329	270.05	217.872	124.131	215.674	295.916	0	173.107	212.842	969.171	0	389.133	0	0	560.868	574.304	220.008
MAG3420	Bacteria	Bacillota_A	Clostridia	Christensenellales	CAG-138	Phil1	Phil1 sp004558525	35.8424	61.413	103.02	0	0	521.337	462.757	367.379	233.047	63.0299	433.156	388.717	423.686	0	0	518.166	323.313	218.863	145.027	0	99.5228	0	49.7252	239.675	756.703	2378.39	28.2625	62.6252	0	235.276	75.9926	0	290.369	135.643	342.378	0	411.719	183.209	0	135.263	138.065	211.144
MAG2254	Bacteria	Pseudomonadota	Gammaproteobacteria	Enterobacterales	Enterobacteriaceae	Escherichia	Escherichia coli	590.608	110.02	155.72	0	0	31.0367	594.889	46.229	31.0252	66.8276	42.5532	77.4568	0	292.04	58.962	24.853	46.819	71.7092	0	160.139	75.3996	101.16	74.2671	27.3743	288.716	382.833	0	1541.06	193.927	0	982.778	360.754	31.1659	21.7649	0	317.484	26.776	115.106	116.298	0	67.1126	0
MAG3986	Bacteria	Bacillota_A	Clostridia	Christensenellales	CAG-138	Phil1	Phil1 sp004558525	26.1654	57.343	113.723	0	0	462.362	555.494	326.374	211.023	58.379	372.416	464.469	426.11	0	0	590.672	285.859	218.675	143.74	0	93.5378	0	48.0104	215.964	787.111	2471.69	26.4736	46.9252	0	233.705	75.231	0	260.967	121.767	263.676	0	417.655	199.214	0	121.092	141.663	207.915
MAG889	Bacteria	Bacillota_A	Clostridia	Oscillospirales	Oscillospiraceae	ER4	ER4 sp016295615	229.602	0	0	0	0	87.8757	183.209	44.9434	43.8433	74.0482	53.0303	0	126.103	0	0	0	61.7398	128.64	54.407	0	303.58	0	77.5202	65.1402	1834.4	3778.15	0	58.1045	0	66.4139	1482.11	0	57.5571	0	234.862	0	212.165	138.554	0	275.356	0	71.054
MAG278	Bacteria	Bacillota_A	Clostridia	Oscillospirales	Oscillospiraceae	Faecousia	Faecousia sp022772525	71.7031	87.6118	618.331	291.719	229.803	744.747	94.1797	190.137	830.903	221.061	70.4443	72.4273	236.113	125.597	230.27	120.888	232.511	86.755	833.7	49.6246	75.735	254.62	309.773	373.555	103.231	84.0842	166.002	129.311	131.831	525.4	104.993	120.789	281.028	1382.89	143.703	123.29	141.095	0	468.42	0	230.214	493.991
MAG1500	Bacteria	Bacillota_A	Clostridia	Clostridiales	Clostridiaceae	Clostridium	Clostridium thermobutyricum	1121.34	0	0	0	0	0	0	0	0	0	0	0	0	0	0	0	0	0	0	0	1405.04	0	0	0	0	102.321	0	0	0	0	1414.55	0	0	0	0	0	0	0	0	0	0	0
MAG1579	Bacteria	Bacillota_A	Clostridia	Lachnospirales	Lachnospiraceae	UBA2868	UBA2868 sp004552595	504.191	189.438	28.2694	441.111	377.887	143.535	228.424	77.0359	89.1723	222.246	683.272	117.848	236.327	0	0	56.2836	238.233	157.848	375.222	0	625.001	0	212.926	96.6728	325.796	894.518	455.213	383.124	0	139.652	900.293	0	141.464	56.0025	302.586	0	434.914	29.156	0	330.015	268.842	436.287
MAG838	Bacteria	Bacillota_B	Peptococcia	Peptococcales	Peptococcaceae	UMGS1590	UMGS1590 sp900759105	235.202	105.123	0	376.771	443.466	129.477	543.023	40.8251	221.736	252.071	511.414	188.423	309.182	86.1193	108.922	74.306	72.9658	224.345	413.528	47.169	76.418	112.462	286.01	125.884	215.719	0	435.281	0	43.7137	435.64	797.545	98.3685	68.2385	382.709	338.382	93.1951	131.345	68.494	866.218	221.425	115.499	373.438
MAG3014	Bacteria	Bacillota_A	Clostridia	Christensenellales	CAG-138	Phil1	Phil1 sp004558525	24.7603	60.4451	121.065	0	0	483.381	476.757	337.879	211.679	56.3448	383.014	492.496	413.216	0	0	608.178	301.064	216.239	144.115	0	96.4366	0	46.6568	221.148	755.675	2421.78	35.8225	51.3614	0	229.5	74.0149	0	268.03	129.182	262.28	0	422.165	184.53	0	209.577	177.279	211.26
MAG954	Bacteria	Bacillota_A	Clostridia	Lachnospirales	Lachnospiraceae	UBA2868	UBA2868 sp004552595	608.078	176.963	0	407.462	353.293	125.967	224.716	67.8637	76.934	202.311	640.177	106.526	211.435	0	0	48.2459	210.184	138.978	330.089	0	583.347	0	191.737	87.7257	410.283	878.365	423.967	345.51	0	126.947	931.044	0	125.17	47.8617	250.963	0	402.817	26.0793	0	316.393	256.3	396.275
MAG2521	Bacteria	Bacillota_A	Clostridia	Lachnospirales	Lachnospiraceae	Blautia_A	Blautia_A obeum	0	50.9749	1256.38	0	0	170.164	0	39.8754	299.4	0	0	71.6649	64.1278	1100.86	515.54	527.51	51.0928	0	280.782	4356.02	0	832.399	0	149.696	0	0	89.9908	0	211.19	237.601	162.271	975.773	66.7821	543.203	0	1078.86	0	0	853.696	0	0	117.054
MAG605	Bacteria	Spirochaetota	Spirochaetia	Treponematales	Treponemataceae	Treponema_D	Treponema_D sp018385415	68.4686	28.0162	0	521.43	229.983	2504.68	194.483	508.103	216.99	0	320.481	69.4206	534.717	0	0	0	3216.23	0	213.238	0	423.897	0	0	179.685	817.464	1946.22	234.419	578.544	0	212.1	66.8247	0	220.137	118.532	150.379	0	0	0	0	0	0	311.203
MAG560	Bacteria	Bacillota_A	Clostridia	Christensenellales	CAG-138	Phil1	Phil1 sp004558525	61.2763	63.5322	103.65	0	0	424.45	470.446	297.616	191.583	54.1848	343.91	401.572	388.681	0	0	507.654	265.254	207.124	135.506	0	118.278	0	43.1828	203.691	872.623	2533.36	24.2638	45.592	0	217.176	79.6664	0	239.215	114.204	277.969	0	428.059	182.139	0	113.581	128.043	197.728
MAG2300	Bacteria	Bacillota_A	Clostridia	Christensenellales	CAG-74	UBA11524	Unclassified	1050.22	283.54	0	42.3662	60.297	135.533	649.219	119.064	278.057	239.404	122.072	87.0711	392.137	0	0	57.524	201.644	260.345	285.486	0	288.404	0	274.593	422.84	438.288	703.524	48.5814	543.454	0	243.501	1062.86	0	479.905	175.32	540.122	0	61.604	48.2179	40.4915	92.3602	87.7174	443.999
MAG934	Bacteria	Bacillota_B	Peptococcia	Peptococcales	Peptococcaceae	UMGS1590	UMGS1590 sp900759105	234.138	98.2017	0	479.351	561.372	82.3285	514.513	27.7431	143.952	236.206	668.551	178.58	173.34	91.8374	120.026	77.6107	44.8896	220.924	243.126	50.0027	74.5848	117.897	268.027	89.956	210.359	0	566.998	0	42.3288	259.674	750.537	101.512	46.548	248.743	316.252	99.5279	226.06	65.6219	1139.06	280.629	148.218	212.375
MAG4100	Bacteria	Bacillota_A	Clostridia	Oscillospirales	Oscillospiraceae	F23-B02	Unclassified	243.739	39.3145	0	36.2332	75.3597	121.508	382.564	160.657	120.59	291.225	31.3033	0	117.562	0	0	0	203.798	526.132	30.1814	0	69.0256	0	300.339	193.463	606.798	1556.02	34.8813	237.744	0	59.72	280.957	0	172.07	62.7035	814.364	0	0	79.0433	0	173.43	0	55.5747
MAG3209	Bacteria	Bacillota_A	Clostridia	Christensenellales	CAG-138	Phil1	Phil1 sp004558525	44.4358	63.828	159.571	0	0	479.445	425.546	338.544	216.912	64.8681	405.54	461.736	385.331	0	0	566.04	297.218	210.627	135.116	0	117.817	0	61.0235	214.48	746.871	2295.07	29.4273	56.2557	0	220.049	81.8222	0	262.044	128.111	450.093	0	409.89	199.814	0	129.321	132.364	196.286
MAG1548	Bacteria	Bacillota_A	Clostridia	Christensenellales	CAG-138	PeH17	PeH17 sp900542285	324.126	141.49	0	162.689	0	117.522	516.718	111.059	150.636	164.166	152.781	216.466	187.549	0	0	244.164	150.219	287.917	114.671	0	397.442	0	202.475	232.064	782.662	490.002	137.389	234.83	0	128.865	525.491	0	228.726	106.963	0	0	263.322	177.372	0	336.302	185.722	147.483
MAG818	Bacteria	Bacillota	Bacilli	RF39	UBA660	CAG-533	CAG-533 sp004563275	298.297	1999.68	1773.71	128.382	67.8436	64.4342	156.671	0	60.6109	0	0	940.694	98.148	0	503.87	2566.75	54.7928	0	125.405	0	349.307	420.126	0	47.2139	273.71	114.695	94.4361	0	450.482	144.825	62.1549	0	0	69.131	0	0	0	649.04	0	361.2	0	68.1561
MAG1936	Bacteria	Bacillota_A	Clostridia	Lachnospirales	Lachnospiraceae	UBA2868	UBA2868 sp004552595	941.364	168.237	0	405.663	349.512	118.185	234.546	66.8966	73.6328	199.857	630.936	103.275	201.166	0	0	52.3911	199.671	135.887	331.969	0	568.917	0	181.929	82.8437	418.97	793.283	426.255	336.088	0	129.05	926.801	0	116.331	52.3739	253.298	0	395.257	26.2038	0	295.12	260.014	389.919
MAG2129	Bacteria	Bacillota_A	Clostridia	Lachnospirales	Lachnospiraceae	Oliverpabstia	Oliverpabstia sp004556655	102.953	0	0	161.332	89.7807	1141.59	129.467	695.635	905.971	851.995	47.0532	0	387.387	0	0	0	494.216	328.267	722.967	0	115.265	0	925.555	409.047	339.153	0	164.891	0	158.286	538.557	100.22	0	446.774	967.412	0	0	184.522	0	0	0	355.521	417.416
MAG472	Bacteria	Spirochaetota	Spirochaetia	Treponematales	Treponemataceae	Treponema_D	Unclassified	71.2905	91.4593	0	262.847	727.883	0	51.0832	0	0	0	357.649	0	0	0	0	72.4375	0	0	0	0	0	0	0	0	76.9534	0	217.267	118.889	0	0	0	0	0	0	0	0	2287.16	0	309.244	95.4722	845.038	0
MAG1891	Bacteria	Bacillota_A	Clostridia	Christensenellales	CAG-138	Phil1	Phil1 sp004558525	24.5312	58.3541	115.647	0	0	476.166	469.912	330.78	211.123	57.2297	375.904	492.485	412.235	0	0	594.822	298.03	208.938	146.879	0	90.7228	0	48.8575	215.781	749.912	2359.15	35.8576	50.7483	0	225.083	73.0588	0	264.049	123.897	260.804	0	404.733	180.451	0	324.461	171.463	202.957
MAG1537	Bacteria	Bacillota_A	Clostridia	Lachnospirales	Lachnospiraceae	UBA2868	UBA2868 sp004552595	360.906	191.363	0	513.597	591.479	149.374	168.769	86.6145	102.896	222.359	794.774	124.322	230.399	0	0	75.1636	228.669	156.206	350.738	0	370.803	0	217.43	107.324	229.572	557.009	554.559	395.974	0	144.81	594.534	0	143.057	76.5235	171.435	0	514.957	41.3035	0	361.363	366.75	420.523
MAG2205	Bacteria	Bacillota_A	Clostridia	TANB77	CAG-508	UMGS1781	UMGS1781 sp900555075	441.815	0	0	0	0	104.284	0	726.659	753.399	0	1249.03	0	236.837	0	0	0	1594.66	0	0	0	747.963	0	0	2061.81	0	755.209	0	0	0	129.045	177.985	0	1722.91	384.473	0	0	64.4282	802.027	0	0	0	0
MAG3769	Bacteria	Bacillota_A	Clostridia	Lachnospirales	Lachnospiraceae	UBA2868	UBA2868 sp004552595	359.196	173.671	0	404.21	373.109	338.043	151.625	201.064	234.289	402.784	649.105	101.073	386.042	0	0	50.2761	608.637	286.287	595.254	0	366.638	0	383.576	227.975	215.176	541.13	428.91	352.339	0	229.045	581.791	0	346.79	129.965	155.359	0	407.448	26.0186	0	317.76	261.021	732.491
MAG3465	Bacteria	Bacillota	Bacilli	Erysipelotrichales	Erysipelotrichaceae	Holdemanella	Holdemanella porci	944.211	148.5	741.408	124.795	394.7	99.3629	207.668	32.1372	178.212	67.2524	27.864	163.634	68.2529	570.486	650.963	275.338	44.4233	0	201.051	1802.12	200.105	758.609	57.8832	99.0487	117.949	75.058	211.031	0	486.563	188.556	926.712	513.523	45.3588	319.819	253.906	555.41	117.071	66.3123	657.214	0	191.852	97.6392
MAG322	Bacteria	Bacillota_A	Clostridia	Christensenellales	CAG-138	Phil1	Phil1 sp004558525	25.5197	63.6092	99.0402	0	0	415.576	397.931	294.005	185.221	52.8369	332.445	384.651	371.33	0	0	496.068	265.425	197.818	129.84	0	104.361	0	45.9318	189.562	814.32	2877.96	24.1702	43.9561	0	203.382	234.153	0	230.02	111.682	270.028	0	403.551	173.066	0	105.662	123.209	185.789
MAG1450	Bacteria	Bacillota_A	Clostridia	Lachnospirales	Lachnospiraceae	UBA2868	UBA2868 sp004552595	494.337	188.399	0	407.513	346.92	139.615	219.078	87.9866	89.5256	221.201	614.713	123.44	216.265	0	0	60.8166	219.527	161.569	345.305	0	591.149	0	218.688	102.783	329.299	789.239	433.768	336.295	0	133.612	909.113	0	140.232	58.1888	898.22	0	387.814	48.9755	0	294.586	255.226	400.674
MAG1399	Bacteria	Bacillota_A	Clostridia	Lachnospirales	Lachnospiraceae	UBA2868	UBA2868 sp004552595	365.457	176.425	0	514.046	749.069	134.776	157.408	76.593	85.2331	221.603	826.533	109.25	232.79	0	0	53.9304	223.494	149.253	362.32	0	384.685	0	210.033	90.7262	231.26	586.6	559.087	420.514	0	140.725	607.601	0	133.05	56.4067	170.089	0	505.193	26.4991	0	371.786	373.99	435.923
MAG2815	Bacteria	Bacillota_B	Peptococcia	Peptococcales	Peptococcaceae	UMGS1590	UMGS1590 sp900759105	231.337	122.74	0	386.679	471.763	86.4976	507.961	33.5846	149.441	229.931	540.127	213.827	183.976	164.577	250.176	96.0637	52.3672	199.996	255.261	152.349	74.296	208.334	258.419	91.7073	218.122	0	459.242	0	61.94	266.232	791.866	174.574	49.7581	254.028	751.127	171.288	138.452	80.2332	888.725	236.833	118.336	223.517
MAG62	Bacteria	Bacillota_A	Clostridia	Lachnospirales	Lachnospiraceae	UBA2868	UBA2868 sp004552595	333.466	166.68	0	383.284	362.995	391.253	136.073	227.683	241.111	417.054	620.233	100.8	375.75	0	0	46.0342	747.376	297.824	577.49	0	338.42	0	401.418	256.426	197.883	508.777	409.54	333.734	0	226.123	546.246	0	422.507	142.018	168.86	0	391.347	24.6891	0	288.867	242.087	708.833
MAG979	Bacteria	Bacillota_A	Clostridia	Peptostreptococcales	Anaerovoracaceae	RGIG7111	RGIG7111 sp945873875	134.144	0	0	0	0	710.511	0	839.44	682.607	59.9327	2451.38	0	94.4195	0	0	0	1017.51	425.378	0	0	199.853	0	0	1014.82	0	0	0	0	0	68.6058	0	0	1057.08	327.744	0	0	215.92	2603.04	0	0	137.845	0
MAG3471	Bacteria	Bacillota_A	Clostridia	Lachnospirales	Lachnospiraceae	Agathobacter	Unclassified	218.196	154.989	162.99	572.147	623.381	137.143	162.863	85.7394	142.833	203.44	450.459	216.681	102.621	171.406	158.422	177.492	124.15	98.5658	148.491	290.373	179.229	247.802	217.623	108.88	196.59	261.162	667.783	203.599	238.534	118.629	255.193	155.126	115.637	179.436	0	168.35	430.862	76.0452	990.014	178.43	350.823	148.558
MAG1240	Bacteria	Bacillota_A	Clostridia	Peptostreptococcales	Anaerovoracaceae	CAG-238	CAG-238 sp945644815	986.738	90.5775	0	0	0	212.449	897.371	199.153	342.553	368.22	191.236	0	255.948	0	0	0	517.763	320.313	173.668	0	743.18	0	273.14	527.075	354.88	970.208	72.3429	131.423	0	133.883	326	0	607.268	168.023	228.452	0	136.844	117.575	0	0	0	334.727
MAG2358	Bacteria	Bacillota_A	Clostridia	Christensenellales	CAG-138	Phil1	Phil1 sp004558525	27.5509	148.26	111.558	0	0	426.409	427.149	291.313	192.282	52.0514	334.141	418.032	373.017	0	0	508.373	265.975	205.928	137.196	0	126.134	0	45.7887	193.194	828.366	2442.11	0	41.2255	0	209.026	90.6794	0	238.335	112.437	322.536	0	429.221	177.027	0	105.654	126.792	191.293
MAG3120	Bacteria	Bacillota_A	Clostridia	Peptostreptococcales	Anaerovoracaceae	Lentihominibacter	Lentihominibacter sp022775805	863.511	349.88	44.5315	360.368	56.4993	258.476	141.482	146.411	241.706	247.951	441.363	291.557	144.401	0	0	95.3453	161.168	436.023	213.656	0	155.49	35.4704	205.25	324.814	426.929	113.11	476.904	337.427	76.1677	86.9679	317.986	0	321.957	150.475	393.228	0	439.957	666.519	58.4959	80.2703	273.895	429.344
MAG3254	Bacteria	Bacillota_A	Clostridia	Lachnospirales	Lachnospiraceae	UBA2868	UBA2868 sp004552595	364.091	175.8	0	916.464	472.369	135.267	158.527	70.3143	83.628	212.282	1015.85	107.721	219.616	0	0	49.1057	208.526	147.182	349.737	0	384.699	0	206.151	91.8298	235.284	569.653	770.353	486.795	0	133.106	622.506	0	126.904	54.1817	166.59	0	528.69	28.9442	0	417.543	398.294	415.057
MAG3461	Bacteria	Bacillota_A	Clostridia	Lachnospirales	Lachnospiraceae	UBA2868	UBA2868 sp004552595	541.625	174.537	0	416.185	366.358	135.33	433.507	70.947	85.949	198.671	637.353	106.013	228.832	0	0	54.7386	213.576	143.256	360.271	0	525.928	0	195.962	89.7172	324.252	751.937	443.25	346.621	0	136.369	812.617	0	124.61	59.7704	217.385	0	401.663	26.2009	0	317.674	259.378	422.014
MAG2087	Bacteria	Bacteroidota	Bacteroidia	Bacteroidales	W3P20-009	CALYZD01	CALYZD01 sp945607565	60.4573	0	0	0	0	0	0	0	0	0	0	0	0	0	0	0	0	0	0	0	984.977	0	0	0	1894.31	1077.58	0	378.872	0	0	0	0	0	0	0	0	0	0	0	8602.68	0	0
MAG2767	Bacteria	Bacillota_B	Peptococcia	Peptococcales	Peptococcaceae	UMGS1590	UMGS1590 sp900759105	322.501	108.689	0	348.692	402.244	79.3291	570.987	27.5106	131.094	215.008	474.751	202.209	173.005	91.0472	102.115	80.0724	47.899	188.047	234.698	46.1784	102.37	108.991	250.433	85.2848	319.701	0	404.409	0	45.1856	247.467	1173.84	105.887	43.4527	227.265	505.299	94.9202	124.132	73.7516	814.941	210.366	109.019	204.955
MAG1885	Bacteria	Bacillota	Bacilli	Erysipelotrichales	Erysipelotrichaceae	Holdemanella	Holdemanella porci	262.858	216.811	878.093	189.058	367.875	114.625	165.141	58.5712	160.61	86.6605	31.2843	218.514	66.4419	686.596	738.255	397.515	62.1735	0	187.445	2010.88	194.512	871.807	82.0951	91.4383	82.4664	56.512	224.955	0	761.835	172.309	501.44	609.049	47.9969	277.193	160.535	657.603	99.1363	83.2699	617.944	0	196.265	95.3284
MAG3313	Bacteria	Actinomycetota	Actinomycetia	Actinomycetales	Bifidobacteriaceae	Bifidobacterium	Bifidobacterium choerinum	0	0	147.735	0	0	1373.93	0	1547.49	1492.14	428.585	0	0	714.921	300.302	0	0	870.879	770.209	781.116	0	0	0	452.973	991.733	0	0	0	0	0	580.162	0	284.611	1054.59	1216.17	0	449.412	0	0	0	0	0	647.045
MAG3118	Bacteria	Bacillota_A	Clostridia	Christensenellales	CAG-74	HGM11604	HGM11604 sp900769875	0	0	0	0	0	76.8571	0	61.8299	81.7444	0	64.1004	0	0	0	0	0	0	0	0	0	0	0	0	0	0	304.074	0	61.8174	0	0	0	0	0	0	0	0	1001.36	0	0	0	2289.84	0
MAG3255	Bacteria	Bacillota_A	Clostridia	Christensenellales	CAG-138	PeH17	PeH17 sp004556165	235.463	0	0	0	0	209.823	26.0537	381.214	507.054	0	49.3039	0	220.948	0	0	69.7852	123.196	39.3509	19.717	0	209.584	0	0	1079.29	421.708	0	0	52.1447	0	123.564	236.29	0	909.322	246.566	0	0	293.077	431.692	0	227.589	25.3736	21.9877
MAG2556	Bacteria	Spirochaetota	Spirochaetia	Treponematales	Treponemataceae	Treponema_D	Treponema_D sp022773305	128.522	83.367	0	262.027	392.568	0	246.165	0	0	0	127.795	39.708	0	0	0	60.6278	0	0	0	0	86.1028	0	0	0	156.286	199.025	169.616	105.8	0	0	107.523	0	0	0	0	0	67.6409	0	0	102.293	7874.2	0
MAG657	Bacteria	Bacillota_A	Clostridia	Lachnospirales	Lachnospiraceae	CAG-95	Unclassified	556.829	289.451	0	0	0	119.615	989.154	90.5355	101.898	326.554	252.882	0	255.38	0	0	0	197.733	251.014	215.491	0	640.941	0	307.068	130.833	468.327	898.951	68.7571	205.784	0	157.084	552.293	0	125.146	92.7918	916.365	0	172.032	59.9419	0	153.877	87.3741	134.93
MAG39	Bacteria	Patescibacteria	Saccharimonadia	Saccharimonadales	Nanosyncoccaceae	UBA2834	UBA2834 sp004561445	0	202.287	627.71	786.913	1316.82	145.04	0	138.646	216.801	0	1032.36	447.749	140.149	537.968	320.007	347.563	84.2782	0	159.445	0	0	354.187	0	93.6453	0	0	498.32	218.76	251.761	120.866	73.7518	557.44	320.018	94.2874	0	627.398	565.761	0	1091.42	313.205	265.249	131.533
MAG2945	Bacteria	Bacillota_A	Clostridia	Oscillospirales	Oscillospiraceae	Faecousia	Unclassified	120.331	0	0	10144.9	256.935	197.154	117.943	108.157	124.602	294.822	298.207	0	0	0	0	0	108.314	87.2392	109.248	0	130.103	0	442.609	119.662	212.495	212.196	3245.45	163.708	0	0	173.343	0	163.71	86.0984	0	0	671.333	0	203.464	139.052	287.878	107.675
MAG1665	Bacteria	Bacillota_A	Clostridia	Peptostreptococcales	Anaerovoracaceae	Lentihominibacter	Lentihominibacter sp022775805	692.679	275.797	0	193.323	65.5354	219.056	270.773	128.449	195.937	212.416	333.294	136.657	129.621	0	0	60.4014	153.022	369.688	170.714	0	519.183	0	180.601	272.809	460.859	255.579	249.6	312.603	41.4748	76.1683	313.947	0	278.108	125.198	1138.03	0	426.747	402.036	47.4035	100.806	252.111	281.387
MAG771	Bacteria	Bacillota_A	Clostridia	Peptostreptococcales	Anaerovoracaceae	RGIG7111	RGIG7111 sp945873875	190.317	0	0	0	0	481.131	0	558.803	426.949	42.214	2058.7	0	58.7247	0	0	0	668.043	281.334	0	0	308.41	0	0	621.797	39.5011	33.5697	0	0	0	41.9815	0	0	644.546	201.81	0	0	1102.67	494.237	0	0	656.181	0
MAG2094	Bacteria	Bacillota_A	Clostridia	Peptostreptococcales	Anaerovoracaceae	Lentihominibacter	Lentihominibacter sp022775805	729.168	349.183	0	199.183	58.1594	301.047	204.402	161.932	257.442	296.457	416.406	140.825	144.52	0	0	50.506	179.092	479.362	209.012	0	260.341	0	259.029	356.101	320.004	113.075	278.7	382.522	36.1794	86.4491	289.584	0	365.034	152.116	912.332	0	521.739	514.883	44.753	88.0623	359.666	359.454
MAG1393	Bacteria	Bacillota_A	Clostridia	Lachnospirales	Lachnospiraceae	UBA2882	Unclassified	505.16	169.277	0	233.56	126.686	95.7883	183.008	71.7314	97.0859	124.443	202.588	152.568	142.914	0	0	56.1041	113.014	108.146	150.672	0	674.895	0	115.859	95.502	816.428	791.036	191.25	404.55	0	104.359	754.682	0	104.602	88.0334	446.26	0	437.546	95.5267	113.423	428.587	358.598	159.417
MAG865	Bacteria	Bacillota_B	Peptococcia	Peptococcales	Peptococcaceae	UMGS1590	UMGS1590 sp900759105	224.51	92.4921	0	440.056	546.548	81.0135	452.663	28.8594	131.684	215.43	614.634	165.836	164.801	88.7448	107.333	70.0856	48.055	196.555	229.544	47.0895	82.9568	103.409	248.936	85.4642	202.95	0	515.13	0	36.4861	242.975	694.171	97.3409	47.5089	227.121	802.274	95.1056	188.75	62.406	1042.91	276.037	158.067	204.882
MAG3572	Bacteria	Bacillota_A	Clostridia	Lachnospirales	Lachnospiraceae	UBA2868	UBA2868 sp004552595	483.801	173.352	0	403.045	366.304	122.918	204.414	67.0025	75.8772	214.03	643.375	105.897	214.399	0	0	47.7831	204.146	143.313	352.744	0	534.914	0	209.971	87.6772	322.842	1500.17	416.566	333.443	0	131.239	848.509	0	122.53	47.3207	242.39	0	399.694	23.4426	0	292.524	256.375	413.531
MAG3479	Bacteria	Bacillota_A	Clostridia	Lachnospirales	Lachnospiraceae	UBA2868	UBA2868 sp004552595	358.616	167.628	0	522.05	419.643	126.737	148.179	69.8004	78.2026	206.394	888.551	98.7995	216.818	0	0	45.1362	209.08	140.868	343.805	0	372.924	0	198.264	88.3045	240.122	574.362	542.394	486.808	0	131.482	582.29	0	125.389	48.6366	160.099	0	816.921	26.7856	0	393.97	403.997	411.499
MAG1633	Bacteria	Actinomycetota	Actinomycetia	Actinomycetales	Bifidobacteriaceae	Bifidobacterium	Bifidobacterium choerinum	0	0	127.502	0	0	1343.68	0	1485.12	1457.34	428.948	0	0	722.236	433.7	0	0	851.736	777.258	797.577	0	0	0	447.114	966.321	0	0	0	0	0	577.682	0	288.487	1010.73	1197.77	0	318.923	0	0	0	0	0	650.401
MAG3538	Bacteria	Bacillota_A	Clostridia	Christensenellales	CAG-138	Phil1	Phil1 sp004558525	0	51.8884	99.3328	0	0	636.787	381.262	427.356	251.157	69.5357	292.959	400.62	722.849	0	0	499.883	409.683	297.122	262.879	0	77.4044	0	51.8451	248.963	626.47	1912.24	0	39.1363	0	392.072	65.7069	0	305.951	157.295	215.168	0	331.054	157.027	0	100.174	114.254	338.37
MAG1349	Bacteria	Bacillota	Bacilli	Lactobacillales	Lactobacillaceae	Paucilactobacillus	Paucilactobacillus nenjiangensis	0	0	0	0	0	819.389	0	2029.89	2042.11	89.4261	0	0	472.03	0	0	0	1903.15	73.9178	505.058	0	0	0	74.8967	583.58	0	0	0	0	0	1877.19	0	0	873.526	2016.72	0	0	0	0	0	0	0	612.499
MAG498	Bacteria	Bacillota_A	Clostridia	Oscillospirales	Oscillospiraceae	Faecousia	Unclassified	105.111	47.5367	0	1484.45	1575.57	164.489	193.505	72.0342	86.914	185.151	428.285	37.5851	0	0	0	0	48.6547	0	68.6561	0	260.768	0	266.075	52.9202	106.709	126.54	1206.65	115.71	0	0	176.633	0	76.2694	56.4161	324.036	0	909.048	30.2956	493.887	0	854.702	68.5528
MAG4143	Bacteria	Bacillota_A	Clostridia	Peptostreptococcales	Anaerovoracaceae	Lentihominibacter	Lentihominibacter sp022775805	776.06	371.846	44.3056	286.367	58.5902	273.885	161.669	153.616	251.634	270.148	417.029	217.871	145.68	0	0	77.3836	171.102	462.482	220.138	0	173.736	0	222.52	343.28	366.696	100.823	389.303	353.025	64.7293	83.9741	292.214	0	353.372	156.768	407.038	0	468.418	609.182	54.8354	70.6725	307.699	395.056
MAG2962	Bacteria	Bacillota_A	Clostridia	Lachnospirales	Lachnospiraceae	CAG-95	Unclassified	470.665	253.507	0	0	0	86.2983	656.981	68.927	77.0979	252.026	925.743	0	243.752	0	0	0	163.336	176.303	182.87	0	687.289	0	232.738	103.673	603.134	899.958	0	202.324	0	122.445	432.008	0	107.769	57.3828	777.44	0	163.539	62.5313	0	155.885	0	112.823
MAG2525	Bacteria	Bacillota_B	Peptococcia	Peptococcales	Peptococcaceae	UMGS1590	UMGS1590 sp900759105	197.807	92.5743	0	426.503	510.243	74.9385	455.224	25.7557	127.898	215.669	599.491	157.81	159.658	82.4235	102.078	68.1768	44.6396	189.555	220.696	44.9112	71.1109	100.631	237.87	80.3065	193.499	0	504.731	0	38.5037	232.724	695.318	92.274	43.7794	223.919	1266.96	88.7251	179.788	62.5297	1026.14	306.049	148.249	189.896
MAG3548	Bacteria	Bacillota_A	Clostridia	Peptostreptococcales	Anaerovoracaceae	RGIG9096	Unclassified	733.142	125.719	0	621.876	348.867	309.326	215.513	230.664	290.161	1191.5	60.2451	351.205	239.564	0	0	0	188.462	859.228	287.99	0	722.114	0	1252.35	326.841	233.784	0	606.366	0	0	147.014	576.096	0	382.122	187.708	0	0	106.61	133.801	0	0	103.433	325.903
MAG1457	Bacteria	Bacillota_A	Clostridia	Oscillospirales	Oscillospiraceae	Limivicinus	Limivicinus sp022782265	42.1489	350.74	65.5366	134.251	736.93	60.0875	603.69	82.1395	118.85	46.6108	85.3338	345.208	111.683	43.2175	0	333.239	221.905	61.336	57.4559	0	587.42	59.7417	50.9102	198.415	317.607	1029.32	168.991	652.493	0	58.315	295.675	45.5403	201.356	64.5189	637.034	0	570.327	40.2332	284.036	355.367	44.5099	56.0535
MAG2355	Bacteria	Bacillota_A	Clostridia	Peptostreptococcales	Anaerovoracaceae	Lentihominibacter	Lentihominibacter sp022775805	750.4	332.055	0	197.705	58.716	291.463	212.214	160.889	254.553	302.503	387.989	138.293	146.853	0	0	53.9897	175.339	506.842	209.452	0	267.363	0	251.196	352.894	312.41	114.87	276.596	383.159	37.0475	86.9836	287.879	0	364.757	151.105	464.085	0	523.578	490.863	47.6359	71.0586	340.168	362.108
MAG2978	Bacteria	Bacillota_A	Clostridia	Lachnospirales	Lachnospiraceae	RGIG8767	Unclassified	573.815	88.7942	0	117.377	81.6329	77.0723	187.179	57.469	81.7641	102.111	136.635	0	99.8374	0	0	0	102.259	87.0725	122.42	0	846.723	0	104.479	84.1699	1238.72	1361.84	124.542	161.452	0	75.8912	536.099	0	98.8875	76.8715	464.449	0	272.249	76.3745	0	205.596	108.477	133.873
MAG2735	Bacteria	Bacillota_A	Clostridia	Oscillospirales	Ruminococcaceae	Firm-04	Firm-04 sp016296505	0	0	0	0	0	0	0	0	0	0	0	0	0	0	0	0	0	0	0	0	0	0	0	0	0	0	0	0	0	0	0	0	0	0	0	0	0	0	0	0	0	0
MAG811	Bacteria	Bacillota_A	Clostridia	Peptostreptococcales	Anaerovoracaceae	Lentihominibacter	Lentihominibacter sp022775805	809.591	310.365	43.2038	355.756	70.3733	249.962	124.571	145.823	234.958	223.82	470.861	237.237	132.177	0	0	78.0505	153.543	416.163	208.327	0	146.771	0	192.908	317.215	413.75	105.881	483.503	333.679	93.2479	82.4672	302.786	0	319.385	144.251	397.561	0	434.59	577.967	58.1423	85.0073	282.308	391.167
MAG1378	Bacteria	Bacillota_A	Clostridia	Peptostreptococcales	Anaerovoracaceae	Lentihominibacter	Lentihominibacter sp022775805	541.992	277.528	0	220.419	90.0498	284.553	212.943	157.481	259.263	272.443	312.321	173.003	273.379	0	0	109.976	212.165	408.08	351.816	0	227.636	0	249.598	319.069	347.851	214.753	264.166	376.731	69.4528	181.972	264.78	0	324.169	192	347.685	0	446.095	354.916	107.259	201.506	299.212	529.65
MAG3370	Bacteria	Bacillota	Bacilli	Erysipelotrichales	Erysipelotrichaceae	Holdemanella	Holdemanella porci	260.913	268.201	892.428	120.612	382.667	81.6693	138.036	0	144.067	56.3106	20.968	205.664	54.0531	697.715	762.875	355.538	38.1248	0	163.945	2182.85	135.243	871.234	45.7027	77.7468	69.1451	42.7837	203.793	0	602.455	152.947	540.113	632.852	35.6332	257.273	174.666	675.963	103.777	75.2301	608.057	0	178.829	79.2637
MAG136	Bacteria	Bacillota	Bacilli	RF39	UBA660	RUG705	Unclassified	3224.69	410.965	207.539	435.958	507.526	515.087	0	486.417	194.762	104.75	576.291	0	87.6888	0	0	0	646.195	619.076	0	0	1398.12	0	120.656	322.839	156.995	383.851	227.656	219.48	0	79.3235	821.494	0	341.469	107.664	155.602	0	538.806	229.879	0	0	101.681	38.5054
MAG501	Bacteria	Bacillota_A	Clostridia	Peptostreptococcales	Anaerovoracaceae	Lentihominibacter	Lentihominibacter sp022775805	749.578	305.353	0	207.234	52.0951	393.488	163.099	216.145	344.497	335.344	378.462	140.721	165.521	0	0	51.6938	237.846	709.679	242.785	0	175.632	0	273.669	481.149	289.982	87.167	290.124	360.087	39.9684	100.086	250.384	0	494.337	213.251	414.777	0	462.712	488.43	49.8352	58.696	301.003	438.979
MAG549	Bacteria	Bacillota_A	Clostridia	Christensenellales	CAG-138	Phil1	Phil1 sp004558525	0	65.3902	106.028	0	0	409.541	425.09	291.358	187.739	49.3501	360.536	395.113	365.662	0	0	505.993	252.977	193.195	127.343	0	89.0674	0	45.0249	191.666	704.613	2204.4	23.3607	44.6871	0	206.792	73.4055	0	227.174	106.755	265.18	0	611.967	169.652	0	108.677	127.111	182.331
MAG1619	Bacteria	Bacillota_A	Clostridia	Peptostreptococcales	Anaerovoracaceae	Lentihominibacter	Lentihominibacter sp022775805	680.259	348.453	81.2718	240.609	94.3401	282.151	173.684	152.984	253.785	273.966	381.11	196.115	147.11	0	0	92.9362	159.196	445.026	225.736	0	178.776	111.283	223.834	326.675	305.944	102.269	320.955	332.291	131.834	98.7036	279.153	0	325.133	199.689	403.728	0	473.239	528.644	152.947	68.1027	330.449	373.208
MAG4081	Bacteria	Bacillota_A	Clostridia	Oscillospirales	Oscillospiraceae	Faecousia	Faecousia sp016296045	204.81	551.136	77.6703	101.3	0	156.219	172.765	183.209	284.144	115.617	123.894	437.05	295.249	0	0	476.278	245.098	192.458	162.69	0	254.12	0	109.601	419.309	657.4	566.75	94.0978	243.228	0	226.238	285.704	0	432.066	173.316	413.557	0	321.476	309.378	0	280.335	125.692	140.928
MAG1117	Bacteria	Pseudomonadota	Gammaproteobacteria	Enterobacterales	Enterobacteriaceae	Escherichia	Escherichia coli	790.873	146.787	155.76	0	0	32.141	604.475	48.626	35.388	75.6781	477.853	81.4416	0	295.073	57.7425	24.3177	50.5715	78.0695	0	161.705	74.6972	101.646	85.5248	31.3711	312.757	441.898	0	1572.56	217.427	0	1036.65	364.584	34.5246	25.3112	0	323.096	28.9201	133.857	142.59	0	71.8386	0
MAG3976	Bacteria	Bacillota_A	Clostridia	Oscillospirales	Acutalibacteraceae	CAG-177	CAG-177 sp900770255	0	0	0	0	0	169.58	0	1108.08	1566.44	82.2082	0	0	421.308	0	0	0	1347.38	1693.59	173.769	0	95.1144	0	0	3404.37	163.545	166.824	0	0	0	255.15	0	0	4317.18	524.053	0	0	0	191.423	0	0	0	175.452
MAG2229	Bacteria	Bacillota_A	Clostridia	Lachnospirales	Lachnospiraceae	RGIG8767	RGIG8767 sp016294075	355.297	0	0	0	0	0	95.794	0	0	0	73.8326	0	0	0	0	0	0	0	0	0	1145.63	0	0	0	774.954	1953.39	0	103.879	0	0	151.258	0	0	0	450.39	0	306.906	64.4631	0	0	0	0
MAG1682	Bacteria	Actinomycetota	Actinomycetia	Mycobacteriales	Mycobacteriaceae	Corynebacterium	Corynebacterium sp012837295	0	0	0	582.312	110.135	799.929	0	786.775	1526.31	54.3285	180.422	0	152.887	0	0	0	518.284	0	211.03	0	0	0	0	946.389	0	0	561.686	48.1949	0	196.217	31.8255	0	1152.88	1053.77	0	0	379.09	0	33.8676	96.458	440.348	241.933
MAG967	Bacteria	Pseudomonadota	Gammaproteobacteria	Enterobacterales	Enterobacteriaceae	Escherichia	Escherichia coli	540.199	186.201	130.176	0	0	23.887	658.707	37.1309	27.8032	75.5622	27.1342	69.4832	0	180.146	0	0	39.3861	96.8341	0	75.8107	112.801	59.3721	84.5515	29.1007	634.861	543.163	0	806.01	111.952	0	1226.46	226.986	30.1627	0	231.156	196.694	25.4651	123.155	127.186	0	53.8203	0
MAG2239	Bacteria	Bacillota_B	Peptococcia	Peptococcales	Peptococcaceae	UMGS1590	UMGS1590 sp900759105	248.714	209.632	29.8681	336.859	410.592	74.8555	511.198	26.2274	130.725	213.672	475.636	294.743	171.23	146.398	129.555	118.977	45.4289	182.612	224.681	60.8105	77.9872	146.456	243.72	83.0235	241.621	0	407.791	0	71.8197	235.909	904.719	159.593	45.4284	220.96	624.327	152.716	119.951	108.022	797.868	208.216	105.81	201.676
MAG3210	Bacteria	Bacteroidota	Bacteroidia	Bacteroidales	Bacteroidaceae	Prevotella	Prevotella sp002251295	200.872	223.688	0	76.6065	83.367	451.29	270.403	523.276	460.246	351.973	47.1873	289.558	461.824	0	0	116.039	542.732	222.784	257.583	118.315	114.339	81.9322	351.336	262.472	148.897	198.756	77.1314	375.147	81.1611	314.508	295.88	64.8598	338.316	269.681	2155.6	0	96.6995	120.669	115.376	646.73	192.585	263.013
MAG308	Bacteria	Bacillota_A	Clostridia	Peptostreptococcales	Anaerovoracaceae	Lentihominibacter	Lentihominibacter sp022775805	692.517	360.135	0	238.975	93.3314	281.735	178.791	150.345	235.237	286.772	403.242	150.018	139.278	0	0	54.9861	163.455	470.298	202.999	0	200.125	0	236.718	334.438	291.101	90.1542	315.146	376.354	43.684	83.006	265.771	0	344.697	145.173	434.436	0	587.082	514.313	58.2041	65.395	400.843	360.499
MAG2628	Bacteria	Bacillota_A	Clostridia	Peptostreptococcales	Anaerovoracaceae	Lentihominibacter	Lentihominibacter sp022775805	577.081	278.755	0	217.411	89.1353	283.279	233.647	159.055	253.488	264.595	333.084	160.506	248.792	0	0	88.1319	185.522	428.083	283.141	0	247.496	0	230.073	307.972	342.912	246.146	259.829	385.303	101.835	139.771	267.61	0	315.483	191.883	486.96	0	467.689	401.319	86.2676	188.427	331.722	459.292
MAG1377	Bacteria	Cyanobacteriota	Vampirovibrionia	Gastranaerophilales	Gastranaerophilaceae	CAG-196	Unclassified	206.615	343.193	355.706	537.925	417.772	353.928	0	215.663	167.722	132.257	483.532	350.524	73.9458	0	0	297.014	207.59	109.571	47.9816	336.057	0	384.41	129.405	111.245	61.1065	0	555.284	115.18	498.641	66.1205	198.037	0	188.064	0	0	0	0	0	542.63	112.012	310.883	59.6567
MAG3425	Bacteria	Bacillota	Bacilli	Erysipelotrichales	Erysipelotrichaceae	Holdemanella	Holdemanella porci	279.458	149.715	711.375	179.845	543.32	90.1634	152.382	30.5506	154.854	68.2275	30.811	171.6	77.7002	548.604	623.958	270.08	49.4489	0	182.473	1735.29	142.454	731.014	54.6145	92.8128	76.2481	42.3038	301.52	0	473.649	175.722	555.437	489.196	41.1586	283.333	177.378	536.89	151.336	63.8046	719.367	0	367.152	95.913
MAG1363	Bacteria	Bacillota	Bacilli	Lactobacillales	Streptococcaceae	Lactococcus_A	Unclassified	0	0	0	0	0	1427.62	0	3566.07	2669.2	124.97	0	0	244.965	0	0	0	2601.34	66.0942	73.9212	0	0	0	88.2285	813.505	0	0	0	0	0	512.901	0	0	1388.95	1670.25	0	0	0	0	0	0	0	88.8127
MAG7	Bacteria	Bacillota	Bacilli	RF39	UBA660	RUG705	Unclassified	950.374	433.785	174.418	337.439	365.313	567.014	0	576.598	294.781	569.965	432.52	0	259.319	0	0	0	784.541	3039.76	145.349	0	634.854	0	713.395	651.165	140.824	204.447	179.073	317.578	0	211.208	249.197	0	491.824	207.791	0	0	483.556	296.835	0	0	88.2538	170.095
MAG2846	Bacteria	Bacillota	Bacilli	Lactobacillales	Lactobacillaceae	Levilactobacillus	Levilactobacillus brevis	170.658	0	0	0	0	361.167	0	559.445	586.101	214.688	0	0	215.873	0	0	0	462.734	0	274.657	0	0	0	218.955	331.171	102.109	0	0	0	0	346.297	182.8	0	319.817	517.08	158.095	0	0	0	0	0	0	234.843
MAG3564	Bacteria	Bacillota_A	Clostridia	Oscillospirales	Acutalibacteraceae	CAG-177	CAG-177 sp003514385	58.5553	29.7968	0	78.5139	41.5859	43.5191	191.361	43.9158	63.4988	212.912	0	82.8836	118.704	0	0	95.8032	48.3786	72.9779	97.1292	89.4361	0	0	208.337	88.2412	361.492	139.793	64.1695	441.773	0	79.2225	268.738	0	112.612	49.7129	329.61	0	0	0	0	12631.6	59.6067	96.7949
MAG3971	Bacteria	Bacillota_A	Clostridia	Lachnospirales	Lachnospiraceae	UBA2868	UBA2868 sp004552595	396.48	239.164	31.2493	437.738	380.623	136.98	187.507	74.4289	83.2385	226.244	703.812	142.97	234.606	0	0	64.8872	220.419	153.211	370.751	0	435.001	0	206.95	93.5281	270.667	632.622	462.416	381.45	0	142.704	641.384	0	132.647	54.7771	195.684	0	424.525	41.3302	0	333.785	268.406	440.808
MAG3935	Bacteria	Spirochaetota	Spirochaetia	Treponematales	Treponemataceae	Treponema_D	Treponema_D sp016294035	0	0	0	0	0	910.453	0	431.18	211.814	1435.15	0	0	1572.25	0	0	0	4017.19	1052	934.674	0	0	0	1396.77	200.296	0	0	0	0	0	814.8	0	0	231.575	171.573	0	0	73.0677	0	0	0	72.9457	326.691
MAG4035	Bacteria	Bacillota_A	Clostridia	Lachnospirales	Lachnospiraceae	Bariatricus	Unclassified	619.575	60.8292	87.1427	47.2685	0	160.278	44.5934	47.9388	260.01	72.303	0	114.584	167.141	0	0	249.491	53.0332	103.951	485.507	0	115.607	59.5383	67.4755	143.895	454.387	373.838	51.975	0	241.093	332.494	1133.18	0	77.2046	372.324	520.197	0	48.0722	0	462.35	128.285	87.8365	267.111
MAG1261	Bacteria	Bacillota	Bacilli	RF39	UBA660	CAG-628	CAG-628 sp003524085	0	238.935	286.552	323.351	249.495	322.583	0	296.588	355.112	0	0	408.62	2217.14	328.515	227.59	562.244	472.671	0	1306.16	0	0	131.573	0	289.351	0	0	243.685	0	345.765	1907.65	0	386.314	256.25	393.9	0	318.497	142.463	0	0	51.5108	125.719	1187.49
MAG3134	Bacteria	Bacillota_A	Clostridia	Peptostreptococcales	Anaerovoracaceae	Lentihominibacter	Lentihominibacter sp022775805	737.728	312.28	40.5089	330.028	85.789	264.517	169.224	152.446	241.308	251.271	417.156	192.274	130.443	0	0	67.3951	169.716	449.248	194.054	0	170.982	0	208.367	333.273	325.593	92.4589	386.712	347.095	65.1718	80.4314	270.43	0	340.633	145.15	382.333	0	522.163	526.081	171.639	83.4178	299.434	346.687
MAG1158	Bacteria	Bacillota_A	Clostridia	Christensenellales	CAG-138	SFDB01	SFDB01 sp004558825	43.6108	26.6201	0	0	0	0	0	0	0	0	74.1248	67.0499	46.7361	0	0	23.0388	0	0	0	0	481.855	0	0	0	3262.47	529.418	0	0	0	24.1927	0	0	0	0	0	0	463.42	49.5733	0	0	0	0
MAG2049	Bacteria	Bacillota_A	Clostridia	Peptostreptococcales	Anaerovoracaceae	Lentihominibacter	Lentihominibacter sp022775805	799.16	336.513	53.6229	320.785	52.5065	244.305	135.902	128.018	222.793	222.867	392.45	287.984	132.091	0	0	161.133	151.764	405.618	202.151	0	145.339	37.4506	193.179	307.746	391.323	99.4872	420.634	305.391	70.9789	82.5887	291.125	0	306.145	138.713	366.791	0	396.898	632.812	52.7797	74.8702	258.309	378.948
MAG3573	Bacteria	Bacillota_A	Clostridia	TANB77	CAG-465	CALXJE01	Unclassified	10393.1	0	37.6983	877.198	0	22.2203	0	0	0	0	307.6	0	0	0	0	91.8578	0	0	0	0	641.835	0	0	0	71.7583	452.821	532.571	0	0	0	1567.87	0	0	0	265.327	0	962.607	0	0	0	405.951	0
MAG1004	Bacteria	Bacillota_A	Clostridia	Peptostreptococcales	Anaerovoracaceae	Lentihominibacter	Lentihominibacter sp022775805	660.017	299.375	0	206.477	54.3052	291.822	218.473	165.18	262.584	287.483	336.413	156.408	169.186	0	0	61.4098	182.976	497.621	244.787	0	187.665	0	242.294	351.537	348.984	143.53	291.124	391.464	38.0081	108.1	277.968	0	364.554	176.723	380.822	0	448.316	448.194	76.0622	113.261	291.741	433.071
MAG2384	Bacteria	Bacillota_A	Clostridia	Oscillospirales	Oscillospiraceae	F23-B02	F23-B02 sp016292445	145.763	0	0	0	0	0	0	0	0	0	123.479	0	0	0	0	101.21	0	0	0	0	568.66	0	0	0	426.371	426.503	72.0567	0	0	0	424.752	0	0	0	316.901	0	0	0	0	0	0	0
MAG1164	Bacteria	Bacillota_A	Clostridia	Christensenellales	CAG-138	PeH17	PeH17 sp004556165	254.905	0	0	0	0	208.194	0	383.176	521.166	0	44.9033	0	213.559	0	0	58.9977	124.47	32.1611	0	0	125.085	0	0	1086.83	366.444	0	0	52.969	0	122.405	200.42	0	919.811	249.274	0	0	276.301	401.505	0	218.804	0	0
MAG995	Bacteria	Bacillota_A	Clostridia	Lachnospirales	Lachnospiraceae	Fimousia	Fimousia sp001940245	2592.82	0	0	106.27	0	0	112.22	0	0	0	0	0	0	0	0	0	0	0	0	0	532.638	0	0	0	99.3856	146.518	158.9	0	0	0	4099.35	0	0	0	96.3621	0	311.541	0	0	0	0	0
MAG1285	Bacteria	Bacillota_A	Clostridia	Christensenellales	CAG-138	PeH17	PeH17 sp004556165	256.134	0	0	0	0	262.495	33.1953	483.346	661.624	25.1728	48.4847	0	270.066	0	0	74.2807	153.707	39.7949	19.3426	0	101.146	0	0	1407.66	391.203	0	0	60.5985	0	148.689	285.539	0	1176.36	321.982	0	0	306.239	420.754	0	250.826	27.9926	22.4021
MAG336	Bacteria	Bacillota_A	Clostridia	Lachnospirales	Lachnospiraceae	UBA2868	UBA2868 sp004552595	398.153	305.581	57.0118	426.884	367.891	134.319	165.292	75.7503	89.7536	219.613	680.656	180.762	234.437	0	0	97.5156	226.59	154.504	369.876	0	402.305	0	212.019	100.074	249.707	578.092	441.523	355.218	0	138.515	619.27	0	138.21	55.2216	373.867	0	417.621	57.8123	0	317.947	267.33	441.225
MAG2493	Bacteria	Bacillota_A	Clostridia	Lachnospirales	Lachnospiraceae	RGIG4034	RGIG4034 sp016293925	274.443	275.035	0	435.094	0	0	2815.44	0	17.2436	0	231.791	68.7974	319.813	0	0	0	38.8917	0	162.383	0	40.2201	0	0	25.9396	0	96.4692	255.261	130.999	0	161.152	79.366	0	0	0	225.059	0	1178.94	27.6685	0	321.027	563.144	123.564
MAG1448	Bacteria	Bacillota_A	Clostridia	Oscillospirales	Oscillospiraceae	Faecousia	Faecousia sp945635805	48.8966	742.378	241.803	45.1813	0	74.5936	0	48.8331	88.1114	198.16	39.857	81.659	829.291	0	0	351.172	91.1265	377.522	562.536	0	61.2338	0	187.824	154.789	124.591	722.48	31.8732	158.854	0	683.372	1404.58	0	107.154	75.716	291.677	0	114.017	1329.87	0	248.752	49.3042	394.637
MAG1358	Bacteria	Bacillota_A	Clostridia	Lachnospirales	Lachnospiraceae	UBA2868	UBA2868 sp004552595	350.184	170.291	0	465.883	513.255	125.782	142.448	71.1245	77.4822	197.859	756.509	102.807	214.066	0	0	52.5913	207.216	134.155	338.64	0	359.522	0	193.718	82.0071	220.663	544.39	507.331	375.795	0	125.834	585.121	0	124.067	47.4074	168.987	0	478.211	23.7196	0	344.342	301.467	390.715
MAG3122	Bacteria	Bacillota_A	Clostridia	Christensenellales	CAG-138	Phil1	Phil1 sp004558525	33.0757	89.7285	112.967	0	0	392.919	375.33	274.998	175.017	49.6439	307.788	410.267	349.383	0	0	488.742	243.825	181.037	120.174	0	95.6809	0	43.1746	184.179	704.097	2181.38	0	42.1365	0	191.719	73.2639	0	220.291	106.275	310.326	0	369.33	171.779	0	103.988	115.845	177.454
MAG3895	Bacteria	Bacillota_A	Clostridia	Christensenellales	CAG-138	Phil1	Phil1 sp004558525	0	62.137	95.152	0	0	419.592	424.802	296.559	187.705	51.5347	343.634	382.026	354.21	0	0	480.958	262.769	190.04	125.712	0	87.4163	0	44.5333	191.418	685.303	2122.66	29.2532	46.2433	0	201.146	74.1185	0	233.79	114.894	253.791	0	381.398	163.28	0	132.209	138.602	173.552
MAG1728	Bacteria	Bacillota_A	Clostridia	Lachnospirales	Lachnospiraceae	Bariatricus	Bariatricus sp004560705	267.342	82.6821	256.665	196.893	89.636	267.816	199.851	101.107	413.495	199.582	75.2605	161.313	206.072	172.458	215.298	147.698	108.729	72.2864	428.389	376.592	144.19	309.038	188.212	212.989	214.229	131.91	275.616	89.1388	330.794	291.496	497.338	124.914	147.529	588.58	191.599	169.451	569.318	30.2313	101.759	156.117	270.454	368.997
MAG2250	Bacteria	Bacillota_A	Clostridia	Oscillospirales	Ruminococcaceae	Gemmiger	Unclassified	50.4656	97.6116	188.338	228.94	432.354	432.202	60.2427	241.153	587.937	314.533	139.529	200.21	319.774	0	0	350.769	265.615	327.671	488.415	86.2491	0	301.499	406.553	356.623	0	0	197.53	128.575	266.665	464.724	145.337	0	337.763	819.459	126.092	0	207.367	52.1038	671.683	273.052	637.351	363.564
MAG2020	Bacteria	Pseudomonadota	Gammaproteobacteria	Enterobacterales	Enterobacteriaceae	Escherichia	Escherichia coli	583.392	89.0914	199.634	0	0	26.9488	574.472	40.0583	27.1346	66.5895	34.5652	82.1057	0	389.266	79.5426	23.971	41.2208	65.364	0	224.248	56.3321	134.548	74.8156	25.3122	299.071	356.263	0	1466.38	240.629	0	966.019	481.596	28.1455	18.8084	0	423.515	31.432	95.0475	104.138	0	77.3458	0
MAG49	Bacteria	Bacillota_A	Clostridia	Christensenellales	CAG-138	PeH17	PeH17 sp004556165	203.156	0	0	0	0	232.855	0	353.467	483.981	0	114.674	0	279.955	0	0	115.84	153.514	92.4914	115.751	0	123.853	0	0	938.318	412.25	0	0	132.972	0	199.042	240.126	0	800.636	284.34	0	0	1187.83	377.606	0	274.883	74.2012	124.074
MAG2754	Bacteria	Bacillota_A	Clostridia	Lachnospirales	Lachnospiraceae	Coprococcus_A	Coprococcus_A catus_A	0	107.512	847.964	356.749	239.767	55.9035	38.8318	0	78.7089	0	0	180.388	36.9877	1189.25	623.974	290.113	0	0	77.3503	313.649	0	436.462	0	42.9718	0	0	395.331	0	1558.23	63.6678	382.939	930.084	0	149.591	146.745	1151.47	294.686	0	521.159	0	606.138	60.4165
MAG2408	Bacteria	Pseudomonadota	Gammaproteobacteria	Enterobacterales	Enterobacteriaceae	Escherichia	Escherichia coli	587.792	88.6201	171.536	0	0	29.2723	606.553	45.8271	28.8006	65.4083	38.8297	78.1814	0	337.49	67.0025	23.1811	43.316	70.0048	0	190.142	58.5315	116.713	70.7061	26.0508	285.731	363.585	0	1837.59	205.812	0	974.742	413.592	28.8687	19.6059	0	360.478	29.8622	99.8492	98.9795	0	77.0555	0
MAG1689	Bacteria	Bacillota_A	Clostridia	Oscillospirales	Oscillospiraceae	Vescimonas	Vescimonas sp004557655	196.371	435.227	155.142	229.178	0	99.9071	279.583	80.9856	75.268	134.768	126.096	351.068	132.11	0	0	222.875	83.7582	159.463	81.4636	0	147.351	0	131.492	78.619	607.716	471.46	215.154	215.033	126.262	96.2031	472.377	0	80.3831	62.4786	958.026	0	244.248	142.818	0	515.625	331.71	77.1471
MAG3716	Bacteria	Bacillota_A	Clostridia	Lachnospirales	Lachnospiraceae	Blautia_A	Blautia_A obeum	0	45.6353	785.684	59.0852	90.0875	168.047	51.806	35.608	317.611	0	0	98.1047	70.1032	847.636	651.936	393.358	51.0669	0	261.866	3381.94	0	690.648	0	143.012	0	0	135.435	0	317.971	229.325	150.293	731.841	66.0837	557.688	0	911.055	65.191	0	852.11	0	176.949	134.106
MAG2429	Bacteria	Bacillota_A	Clostridia	Christensenellales	CAG-138	PeH17	PeH17 sp004556165	256.314	0	0	0	0	243.979	0	458.56	620.371	0	50.7067	0	253.865	0	0	67.2079	149.239	39.4459	19.8007	0	93.2798	0	0	1294.59	883.132	0	0	60.426	0	143.252	241.488	0	1101.19	299.796	0	0	316.698	436.371	0	224.098	0	26.6905
MAG575	Bacteria	Actinomycetota	Actinomycetia	Mycobacteriales	Mycobacteriaceae	Corynebacterium	Corynebacterium sp012837295	0	0	0	558.59	100.026	747.788	0	746.54	1462.47	37.6792	160.227	0	154.731	0	0	0	482.481	0	221.295	0	0	0	0	894.558	0	0	527.21	31.8416	0	195.532	0	0	1067.95	1016.19	0	0	339.76	0	0	65.5972	529.797	242.147
MAG3996	Bacteria	Bacillota	Bacilli	Erysipelotrichales	Erysipelotrichaceae	Holdemanella	Holdemanella porci	263.928	170.618	829.105	126.497	362.633	87.2412	133.509	32.6597	143.401	57.2596	27.0763	204.834	54.523	618.895	677.064	329.516	43.3677	0	161.108	1995.6	141.984	812.305	52.8591	81.1861	68.7587	43.4566	208.978	0	576.577	147.753	493.644	571.621	40.1117	246.537	165.405	614.711	99.6037	76.0984	571.37	0	170.878	79.5303
MAG3259	Bacteria	Bacillota	Bacilli	RF39	UBA660	RUG705	Unclassified	837.129	361.83	160.552	383.944	390.448	561.31	0	915.292	640.776	173.06	388.718	0	262.63	0	0	0	1858.55	847.231	68.7287	0	968.6	0	159.407	1222.71	107.267	202.972	197.188	246.6	0	193.492	305.848	0	1356.27	333.46	0	0	457.929	221.756	0	0	137.223	94.5761
MAG1902	Bacteria	Bacillota_A	Clostridia	Lachnospirales	Cellulosilyticaceae	Cellulosilyticum	Unclassified	0	0	55.1377	0	0	1917.77	0	2437.18	1270.4	91.7819	35.3662	49.6672	114.136	64.8511	0	78.6631	1743.33	124.773	30.2157	0	0	0	100.095	1185.13	0	0	0	1853.73	607.499	210.176	0	60.9677	1663.47	1457.29	0	66.3167	0	152.057	0	0	0	40.5945
MAG2241	Bacteria	Bacteroidota	Bacteroidia	Bacteroidales	UBA932	Cryptobacteroides	Cryptobacteroides sp016295245	77.5431	0	0	102.488	149.795	0	0	0	0	0	239.548	0	0	0	0	0	0	0	0	0	1269.6	0	0	0	939.226	1444.24	52.4792	326.012	0	0	383.932	0	0	0	105.315	0	91.1127	0	0	0	48.4096	0
MAG2760	Bacteria	Bacillota_A	Clostridia	Christensenellales	CAG-74	Ventricola	Unclassified	231.938	188.755	136.019	48.6765	149.048	424.043	457.972	184.586	666.198	529.842	76.6944	212.159	178.228	136.794	151.968	210.12	205.272	464.127	226.941	121.732	64.1226	346.376	503.523	417.463	100.409	50.5133	93.8287	63.3697	339.799	186.041	284.903	135.577	374.406	644.463	823.796	151.1	168.89	240.167	103.198	170.808	195.293	299.267
MAG1669	Bacteria	Pseudomonadota	Gammaproteobacteria	Enterobacterales	Enterobacteriaceae	Escherichia	Escherichia coli	646.543	574.131	111.255	0	0	27.8501	562.763	43.6403	33.3449	71.3121	43.3241	74.1027	0	187.224	36.5162	0	44.5726	77.9162	0	88.1074	83.6802	62.5955	79.7304	32.4727	428.577	408.863	0	905.621	138.619	0	1034.8	236.013	35.2649	24.0863	0	202.213	31.0007	154.231	154.43	0	62.7092	0
MAG746	Bacteria	Bacillota_A	Clostridia	Christensenellales	CAG-138	PeH17	PeH17 sp004556165	247.965	0	0	0	0	229.181	27.5051	409.468	563.683	0	56.0796	0	245.463	0	0	609.232	145.835	40.4246	21.8369	0	99.4891	0	0	1197.9	399.853	0	0	61.113	0	136.841	205.997	0	1009.79	269.92	0	0	360.466	528.997	0	250.438	27.9504	29.4813
MAG3324	Bacteria	Bacillota_A	Clostridia	Peptostreptococcales	Anaerovoracaceae	Lentihominibacter	Lentihominibacter sp022775805	843.801	276.496	61.563	293.949	48.136	218.661	150.073	127.119	209.489	205.241	346.543	210.449	153.726	0	0	77.6077	144.268	352.131	206.663	0	152.406	0	170.866	261.597	448.751	118.375	389.442	256.861	71.658	98.0035	317.985	0	264.293	126.634	621.378	0	334.005	508.718	57.4844	70.8217	238.506	349.75
MAG2871	Bacteria	Bacillota	Bacilli	Erysipelotrichales	Erysipelotrichaceae	Holdemanella	Holdemanella porci	237.904	168.789	862.855	115.307	346.506	74.5461	126.404	0	131.315	53.6938	0	293.35	50.0581	680.632	742.449	340.099	40.8311	0	148.012	2060.6	117.872	831.317	46.2642	74.1461	61.5866	37.5388	184.155	0	576.017	137.452	471.059	608.726	34.7562	236.362	147.41	658.843	97.0193	73.827	551.812	0	171.422	75.197
MAG3427	Bacteria	Bacillota_B	Peptococcia	Peptococcales	Peptococcaceae	UMGS1590	Unclassified	131.43	191.031	304.616	205.957	207.98	98.3157	218.882	86.2409	134.635	140.66	221.766	602.102	138.119	416.106	450.293	543.88	111.002	104.57	141.65	1613.76	146.226	442.654	158.386	90.5539	141.223	0	190.645	0	917.012	133.509	319.728	426.385	84.0872	122.385	1468.02	467.505	114.362	145.241	333.217	151.809	150.964	135.5
MAG3594	Bacteria	Bacillota_B	Peptococcia	Peptococcales	Peptococcaceae	UMGS1590	UMGS1590 sp900759105	213.319	93.203	0	373.058	442.902	71.4935	472.806	0	127.454	210.619	513.12	169.523	157.319	86.3112	98.7412	72.6419	41.9946	190.318	216.48	42.3639	68.9784	105.687	239.373	78.1865	198.611	0	444.533	0	38.9477	229.849	717.846	93.1107	41.5898	217.647	612.985	91.872	157.385	64.299	907.325	223.5	207.071	187.145
MAG3877	Bacteria	Bacillota_A	Clostridia	Oscillospirales	Oscillospiraceae	Faecousia	Unclassified	162.221	70.3515	211.363	1946.49	868.26	153.908	166.049	110.784	192.472	693.923	2592.91	221.66	37.4806	45.1392	177.18	50.5905	113.745	58.5233	58.127	0	0	0	1210.89	188.052	285.123	100.972	780.996	69.6956	0	36.1743	208.705	43.66	298.854	113.973	330.008	56.4784	131.045	30.1303	1093.97	0	613.561	73.0881
MAG1409	Bacteria	Bacillota_A	Clostridia	Peptostreptococcales	Anaerovoracaceae	Fimisoma	Fimisoma sp002320005	0	204.127	73.9507	63.4126	101.378	289.043	2240.64	214.302	322.381	476.812	60.4542	253.757	383.646	68.0143	40.3045	210.006	317.878	425.052	341.631	247.69	314.485	122.366	411.4	328.407	278.494	52.0002	50.958	0	69.2402	401.327	112.814	79.6899	378.784	287.002	192.632	55.1872	245.2	108.938	117.858	116.768	201.238	391.804
MAG3140	Bacteria	Bacillota_A	Clostridia	Lachnospirales	Lachnospiraceae	UBA2868	UBA2868 sp004552595	343.761	155.231	0	627.507	427.037	118.006	138.33	63.2284	70.6716	190.909	882.265	96.8603	204.173	0	0	43.053	196.841	132.668	321.773	0	342.284	0	180.077	82.2631	212.872	517.657	665.141	442.845	0	121.479	556.07	0	114.676	45.0235	156.636	0	480.239	22.9939	0	363.893	343.801	376.689
MAG850	Bacteria	Bacillota_A	Clostridia	Lachnospirales	Lachnospiraceae	Coprococcus_A	Coprococcus_A catus_A	0	118.242	808.333	335.87	239.256	60.5718	68.4109	0	89.486	0	0	190.254	44.1856	1341.38	681.89	322.693	0	0	89.0976	439.257	0	529.036	0	51.9422	0	0	375.049	0	1653.32	73.936	322.849	1275.2	0	161.365	153.724	1309.11	298.602	0	511.552	0	582.979	67.367
MAG2316	Bacteria	Bacillota	Bacilli	Erysipelotrichales	Erysipelotrichaceae	Holdemanella	Holdemanella porci	443.594	125.946	640.295	109.538	342.055	87.7713	199.995	28.4381	150.395	57.4011	0	140.288	59.0864	495.691	571.522	232.529	40.7269	0	173.73	1532.94	208.368	650.548	49.7973	85.7433	110.471	147.769	188.153	0	413.92	167.052	775.96	435.905	38.8422	277.87	410.738	478.274	94.1541	52.4983	566.284	0	181.891	88.5121
MAG3233	Bacteria	Bacillota	Bacilli	RF39	UBA660	RUG705	Unclassified	2187.41	260.651	125.991	271.27	292.016	368.856	0	341.889	141.525	97.896	632.178	194.322	70.5546	0	0	121.507	440.222	448.21	0	0	3089.39	0	117.706	205.441	610.397	629.206	171.756	170.934	0	65.4053	519.737	0	228.664	75.552	388.516	0	412.043	213.888	0	0	65.0403	40.4085
MAG2027	Bacteria	Bacillota_A	Clostridia	Oscillospirales	Acutalibacteraceae	UMGS1491	UMGS1491 sp934695425	373.925	63.8779	0	107.607	0	0	0	0	0	0	263.433	0	0	0	0	49.5267	0	0	0	0	57.2804	0	0	0	1073.4	87.7109	66.132	0	0	0	0	0	0	0	833.924	0	1840.52	223.768	0	0	145.756	0
MAG126	Bacteria	Bacillota_A	Clostridia	Oscillospirales	Oscillospiraceae	Vescimonas	Vescimonas sp004557655	143.323	149.684	163.333	443.316	257.473	141.952	215.809	108.619	133.073	175.145	194.906	195.304	163.554	0	0	163.95	114.544	60.2301	128.761	0	0	0	177.425	91.8005	176.627	215.694	342.678	248.243	218.282	117.885	237.667	0	87.5924	138.048	491.429	0	317.222	0	195.203	655.772	1551.68	128.488
MAG47	Bacteria	Bacillota_A	Clostridia	Oscillospirales	Oscillospiraceae	F23-B02	F23-B02 sp016292445	130.959	0	29.9613	64.6497	0	0	142.155	0	0	0	96.0708	62.8372	0	0	0	0	0	0	0	0	611.394	0	0	0	355.73	5361.73	170.56	0	0	0	1770.97	0	0	0	0	0	0	0	0	0	0	0
MAG1493	Bacteria	Pseudomonadota	Gammaproteobacteria	Enterobacterales	Enterobacteriaceae	Escherichia	Escherichia coli	534.704	161.102	101.074	0	0	25.3419	656.495	47.0302	33.959	73.7915	33.1491	90.9108	0	170.055	0	22.9589	45.076	59.8662	0	79.191	100.767	54.4653	85.4184	32.3603	393.852	401.212	0	793.082	124.349	0	1098.23	213.271	37.4305	21.4475	104.54	184.184	29.7891	128.928	165.245	0	57.7386	0
MAG3651	Bacteria	Bacillota_A	Clostridia	Lachnospirales	Lachnospiraceae	UBA2868	UBA2868 sp004552595	377.653	246.249	46.5369	426.08	355.01	133.46	155.946	71.2122	85.4349	212.102	689.154	140.589	229.423	0	0	76.4096	210.041	149.927	356.296	0	377.281	0	209.867	96.848	230.777	572.419	441.843	357.814	0	137.784	615.009	0	130.877	57.4554	312.743	0	411.454	52.9774	0	300.805	263.156	432.456
MAG985	Bacteria	Bacillota_A	Clostridia	TANB77	CAG-508	CAG-273	CAG-273 sp000437855	174.563	322.791	352.635	247.222	0	225.399	0	358.797	237.191	298.1	186.699	590.673	248.254	260	145.004	476.175	344.439	243.31	161.742	0	0	227.379	297.615	224.914	0	0	226.372	125.419	398.718	236.52	145.13	263.581	228.844	190.408	0	240.164	196.575	312.328	0	0	232.421	186.422
MAG2264	Bacteria	Bacillota_A	Clostridia	Lachnospirales	Lachnospiraceae	Marvinbryantia	Unclassified	133.56	0	0	1022.42	159.148	867.182	108.538	514.856	459.212	123.237	152.029	0	114.495	0	0	0	382.712	55.8362	116.919	0	154.298	0	139.914	455.982	251.895	0	933.583	145.453	0	128.978	210.292	0	606.904	324.801	0	0	1353.38	75.0554	0	57.4597	1019.79	167.546
MAG2732	Bacteria	Bacillota_A	Clostridia	Oscillospirales	Ruminococcaceae	Gemmiger	Gemmiger variabilis_B	0	41.1655	802.132	0	0	37.7608	0	0	66.5448	0	0	37.9762	0	1438.62	2043.22	167.143	0	0	50.129	3653.01	0	1095.31	0	33.8441	0	0	0	0	2359.97	35.057	0	1231.19	0	123.779	0	1501.77	0	0	148.866	0	0	0
MAG1872	Bacteria	Bacillota_A	Clostridia	Christensenellales	CAG-138	CAG-1024	CAG-1024 sp000432015	69.857	127.358	106.872	0	0	0	0	0	0	0	228.155	0	86.0991	0	0	0	0	0	58.2269	0	261.205	0	0	0	724.402	187.496	0	0	0	61.9128	1338.75	0	0	0	0	0	120.857	81.3489	0	0	0	0
MAG378	Bacteria	Bacillota	Bacilli	RF39	UBA660	RUG705	Unclassified	1315.31	373.189	224.488	373.222	450.023	1423.87	0	1119.25	330.759	167.005	618.528	0	114.455	0	0	0	1218.35	739.183	0	0	737.065	0	203.557	345.363	56.2406	215.43	196.795	221.48	0	182.856	326.918	0	429.407	237.242	0	0	543.788	207.645	0	0	63.7704	99.9506
MAG1519	Bacteria	Bacillota	Bacilli	RF39	UBA660	CAG-302	CAG-302 sp000431795	75.4219	846.681	313.145	0	99.829	277.75	0	246.006	283.359	97.9461	0	341.893	987.456	380.038	53.6535	1209.3	321.031	118.504	678.809	0	0	119.058	104.647	156.922	0	162.786	0	0	41.4341	1087.45	149.51	509.771	122.95	357.038	557.908	348.507	51.4248	161.721	0	0	1679.88	529.793
MAG1430	Bacteria	Bacillota	Bacilli	RF39	UBA660	UMGS1449	Unclassified	2993.96	103.868	0	326.678	0	75.4619	77.3013	73.2362	81.6897	0	89.6817	71.7535	57.4768	0	0	46.8559	61.8369	271.265	39.3221	0	2701.56	0	0	171.596	523.505	431.849	275.927	0	0	42.5559	864.43	0	179.229	36.9703	103.921	0	156.537	59.2625	0	0	118.885	0
MAG742	Bacteria	Bacillota_A	Clostridia	Christensenellales	CAG-74	Ventricola	Unclassified	159.102	43.3024	79.6531	249.439	457.493	421.547	0	194.659	226.603	496.129	203.178	306.974	348.905	178.816	151.211	94.8854	155.296	941.322	468.592	77.4517	57.7136	314.528	518.698	208.408	61.881	0	294.518	52.7608	141.301	238.586	190.551	145.524	215.465	194.983	400.184	180.805	256.72	47.0756	582.948	125.261	1099.27	1558.16
MAG2916	Bacteria	Bacillota_A	Clostridia	Oscillospirales	Ruminococcaceae	Gemmiger	Gemmiger variabilis_B	0	76.208	746.639	0	0	77.5954	0	0	119.106	0	0	79.329	0	1287.47	1894.71	189.815	0	0	87.7873	3279.94	0	1054.37	0	64.5956	0	0	0	0	2193.04	70.4192	0	1109.51	0	185.4	0	1347.57	0	0	188.045	0	100.392	68.3508
MAG119	Bacteria	Bacillota	Bacilli	RF39	UBA660	RUG11241	RUG11241 sp934162285	104.295	0	0	0	0	106.474	0	86.8005	39.7459	0	758.736	0	0	0	0	0	75.6549	0	0	0	0	0	0	0	0	746.308	0	0	0	0	809.706	0	0	0	462.869	0	70.0687	682.356	0	0	0	0
MAG760	Bacteria	Bacillota_A	Clostridia	Christensenellales	CAG-138	PeH17	PeH17 sp004556165	245.177	0	0	0	0	216.715	32.1793	396.196	546.639	0	52.7521	0	225.489	0	0	68.2444	136.096	40.6364	0	0	651.988	0	0	1139.92	347.325	34.9314	0	59.2796	0	126.472	219.256	0	988.678	265.042	0	0	306.172	403.486	0	244.737	26.1011	21.7242
MAG54	Bacteria	Bacillota_A	Clostridia	Oscillospirales	Oscillospiraceae	Faecousia	Faecousia sp016296045	151.554	369.974	0	86.7447	0	601.287	165.144	656.527	763.53	128.649	89.7091	224.307	462.564	0	0	345.075	826.494	216.947	209.775	0	127.487	0	133.078	892.685	323.274	452.564	73.7463	169.876	0	339.182	274.56	0	1048.65	447.436	459.2	0	159.285	79.8609	0	173.825	119.191	216.099
MAG2389	Bacteria	Bacillota_A	Clostridia	Oscillospirales	Butyricicoccaceae	JAEDEU01	JAEDEU01 sp016293155	449.755	0	0	0	0	0	561.142	0	0	0	0	0	0	0	0	0	0	0	0	0	683.429	0	0	0	552.569	491.349	0	0	0	0	2090.36	0	0	0	0	0	0	0	0	0	0	0
MAG691	Bacteria	Spirochaetota	Spirochaetia	Treponematales	Treponemataceae	Treponema_D	Treponema_D sp016293495	83.2092	0	0	0	0	89.7931	82.2995	46.5084	31.5871	0	0	0	0	0	0	0	216.962	0	0	0	747.388	0	0	0	715.537	309.867	0	0	0	0	73.7876	0	0	0	396.743	0	0	0	0	0	0	0
MAG968	Bacteria	Bacteroidota	Bacteroidia	Bacteroidales	UBA932	Cryptobacteroides	Cryptobacteroides sp004554455	232.311	74.5051	32.5179	197.058	482.443	37.7611	741.899	0	23.8946	533.65	150.16	538.581	395.679	45.8114	43.7041	416.841	31.3552	261.648	377.658	0	539.756	190.627	536.641	34.1028	79.697	85.8232	169.913	773.217	57.6462	335.259	0	72.1715	23.1086	40.8063	0	50.2552	117.211	21.0991	638.147	127.858	643.712	134.25
MAG793	Bacteria	Bacillota_A	Clostridia	TANB77	CAG-508	CAG-452	Unclassified	240.921	103.62	0	349.282	0	101.396	0	204.401	159.641	149.936	763.457	102.1	151.152	0	0	89.7635	339.529	283.578	64.2438	0	1171.19	0	140.73	270.314	0	0	1610.68	197.183	0	108.902	1507.44	0	285.317	105.406	0	0	316.431	151.263	0	101.87	92.031	106.507
MAG2067	Bacteria	Bacillota_A	Clostridia	Oscillospirales	Oscillospiraceae	F23-B02	F23-B02 sp945613045	522.605	58.0688	0	302.855	0	59.7591	303.108	87.3821	61.2045	91.9858	106.894	115.116	139.619	0	0	99.6238	108.941	83.5203	55.7462	0	164.654	0	112.328	77.964	474.82	1034.72	227.408	0	0	77.9645	6364.71	0	76.9014	32.4357	992.883	0	0	31.4365	0	0	32.8121	90.7485
MAG863	Bacteria	Bacillota_A	Clostridia	Oscillospirales	Oscillospiraceae	Vescimonas	Vescimonas sp004557655	187.807	98.9336	0	190.725	43.1035	117.125	337.142	125.878	92.6692	170.999	123.094	99.6069	157.916	0	0	66.4766	133.465	67.6411	59.903	0	79.9387	0	157.404	67.176	284.971	346.195	170.403	417.648	64.558	77.4177	283.881	0	68.8618	60.1561	153.777	0	142.302	0	0	1043.09	369.957	88.1827
MAG1806	Bacteria	Bacillota_A	Clostridia	Peptostreptococcales	Anaerovoracaceae	Lentihominibacter	Lentihominibacter sp022775805	740.037	303.205	0	198.419	46.1653	257.52	201.622	142.24	231.438	265.953	350.83	132.905	127.482	0	0	45.048	153.973	433.081	186.224	0	225.075	0	221.844	318.13	292.808	131.876	266.601	330.492	36.8748	74.826	255.523	0	322.245	135.019	416.22	0	451.021	457.765	41.0607	55.899	298.01	333.829
MAG3016	Bacteria	Bacillota_A	Clostridia	Christensenellales	CAG-138	PeH17	PeH17 sp900542285	272.371	298.153	246.56	195.108	0	182.875	409.88	154.407	156.354	252.248	165.052	1166.69	232.045	0	0	674.655	191.93	352.414	149.053	0	228.795	0	308.798	173.797	349.382	363.237	166.332	195.774	291.451	173.982	291.343	0	183.443	131.702	0	0	198.999	177.289	0	219.117	235.42	191.894
MAG2305	Bacteria	Bacillota_A	Clostridia	TANB77	CAG-508	CAG-793	Unclassified	0	353.703	412.099	0	0	303.552	0	375.202	263.154	405.974	0	409.696	276.078	1580.32	1566.88	505.066	365.967	407.432	239.562	212.218	0	737.398	428.668	290.498	0	0	0	0	1151.52	266.323	0	1539.47	322.149	241.728	0	1467.94	0	290.836	378.568	0	180.603	281.977
MAG2818	Bacteria	Bacillota	Bacilli	Erysipelotrichales	Erysipelotrichaceae	Holdemanella	Holdemanella porci	358.137	130.975	645.167	109.531	351.041	87.51	302.98	29.5686	156.945	60.6528	0	145.799	60.224	498.031	582.421	240.391	43.6136	0	179.16	1579.65	182.137	661.125	56.8542	88.3137	94.3896	58.7892	189.163	0	437.715	167.735	731.255	453.092	41.2155	278.593	221.459	485.589	95.4975	58.0317	575.247	0	163.962	87.7378
MAG761	Bacteria	Bacteroidota	Bacteroidia	Bacteroidales	W3P20-009	CALYZD01	CALYZD01 sp945607565	71.1135	0	0	0	0	0	0	0	0	0	0	0	0	0	0	0	0	0	0	0	1283.8	0	0	0	2497.33	1429.74	0	158.519	0	0	0	0	0	0	0	0	0	46.5193	0	2343.14	0	0
MAG2689	Bacteria	Bacillota_A	Clostridia	Lachnospirales	Lachnospiraceae	Acetatifactor	Acetatifactor sp945485625	199.75	381.904	0	447.587	601.288	89.6738	326.534	75.6774	64.7542	106.691	229.869	358.644	354.8	0	0	64.9648	146.879	218.109	268.857	0	0	0	112.019	57.7045	173.094	136.103	322.135	218.745	0	185.723	178.325	0	49.1728	41.0885	0	0	236.176	97.2065	181.1	2399.59	359.032	370.974
MAG4103	Bacteria	Bacillota_A	Clostridia	Christensenellales	CAG-138	PeH17	PeH17 sp004556165	205.614	0	0	0	0	204.941	39.0365	361.84	504.28	0	59.9616	0	248.936	0	0	181.756	128.319	48.8276	39.0886	0	112.881	0	0	1030.69	345.68	0	0	41.99	0	142.255	188.119	0	884.745	245.911	0	0	338.294	1564.43	0	184.161	0	36.9118
MAG3740	Bacteria	Bacillota_A	Clostridia	Peptostreptococcales	Anaerovoracaceae	Lentihominibacter	Lentihominibacter sp022775805	574.438	280.486	0	216.085	91.0481	244.891	213.478	131.066	209.937	233.749	406.072	140.523	133.995	0	0	61.9911	147.971	385.341	180.242	0	224.697	0	196.128	283.35	301.89	152.423	292.383	330.264	47.0235	84.2208	248.507	0	285.795	133.61	374.86	0	505.892	427.24	64.7697	81.0744	312.1	295.766
MAG527	Bacteria	Bacillota_A	Clostridia	Lachnospirales	Lachnospiraceae	Anaerobutyricum	Anaerobutyricum sp022764265	282.256	42.6673	63.1332	348.979	200.027	502.994	350.629	291.189	458.757	301.674	203.772	142.7	270.239	0	0	0	254.38	542.956	416.499	0	156.827	83.391	311.582	376.797	166.395	0	355.912	62.1937	95.1439	290.309	261.165	0	403.834	457.079	220.411	0	360.3	90.6208	105.629	109.488	296.649	399.201
MAG268	Bacteria	Bacillota_A	Clostridia	Lachnospirales	Lachnospiraceae	Acetatifactor	Acetatifactor sp016303085	204.359	48.4367	0	0	0	0	666.047	0	0	0	46.7803	0	48.7607	0	0	0	0	44.9963	34.2546	0	1160.47	0	0	0	144.181	178.628	0	63.1107	0	0	131.54	0	0	0	0	0	0	0	0	42.1731	0	0
MAG3024	Bacteria	Bacillota_A	Clostridia	Christensenellales	CAG-138	PeH17	PeH17 sp004556165	224.974	0	0	28.9153	0	242.902	35.8375	446.158	607.641	31.3928	64.2676	0	257.401	0	0	67.9424	149.145	47.2546	21.863	0	98.2632	0	33.8735	1290.39	347.116	0	35.3223	66.7646	0	145.361	206.027	0	1087.99	289.408	0	0	360.194	451.955	0	272.884	63.7803	28.3287
MAG263	Bacteria	Bacillota_A	Clostridia	Peptostreptococcales	Anaerovoracaceae	Lentihominibacter	Lentihominibacter sp022775805	688.477	261.502	31.5197	335.314	57.0999	226.575	137.718	129.137	205.787	219.24	405.686	194.967	134.151	0	0	68.5984	139.341	366.952	179.625	0	153.294	0	189.875	276.126	361.634	106.716	440.15	315.689	55.1364	78.4903	266.443	0	283.304	129.261	328.128	0	398.774	487.251	51.051	319.169	258.739	339.546
MAG687	Bacteria	Bacillota_A	Clostridia	Christensenellales	CAG-138	PeH17	PeH17 sp004556165	284.132	0	0	0	0	220.525	0	411.312	561.717	0	42.5615	0	229.632	0	0	58.5164	132.147	33.9063	19.0196	0	111.521	0	0	1175.7	390.989	0	0	56.4095	0	128.674	373.264	0	984.049	269.965	0	0	293.815	354.118	0	226.663	27.0642	0
MAG3069	Bacteria	Bacillota_A	Clostridia	Peptostreptococcales	Anaerovoracaceae	Lentihominibacter	Lentihominibacter sp022775805	760.091	290.995	0	243.108	47.8212	241.721	146.073	131.485	223.689	239.6	371.568	167.427	116.753	0	0	54.9162	143.683	420.076	175.378	0	190.842	0	202.611	306.094	364.259	125.281	315.693	321.339	43.4953	73.1343	276.051	0	308.833	133.955	392.534	0	433.282	488.605	44.5507	66.6649	274.171	321.253
MAG2548	Bacteria	Bacillota	Bacilli	Erysipelotrichales	Erysipelotrichaceae	Erysipelothrix	Unclassified	0	0	0	0	0	0	0	0	0	1724.36	0	0	625.46	0	0	0	5107.21	0	0	0	0	0	1625.25	978.55	0	0	0	0	0	548.826	0	0	0	0	0	0	0	0	0	0	0	678.903
MAG2063	Bacteria	Bacteroidota	Bacteroidia	Bacteroidales	Muribaculaceae	CAG-485	CAG-485 sp000437495	0	284.945	44.4773	0	0	234.263	0	262.806	157.127	145.668	0	2836.45	299.328	108.944	40.0533	830.982	364.78	125.966	176.991	192.024	0	88.1218	169.95	104.537	0	0	0	9104.92	44.3094	273.016	0	169.466	94.0829	136.617	0	112.392	0	29.1821	0	0	229.594	92.3435
MAG1367	Bacteria	Bacillota_A	Clostridia	Christensenellales	CAG-138	PeH17	PeH17 sp004556165	212.233	0	0	0	0	291.773	26.4944	531.048	717.888	141.721	67.8361	0	452.571	0	0	59.4856	171.029	187.295	58.8689	0	80.2189	0	204.814	1537.92	292.452	0	32.0306	58.8927	0	244.95	169.883	0	1269.25	338.697	0	0	263.244	369.418	0	243.71	42.8697	52.0799
MAG2785	Bacteria	Bacillota_A	Clostridia	Oscillospirales	Oscillospiraceae	ER4	ER4 sp016295615	227.089	0	0	0	0	78.0554	161.397	35.1669	29.8817	66.4457	30.7688	0	104.77	0	0	0	50.0212	121.227	40.9201	0	248.522	0	66.8977	46.8577	2346.18	1833.85	0	79.0472	0	52.3314	950.368	0	43.6652	0	229.191	0	112.039	144.027	0	274.077	0	58.3891
MAG842	Bacteria	Bacillota_A	Clostridia	Christensenellales	CAG-138	SFEL01	SFEL01 sp016292635	348.294	0	0	0	0	0	0	0	0	0	85.7644	0	0	0	0	0	0	0	0	0	187.841	0	0	0	2323.24	902.011	0	0	0	0	0	0	0	0	0	0	0	0	0	0	0	0
MAG1492	Bacteria	Bacillota_A	Clostridia	Oscillospirales	Oscillospiraceae	Faecousia	Unclassified	95.9077	52.5732	0	88.6657	0	1822.79	73.4751	1298.76	596.217	202.059	0	144.341	133.564	0	0	51.9103	1313.54	143.398	84.0474	0	117.547	0	279.301	260.053	437.467	260.226	0	324.917	0	121.034	231.465	0	519.548	388.673	251.553	0	114.434	0	0	358.072	0	114.124
MAG4123	Bacteria	Bacillota_A	Clostridia	Peptostreptococcales	Anaerovoracaceae	Fimisoma	Fimisoma sp002320005	0	183.146	63.5806	52.0503	111.963	286.309	2338.02	213.72	327.561	482.147	28.0128	258.403	397.603	70.0408	48.4962	217.804	323.632	395.744	336.191	277.389	294.323	128.689	412.291	315.669	218.318	45.9843	33.4043	0	75.6825	425.337	86.7748	86.8251	370.209	294.621	114.556	62.421	220.941	68.9239	133.632	115.919	191.332	384.32
MAG752	Bacteria	Pseudomonadota	Gammaproteobacteria	Enterobacterales	Enterobacteriaceae	Escherichia	Escherichia coli	534.4	103.508	146.995	0	0	33.6065	564.851	45.7834	31.823	68.7395	34.9941	76.6863	0	273.288	55.7187	25.7126	45.7224	79.4662	0	148.529	59.1341	96.2617	75.9701	29.6665	334.386	379.691	0	1362.26	170.404	0	928.331	339.617	31.4809	21.0813	0	290.511	29.4574	111.491	99.8852	0	64.4294	0
MAG152	Bacteria	Bacillota_A	Clostridia	Oscillospirales	Oscillospiraceae	Faecousia	Unclassified	0	607.648	217.755	43.1475	0	119.659	0	43.2253	103.105	202.524	35.6749	67.3593	1590.63	0	0	316.12	87.8355	463.179	1227.65	0	0	0	211.72	168.832	0	316.767	0	91.7617	0	1331.27	160.754	0	89.7605	125.308	110.492	0	83.2579	1086.2	0	155.808	46.6926	708.774
MAG2231	Bacteria	Bacillota_A	Clostridia	Lachnospirales	Lachnospiraceae	JALFVM01	JALFVM01 sp022787145	192.137	68.7015	162.783	171.969	223.612	230.745	133.924	142.284	248.69	186.666	153.091	85.0392	177.979	164.867	155.855	96.1807	226.911	227.783	261.704	544.408	268.235	136.006	179.362	259.11	289.553	167.023	219.707	0	151.739	173.942	829.866	140.8	249.719	265.94	0	156.985	467.193	0	339.035	223.113	437.366	271.956
MAG1654	Bacteria	Bacillota_B	Peptococcia	Peptococcales	Peptococcaceae	UMGS1590	UMGS1590 sp900759105	217.349	142.085	0	314.387	383.029	66.5028	471.589	0	118.972	196.97	428.539	277.173	153.781	127.845	114.661	106.378	39.9269	167.385	210.26	56.5797	70.9174	130.488	227.069	71.5358	215.363	0	378.308	0	61.1759	218.196	825.328	146.366	39.8292	197.848	326.033	131.334	109.684	102.413	734.069	191.573	97.2863	180.963
MAG584	Bacteria	Bacillota_A	Clostridia	Lachnospirales	Lachnospiraceae	Anaerobutyricum	Unclassified	192.927	335.221	263.822	68.8829	62.8541	297.32	126.983	138.989	337.54	341.085	0	79.5378	164.611	49.7964	0	356.85	114.756	132.777	376.867	0	129.384	167.164	371.587	164.988	44.0141	0	95.9764	0	1278.47	240.384	546.298	0	137.217	477.735	414.218	0	0	0	139.269	0	121.505	338.511
MAG2487	Bacteria	Spirochaetota	Spirochaetia	Treponematales	Treponemataceae	Treponema_D	Treponema_D sp018385415	163.726	38.4189	0	370.445	169.801	261.618	337.415	57.6583	28.2497	0	233.71	64.8073	57.5246	0	0	0	329.573	0	28.1722	0	820.334	0	0	0	1273.11	3205.12	178.077	394.697	0	25.839	202.72	0	31.1771	0	308.077	0	0	0	0	0	0	38.1423
MAG94	Bacteria	Bacillota_A	Clostridia	Oscillospirales	Oscillospiraceae	F23-B02	F23-B02 sp945613045	1156.36	83.3899	0	257.275	0	102.128	287.814	108.557	112.208	113.273	151.066	132.718	147.727	0	0	103.704	120.687	115.405	73.2626	0	289.355	0	116.818	128.759	501.244	1009.62	213.546	120.227	0	95.6564	1440.79	0	152.101	68.7378	2180.82	0	78.7066	57.9766	0	0	70.248	101.694
MAG3529	Bacteria	Bacillota_A	Clostridia	Christensenellales	CAG-138	SFDB01	SFDB01 sp004558825	31.0141	29.458	0	0	0	0	0	0	0	0	78.3185	73.0913	66.5729	0	0	27.5291	0	0	21.585	0	4133.09	0	0	0	2272.05	371.356	0	0	0	32.599	0	0	0	0	0	0	507.812	60.5438	0	0	0	0
MAG1408	Bacteria	Bacillota_A	Clostridia	Lachnospirales	Lachnospiraceae	Wujia	Unclassified	423.709	138.941	0	1186.82	136.245	103.426	107.26	0	82.8067	99.9474	490.534	263.972	206.69	0	0	383.323	107.824	83.259	190.607	0	259.193	0	102.313	75.1788	746.601	466.835	657.578	267.349	0	131.597	214.488	0	84.0367	73.9888	0	0	1224.84	65.86	0	163.093	479.892	228.06
MAG2991	Bacteria	Bacillota_A	Clostridia	Oscillospirales	Oscillospiraceae	Vescimonas	Vescimonas sp900556015	0	276.975	64.2088	415.049	155.368	135.209	108.696	91.4831	66.1645	131.901	331.934	222.796	385.718	32.5443	37.7825	306.573	95.4398	0	188.797	546.327	0	66.8969	140.728	47.2942	118.929	377.433	529.521	0	0	229.897	0	61.3284	37.9152	73.2552	1770.75	31.5836	654.258	0	152.337	182.126	2505.4	310.39
MAG1293	Bacteria	Spirochaetota	Spirochaetia	Treponematales	Treponemataceae	Treponema_D	Treponema_D sp018385415	143.841	69.8991	0	328.994	142.36	223.843	466.567	51.9759	31.4315	0	222.875	54.4778	96.1628	0	0	0	329.139	0	63.4927	0	862.479	0	0	0	1985.03	4935.84	159.543	340.181	0	45.3354	159.391	0	46.1115	0	524.627	0	0	0	0	0	0	68.1046
MAG3772	Bacteria	Actinomycetota	Actinomycetia	Actinomycetales	Bifidobacteriaceae	Bifidobacterium	Unclassified	0	0	0	0	0	633.524	0	688.951	683.117	160.114	0	0	1336.03	0	0	0	448.727	185.347	2025.53	0	0	0	149.566	529.471	0	0	0	283.24	0	1380.08	0	0	518.746	634.723	0	0	0	0	0	117.998	0	913.781
MAG4014	Bacteria	Bacillota_A	Clostridia	Christensenellales	CAG-138	PeH17	PeH17 sp004556165	494.537	0	0	0	0	204.522	29.5159	379.995	512.896	0	44.7481	0	216.907	0	0	72.4877	125.081	39.0425	0	0	97.5553	0	0	1087.75	428.408	0	0	55.9209	0	121.547	262.288	0	911.957	243.628	0	0	326.276	422.09	0	217.344	25.8984	22.9218
MAG862	Bacteria	Bacillota_A	Clostridia	Lachnospirales	Lachnospiraceae	CAG-791	CAG-791 sp000431495	0	46.1178	244.778	0	843.965	257.235	0	50.6356	447.928	0	0	106.687	81.9405	304.146	343.951	604.855	68.4801	0	488.519	1568.79	0	671.695	0	166.181	0	0	184.82	0	115.011	247.855	0	214.564	86.9913	762.296	0	234.423	0	0	867.267	0	267.44	204.821
MAG2196	Bacteria	Bacillota_A	Clostridia	Peptostreptococcales	Anaerovoracaceae	Lentihominibacter	Lentihominibacter sp022775805	637.472	347.064	0	209.08	57.538	246.915	158.114	143.695	214.033	243.27	355.787	169.933	137.476	0	0	67.8215	160.883	400.421	186.49	0	170.623	0	208.487	299.067	293.945	97.6825	288.935	295.737	49.3797	91.9767	264.909	0	298.996	136.899	487.543	0	435.967	578.091	53.6825	74.0187	280.817	322.721
MAG134	Bacteria	Bacillota_A	Clostridia	Lachnospirales	Lachnospiraceae	RGIG8767	RGIG8767 sp016294075	337.984	0	0	0	0	0	39.3798	0	0	0	37.5203	0	0	0	0	0	0	0	0	0	1059.77	0	0	0	686.6	1854.07	0	75.6185	0	0	97.0548	0	0	0	412.158	0	273.89	34.369	0	0	0	0
MAG2515	Bacteria	Bacillota_A	Clostridia	Oscillospirales	Oscillospiraceae	Vescimonas	Vescimonas sp900556015	109.285	332.365	61.6101	281.965	136.106	114.518	190.733	79.9281	67.3596	126.578	334.298	258.988	264.177	29.1066	0	265.981	80.6609	58.6801	139.261	348.629	110.593	50.4079	136.831	63.5986	431.662	634.404	365.101	137.138	0	163.368	260.218	54.3077	61.3911	60.2162	1431.94	30.1179	464.479	0	104.787	222.925	982.608	213.318
MAG2572	Bacteria	Pseudomonadota	Gammaproteobacteria	Enterobacterales	Enterobacteriaceae	Escherichia	Escherichia coli	525.835	157.8	97.9025	0	0	26.0947	656.47	49.2647	34.4872	74.5068	39.2042	98.9985	0	170.177	0	25.8095	47.2652	58.8404	0	79.3679	99.2642	54.8194	82.1875	33.8264	376.957	398.342	0	777.287	119.788	0	1071.28	213.896	36.973	22.4028	0	182.816	30.9513	128.707	160.998	0	62.0971	0
MAG1753	Bacteria	Bacillota_A	Clostridia	Oscillospirales	Butyricicoccaceae	Butyricicoccus_A	Butyricicoccus_A intestinisimiae	0	223.328	292.729	0	0	0	833.691	0	0	0	0	360.603	0	160.669	583.326	140.649	0	52.989	0	417.263	0	394.619	0	48.6587	0	0	0	0	85.6784	50.1141	335.071	97.0719	0	0	1626.18	234.897	0	0	254.022	0	172.045	0
MAG3589	Bacteria	Pseudomonadota	Gammaproteobacteria	Enterobacterales	Enterobacteriaceae	Escherichia	Escherichia coli	544.615	141.338	118.299	0	0	21.629	530.892	33.3672	25.1326	54.9916	27.2662	59.747	0	187.051	0	0	35.55	58.3638	0	93.9692	80.4257	60.72	59.8827	25.9505	462.563	412.847	0	870.468	123.672	0	972.801	233.891	26.3658	0	131.255	201.551	0	120.129	118.549	0	49.585	0
MAG2598	Bacteria	Bacillota_A	Clostridia	Oscillospirales	Oscillospiraceae	Faecousia	Faecousia sp945635805	0	628.364	222.038	32.7053	0	118.057	0	39.8876	102.368	206.637	26.9243	61.6275	1570.51	0	0	315.361	80.7782	489.765	1204.28	0	0	0	202.671	166.356	0	291.888	0	92.1858	0	1297.13	141.626	0	93.2989	125.276	0	0	74.2748	1118.01	0	119.393	0	711.728
MAG35	Bacteria	Bacillota_A	Clostridia	Lachnospirales	Lachnospiraceae	Merdiplasma	Unclassified	35.1296	62.3989	0	288.084	59.009	419.672	45.0367	221.951	619.641	219.548	82.5283	0	796.551	0	0	0	232.336	1422.42	1201.53	0	0	0	190.863	710.285	44.5039	0	404.107	44.4281	0	631.979	38.3303	0	810.48	643.349	0	0	353.621	46.0562	0	60.2909	294.199	1292.18
MAG2571	Bacteria	Bacillota_A	Clostridia	Christensenellales	CAG-138	PeH17	PeH17 sp004556165	208.291	0	0	0	0	235.894	25.6668	431.304	583.976	0	46.284	0	235.361	0	0	64.9723	140.978	38.5814	19.2035	0	98.3235	0	0	1240.48	432.069	0	0	59.1125	0	132.772	307.9	0	1047.22	280.03	0	0	292.115	390.287	0	218.266	23.3121	24.2309
MAG1932	Bacteria	Bacillota_A	Clostridia	Christensenellales	CAG-138	PeH17	PeH17 sp004556165	217.652	0	0	0	0	245.891	0	456.432	620.523	79.5904	62.7238	0	323.342	0	0	60.0299	156.763	301.453	36.1236	0	87.2146	0	102.291	1319.26	318.86	0	32.1073	62.1806	0	180.567	173.226	0	1114.44	297.245	0	0	266.473	361.714	0	268.669	39.1426	36.6218
MAG2180	Bacteria	Bacillota_A	Clostridia	Peptostreptococcales	Anaerovoracaceae	Lentihominibacter	Lentihominibacter sp022775805	642.204	288.587	0	223.75	56.4313	271.252	148.001	140.711	237.782	267.788	333.495	148.561	171.409	0	0	52.5599	155.976	421.382	262.565	0	153.488	0	224.489	321.709	281.921	84.9081	287.8	304.971	42.0153	105.65	247.513	0	318.729	161.037	346.287	0	415.355	455.078	54.327	64.7852	273.908	486.805
MAG3343	Bacteria	Bacillota_A	Clostridia	Lachnospirales	Lachnospiraceae	Oliverpabstia	Oliverpabstia sp004556655	90.4068	0	74.4132	126.836	72	738.827	125.344	405.986	691.652	603.57	0	48.3776	323.614	86.4833	0	51.2971	302.287	234.705	643.575	419.517	88.5344	107.779	640.183	312.859	281.212	0	122.585	0	98.6502	467.112	0	0	299.914	809.024	0	0	155.726	0	262.471	0	258.223	359.676
MAG272	Bacteria	Bacillota_A	Clostridia	Christensenellales	CAG-138	PeH17	PeH17 sp004556165	212.422	0	0	29.4037	0	233.97	0	427.486	577.25	0	58.1036	0	241.881	0	0	58.2931	138.458	39.739	17.9317	0	86.8543	0	0	1237.96	323.394	0	38.1244	61.1668	0	133.239	187.791	0	1043.52	276.586	0	0	389.52	410.616	0	250.258	68.1753	21.8206
MAG1518	Bacteria	Bacillota_A	Clostridia	Christensenellales	CAG-138	PeH17	PeH17 sp004556165	201.621	0	0	0	0	214.436	0	399.197	535.479	0	50.6303	0	220.811	0	0	62.8022	135.111	37.7244	0	0	90.5418	0	0	1129.96	326.998	0	0	41.8616	0	125.391	202.332	0	958.322	254.771	0	0	314.013	585.917	0	178.022	0	21.3562
MAG190	Bacteria	Bacillota	Bacilli	Lactobacillales	Lactobacillaceae	Latilactobacillus	Latilactobacillus curvatus	0	0	0	0	0	1006.34	0	1365.94	1751.98	562.369	0	0	414.043	0	0	0	1718.48	215.977	374.984	0	0	0	500.279	705.098	0	0	0	0	0	952.709	0	0	760.025	1844.39	0	0	0	0	0	0	0	411.12
MAG1767	Bacteria	Actinomycetota	Actinomycetia	Actinomycetales	Bifidobacteriaceae	Bifidobacterium	Unclassified	0	0	0	0	0	497.445	0	419.875	549.779	109.426	0	0	1584.83	0	0	0	284.538	121.485	2430.16	0	0	0	101.908	362.709	0	0	0	172.161	0	1642.4	0	0	388.608	494.872	0	0	0	0	0	124.34	0	1028.98
MAG3761	Bacteria	Pseudomonadota	Gammaproteobacteria	Enterobacterales	Enterobacteriaceae	Escherichia	Escherichia coli	575.935	83.9361	146.312	0	0	28.0142	558.725	41.8241	28.2162	59.9614	31.0678	74.7773	0	294.088	61.5502	21.1637	41.5074	68.8131	0	162.042	55.674	105.625	68.4117	25.7476	324.05	323.736	0	1319.84	181.025	0	926.838	359.302	28.3651	18.7816	0	314.631	0	87.548	94.7782	0	64.916	0
MAG1780	Bacteria	Bacillota_A	Clostridia	Christensenellales	CAG-138	SFDB01	SFDB01 sp004558825	48.5913	35.9604	0	0	0	0	0	0	0	0	80.09	77.5893	58.6934	0	0	35.0134	0	0	0	0	497.557	0	0	0	2588.31	431.148	0	0	0	31.6925	0	0	0	0	0	0	471.054	58.5946	0	0	0	0
MAG217	Bacteria	Bacillota_A	Clostridia	Christensenellales	CAG-138	PeH17	PeH17 sp004556165	240.907	0	0	0	0	218.658	56.6455	401.063	547.257	35.6604	48.0351	0	241.183	0	0	79.4138	134.186	66.4247	24.0481	0	177.38	0	39.5392	1143.59	355.224	0	0	62.1616	0	135.135	240.495	0	961.942	260.249	0	0	285.406	377.391	0	253.343	36.3722	32.6545
MAG2954	Bacteria	Bacillota_A	Clostridia	Oscillospirales	Ruminococcaceae	Gemmiger	Unclassified	111.781	172.985	294.139	261.816	192.527	294.133	142.164	133.094	377.501	206.031	192.878	198.753	212.385	358.083	286.217	198.783	164.902	115.772	362.823	386.272	103.647	337.254	272.31	204.301	195.623	223.333	231.088	175.43	260.973	282.877	169.547	357.254	179.724	523.036	0	371.419	221.068	0	279.467	139.168	299.128	294.296
MAG4102	Bacteria	Bacillota_A	Clostridia	Christensenellales	CAG-74	UBA11524	Unclassified	319.934	286.935	46.2848	306.13	219.033	120.146	448.506	113.935	231.095	99.933	141.595	0	164.868	0	0	50.9354	170.917	422.859	126.309	0	325.14	0	89.3906	326.5	229.042	493.39	238.423	147.047	0	105.123	381.292	0	389.397	139.46	1338.91	0	297.693	63.2338	0	121.32	370.996	205.683
MAG2364	Bacteria	Bacteroidota	Bacteroidia	Bacteroidales	Bacteroidaceae	UBA6382	UBA6382 sp945827465	0	110.653	0	71.0058	0	37.5009	290.307	32.8536	31.1841	47.9363	56.6915	42.1678	190.365	0	0	93.4588	67.2122	100.728	64.9913	0	199.957	0	40.6366	46.2109	325.616	501.333	51.362	1665.83	0	111.282	217.918	0	39.2312	22.7566	8326.44	0	184.318	99.4199	0	2375.75	143.638	74.2955
MAG2779	Bacteria	Bacillota_A	Clostridia	Christensenellales	CAG-138	PeH17	PeH17 sp004556165	204.815	0	0	0	0	244	0	419.991	591.081	0	47.2101	0	237.22	0	0	58.701	133.127	41.4631	0	0	84.1098	0	0	1239.91	380.417	0	0	61.657	0	130.388	228.191	0	1045.77	285.265	0	0	277.997	367.381	0	224.798	0	22.7453
MAG3897	Bacteria	Bacillota_A	Clostridia	Christensenellales	CAG-138	PeH17	PeH17 sp004556165	199.367	0	0	0	0	196.944	0	361.353	501.811	25.2693	215.037	0	217.808	0	0	64.0468	122.558	43.5687	0	0	81.425	0	0	1041.57	300.35	0	0	53.5645	0	121.62	187.498	0	888.412	235.911	0	0	745.888	428.258	0	211.115	30.7478	21.5885
MAG952	Bacteria	Bacillota_A	Clostridia	Peptostreptococcales	Anaerovoracaceae	Lentihominibacter	Lentihominibacter sp022775805	632.159	302.385	0	210.229	58.4676	246.087	160.633	137.181	213.251	255.172	356.929	137.436	126.429	0	0	47.7773	142.71	419.94	183.093	0	171.899	0	209.641	303.535	262.903	77.9211	275.203	335.863	35.2329	71.3608	233.778	0	304.212	129.707	398.74	0	545.59	453.296	49.5058	54.8369	316.857	324.254
MAG2290	Bacteria	Bacillota	Bacilli	Erysipelotrichales	Erysipelotrichaceae	Holdemanella	Holdemanella porci	252.731	142.209	601.429	170.003	486.102	86.2889	127.499	0	138.844	73.5289	34.1564	140.059	68.6527	469.983	526.938	226.377	51.1115	0	161.638	1463.54	148.221	617.428	62.8299	89.0033	70.5641	37.1031	277.553	0	414.534	150.055	455.908	416.429	46.7589	238.638	149.267	450.706	135.268	134.526	619.88	0	231.85	82.6912
MAG3892	Bacteria	Bacillota_A	Clostridia	Peptostreptococcales	Anaerovoracaceae	Lentihominibacter	Lentihominibacter sp022775805	625.634	303.605	0	148.109	47.7619	249.936	189.556	143.111	214.44	283.083	332.665	107.641	125.09	0	0	39.48	147.703	430.63	184.645	0	229.118	0	231.879	306.534	237.432	80.382	217.902	323.416	27.4844	74.4294	241.609	0	311.501	129.325	404.705	0	509.745	428.926	35.2812	50.189	334.022	319.55
MAG2320	Bacteria	Bacillota_A	Clostridia	TANB77	CAG-508	UMGS1781	Unclassified	450.576	133.06	121.561	222.618	80.3518	326.367	0	505.183	515.821	262.267	226.015	167.931	635.218	0	0	168.988	815.573	277.712	301.248	0	477.447	119.177	251.225	858.142	113.908	375.746	179.92	0	0	443.049	113.602	0	778.01	427.937	0	0	170.166	249.942	0	304.558	122.583	334.335
MAG2747	Bacteria	Pseudomonadota	Gammaproteobacteria	Enterobacterales	Enterobacteriaceae	Escherichia	Escherichia coli	524.705	94.0672	147.042	0	0	25.3105	536.765	39.4217	27.4834	60.7994	33.0635	83.0156	0	286.045	58.3485	23.9847	40.8885	63.4334	0	161.544	56.7467	104.912	68.4469	25.0308	289.03	334.589	0	1286.16	179.586	0	889.472	351.413	28.1913	0	0	307.691	25.2028	106.504	108.428	0	63.5688	0
MAG2249	Bacteria	Bacillota_A	Clostridia	Oscillospirales	Oscillospiraceae	F23-B02	F23-B02 sp016292445	142.42	0	30.8498	63.835	0	0	109.486	0	0	0	102.312	82.3108	0	0	0	0	0	0	0	0	779.753	0	0	0	266.263	1807.31	199.888	0	0	0	1983.91	0	0	0	0	0	0	0	0	0	0	0
MAG2704	Bacteria	Bacillota_A	Clostridia	Peptostreptococcales	Anaerovoracaceae	Lentihominibacter	Lentihominibacter sp022775805	592.129	292.194	0	177.688	46.1063	268.39	155.955	147.259	235.294	283.103	331.231	126.292	144.733	0	0	46.1518	156.555	458.214	221.67	0	173.049	0	234.096	322.47	253.098	79.015	245.644	313.259	33.9616	87.1032	223.511	0	325.469	143.524	381.974	0	476.405	441.711	38.5359	51.7829	302.328	393.94
MAG166	Bacteria	Pseudomonadota	Gammaproteobacteria	Enterobacterales	Enterobacteriaceae	Escherichia	Escherichia coli	6917.3	114.617	86.4425	0	0	0	337.651	27.4647	19.1135	55.2874	0	36.7653	0	155.199	0	0	0	56.7457	0	80.2943	41.4606	53.4162	64.0033	0	208.911	208.068	0	1135.84	171.193	0	537.76	192.135	0	0	0	166.824	0	53.9928	214.632	0	45.7291	0
MAG3624	Bacteria	Bacteroidota	Bacteroidia	Bacteroidales	Bacteroidaceae	Prevotella	Prevotella sp002251295	247.668	315.828	0	56.224	0	50.1986	446.959	0	61.2261	57.6273	0	107.361	126.449	25.6428	0	82.5066	47.0082	27.5434	49.8093	0	0	0	53.125	33.3985	320.196	0	73.1134	0	34.2522	66.6915	594.277	45.7185	0	60.3694	163.949	0	62.2219	148.204	76.0999	1058.71	226.396	46.4393
MAG1476	Bacteria	Bacillota_A	Clostridia	Oscillospirales	Acutalibacteraceae	Ruminococcus_E	Unclassified	0	0	108.873	360.065	393.507	203.586	109.56	235.896	319.39	194.678	189.268	72.894	137.334	75.1786	73.3127	93.1621	251.884	443.6	117.868	0	0	85.9116	174.304	313.636	0	0	565.299	0	192.347	120.891	0	88.0719	415.816	276.175	0	71.5092	236.138	0	321.06	149.778	370.023	100.387
MAG3018	Bacteria	Bacillota	Bacilli	Lactobacillales	Aerococcaceae	Ruoffia	Ruoffia tabacinasalis	0	0	0	0	0	240.799	0	343.127	251.303	982.992	0	0	864.424	0	0	0	364.125	0	80.1044	0	0	0	547.811	357.578	0	0	0	0	0	450.809	0	0	265.071	166.096	0	0	0	351.326	0	0	0	103.432
MAG2293	Bacteria	Bacillota_A	Clostridia	Christensenellales	CAG-138	PeH17	PeH17 sp004556165	754.887	0	0	0	0	207.919	75.2334	377.849	510.842	40.2808	51.5531	0	223.763	0	0	85.4934	128.798	82.6215	21.9652	0	106.847	0	48.6033	1083.74	413.058	0	0	61.8388	0	125.514	229.021	0	926.943	245.737	0	0	274.37	348.9	0	242.673	38.742	30.3041
MAG2321	Bacteria	Bacillota	Bacilli	Staphylococcales	Staphylococcaceae	Staphylococcus	Staphylococcus epidermidis	0	0	0	0	0	635.793	0	680.629	600.006	689.715	0	0	641.468	0	0	0	695.14	519.073	728.648	0	0	0	738.17	572.873	0	0	0	0	0	593.076	0	0	589.139	630.312	0	0	0	0	0	0	0	622.348
MAG1808	Bacteria	Bacillota_A	Clostridia	TANB77	CAG-465	CALXJE01	Unclassified	7159.62	0	60.4084	826.681	0	47.6464	0	0	0	0	284.244	0	0	0	0	101.417	0	0	0	0	523.852	0	0	0	43.2363	299.559	490.415	0	0	0	1112.72	0	0	0	94.8458	0	1280.66	0	0	0	344.348	0
MAG2964	Bacteria	Bacillota_A	Clostridia	Oscillospirales	Acutalibacteraceae	UMGS1224	Unclassified	7215.35	0	0	0	0	0	52.9591	0	0	0	0	0	0	0	0	0	0	0	0	0	0	0	0	0	160.991	156.783	0	0	0	0	0	0	0	0	875.766	0	0	0	0	0	0	0
MAG1901	Bacteria	Bacillota	Bacilli	Lactobacillales	Aerococcaceae	Aerococcus	Aerococcus urinaeequi	0	166	0	0	0	212.683	0	274.517	260.366	601.428	75.6789	0	587.913	0	0	46.5079	258.251	196.738	197.277	0	0	0	354.715	253.459	0	0	61.3942	0	0	436.289	0	0	185.539	258.738	0	0	0	1177.54	0	0	0	222.803
MAG1080	Bacteria	Bacteroidota	Bacteroidia	Bacteroidales	Bacteroidaceae	Prevotella	Prevotella sp002251295	223.908	559.638	0	73.3	0	75.2208	358.506	59.3593	86.1618	68.5417	0	155.892	182.429	238.705	50.3763	145.237	85.2862	52.4056	73.1477	0	0	53.0957	63.0896	70.4349	212.255	114.379	82.4682	0	67.1895	111.05	436.946	263.137	49.0357	79.3934	6629.79	258.123	57.1511	192.639	83.0075	1087.35	262.012	73.2286
MAG347	Bacteria	Spirochaetota	Spirochaetia	Treponematales	Treponemataceae	Treponema_D	Treponema_D sp018385415	123.592	0	0	337.995	148.329	254.501	417.929	49.8712	23.6094	0	211.152	58.1931	49.6144	0	0	0	327.116	0	22.883	0	840.349	0	0	0	1940.01	4809.76	153.58	374.712	0	22.6521	116.039	0	23.6772	0	383.959	0	0	0	0	0	0	32.3041
MAG859	Bacteria	Pseudomonadota	Gammaproteobacteria	Enterobacterales	Enterobacteriaceae	Escherichia	Escherichia coli	570.714	133.225	117.66	0	0	36.1265	555.158	48.8325	32.012	59.5979	28.6708	62.1266	0	193.281	34.6099	0	45.6427	60.8533	0	90.0561	83.7677	63.5581	65.5832	25.6914	439.002	405.54	0	864.217	128.8	0	973.097	241.017	30.2082	0	253.962	207.7	0	104.379	112.131	0	48.7575	0
MAG651	Bacteria	Bacteroidota	Bacteroidia	Bacteroidales	F082	Limimorpha	Limimorpha sp900769945	0	133.959	3136.84	210.108	0	0	0	0	0	0	67.0524	1848.98	0	0	0	1333.46	0	0	0	0	413.908	0	0	0	81.5812	108.52	141.777	99.2247	0	0	0	0	0	0	0	0	32.7982	50.5242	0	404.329	27.5061	0
MAG1105	Bacteria	Pseudomonadota	Gammaproteobacteria	Enterobacterales	Enterobacteriaceae	Escherichia	Escherichia coli	528.543	90.3566	149.27	0	0	24.614	522.282	37.1925	26.9365	60.0786	32.5244	72.0227	0	288.538	59.0058	20.4939	39.8931	62.1593	0	159.261	53.9078	99.5788	67.6186	23.4851	274.378	322.269	0	1333.53	184.539	0	877.089	351.297	26.2772	0	0	312.632	27.3717	91.5683	104.203	0	105.601	0
MAG550	Bacteria	Bacillota_A	Clostridia	TANB77	CAG-508	CAG-452	Unclassified	466.202	71.3748	0	0	0	85.2484	0	196.878	173.211	0	276.742	0	287.357	0	0	0	366.227	108.062	135.426	0	493.602	0	0	390.272	322.148	455.529	75.3579	207.058	0	201.244	314.919	0	335.714	111.068	0	0	76.2613	234.32	0	291.352	79.4785	150.302
MAG1573	Bacteria	Bacillota_A	Clostridia	Peptostreptococcales	Anaerovoracaceae	Lentihominibacter	Lentihominibacter sp022775805	591.518	277.183	0	190.601	47.6101	261.798	149.534	137.613	231.678	270.483	317.418	142.38	155.798	0	0	50.0066	155.689	434.118	235.115	0	162.626	0	222.67	313.99	257.98	78.8931	267.625	302.706	35.2868	117.552	227.313	0	318.311	137.786	339.523	0	423.969	432.419	37.7861	51.7644	269.658	445.326
MAG1863	Bacteria	Bacillota_A	Clostridia	Oscillospirales	Oscillospiraceae	Faecousia	Faecousia sp945635805	59.096	624.847	211.828	62.6137	0	88.8571	59.7133	53.619	89.5828	190.966	40.261	69.6912	747.132	0	0	281.178	101.935	339.402	497.351	0	54.9922	0	194.504	138.98	101.797	618.595	41.8083	451.829	0	598.574	244.787	0	106.755	78.9499	148.923	0	125.385	1103.42	0	1208.68	66.325	369.898
MAG722	Bacteria	Pseudomonadota	Gammaproteobacteria	Enterobacterales	Enterobacteriaceae	Escherichia	Escherichia coli	517.411	106.47	141.66	0	0	26.6413	516.366	38.7099	27.2221	57.7481	33.0632	128.431	0	267.45	56.621	24.7732	40.5217	63.9847	0	151.465	59.2067	97.2851	65.5431	24.4327	293.452	327.762	0	1219.84	174.202	0	856.488	332.403	27.5318	0	0	293.879	25.1198	104.488	112.342	0	62.5084	0
MAG4009	Bacteria	Bacillota_A	Clostridia	Clostridiales	Clostridiaceae	Inconstantimicrobium	Inconstantimicrobium porci	0	241.759	345.442	115.441	0	376.473	88.5974	682.48	675.218	807.908	62.2736	401.576	398.743	313.347	97.7813	541.073	437.358	813.405	254.351	0	0	221.985	448.631	834.297	0	0	87.2605	189.341	667.152	241.246	0	365.43	639.144	626.809	0	300.626	56.2717	261.298	0	0	0	291.637
MAG2714	Bacteria	Bacillota_A	Clostridia	Oscillospirales	Oscillospiraceae	F23-B02	F23-B02 sp945613045	815.32	54.9184	0	253.922	0	59.3352	355.416	82.3706	58.7311	77.2765	91.0948	102.249	126.312	0	0	88.4602	104.416	81.4389	51.4183	0	302.699	0	98.1706	83.6698	407.467	921.031	201.491	0	0	74.2761	1768.21	0	80.9781	35.1637	715.83	0	0	26.5677	0	0	24.805	84.3927
MAG3275	Bacteria	Bacillota	Bacilli	RF39	UBA660	CAG-1000	CAG-1000 sp022774645	0	1016.32	1301.42	0	0	0	0	0	0	0	0	0	0	0	0	77.0428	0	0	0	0	0	0	0	0	0	0	0	0	0	0	0	0	0	0	19605.6	0	52.1558	0	0	0	0	0
MAG3713	Bacteria	Bacillota_A	Clostridia	Peptostreptococcales	Anaerovoracaceae	Lentihominibacter	Lentihominibacter sp022775805	548.316	312.613	0	185.932	44.7625	223.227	179.854	124.398	193.527	226.915	302.119	149.017	118.483	0	0	55.6371	128.281	390.536	177.136	0	264.071	0	190.027	272.877	430.218	180.215	240.062	284.88	39.2638	74.4163	246.737	0	274.08	118.907	342.934	0	465.188	459.518	39.7197	57.977	275.882	305.68
MAG1894	Bacteria	Bacillota_A	Clostridia	Lachnospirales	Lachnospiraceae	UBA2882	UBA2882 sp016297945	361.53	266.368	0	227.812	159.253	92.2199	133.793	65.6919	91.0575	95.1471	315.469	118.526	86.8534	0	0	65.9556	84.6875	110.596	89.6529	0	220.489	0	92.4249	89.6268	769.213	633.501	218.474	355.282	0	72.344	528.831	0	93.6725	82.0498	1138.74	0	249.213	136.432	0	272.803	246.97	97.7618
MAG3450	Bacteria	Bacillota_A	Clostridia	Christensenellales	CAG-74	Ventricola	Unclassified	277.182	197.438	192.451	88.1424	209.813	275.673	360.966	167.996	261.412	355.119	115.104	308.614	122.357	200.588	194.993	262.393	158.298	475.972	108.483	188.612	90.1437	395.604	362.689	274.873	118.766	86.3347	139.999	81.6468	596.53	83.9024	259.176	192.987	294.739	195.57	907.767	215.957	176.783	220.103	176.549	183.935	311.054	205.614
MAG4068	Bacteria	Bacillota_A	Clostridia	Christensenellales	CAG-138	PeH17	PeH17 sp004556165	195.914	0	0	0	0	231.049	0	431.099	584.894	0	62.8589	0	239.798	0	0	57.6925	140.001	35.1915	0	0	81.3526	0	0	1236.97	308.951	0	33.1028	58.9453	0	135.907	173.335	0	1045.5	281.474	0	0	390.324	371.621	0	215.916	55.3019	20.9869
MAG1315	Bacteria	Bacillota_A	Clostridia	UBA1212	SIG427	SIG427	Unclassified	4057.68	92.8878	0	89.1439	0	0	0	0	0	0	100.81	0	0	0	0	26.7463	0	0	0	0	40.9321	0	0	0	243.603	0	58.3678	168.745	0	0	158.687	0	0	0	791.76	0	63.7056	0	0	160.551	97.5394	0
MAG61	Bacteria	Bacillota_A	Clostridia	Peptostreptococcales	Anaerovoracaceae	Lentihominibacter	Lentihominibacter sp022763735	211.016	55.7545	416.881	360.996	206.614	219.789	180.452	165.011	348.246	224.179	55.1593	150.859	287.627	336.363	208.479	312.365	179.316	264.29	422.08	0	348.817	194.04	200.381	410.697	78.6447	0	301.121	0	298.911	203.95	93.4366	307.519	393.384	279.927	0	318.703	188.271	57.6884	75.6201	53.593	1010.74	480.12
MAG2065	Bacteria	Bacillota_A	Clostridia	Christensenellales	CAG-138	PeH17	PeH17 sp004556165	188.881	0	0	0	0	215.009	0	372.195	516.72	28.7346	44.2407	0	604.021	0	0	72.4133	132.916	41.6746	150.304	0	80.633	0	0	1075.27	311.34	0	0	59.9444	0	343.65	171.835	0	904.512	254.556	0	0	301.148	409.693	0	231.892	30.5965	284.856
MAG3215	Bacteria	Bacillota	Bacilli	Erysipelotrichales	Erysipelotrichaceae	Holdemanella	Holdemanella porci	267.161	125.715	619.443	141.106	401.364	75.4403	135.994	0	135.017	54.2939	28.0378	136.633	55.4149	471.788	531.189	234.367	36.157	0	151.166	1513.22	125.134	631.273	42.4198	74.1065	65.4363	42.5604	233.967	0	406.714	144.792	503.388	438.148	31.3446	237.04	168.937	470.964	113.112	54.2666	609.805	0	200.241	75.5903
MAG790	Bacteria	Bacillota_A	Clostridia	Lachnospirales	Lachnospiraceae	Anaerobutyricum	Anaerobutyricum soehngenii	0	154.891	921.026	0	0	92.9867	0	0	141.958	0	0	307.114	56.044	538.278	423.332	559.857	0	0	150.459	1699.31	0	499.646	0	80.7119	0	0	0	0	848.387	133.795	0	495.163	54.1136	251.086	352.541	528.036	0	0	320.878	0	198.972	89.4413
MAG2563	Bacteria	Pseudomonadota	Gammaproteobacteria	Enterobacterales	Enterobacteriaceae	Escherichia	Escherichia coli	617.806	103.828	117.04	0	0	49.4498	526.116	63.3456	34.9177	59.8712	31.325	62.2003	0	214.036	42.5315	0	54.6885	57.7984	0	112.998	68.3973	74.7994	64.9967	24.4051	341.1	454.448	0	997.639	138.201	0	918.021	266.559	33.6488	0	0	228.464	0	99.7151	96.8645	0	53.3895	0
MAG2997	Bacteria	Bacteroidota	Bacteroidia	Bacteroidales	Muribaculaceae	CAG-485	CAG-485 sp905214735	0	0	0	132.63	145.317	2797.27	0	2100.85	623.028	87.1492	0	46.1318	63.0229	0	810.033	68.6112	2116.9	67.2414	25.2051	0	0	85.796	87.2705	166.919	0	0	74.026	0	0	185.89	0	0	374.495	417.857	0	0	172.99	0	79.1805	235.461	106.474	40.0376
MAG2312	Bacteria	Bacillota	Bacilli	Lactobacillales	Streptococcaceae	Streptococcus	Streptococcus hyointestinalis	0	294.515	252.75	323.494	653.761	0	0	0	0	0	662.321	261.739	0	437.612	206.49	220.378	0	0	0	0	0	389.462	0	0	0	0	415.409	0	296.697	0	0	422.017	0	0	0	442.982	713.231	120.864	780.181	0	624.736	0
MAG3603	Bacteria	Bacillota	Bacilli	RF39	UBA660	UBA6448	UBA6448 sp000437315	228.282	813.067	260.794	269.823	172.441	74.407	0	105.477	86.0782	0	305.14	276.927	92.4627	244.938	66.6303	502.932	120.005	121.198	84.8424	0	108.582	126.176	0	108.486	370.346	0	304.654	0	107.81	121.283	378.823	297.856	0	74.3303	332.043	205.008	483.693	214.472	0	0	191.252	93.5477
MAG3079	Bacteria	Bacillota_A	Clostridia	Clostridiales	Clostridiaceae	Inconstantimicrobium	Inconstantimicrobium porci	0	253.856	445.997	113.165	0	320.151	63.2311	619.013	594.723	740.604	45.3621	404.872	358.752	340.583	87.8827	553.173	388.794	817.115	221.017	0	0	216.584	482.441	740.248	0	0	74.4151	189.653	737.261	225.278	0	405.567	668.321	565.468	0	325.19	50.5138	312.411	0	55.8781	0	280.816
MAG658	Bacteria	Bacillota_A	Clostridia	Peptostreptococcales	Anaerovoracaceae	Lentihominibacter	Lentihominibacter sp022775805	574.413	276.963	0	165.212	51.8273	253.619	156.69	135.128	224.926	253.217	384.628	112.984	119.34	0	0	42.6968	151.466	402.564	165.851	0	168.361	0	211.939	303.119	228.134	70.0119	231.778	528.95	28.8422	70.4944	208.112	0	312.086	131.504	380.662	0	478.044	402.057	37.9778	63.8182	303.439	305.977
MAG679	Bacteria	Bacillota	Bacilli	Erysipelotrichales	Erysipelotrichaceae	Holdemanella	Holdemanella porci	440.506	130.213	327.052	121.379	201.685	89.0193	187.219	70.8993	119	87.5643	85.9978	135.884	84.6999	227.557	256.318	166.302	83.2834	54.7189	124.892	681.601	295.521	304.542	90.415	83.0138	215.594	268.636	152.535	0	217.638	117.912	553.866	206.146	66.951	166.385	693.209	229.468	114.942	224.645	351.083	0	143.5	81.6457
MAG682	Bacteria	Bacillota_A	Clostridia	Lachnospirales	Lachnospiraceae	Oliverpabstia	Unclassified	1375.52	0	0	176.467	140.104	0	105.623	0	55.5922	34.8048	37.9211	0	0	0	0	0	0	0	72.2034	0	266.706	0	0	0	829.786	177.744	243.156	0	0	49.2556	1943.75	0	0	88.4355	381.044	0	133.499	0	160.775	0	126.964	38.7783
MAG3522	Bacteria	Cyanobacteriota	Vampirovibrionia	Gastranaerophilales	Gastranaerophilaceae	CAG-196	Unclassified	671.848	117.91	32.0976	125.78	185.064	158.987	0	203.114	105.038	264.766	64.8499	134.417	454.271	0	0	25.3468	168.998	88.7995	262.646	0	403.753	39.4507	327.535	124.391	56.7692	120.652	74.1666	0	116.381	259.049	697.422	37.0879	111.617	89.5767	0	0	69.8231	124.189	1010.54	76.4218	497.911	315.184
MAG2560	Bacteria	Bacillota_A	Clostridia	Peptostreptococcales	Anaerovoracaceae	Lentihominibacter	Lentihominibacter sp022775805	549.578	268.093	0	197.511	44.1651	254.988	149.575	131.807	233.073	254.705	303.753	149.243	207.427	0	0	51.052	152.778	423.346	324.305	0	131.801	0	207.056	313.702	229.478	71.7719	263.896	254.703	41.0436	123.444	196.864	0	314.462	153.449	323.629	0	408.765	403.295	38.5968	53.5164	258.508	604.625
MAG2352	Bacteria	Pseudomonadota	Gammaproteobacteria	Enterobacterales	Enterobacteriaceae	Escherichia	Escherichia coli	441.176	99.8427	135.151	0	0	27.9346	514.015	40.8701	28.3295	60.3843	33.9937	72.6461	0	249.04	51.3969	20.7141	40.1708	67.2351	0	136.775	57.0187	92.2926	65.9959	24.7745	303.755	326.651	0	1142.57	163.481	0	844.059	308.496	28.5299	18.567	0	268.053	0	108.416	99.287	0	58.8854	0
MAG3786	Bacteria	Bacillota_A	Clostridia	Oscillospirales	Oscillospiraceae	Vescimonas	Vescimonas sp004557655	210.837	120.891	41.4595	201.339	0	128.728	112.903	87.9566	60.2072	188.682	89.3471	360.463	102.138	0	0	147.394	86.274	168.052	56.0263	0	237.373	0	240.622	48.0732	366.895	490.33	163.29	100.329	62.5651	56.4354	507.986	0	53.475	43.2129	799.352	0	175.696	0	0	433.98	186.296	78.4903
MAG2019	Bacteria	Actinomycetota	Actinomycetia	Actinomycetales	Bifidobacteriaceae	Bifidobacterium	Unclassified	0	0	0	0	0	276.585	0	137.248	302	126.077	0	0	1636.57	0	0	0	138.144	84.8974	2521.66	0	0	0	119.858	217.919	0	0	0	105.444	0	1673.83	0	0	148.231	393.614	0	0	0	0	0	132.327	0	1081.16
MAG411	Bacteria	Pseudomonadota	Gammaproteobacteria	Enterobacterales	Enterobacteriaceae	Escherichia	Escherichia coli	543.968	114.425	124.881	0	0	20.8814	479.673	34.0916	23.6388	57.4293	29.6395	65.8829	0	226.068	44.102	0	34.2032	53.4611	0	121.672	60.4022	75.2369	65.0272	0	322.099	328.613	0	1090.64	146.562	0	846.705	274.372	24.6661	0	0	241.256	0	128.689	118.961	0	55.6775	0
MAG1713	Bacteria	Bacteroidota	Bacteroidia	Bacteroidales	P3	Onthomorpha	Onthomorpha sp004551865	129.145	53.9269	59.8114	0	0	0	94.6606	0	0	0	0	95.4715	0	0	0	0	0	0	0	0	196.83	0	0	0	334.272	333.859	0	0	0	0	148.974	0	0	0	11813.4	0	0	0	0	101.909	0	0
MAG1149	Bacteria	Bacteroidota	Bacteroidia	Bacteroidales	Muribaculaceae	CAG-873	CAG-873 sp001701165	0	588.439	47.6043	0	0	770.038	0	1390.58	1019.35	0	0	157.443	411.145	0	0	147.836	1809.37	0	19.6378	102.819	0	31.1633	0	2309.65	0	0	0	0	0	205.64	0	0	1545.64	552.027	0	0	0	368.784	0	0	108.41	0
MAG1903	Bacteria	Bacillota	Bacilli	RF39	UBA660	UBA6448	UBA6448 sp000437315	264.38	1103.58	305.648	325.157	194.158	99.3886	0	0	84.7645	0	289.989	335.788	0	299.408	111.733	611.841	115.294	99.5249	61.5804	0	127.598	187.976	0	89.394	331.478	0	343.797	0	169.312	107.154	341.249	355.35	0	78.2759	273.573	261.352	429.563	353.944	0	0	257.545	62.6557
MAG40	Bacteria	Bacillota	Bacilli	RF39	UBA660	UBA6448	UBA6448 sp000437315	358.57	714.451	344.167	239.867	185.608	105.11	0	0	124.624	0	273.4	355.981	0	382.628	111.996	558.605	0	0	114.568	0	139.402	207.537	0	0	290	0	272.394	0	149.981	124.723	389.058	422.53	0	109.205	273.591	344.114	420.938	0	0	0	263.704	104.192
MAG2663	Bacteria	Bacteroidota	Bacteroidia	Bacteroidales	UBA932	Cryptobacteroides	Cryptobacteroides sp000433355	0	175.403	52.4149	0	0	89.7498	92.7276	54.3697	0	0	33.4366	51.446	36.6924	0	0	239.097	47.1824	0	0	104.387	401.4	47.8331	0	0	0	827.432	0	0	24.6281	28.4258	35.866	42.5135	0	32.2705	508.274	0	0	144.908	0	0	62.4285	0
MAG2621	Bacteria	Bacillota_A	Clostridia	Christensenellales	CAG-138	SFEL01	SFEL01 sp004557245	489.274	226.419	0	0	0	127.161	239.157	84.4007	104.626	110.221	199.196	122.513	161.339	0	0	110.688	0	136.75	129.265	0	443.278	0	0	125.894	619.008	558.633	0	185.303	0	104.38	517.423	0	132.988	81.2676	1442.75	0	243.98	156.612	0	236.853	0	154.009
MAG3907	Bacteria	Bacillota_A	Clostridia	Oscillospirales	Oscillospiraceae	ER4	ER4 sp016295615	198.582	0	0	0	0	82.2306	122.944	35.5829	26.1944	71.7456	0	0	105.318	0	0	0	45.894	131.44	39.1309	0	673.977	0	69.6563	47.2282	2181.81	1905.34	0	48.3428	0	46.8929	1054.7	0	44.3181	0	215.788	0	78.8517	149.005	0	238.738	0	57.792
MAG1714	Bacteria	Bacillota_A	Clostridia	Lachnospirales	Lachnospiraceae	Blautia_A	Blautia_A massiliensis	0	35.7182	774.817	0	96.8462	40.408	204.406	0	70.9965	0	0	125.675	0	383.935	500.103	211.088	0	0	61.8357	1732.74	0	610.496	0	41.029	0	64.5852	0	0	366.967	64.8702	595.213	473.363	0	126.556	118.384	408.48	0	0	671.394	0	454.769	31.1872
MAG1710	Bacteria	Bacillota	Bacilli	Staphylococcales	Staphylococcaceae	Staphylococcus	Staphylococcus equorum	0	0	0	0	0	434.629	0	557.84	644.902	798.383	0	0	642.411	0	0	0	557.132	332.169	295.77	0	0	0	468.349	375.706	0	0	0	0	0	638.359	0	0	298.198	676.638	0	0	0	0	0	0	81.7472	292.621
MAG2545	Bacteria	Bacteroidota	Bacteroidia	Bacteroidales	Bacteroidaceae	Bacteroides	Bacteroides fragilis	0	0	0	0	0	0	0	0	0	0	0	0	0	0	0	0	0	0	0	0	203.688	0	0	0	134.422	316.989	0	0	0	0	128.516	0	0	0	0	0	0	0	0	0	0	0
MAG3588	Bacteria	Bacteroidota	Bacteroidia	Bacteroidales	W3P20-009	CALYZD01	CALYZD01 sp945607565	65.3297	0	0	0	0	0	0	0	0	0	0	0	0	0	0	0	0	0	0	0	1134.37	0	0	0	2222.59	1270.96	0	170.045	0	0	32.4137	0	0	0	0	0	0	45.6778	0	2125.79	0	0
MAG1073	Bacteria	Bacillota_A	Clostridia	Peptostreptococcales	Anaerovoracaceae	Lentihominibacter	Lentihominibacter sp022775805	553.74	269.086	0	152.98	52.5949	265.147	154.567	144.976	229.67	352.95	301.022	99.278	128.621	0	0	35.7349	155.258	484.082	190.446	0	173.113	0	277.522	310.385	202.021	74.96	211.418	293.03	24.6741	78.3297	208.442	0	331.713	134.218	320.36	0	466.44	384.602	38.917	50.3334	287.968	338.154
MAG3197	Bacteria	Bacillota_A	Clostridia	Lachnospirales	Lachnospiraceae	Oliverpabstia	Oliverpabstia sp004556655	205.102	0	0	142.495	0	567.172	154.306	330.48	494.496	525.704	37.3448	0	280.882	0	0	0	246.889	236.114	487.035	0	226.037	0	562.046	226.828	474.961	0	121.463	0	0	344.047	219.826	0	235.948	528.001	0	0	212.83	0	0	0	285.65	265.122
MAG843	Bacteria	Bacillota_A	Clostridia	Oscillospirales	Oscillospiraceae	F23-B02	F23-B02 sp945613045	426.276	41.9321	0	200.199	0	53.912	245.339	66.7957	60.0869	68.05	405.524	80.4977	181.513	0	0	70.3317	126.7	90.3481	48.4902	0	176.7	0	79.8888	83.5984	401.203	1221.91	173.744	0	0	97.2155	1085.12	0	89.289	34.0481	1086.05	0	93.4033	60.566	0	0	30.219	82.1322
MAG1308	Bacteria	Bacillota	Bacilli	RF39	UBA660	CAG-1193	CAG-1193 sp934130375	740.299	347.371	134.2	106.984	0	50.2596	65.1544	65.1904	62.1473	93.689	115.776	239.147	0	124.863	0	80.2349	93.2672	36.3082	0	0	485.365	46.7837	87.6139	86.776	492.308	178.521	130.375	57.9293	0	40.2953	201.728	206.415	102.121	38.1366	488.738	104.675	197.655	34.4612	0	0	208.781	0
MAG30	Bacteria	Bacteroidota	Bacteroidia	Bacteroidales	Bacteroidaceae	Phocaeicola	Phocaeicola plebeius_A	0	0	0	0	0	0	1070.05	0	0	0	0	0	0	0	0	0	0	0	0	0	0	0	0	0	594.653	0	0	0	0	0	0	0	0	0	0	0	0	0	0	0	0	0
MAG1781	Bacteria	Bacillota_A	Clostridia	Christensenellales	CAG-74	Unclassified	Unclassified	327.878	42.7771	0	714.323	44.4443	256.286	181.484	84.6422	79.2328	614.767	194.69	33.9323	464.575	0	0	0	77.182	231.864	466.382	0	693.944	0	591.573	70.1853	172.049	82.3353	709.99	193.577	0	235.163	665.1	0	70.7445	65.4154	699.729	0	449.03	0	76.6178	52.8023	233.121	633.802
MAG1784	Bacteria	Bacillota_A	Clostridia	Oscillospirales	Oscillospiraceae	Faecousia	Unclassified	250.063	88.5989	209.07	1293.99	605.305	163.678	263.208	114.583	187.036	768.079	470.82	226.09	42.2767	41.6854	135.211	57.9683	113.372	67.3364	69.8069	0	0	0	1332.6	182.184	474.845	234.268	531.589	55.5845	0	36.8332	396.425	39.6571	285.325	104.713	465.108	51.4024	119.33	22.6629	725.173	0	447.368	75.5216
MAG1278	Bacteria	Bacillota_A	Clostridia	Christensenellales	CAG-138	Phil1	Phil1 sp004558525	69.9917	57.4235	72.8167	0	0	396.412	314.804	265.753	172.557	134.462	249.892	291.097	384.653	0	0	369.32	244.604	204.37	139.823	0	103.776	0	40.3583	177.755	552.364	1625.26	0	42.6942	0	212.821	66.8239	0	211.588	102.17	242.183	0	284.363	134.135	0	90.9082	90.3742	188.19
MAG1818	Bacteria	Bacillota_A	Clostridia	Oscillospirales	Oscillospiraceae	ER4	ER4 sp016295615	191.598	0	0	0	0	83.2828	125.44	36.8468	31.5561	66.504	29.1996	0	106.037	0	0	0	54.6215	123.198	39.2724	0	268.264	0	66.898	54.2257	1928.8	1964.05	0	46.2683	0	53.409	954.523	0	52.3906	0	228.214	0	117.147	138.967	0	221.89	0	56.8259
MAG2841	Bacteria	Bacillota_A	Clostridia	Peptostreptococcales	Anaerovoracaceae	Lentihominibacter	Lentihominibacter sp022775805	557.744	261.221	0	196.256	49.4752	213.018	128.949	125.062	193.328	225.832	315.99	135.097	113.173	0	0	51.2773	134.944	359.112	170.126	0	197.643	0	184.572	270.788	300.223	111.594	266.964	281.303	43.7334	72.4535	229.287	0	269.216	118.841	319.565	0	396.202	400.09	38.7058	60.3168	236.454	306.297
MAG2076	Bacteria	Bacillota_A	Clostridia	Peptostreptococcales	Anaerovoracaceae	Lentihominibacter	Lentihominibacter sp022775805	484.912	270.128	0	129.296	37.177	203.106	461.537	115.881	181.2	222.95	273.244	98.8165	117.116	0	0	41.7255	125.368	371.518	157.644	0	183.944	0	185.064	254.798	249.311	84.3443	181.348	269.355	25.9073	64.0211	194.095	0	265.141	109.173	335.669	0	381.856	360.092	32.1298	48.2197	255.122	260.924
MAG1265	Bacteria	Bacillota_A	Clostridia	Lachnospirales	Lachnospiraceae	RGIG8767	RGIG8767 sp016294075	405.983	0	0	0	0	0	39.3432	0	0	0	33.5458	0	0	0	0	0	0	0	0	0	991.978	0	0	0	626.692	1730.17	0	71.8197	0	0	85.2294	0	0	0	391.122	0	234.816	32.8987	0	0	0	0
MAG3862	Bacteria	Bacillota_A	Clostridia	Christensenellales	CAG-138	PeH17	PeH17 sp004556165	200.504	0	0	42.9012	0	219.943	0	397.488	536.224	0	69.67	0	243.577	0	0	64.9056	133.403	48.6764	26.3595	0	86.0561	0	0	1125.58	299.346	0	54.4769	75.978	0	134.961	174.697	0	943.576	260.679	0	0	375.933	341.777	0	263.265	101.258	35.0772
MAG2295	Bacteria	Bacillota	Bacilli	Lactobacillales	Lactobacillaceae	Paucilactobacillus	Paucilactobacillus nenjiangensis	0	0	0	0	0	657.602	0	1502.09	1543.71	102.218	0	0	370.802	0	0	0	1405.32	85.222	532.83	0	0	0	91.4079	454.601	0	0	0	0	0	1430.12	0	0	655.791	1508.71	0	0	0	0	0	0	0	506.314
MAG697	Bacteria	Bacillota_A	Clostridia	Christensenellales	CAG-74	UBA11524	Unclassified	298.546	203.34	35.5198	143.326	257.521	188.871	393.231	138.259	245	140.825	143.428	0	182.892	0	0	37.8573	161.313	473.03	180.25	0	305.36	0	142.48	280.031	211.229	418.059	161.089	169.25	37.5398	146.891	295.288	0	315.819	206.736	795.537	0	303.974	57.7742	67.9399	204.558	289.628	253.972
MAG477	Bacteria	Bacteroidota	Bacteroidia	Bacteroidales	Bacteroidaceae	Prevotella	Prevotella sp004556065	142.939	0	0	0	0	0	138.506	0	0	0	0	0	0	0	0	0	0	0	0	0	964.043	0	0	0	60.7343	277.715	0	199.638	0	0	138.947	0	0	0	2178.23	0	0	0	0	111.444	0	0
MAG1318	Bacteria	Bacillota_A	Clostridia	Christensenellales	CAG-138	SFDB01	SFDB01 sp004558825	31.041	34.4188	0	0	0	0	0	0	0	0	84.8407	79.6653	47.8918	0	0	24.2636	0	0	0	0	443.522	0	0	0	2357.88	298.688	0	0	0	25.2551	0	0	0	0	0	0	577.124	57.1459	0	0	0	0
MAG1429	Bacteria	Bacillota_A	Clostridia	TANB77	CAG-508	CAG-452	CAG-452 sp000434035	0	285.5	231.729	1109.42	36.2288	178.288	0	140.898	288.503	338.733	69.3294	88.9486	932.48	0	0	50.597	333.265	51.8999	515.698	0	88.6913	126.178	346.788	308.409	0	144.719	817.428	0	0	822.438	246.217	0	236.465	403.143	0	0	155.206	0	0	0	46.0881	944.474
MAG611	Bacteria	Actinomycetota	Actinomycetia	Mycobacteriales	Mycobacteriaceae	Corynebacterium	Corynebacterium stationis	0	39.3338	34.4905	0	0	27.8006	0	0	30.876	670.25	42.8743	0	139.584	0	0	21.585	35.8593	0	34.0873	0	0	0	100.142	54.0126	0	0	0	0	60.0627	74.7587	0	0	0	28.4525	0	0	65.6988	149.123	0	0	113.252	57.9088
MAG3646	Bacteria	Bacillota	Bacilli	RF39	UBA660	CAG-533	CAG-533 sp900551105	635.673	140.317	0	60.3524	0	27.7714	0	46.0103	24.2959	0	542.39	201.612	0	0	0	242.694	44.3984	0	0	0	0	0	61.7582	0	77.2442	693.205	311.056	143.995	0	0	731.455	0	0	0	494.235	0	232.347	0	0	0	96.2856	0
MAG1186	Bacteria	Actinomycetota	Actinomycetia	Actinomycetales	Bifidobacteriaceae	Bifidobacterium	Unclassified	0	0	0	0	0	522.838	0	531.461	571.494	164.573	0	0	1153.8	0	0	0	334.971	231.595	1843.44	0	0	0	149.972	426.32	0	0	0	255.418	0	1232.09	0	0	400.224	564.888	0	0	0	0	0	116.021	0	811.81
MAG1504	Bacteria	Bacillota_A	Clostridia	Oscillospirales	Oscillospiraceae	Faecousia	Unclassified	125.446	80.5326	138.998	1182.15	558.788	242.982	144.106	268.936	573.783	890.769	385.83	262.977	81.7484	33.4232	114.504	45.1466	415.158	97.5987	106.695	0	0	0	1525.21	631.368	282.349	73.0439	487.602	72.1038	0	73.7876	157.204	0	1020.46	286.517	251.852	42.0497	161.554	29.1784	660.357	0	423.972	121.82
MAG1662	Bacteria	Bacillota_A	Clostridia	Lachnospirales	Lachnospiraceae	Oliverpabstia	Oliverpabstia sp022764165	975.737	0	0	668.22	1071.99	0	48.1741	0	0	0	189.204	0	0	0	0	0	0	0	48.1616	0	182.161	0	0	0	251.133	75.115	842.435	0	0	0	654.401	0	0	67.4563	119.273	0	491.276	0	162.097	0	157.703	0
MAG2248	Bacteria	Pseudomonadota	Gammaproteobacteria	Enterobacterales	Enterobacteriaceae	Escherichia	Escherichia coli	514.08	103.202	145.667	0	0	24.7453	484.656	35.3451	26.0108	69.269	30.8295	68.989	0	254.621	49.7081	0	37.8661	73.9896	0	141.07	55.4702	90.8339	73.6389	0	318.554	316.263	0	1108.64	168.148	0	827.903	318.959	25.1069	0	0	274.339	0	101.099	99.3418	0	57.9744	0
MAG964	Bacteria	Spirochaetota	Spirochaetia	Treponematales	Treponemataceae	Treponema_D	Treponema_D sp018385415	128.856	62.3749	0	278.517	149.622	1125.2	232.671	301.745	177.906	282.046	179.918	56.6281	518.871	0	0	0	1734.78	204.06	288.374	0	264.509	0	259.208	150.05	450.158	1022.05	145.758	265.401	0	247.176	126.096	0	171.805	126.996	109.583	0	52.9916	0	0	0	83.2254	275.781
MAG1931	Bacteria	Bacillota_A	Clostridia	Christensenellales	CAG-138	SFDB01	SFDB01 sp004558825	41.7719	33.7648	0	0	0	0	0	0	0	0	87.4076	75.1206	65.0759	0	0	32.1934	0	0	0	0	442.671	0	0	0	2207.55	306.405	0	0	0	33.4159	0	0	0	0	0	0	598.057	53.0162	0	0	0	0
MAG409	Bacteria	Bacillota_A	Clostridia	Oscillospirales	Oscillospiraceae	F23-B02	F23-B02 sp945613045	372.312	73.9798	0	300.394	0	61.1039	301.224	83.3633	70.9957	80.4763	118.566	124.288	215.685	0	0	96.5227	179.983	85.8795	63.0298	0	178.088	0	94.6016	96.8403	406.343	1001.17	319.3	0	0	118.045	1490.74	0	113	38.2223	826.515	0	0	22.601	0	0	29.0545	96.5484
MAG3724	Bacteria	Bacillota_A	Clostridia	Oscillospirales	Acutalibacteraceae	Fimenecus	Unclassified	0	0	0	2579.04	0	0	0	29.1902	0	0	911.206	0	0	0	0	0	29.5492	0	0	0	0	0	0	0	0	0	1548.29	0	0	0	0	0	0	0	0	0	1730.13	0	0	117.521	2981.44	0
MAG773	Bacteria	Bacillota_A	Clostridia	Peptostreptococcales	Anaerovoracaceae	Lentihominibacter	Lentihominibacter sp022775805	539.846	247.948	0	174.21	43.9778	243.128	130.034	134.391	207.644	235.414	297.547	124.801	177.029	0	0	42.744	141.779	407.421	255.87	0	142.224	0	195.711	297.58	234.818	65.9908	245.004	270.569	34.8169	108.158	208.487	0	290.6	135.408	305.179	0	385.349	393.468	37.3078	51.4373	243.171	452.194
MAG4160	Bacteria	Bacillota_A	Clostridia	TANB77	CAG-508	CAG-452	CAG-452 sp934162925	2539.82	198.335	0	122.945	0	34.1127	0	36.3257	36.4257	0	130.151	335.925	519.805	0	0	116.444	53.4578	0	276.69	0	106.349	0	0	45.9979	41.4252	207.515	174.056	0	0	332.429	248.813	0	33.4069	40.6701	0	0	570.765	76.1967	0	330.368	135.301	388.987
MAG467	Bacteria	Pseudomonadota	Gammaproteobacteria	Enterobacterales	Enterobacteriaceae	Escherichia	Escherichia coli	530.54	123.43	104.17	0	0	28.3913	497.715	40.6254	27.098	54.9206	29.1897	61.016	0	175.96	0	0	40.2628	56.4342	0	88.2216	120.913	59.5866	58.4736	24.1905	351.09	340.213	0	847.232	126.629	0	870.521	220.572	27.7949	0	425.583	189.776	0	101.452	118.645	0	48.8012	0
MAG212	Bacteria	Bacillota	Bacilli	Lactobacillales	Lactobacillaceae	Limosilactobacillus	Unclassified	0	0	0	0	0	366.012	0	126.988	407.142	1375.46	0	0	745.188	0	0	0	114.035	1947.81	956.285	0	0	0	1360.65	292.966	0	0	0	0	0	772.079	0	0	144.664	658.72	0	0	0	0	0	284.302	0	1039.11
MAG435	Bacteria	Bacillota	Bacilli	Lactobacillales	Aerococcaceae	Ruoffia	Ruoffia tabacinasalis	0	0	0	0	0	176.125	0	203.329	256.722	718.292	0	0	862.37	0	0	0	207.428	59.8495	116.948	0	0	0	288.121	230.804	0	0	0	0	0	481.564	0	0	125.369	202.544	0	0	0	76.6237	0	0	0	117.205
MAG3011	Bacteria	Bacteroidota	Bacteroidia	Bacteroidales	UBA932	Cryptobacteroides	Cryptobacteroides sp000433355	0	173.113	53.6632	0	0	88.3522	70.2459	49.6578	0	0	29.3275	54.4829	31.3402	26.6901	0	223.866	42.1582	0	0	110.227	511.097	48.0159	0	0	0	713.424	0	0	23.9582	24.0761	34.6888	43.5562	0	28.4176	509.27	0	0	134.864	0	0	54.9831	0
MAG3347	Bacteria	Bacillota_A	Clostridia	TANB77	CAG-508	CAG-452	Unclassified	1079.72	279.388	0	0	0	0	0	43.3651	36.3854	0	154.168	0	0	0	0	0	76.9641	52.855	0	0	1304.21	0	0	61.5026	0	0	136.523	207.779	0	0	1480.11	0	63.9804	0	0	0	114.045	220.378	0	849.591	57.2814	0
MAG3007	Bacteria	Pseudomonadota	Gammaproteobacteria	Enterobacterales	Enterobacteriaceae	Escherichia	Escherichia coli	471.014	109.375	107.31	0	0	22.0108	514.271	35.1242	25.6435	56.912	30.3877	56.6236	0	186.041	34.3238	0	36.4745	54.1459	0	96.8377	70.4784	63.1939	57.6178	25.7966	381.33	368.156	0	891.314	123.835	0	910.039	233.718	27.5878	0	0	203.542	0	89.7843	101.137	0	47.2914	0
MAG1018	Bacteria	Bacillota_A	Clostridia	Lachnospirales	Lachnospiraceae	Choladousia	Unclassified	58.9085	0	0	1526.07	103.607	205.063	166.567	71.1864	165.291	363.113	55.7365	0	116.116	0	0	0	62.6361	107.655	227.975	0	163.266	0	330.084	103.857	121.111	50.0791	1594.1	0	0	135.093	485.601	0	94.2649	229.52	155.658	0	274.33	0	261.036	258.521	337.738	153.003
MAG2622	Bacteria	Spirochaetota	Spirochaetia	Treponematales	Treponemataceae	Treponema_D	Treponema_D sp018385415	82.1864	0	0	351.763	226.769	1064.87	162.636	321.291	173.151	271.669	349.41	226.862	467.814	0	0	0	1668.05	212.08	259.287	0	208.378	0	281.53	141.26	352.337	822.477	322.265	218.857	0	233.74	80.8635	0	170.232	110.83	0	0	0	0	0	0	198.5	286.064
MAG2284	Bacteria	Bacteroidota	Bacteroidia	Bacteroidales	UBA3663	UBA3663	Unclassified	248.382	120.108	0	253.385	145.502	38.2459	535.741	57.7695	41.6304	45.938	104.795	90.4041	90.2181	0	0	0	68.2254	33.3951	40.8799	0	431.294	0	43.8318	37.5675	346.842	800.186	210.124	1105.89	51.6358	55.9808	490.339	0	41.521	31.4499	347.919	0	249.44	43.0636	183.659	1252.38	138.223	53.5647
MAG3760	Bacteria	Bacillota_A	Clostridia	Clostridiales	Clostridiaceae	Inconstantimicrobium	Inconstantimicrobium porci	0	234.457	325.881	92.7854	0	287.841	0	509.035	554.7	747.68	0	445.88	332.051	373.01	124.574	626.217	319.507	704.966	200.667	74.2614	0	264.029	333.697	716.166	0	0	61.7227	0	884.997	198.794	0	423.498	518.958	635.575	0	363.917	0	233.409	0	0	0	207.207
MAG2506	Bacteria	Bacillota_A	Clostridia	Peptostreptococcales	Anaerovoracaceae	UMGS973	UMGS973 sp016293805	298.656	98.2201	0	251.379	2289	129.386	200.119	92.1175	144.086	176.68	459.59	96.8729	93.6635	0	0	103.209	90.7986	191.699	159.645	0	232.324	0	186.602	135.82	129.686	146.466	393.138	263.596	0	101.758	159.741	0	138.538	152.219	0	0	217.433	0	0	235.512	254.965	156.491
MAG3848	Bacteria	Bacillota_A	Clostridia	Christensenellales	CAG-138	PeH17	PeH17 sp004556165	208.322	0	0	28.6986	0	188.294	0	338.765	474.185	0	53.488	0	199.505	0	0	55.4981	118.782	36.7987	0	0	79.6886	0	0	986.206	291.566	0	58.2408	47.8953	0	113.662	175.271	0	826.235	219.467	0	0	278.131	373.093	0	215.25	42.0362	20.1243
MAG2216	Bacteria	Bacillota_A	Clostridia	Oscillospirales	Oscillospiraceae	F23-B02	F23-B02 sp016292445	136.414	0	31.334	76.2894	0	0	98.049	0	0	0	97.055	58.0029	0	0	0	0	0	0	0	0	620.563	0	0	0	202.135	1303.32	253.796	0	0	0	1662.53	0	0	0	0	0	0	0	0	0	0	0
MAG3500	Bacteria	Bacillota	Bacilli	Lactobacillales	Streptococcaceae	Lactococcus_A	Unclassified	0	0	0	0	0	1072.19	0	2574.88	1970.79	169.225	0	0	215.578	0	0	0	1889.74	164.835	109.661	0	0	0	137.676	609.229	0	0	0	0	0	416.507	0	0	1006.15	1270.33	0	0	0	0	0	0	0	118.868
MAG3669	Bacteria	Bacillota	Bacilli	RF39	UBA660	CAG-533	CAG-533 sp004563275	343.745	630.082	477.027	57.6984	39.7632	63.978	215.653	65.2333	55.1263	91.7146	100.171	540.736	67.8141	142.716	107.084	1062.3	58.4117	67.0405	68.3896	0	614.024	149.904	87.5454	45.9853	423.362	94.3858	51.8085	0	383.629	83.9687	81.0151	140.54	57.2577	43.1569	0	138.34	0	223.835	0	198.219	0	41.1692
MAG1734	Bacteria	Bacillota_A	Clostridia	Oscillospirales	Oscillospiraceae	Faecousia	Faecousia sp945635805	47.8071	851.259	236.241	107.066	0	48.9575	0	29.7147	58.1296	155.401	69.9299	96.5276	604.924	0	0	411.359	68.6641	269.785	432.672	0	0	0	150.702	104.971	91.4449	439.44	73.5801	195.282	0	504.625	184.968	0	70.4885	49.5087	234.503	0	267.061	1167.37	0	111.52	54.1617	302.364
MAG3243	Bacteria	Pseudomonadota	Gammaproteobacteria	Enterobacterales	Enterobacteriaceae	Escherichia	Escherichia coli	441.996	106.79	110.996	0	0	19.926	506.315	33.4196	23.9261	47.8253	27.992	56.9631	0	195.653	38.6847	0	36.3235	53.3896	0	100.419	66.0456	68.3944	52.6192	23.6679	343.337	333.958	0	906.475	123.425	0	868.181	243.242	25.5534	0	0	211.946	0	94.3415	95.6807	0	48.9354	0
MAG255	Bacteria	Bacillota_A	Clostridia	Peptostreptococcales	Anaerovoracaceae	Lentihominibacter	Unclassified	1009.74	56.0382	0	183.688	81.2103	118.77	382.664	68.7129	163.574	170.469	428.124	84.7921	143.952	0	0	0	70.7903	59.9555	211.06	0	354.407	0	149.554	214.071	79.8099	34.6153	204.939	77.0771	34.5885	94.5602	682.072	0	235.8	115.556	119.244	0	446.598	38.8054	219.431	41.1003	113.997	345.477
MAG366	Bacteria	Bacillota_A	Clostridia	Lachnospirales	Lachnospiraceae	Oliverpabstia	Oliverpabstia sp004556655	150.188	37.87	0	257.123	89.8368	363.674	144.017	199.635	363.642	314.128	86.22	58.96	230.076	0	0	0	173.493	168.397	402.862	0	178.029	0	330.219	191.526	329.144	0	217.56	0	84.2436	285.909	162.099	0	181.618	423.777	0	0	325.092	0	184.289	138.626	385.463	244.021
MAG3671	Bacteria	Bacillota_A	Clostridia	Oscillospirales	Ruminococcaceae	Gemmiger	Gemmiger variabilis_B	0	36.3574	662.582	0	0	36.1773	0	0	64.0109	0	0	35.0327	0	1169.53	1666.98	141.4	0	0	47.89	2941.73	0	896.807	0	31.0083	0	0	0	0	1907.92	32.8891	0	1006.54	0	113.026	0	1230.51	0	0	127.838	0	0	0
MAG1688	Bacteria	Bacillota	Bacilli	RF39	UBA660	CAG-710	CAG-710 sp016295795	146.31	0	0	104.984	0	403.428	0	351.209	115.262	155.508	348.172	0	710.666	0	0	0	326.598	974.208	190.844	0	182.331	0	57.26	144.348	0	0	93.3561	0	0	386.445	0	0	112.769	72.3921	0	0	284.372	479.752	0	0	0	969.491
MAG3667	Bacteria	Cyanobacteriota	Vampirovibrionia	Gastranaerophilales	Gastranaerophilaceae	CAG-196	CAG-196 sp900549855	204.149	68.4629	0	55.7601	113.621	336.674	26.8348	1074.24	1020.49	112.266	53.4335	182.753	331.757	0	0	32.7116	555.012	77.3845	48.0491	0	95.7723	0	126.762	1939.97	333.428	0	47.9798	185.192	24.8706	190.061	320.034	0	2334.75	450.67	0	0	42.0048	28.8714	705.052	395.071	148.11	42.3226
MAG104	Bacteria	Bacillota_A	Clostridia	Oscillospirales	Oscillospiraceae	Faecousia	Unclassified	0	487.656	171.48	35.5072	0	107.718	0	42.9569	96.6956	791.257	0	76.1798	1123.06	0	0	289.23	77.4647	1123.95	868.493	0	0	0	859.296	151.849	0	235.975	0	72.762	37.0032	946.956	108.495	0	80.5606	115.165	0	0	73.281	836.01	0	89.6112	63.2081	510.185
MAG1321	Bacteria	Bacillota_A	Clostridia	Oscillospirales	Oscillospiraceae	Vescimonas	Vescimonas sp004557655	122.601	142.765	130.354	244.119	97.6832	113.083	152.572	81.6246	108.832	111.075	110.969	162.884	141.097	193.133	204.889	185.169	98.5444	81.5036	107.882	216.994	0	201.804	124.871	87.6968	231.769	197.024	194.135	142.665	462.192	111.046	206.728	215.122	86.7758	120.956	287.796	208.123	193.248	0	135.829	456.898	354.627	119.594
MAG1769	Bacteria	Bacteroidota	Bacteroidia	Bacteroidales	UBA932	Cryptobacteroides	Cryptobacteroides sp000433355	0	146.822	46.3784	0	0	83.9999	70.7332	51.3428	0	0	35.0477	40.7918	28.522	0	0	201.509	45.334	0	0	101.605	887.289	43.3928	0	0	0	740.232	0	0	21.8746	23.8277	31.2254	37.6579	0	29.8501	415.509	0	0	105.762	0	0	54.5644	0
MAG1514	Bacteria	Bacillota_A	Clostridia	Christensenellales	CAG-74	UBA11524	Unclassified	437.664	186.787	0	98.7601	143.806	236.068	360.572	150.791	264.005	136.654	103.543	0	213.553	0	0	32.1865	174.769	403.148	180.956	0	390.302	0	135.505	376.792	270.527	420.276	127.851	116.566	0	140.085	316.013	0	434.084	177.91	1113.32	0	217.876	46.6843	0	115.875	198.964	300.288
MAG2428	Bacteria	Bacillota_A	Clostridia	Christensenellales	CAG-138	PeH17	PeH17 sp004556165	187.422	0	0	96.0479	0	188.242	0	345.574	485.379	0	55.2793	0	204.423	0	0	53.9603	113.533	37.8893	0	0	61.8365	0	0	1014.26	259.776	0	118.222	49.6872	0	113.252	148.15	0	841.503	225.13	0	0	269.151	319.67	0	211.998	305.746	0
MAG3467	Bacteria	Pseudomonadota	Gammaproteobacteria	Enterobacterales	Enterobacteriaceae	Escherichia	Escherichia coli	527.999	97.5963	125.507	0	0	21.1489	461.861	31.5422	23.6677	56.8931	28.0008	58.7845	0	236.56	46.2494	0	35.6	59.401	0	128.769	53.6926	81.44	63.4864	0	265.004	302.413	0	1060.19	157.627	0	807.436	292.728	23.9164	0	0	251.493	28.713	88.0448	107.739	0	63.899	0
MAG1574	Bacteria	Bacillota_A	Clostridia	Lachnospirales	Lachnospiraceae	Unclassified	Unclassified	152.981	349.188	267.223	687.129	222.917	119.153	96.0439	112.63	122.005	131.065	344.955	277.486	104.866	296.76	0	257.807	119.795	126.37	135.259	0	87.4833	323.58	139.434	108.828	85.4202	0	580.54	465.667	323.458	109.552	127.362	0	113.394	132.55	0	0	249.907	193.939	217.024	157.743	284.192	138.295
MAG1659	Bacteria	Bacillota	Bacilli	Erysipelotrichales	Coprobacillaceae	Catenibacterium	Catenibacterium mitsuokai	1782.97	0	218.194	0	0	203.424	1052.59	56.9982	395.127	0	0	0	80.5424	332.592	459.933	135.457	95.9755	0	333.07	1537.69	0	426.36	0	171.866	0	0	0	0	292.828	305.562	1095.14	278.24	91.0001	696.337	110.42	329.34	0	0	0	0	0	124.235
MAG2354	Bacteria	Spirochaetota	Spirochaetia	Treponematales	Treponemataceae	Treponema_D	Treponema_D sp018385415	125.576	29.8133	0	316.27	140.318	223.208	545.723	46.832	22.8948	0	205.883	54.5307	52.245	0	0	0	294.508	0	22.8871	0	771.656	0	0	0	1617.75	3742.35	143.747	345.864	0	21.327	116.101	0	0	0	281.756	0	0	0	0	0	0	30.2741
MAG3151	Bacteria	Bacillota_A	Clostridia	Christensenellales	CAG-74	SFTH01	Unclassified	829.446	170.606	0	343.953	49.2635	114.562	173.096	52.0735	42.549	73.8762	340.091	0	114.703	0	0	0	79.5869	128.28	91.3275	0	417.481	0	78.9683	36.1623	305.353	412.164	323.708	259.819	0	56.6818	376.033	0	40.4498	33.3498	2151.99	0	499.345	0	0	267.35	683.597	124.643
MAG1922	Bacteria	Bacillota_A	Clostridia	Lachnospirales	Lachnospiraceae	Choladousia	Unclassified	400.427	144.534	0	125.234	73.6437	142.27	379.773	83.1076	129.607	224.185	149.232	46.0653	230.4	0	0	0	128.873	172.991	247.946	0	359.529	0	233.771	113.971	314.248	443.611	171.346	84.231	0	172.888	350.513	0	117.103	153.988	455.429	0	149.16	49.5797	76.9707	110.951	124.293	246.383
MAG2744	Bacteria	Bacillota_A	Clostridia	Lachnospirales	Lachnospiraceae	Bariatricus	Unclassified	2186.98	106.729	0	349.222	228.414	142.773	389.987	101.674	131.046	155.997	117.701	56.983	127.531	0	0	0	121.811	148.693	149.967	0	240.86	0	151.99	165.506	297.846	232.441	248.064	126.014	0	91.4974	447.189	0	181.288	98.8259	0	0	373.439	67.2996	74.7588	107.118	643.36	139.487
MAG1182	Bacteria	Bacillota	Bacilli	RF39	UBA660	UBA6448	Unclassified	1688.46	0	0	523.866	0	0	0	0	0	0	386.372	56.1897	0	0	0	0	0	850.289	0	0	349.837	0	0	0	302.928	683.276	491.326	0	0	0	2191.09	0	0	0	0	0	109.398	188.035	0	139.276	0	0
MAG545	Bacteria	Pseudomonadota	Gammaproteobacteria	Enterobacterales	Enterobacteriaceae	Escherichia	Escherichia coli	526.809	107.522	117.823	0	0	31.4283	494.752	95.08	31.8084	75.6976	29.3881	65.5413	0	219.573	45.3238	0	45.1825	87.2225	0	126.381	51.928	76.4689	78.9146	28.824	259.223	297.578	0	1123.78	154.31	0	785.061	276.231	32.9013	19.7839	0	243.776	0	97.8972	99.1083	0	56.7631	0
MAG564	Bacteria	Bacillota	Bacilli	Lactobacillales	Lactobacillaceae	Pediococcus	Pediococcus pentosaceus	0	0	0	0	0	119.036	50.4978	139.566	132.137	89.0753	0	0	65.9246	0	0	0	147.9	73.2481	96.3231	0	48.3465	0	112.681	64.6085	993.575	41.6815	0	0	0	162.404	0	0	52.7811	148.494	402.15	0	0	0	0	0	0	102.82
MAG2471	Bacteria	Bacillota_A	Clostridia	Lachnospirales	Lachnospiraceae	Oliverpabstia	Oliverpabstia sp004556655	84.4851	0	0	220.963	0	477.185	138.518	260.319	463.602	375.307	43.1984	0	320.159	0	0	0	208.996	183.159	513.976	0	89.2105	0	406.083	212.527	358.608	0	161.575	0	0	373.178	0	0	200.366	526.644	0	0	368.988	0	0	0	385.168	276.746
MAG2558	Bacteria	Pseudomonadota	Gammaproteobacteria	Enterobacterales	Enterobacteriaceae	Escherichia	Escherichia coli	798.085	101.921	101.428	0	0	0	413.935	30.0751	22.8693	49.0514	42.1905	58.2573	0	179.635	0	0	31.3492	48.4493	0	94.9821	62.325	59.6638	54.5925	0	279.294	284.813	0	867.079	153.479	0	680.281	222.07	23.2962	0	0	195.642	0	112.623	506.449	0	52.3831	0
MAG1232	Bacteria	Bacillota_A	Clostridia	TANB77	CAG-508	CAG-452	CAG-452 sp000434035	0	256.155	250.66	1168.41	38.8374	169.424	0	131.767	283.901	361.961	56.4525	88.97	844.041	0	0	56.7808	334.822	45.1928	473.743	0	59.4525	135.312	372.184	287.028	0	119.247	816.066	0	0	805.679	109.622	0	215.425	404.659	0	0	151.927	0	0	0	49.8469	887.587
MAG213	Bacteria	Pseudomonadota	Gammaproteobacteria	Enterobacterales	Enterobacteriaceae	Escherichia	Escherichia coli	529.988	101.47	118.403	0	0	22.0694	483.224	35.7866	24.7805	53.4344	29.9808	60.7844	0	206.666	41.3431	0	35.9531	55.2998	0	114.66	60.1681	71.4212	59.8634	23.5656	276.291	316.122	0	1089.63	138.881	0	836.401	266.694	25.3333	0	0	229.727	0	93.14	103.068	0	53.2504	0
MAG1188	Bacteria	Bacillota_A	Clostridia	Oscillospirales	Ruminococcaceae	Ruminiclostridium_E	Ruminiclostridium_E sp016302655	269.862	0	0	0	0	57.9027	137.725	0	0	104.303	84.4621	0	93.273	0	0	0	0	0	59.5951	0	447.187	0	93.0424	0	406.112	319.438	0	120.883	0	64.003	160.245	0	0	0	151.073	0	137.496	0	0	169.24	101.687	73.4389
MAG1664	Bacteria	Bacillota_A	Clostridia	Oscillospirales	Butyricicoccaceae	UBA4644	Unclassified	261.618	85.5226	0	221.653	0	157.807	190.153	91.7655	88.0844	78.727	58.9344	50.8628	338.399	0	0	34.7585	196.297	84.3086	180.205	0	309.675	0	107.913	92.183	190.363	412.78	166.457	4115.86	0	171.779	139.372	0	109.443	68.3307	154.436	0	278.956	0	0	1693.75	343.744	202.586
MAG1129	Bacteria	Bacillota_A	Clostridia	Oscillospirales	Acutalibacteraceae	UBA737	Unclassified	0	0	0	140.589	85.4372	0	0	0	0	0	51.2945	0	0	0	0	0	0	0	0	0	0	0	0	0	0	0	72.0106	19709.3	0	0	0	0	0	0	0	0	85.7555	0	0	222.184	0	0
MAG1365	Bacteria	Bacillota_A	Clostridia	Lachnospirales	Lachnospiraceae	Blautia	Blautia sp022777285	202.559	0	0	125.252	734.794	0	83.8768	0	0	0	137.285	0	0	0	0	0	0	0	0	0	162.643	0	0	0	159.039	116.786	181.529	0	0	0	1344.88	0	0	0	0	0	182.502	0	531.65	0	159.659	0
MAG1966	Bacteria	Bacteroidota	Bacteroidia	Bacteroidales	Bacteroidaceae	Prevotella	Prevotella sp945863825	722.405	159.711	0	87.9873	85.4866	57.4736	488.387	53.7267	50.7679	80.0412	0	46.9198	76.3142	233.738	492.158	73.9681	66.3099	93.0902	48.9977	317.134	0	89.3576	55.8212	32.7862	0	327.156	91.6905	192.281	141.456	62.7865	128.963	385.074	0	49.4736	717.712	291.072	0	0	694.573	237.909	115.556	44.7876
MAG1058	Bacteria	Bacillota_A	Clostridia	Christensenellales	CAG-138	SFDB01	SFDB01 sp004558825	25.8378	25.1069	0	0	0	0	0	0	0	0	70.4463	71.6652	50.8103	0	0	38.4033	0	0	0	0	433.107	0	0	0	2181.12	341.484	0	0	0	23.9592	0	0	0	0	0	0	430.273	57.6763	0	0	0	0
MAG1926	Bacteria	Bacillota_A	Clostridia	Lachnospirales	Lachnospiraceae	Dorea_A	Dorea_A sp016295505	823.376	29.4785	0	336.649	91.0183	57.3244	457.553	0	90.3992	134.673	94.2225	97.6075	299.468	0	0	27.0436	39.0967	104.62	421.257	175.66	276.904	0	72.0656	63.2025	295.7	0	479.865	0	0	306.567	545.777	0	35.3554	180.14	0	0	264.726	0	0	0	207.57	228.479
MAG3679	Bacteria	Bacillota	Bacilli	Lactobacillales	Carnobacteriaceae	Atopostipes	Unclassified	0	0	0	0	0	0	0	0	0	644.488	0	0	266.825	0	0	0	0	0	0	0	0	0	417.115	0	0	0	0	0	0	316.819	0	0	0	0	0	0	0	0	0	0	0	255.662
MAG1056	Bacteria	Bdellovibrionota	UBA2361	UBA2361	CAKMMH01	CAKMMH01	CAKMMH01 sp927798255	661.436	234.136	0	118.9	0	237.162	0	239.904	181.552	0	200.542	519.252	0	0	0	393.762	247.112	0	0	0	475.876	0	0	169.857	400.169	461.164	166.422	180.696	0	153.002	247.948	0	235.954	162.688	771.331	0	0	205.572	0	0	0	0
MAG4052	Bacteria	Bacillota_A	Clostridia	Lachnospirales	Lachnospiraceae	Acetatifactor	Acetatifactor sp945485625	156.521	473.23	0	371.414	479.887	70.1964	258.583	60.9395	49.4068	87.753	190.574	291.099	312.4	0	0	52.0092	116.225	186.916	235.353	0	0	0	96.2995	46.1037	115.809	92.9795	259.032	176.927	0	165.822	136.704	0	41.8196	26.4647	0	0	192.096	144.929	137.866	1333.51	281.6	334.985
MAG1822	Bacteria	Cyanobacteriota	Vampirovibrionia	Gastranaerophilales	Gastranaerophilaceae	CAG-196	CAG-196 sp934754515	616.821	139.745	39.0815	161.207	173.242	145.688	0	192.657	103.87	155.857	58.7389	157.631	442.619	31.551	0	31.2693	190.671	111.344	253.096	33.1003	77.3314	45.7204	188.427	93.8565	51.564	0	90.95	0	113.516	254.473	1030.43	0	78.5665	85.7332	0	0	64.2508	103.293	1242.4	116.314	466.735	284.556
MAG837	Bacteria	Bacillota	Bacilli	Lactobacillales	Aerococcaceae	Ruoffia	Ruoffia tabacinasalis	0	0	0	0	0	206.895	0	242.734	220.523	694.806	0	0	762.351	0	0	0	235.219	82.7409	101.675	0	0	0	317.887	213.415	0	0	0	0	0	525.558	0	0	168.263	163.679	0	0	0	163.014	0	0	0	106.926
MAG685	Bacteria	Spirochaetota	Spirochaetia	Treponematales	Treponemataceae	Treponema_D	Treponema_D sp900769985	185.95	112.839	0	45.1126	0	0	1309.21	0	0	66.5945	102.326	0	47.0889	0	0	0	104.957	66.5334	42.9489	0	472.06	0	40.1517	23.9433	331.267	1917.3	0	0	0	32.3139	871.628	0	23.9909	0	952.019	0	88.709	25.8177	0	0	80.0048	21.7575
MAG3368	Bacteria	Bacillota	Bacilli	Lactobacillales	Aerococcaceae	Jeotgalibaca	Jeotgalibaca porci	0	0	0	0	0	251.306	0	263.4	280.743	225.33	744.571	0	167.278	0	0	0	251.89	76.8324	179.142	0	0	0	77.6788	181.622	0	0	0	0	0	321.251	0	0	171.834	267.6	0	0	0	0	0	0	0	152.293
MAG3983	Bacteria	Bacteroidota	Bacteroidia	Bacteroidales	UBA3663	UBA3663	UBA3663 sp016293065	136.882	79.3359	0	214.214	0	0	136.053	0	0	0	108.926	0	0	0	0	0	0	0	0	0	3069.92	0	0	0	515.873	723.172	144.148	327.704	0	0	81.6251	0	0	0	0	0	193.5	0	0	470.623	0	0
MAG2682	Bacteria	Bacillota	Bacilli	RF39	UBA660	CAG-533	CAG-533 sp900551105	323.981	193.027	275.682	220.79	0	36.8817	0	65.3332	43.2955	0	720.397	314.826	0	0	0	322.671	55.4928	0	0	0	0	0	38.6082	51.6517	199.946	487.369	417.331	153.995	0	0	700.082	0	0	0	307.928	0	332.699	41.188	0	0	225.75	0
MAG260	Bacteria	Actinomycetota	Actinomycetia	Actinomycetales	Bifidobacteriaceae	Bifidobacterium	Unclassified	0	0	0	0	0	306.991	0	208.497	318.783	60.9663	0	0	1363.41	0	0	0	152.88	63.9362	2210.15	0	0	0	45.3873	235.871	0	0	0	134.937	0	1462.29	0	0	178.38	382.384	0	0	0	0	0	133.839	0	922.494
MAG3546	Bacteria	Actinomycetota	Coriobacteriia	Coriobacteriales	Eggerthellaceae	CAKUOV01	Unclassified	1409.71	137.365	0	298.717	351.205	163.346	155.944	117.727	126.017	193.378	313.946	39.0351	73.8161	0	0	22.6446	110.439	205.147	104.761	0	524.26	0	178.78	134.549	223.677	149.033	310.198	198.431	0	83.2037	371.416	0	152.135	91.0172	455.942	0	306.124	193.392	238.208	126.064	259.501	126.286
MAG3092	Bacteria	Bacillota_A	Clostridia	Oscillospirales	Oscillospiraceae	F23-B02	F23-B02 sp945613045	515.772	60.8011	0	301.729	0	58.0333	289.115	88.6828	59.8186	88.7651	97.1127	113.374	139.706	0	0	96.7618	105.413	83.8728	56.3349	0	153.882	0	113.748	77.6556	414.279	907.822	228.33	0	0	78.5297	2132.29	0	79.3185	33.6203	1002.64	0	0	24.7346	0	0	31.5559	103.155
MAG3304	Bacteria	Bacillota_A	Clostridia	Lachnospirales	Lachnospiraceae	JAFBIX01	JAFBIX01 sp021531895	0	0	626.606	114.932	66.0146	113.39	2252.34	31.8876	190.176	39.3852	91.7923	0	485.241	52.2669	0	0	48.8488	358.052	588.183	153.203	126.711	287.664	0	113.005	0	0	155.754	0	108.164	418.397	77.8606	0	57.5729	305.493	126.464	49.2391	629.915	0	60.6096	0	631.415	477.74
MAG2343	Bacteria	Spirochaetota	Spirochaetia	Treponematales	Treponemataceae	Treponema_D	Treponema_D sp016293915	0	403.333	576.294	0	0	0	0	0	0	0	0	0	0	0	0	61.2325	0	0	0	0	0	0	0	0	0	0	0	0	0	0	0	0	0	0	0	0	0	1151.73	0	0	0	0
MAG2981	Bacteria	Pseudomonadota	Gammaproteobacteria	Enterobacterales	Enterobacteriaceae	Escherichia	Escherichia coli	512.113	85.4382	108.995	0	0	97.1452	460.866	125.278	89.3256	214.362	26.44	57.3353	0	210.434	42.2094	0	124.792	144.636	0	116.177	46.3858	74.4581	218.244	40.4226	230.126	273.076	0	1072.37	145.458	0	732.511	257.848	63.2058	44.2457	0	228.593	0	78.87	90.4107	0	53.4793	0
MAG3745	Bacteria	Bacillota_A	Clostridia	Clostridiales	Clostridiaceae	Inconstantimicrobium	Inconstantimicrobium porci	0	221.043	324.662	97.1311	0	277.524	0	494.595	502.95	645.157	0	397.317	318.007	395.064	252.378	578.257	306.475	614.815	181.886	82.4378	0	249.196	291.728	647.012	0	0	70.3034	0	942.514	189.795	0	418.705	480.782	559.216	0	392.378	44.955	224.728	0	0	0	201.246
MAG928	Bacteria	Bacillota_A	Clostridia	Peptostreptococcales	Anaerovoracaceae	RUG099	Unclassified	112.111	66.0155	56.5026	1111.9	399.1	58.5132	0	43.6626	63.1445	52.8543	1000.4	120.597	36.5848	42.2808	0	0	0	54.7515	55.4569	0	0	0	55.8579	81.1026	0	0	1978.18	140.738	48.5054	0	85.263	0	82.5156	41.2521	0	45.767	350.236	185.726	53.5446	79.9554	138.559	68.7394
MAG2593	Bacteria	Bacillota_A	Clostridia	Oscillospirales	Oscillospiraceae	Vescimonas	Vescimonas sp004557655	150.511	112.377	35.0049	286.365	0	67.7154	90.7875	49.9152	38.422	77.9261	112.9	144.524	114.634	0	0	129.6	53.0622	0	51.6482	0	52.1793	0	79.4506	29.3347	225.222	210.326	231.231	137.891	126.665	69.2763	192.502	0	24.6266	37.6286	272.006	0	213.307	0	0	925.905	291.212	60.0958
MAG1561	Bacteria	Bacillota	Bacilli	Lactobacillales	Aerococcaceae	Fundicoccus	Unclassified	0	0	0	0	0	240.075	0	352.308	417.028	389.417	86.0967	0	178.496	0	0	0	315.003	0	80.1107	0	0	0	98.1884	156.166	0	0	0	0	0	240.754	0	0	167.242	328.772	0	0	0	0	0	0	0	100.072
MAG2896	Bacteria	Bacillota_A	Clostridia	Oscillospirales	Oscillospiraceae	Vescimonas	Vescimonas sp004557655	54.6138	121.884	0	176.28	41.7395	108.122	284.776	105.849	83.1154	128.32	98.6787	46.7496	115.905	0	0	33.1971	154.505	40.705	49.2292	0	0	0	117.635	80.1469	134.492	482.364	136.604	2035.28	37.7151	58.0378	117.408	0	84.0623	51.4237	164.871	0	149.862	0	0	1090.47	245.288	75.5955
MAG2052	Bacteria	Bacillota_A	Clostridia	Oscillospirales	Ruminococcaceae	Ruminococcus	Ruminococcus sp002438605	96.0328	0	0	0	0	57.4253	4698.51	43.1097	26.7009	0	0	0	125.715	0	0	0	53.0657	0	44.2618	0	0	0	0	68.379	109.448	0	0	0	0	47.1128	1346.27	0	48.4004	0	0	0	0	0	0	0	0	33.2193
MAG1550	Bacteria	Actinomycetota	Actinomycetia	Actinomycetales	Bifidobacteriaceae	Bifidobacterium	Bifidobacterium thermophilum	0	0	0	0	0	159.048	0	50.4647	147.512	64.7709	0	0	1420.94	0	0	0	64.3655	36.3038	2136.41	0	0	0	37.7215	129.037	0	0	0	251.28	0	1357.47	0	0	70.1542	211.548	0	0	0	0	0	332.398	0	851.526
MAG3927	Bacteria	Bacillota	Bacilli	Lactobacillales	Streptococcaceae	Streptococcus	Streptococcus hyointestinalis	0	183.394	0	182.486	422.981	0	0	0	0	0	725.109	247.998	0	394.852	224.863	239.53	0	0	0	0	0	405.065	0	0	0	0	250.778	0	340.821	0	0	0	0	0	0	388.871	1010.51	0	439.291	0	1731.4	0
MAG2557	Bacteria	Bacillota	Bacilli	Lactobacillales	Streptococcaceae	Lactococcus_A	Unclassified	0	0	0	0	0	1029.58	0	2538.53	1925.35	119.138	0	0	188.168	0	0	0	1837.32	85.5689	64.6924	0	0	0	83.2366	586.719	0	0	0	0	0	382.276	0	0	971.366	1207.55	0	0	0	0	0	0	0	73.844
MAG2504	Bacteria	Bacillota_A	Clostridia	Christensenellales	CAG-138	SFDB01	SFDB01 sp004558825	25.7314	28.5608	0	0	0	0	0	0	0	0	90.2839	73.7506	56.9344	0	0	25.223	0	0	18.772	0	405.852	0	0	0	1944.13	280.589	0	0	0	29.3791	0	0	0	0	0	0	484.531	54.583	0	0	0	0
MAG3552	Bacteria	Bacillota_A	Clostridia	Clostridiales	Clostridiaceae	Inconstantimicrobium	Inconstantimicrobium porci	0	244.426	259.589	113.06	0	318.964	0	524.641	511.305	672.154	0	391.036	281.7	396.835	183.37	523.561	334.154	608.267	177.551	0	0	232.782	366.889	655.716	0	0	98.0634	0	803.755	177.586	0	421.507	506.624	563.235	0	392.275	0	232.622	0	0	0	183.66
MAG141	Bacteria	Bacillota_A	Clostridia	Christensenellales	CAG-74	Firm-10	Firm-10 sp004552515	217.464	145.285	43.9352	68.5467	53.3735	206.926	651.847	107.678	136.688	106.605	69.7935	91.1888	211.2	70.9216	64.5794	71.6191	99.0507	173.565	221.227	207.876	279.783	99.0134	149.961	96.7269	123.191	169.621	69.7881	180.668	54.4606	156.703	426.067	93.4824	90.074	140.548	1463.28	77.412	60.5811	37.1603	63.2681	166.842	165.403	245.012
MAG118	Bacteria	Pseudomonadota	Gammaproteobacteria	Enterobacterales	Enterobacteriaceae	Escherichia	Escherichia coli	597.006	99.5887	108.178	0	0	29.2172	445.95	42.8961	30.6693	64.5054	30.9136	60.2969	0	203.999	40.7665	0	111.292	77.1546	0	112.741	52.2812	71.9313	72.4164	29.1197	273.303	273.074	0	998.423	145.328	0	725.309	246.41	32.0694	19.9058	0	217.864	0	89.5367	97.3817	0	51.9335	0
MAG3481	Bacteria	Bacillota_A	Clostridia	Oscillospirales	Acutalibacteraceae	CAG-177	CAG-177 sp900771185	135.349	0	0	0	0	52.9936	91.0065	60.2165	71.6912	0	0	0	86.4164	0	0	0	63.3279	0	41.7883	0	839.518	0	0	112.307	1231.23	576.033	0	0	0	52.9461	263.755	0	175.487	0	0	0	0	64.6457	0	0	0	53.8693
MAG2631	Bacteria	Bacillota_A	Clostridia	Christensenellales	CAG-74	UBA11524	Unclassified	341.024	425.731	37.2302	130.763	191.811	121.18	400.064	95.5178	187.077	97.2629	120.935	0	165.802	0	0	43.4335	138.053	440.273	125.075	0	311.684	0	92.4305	263.565	228.342	486.161	131.728	155.795	0	101.912	344.013	0	296.886	114.017	917.633	0	226.529	63.3494	0	133.308	215.622	209.488
MAG2201	Bacteria	Bacillota_A	Clostridia	Oscillospirales	Oscillospiraceae	Vescimonas	Vescimonas sp004557655	130.673	124.255	43.7678	284.698	0	92.1813	124.725	71.6538	74.3921	99.7573	133.229	159.924	147.384	0	0	150.234	88.516	59.5063	74.6516	0	0	0	104.998	69.2469	218.76	208.954	216.156	152.612	121.421	87.3784	227.213	0	73.9494	58.1104	260.467	0	216.686	0	0	653.318	443.717	93.3526
MAG3360	Bacteria	Bacillota	Bacilli	Erysipelotrichales	Erysipelotrichaceae	Bulleidia	Bulleidia sp016293365	160.616	59.1744	310.36	162.502	193.161	139.365	101.19	41.8594	236.416	60.6102	39.7296	152.735	82.0789	312.646	274.854	167.644	52.2123	56.1654	222.306	968.478	67.9286	337.544	0	108.147	52.1766	0	226.827	0	420.273	189.66	118.861	258.926	69.1627	354.353	0	285.831	88.7749	0	1008.98	0	287.971	132.347
MAG1072	Bacteria	Bacillota_A	Clostridia	Lachnospirales	Lachnospiraceae	UBA2882	Unclassified	346.985	48.5809	0	354.767	150.827	81.6759	0	61.5267	79.0778	167.166	203.676	118.543	72.8798	0	0	51.1308	120.298	114.313	84.8255	0	350.769	0	163.604	73.2662	103.925	166.905	265.443	201.281	0	59.6131	539.382	0	79.0493	76.1743	0	0	173.297	0	0	3555.46	188.439	89.0918
MAG4109	Bacteria	Spirochaetota	Spirochaetia	Treponematales	Treponemataceae	Treponema_D	Treponema_D sp018385415	130.651	33.2288	0	302.368	136.908	200.216	429.444	42.8804	24.8892	0	192.309	53.5199	48.684	0	0	0	258.272	0	27.3816	0	699.324	0	0	0	1444.57	3515.5	145.762	329.961	0	23.5464	132.271	0	0	0	320.575	0	0	0	0	0	0	35.7691
MAG3363	Bacteria	Bacillota	Bacilli	Erysipelotrichales	Coprobacillaceae	Catenibacterium	Catenibacterium mitsuokai	1604.74	0	445.731	0	0	93.9222	1041.04	34.9817	172.461	0	0	0	44.8821	679.903	806.322	196.738	45.2325	0	120.568	1806.3	0	685.592	0	78.5411	0	0	0	0	472.565	130.907	1021.03	565.823	41.4017	287.968	211.543	697.64	0	0	0	0	0	59.3035
MAG1850	Bacteria	Bacillota_A	Clostridia	Oscillospirales	Oscillospiraceae	Faecousia	Faecousia sp016296045	178.806	330.689	0	141.659	0	313.539	101.324	430.289	654.005	204.902	114.064	177.516	284.447	0	0	278.405	737.441	473.945	167.756	0	190.997	0	215.377	829.489	160.233	196.335	102.826	204.817	0	213.144	137.195	0	993.292	377.302	0	0	177.545	79.2499	0	136.111	128.907	174.808
MAG2819	Bacteria	Bacillota_A	Clostridia	Christensenellales	CAG-74	Unclassified	Unclassified	285.341	217.174	118.394	286.239	361.545	183.604	136.188	95.5053	155.237	359.568	294.37	69.2095	248.524	38.5274	0	31.97	143.989	316.242	120.528	0	50.1247	41.3388	403.154	182.833	103.716	100.095	326.176	48.8625	210.25	114.396	86.1263	38.1915	191.992	129.348	520.176	36.472	88.9069	0	631.513	44.759	232.384	463.545
MAG3660	Bacteria	Pseudomonadota	Gammaproteobacteria	Enterobacterales	Enterobacteriaceae	Escherichia	Escherichia coli	496.377	94.5633	120.606	0	0	20.7505	436.674	31.9689	23.1558	53.8771	27.8838	58.9031	0	224.869	44.962	0	33.1018	54.0462	0	119.589	50.8287	78.1898	58.6498	22.1822	253.683	283.301	0	1003.44	143.735	0	767.555	275.956	22.775	0	0	242.359	28.6055	84.542	104.858	0	59.1648	0
MAG1499	Bacteria	Bacillota_A	Clostridia	Oscillospirales	Ruminococcaceae	Angelakisella	Unclassified	249.494	119.851	48.2518	136.672	60.8799	128.636	448.011	85.383	106.561	106.702	61.5356	91.7037	186.933	0	0	81.7114	109.06	90.9002	115.891	0	443.824	0	130.656	127.375	414.23	492.042	101.244	373.186	0	111.118	812.166	0	128.44	90.1553	346.727	0	161.511	36.0908	0	220.655	146.232	138.921
MAG2137	Bacteria	Bacillota	Bacilli	Erysipelotrichales	Erysipelotrichaceae	UBA636	Unclassified	379.05	89.3956	0	279.907	178.873	191.641	270.667	288.731	148.045	175.591	246.052	64.3077	162.237	0	0	73.4732	290.188	197.716	81.0436	0	169.281	0	186.622	190.202	38.7598	79.5834	249.153	1974.09	69.1744	108.413	276.595	0	193.692	92.2588	0	0	86.7487	106.729	186.246	772.796	166.651	120.765
MAG3251	Bacteria	Pseudomonadota	Gammaproteobacteria	Enterobacterales	Enterobacteriaceae	Escherichia	Escherichia coli	504.247	78.2322	116.108	0	0	80.31	461.192	45.2906	32.9768	77.878	27.0312	60.9226	0	217.192	44.0424	0	45.623	94.9062	0	123.859	47.8384	78.1925	88.9032	29.5196	241.875	275.715	0	1092.49	150.656	0	747.528	269.24	29.9498	23.2108	0	235.595	0	81.4544	90.948	0	54.7791	0
MAG3951	Bacteria	Bacillota_A	Clostridia	Oscillospirales	Oscillospiraceae	F23-B02	F23-B02 sp945613045	501.011	40.8523	0	234.681	0	41.2318	254.603	60.0578	42.9763	65.7576	239.647	81.6563	97.7659	0	0	69.5185	75.0426	84.1264	40.0233	0	153.07	0	80.7929	58.7939	392.581	1324.51	197.894	0	0	56.9719	1428.33	0	56.401	23.8098	1473.69	0	0	30.7961	0	0	0	65.3358
MAG1083	Bacteria	Spirochaetota	Spirochaetia	Treponematales	Treponemataceae	Treponema_D	Treponema_D sp016293645	2607.43	33.827	0	79.3464	82.2916	0	0	0	0	0	147.203	0	0	0	0	0	0	0	0	0	32.0903	0	0	0	1287.67	104.408	33.9979	360.442	0	0	251.164	0	0	0	495.346	0	0	0	0	205.127	0	0
MAG1512	Bacteria	Bacillota_A	Clostridia	Oscillospirales	Oscillospiraceae	Vescimonas	Vescimonas sp004557655	130.75	112.188	0	229.368	0	87.3626	139.995	69.8633	67.0041	91.249	117.489	144.59	127.111	0	0	134.207	77.8888	60.889	69.5344	0	0	0	101.571	61.9668	280.043	233.591	191.423	136.621	99.555	87.1708	203.491	0	58.8169	50.904	498.21	0	222.901	0	0	534.083	424.12	81.6852
MAG950	Bacteria	Bacillota_A	Clostridia	Christensenellales	CAG-138	CAG-1024	CAG-1024 sp000432015	41.199	90.972	96.8923	0	0	0	0	0	0	0	244.565	0	0	0	0	0	0	0	17.6107	0	261.065	0	0	0	1029.95	161.636	0	0	0	0	1634.16	0	0	0	0	0	74.2669	0	0	0	0	0
MAG3422	Bacteria	Bacillota_A	Clostridia	Oscillospirales	Oscillospiraceae	Faecousia	Unclassified	155	68.3981	188.059	2622.16	783.577	123.985	156.52	97.4877	168.676	596.525	552.934	206.03	0	40.9216	151.107	43.1699	103.008	62.9516	45.2421	0	0	0	1038.86	183.879	259.41	84.9239	967.104	57.5685	0	28.6044	183.511	37.4723	267.49	95.4894	276.247	48.8672	123.295	0	960.278	0	528.967	61.0245
MAG448	Bacteria	Bacillota_A	Clostridia	Oscillospirales	Oscillospiraceae	Faecousia	Unclassified	52.1778	32.4482	0	0	76.965	2545.42	64.5486	665.864	457.23	821.753	44.9176	0	146.677	0	0	25.0022	405.752	445.773	312.622	0	0	0	1462.9	212.814	43.3489	0	46.2101	0	0	162.171	60.9382	0	411.729	319.882	247.814	0	60.9262	0	0	631.165	53.4351	596.186
MAG3774	Bacteria	Bacillota	Bacilli	Lactobacillales	Lactobacillaceae	Limosilactobacillus	Unclassified	0	0	0	0	0	348.326	0	105.418	371.536	920.509	0	0	770.367	0	0	0	99.6072	1293.98	976.451	0	0	0	934.006	256.235	0	0	0	0	0	801.462	0	0	121.359	657.409	0	0	0	0	0	226.73	0	1048.85
MAG2830	Bacteria	Bacillota_A	Clostridia	TANB77	CAG-508	CAG-452	Unclassified	427.251	100.5	43.144	111.575	0	160.188	0	223.149	116.544	53.2545	589.599	0	146.096	0	0	0	321.213	125.705	73.862	0	1968.13	0	52.503	203.987	0	238.242	418.268	199.184	0	110.223	818.268	0	220.962	71.9452	0	0	143.596	128.988	0	324.138	66.6116	62.0101
MAG2791	Bacteria	Bacillota_A	Clostridia	Peptostreptococcales	Anaerovoracaceae	CAG-238	Unclassified	199.565	36.5307	0	67.2591	0	77.2801	135.624	68.684	73.4958	124.749	146.959	54.0986	198.638	0	0	37.2947	78.7731	47.9984	76.8093	0	501.851	0	130.15	82.716	1409.54	862.103	95.4381	69.0983	0	96.2325	384.256	0	80.9887	49.833	1298.03	0	137.079	0	0	216.193	143.909	130.967
MAG2342	Bacteria	Bacillota_A	Clostridia	Oscillospirales	Oscillospiraceae	F23-B02	F23-B02 sp945613045	369.883	69.166	0	269.729	0	83.1695	317.87	124.393	85.2856	115.78	97.9672	136.532	228.456	0	0	115.429	148.074	130.048	87.9391	0	151.804	0	143.05	114.097	447.865	934.412	212.923	0	0	128.347	1575.36	0	118.506	45.9258	822.722	0	0	33.4382	0	51.8202	34.1591	152.299
MAG310	Bacteria	Bacillota_A	Clostridia	Christensenellales	CAG-138	SFDB01	SFDB01 sp004558825	26.2173	28.4441	0	29.7648	0	0	0	0	0	0	90.1983	74.6315	51.6701	0	0	25.1431	0	0	0	0	405.602	0	0	0	1996.14	275.288	0	0	0	26.7445	0	0	0	0	0	0	487.157	54.2864	0	0	0	0
MAG1480	Bacteria	Bacillota_A	Clostridia	Lachnospirales	Lachnospiraceae	Dorea_A	Dorea_A sp016295505	1113.86	0	0	319.979	80.7197	48.7584	627.48	0	82.3827	110.559	84.4977	85.5115	279.834	0	0	0	34.9525	85.602	399.748	139.223	236.464	0	55.7274	53.0851	359.123	0	439.306	0	0	291.62	466.593	0	23.4206	163.825	0	0	241.042	0	0	0	184.148	214.085
MAG2774	Bacteria	Bacillota_A	Clostridia	Christensenellales	CAG-138	CAG-1024	CAG-1024 sp004554165	56.3425	58.9031	73.1059	50.1492	33.3354	837.598	59.0023	336.382	695.426	188.506	93.6922	169.632	77.7103	0	0	0	815.147	234.388	0	0	359.476	0	205.988	1465.05	152.353	0	52.6568	56.6626	47.5993	52.3821	89.7038	0	1405.07	369.286	0	0	110.153	34.8624	0	246.837	105.573	0
MAG3727	Bacteria	Spirochaetota	Spirochaetia	Treponematales	Treponemataceae	Treponema_D	Treponema_D sp900769985	536.763	135.578	0	56.866	0	0	1298.96	0	0	74.3445	125.157	0	51.1231	0	0	0	109.801	69.8223	45.1376	0	460.987	0	43.5475	24.8325	325.11	1823.84	0	0	0	33.4219	910.802	0	24.4682	0	0	0	87.461	27.6528	0	0	75.5612	24.5952
MAG2887	Bacteria	Bacillota_A	Clostridia	Lachnospirales	Lachnospiraceae	Oliverpabstia	Oliverpabstia sp022764165	902.149	0	0	583.184	955.215	0	40.5283	0	0	0	167.455	0	0	0	0	0	0	0	0	0	162.491	0	0	0	235.883	68.8097	759.881	0	0	0	600.377	0	0	0	112.505	0	421.924	0	153.879	0	111.005	0
MAG4036	Bacteria	Bacillota_A	Clostridia	Oscillospirales	Acutalibacteraceae	CAG-177	CAG-177 sp003514385	235.206	0	0	56.2564	0	0	188.474	0	354.301	80.3431	0	58.3443	215.326	0	0	105.994	0	112.156	63.644	0	0	0	84.5907	752.541	967.427	184.525	45.4392	120.226	0	130.287	665.439	0	645.087	185.668	1182.59	0	0	0	0	251.516	0	72.0002
MAG1833	Bacteria	Bacteroidota	Bacteroidia	Bacteroidales	UBA932	Cryptobacteroides	Cryptobacteroides sp000433355	0	296.914	49.3514	0	0	75.1509	55.3296	41.687	0	0	28.3691	46.8256	29.534	0	0	282.395	38.2033	0	0	102.985	371.912	43.7517	0	0	0	629.974	0	0	22.3851	23.2119	0	36.6709	0	25.4126	381.087	0	0	101.738	0	0	55.106	0
MAG1954	Bacteria	Bacteroidota	Bacteroidia	Bacteroidales	UBA932	Cryptobacteroides	Cryptobacteroides sp000433355	0	141.079	46.0445	0	0	83.811	59.8634	45.0902	0	0	27.4465	42.3872	27.2778	0	0	200.161	39.8764	0	0	101.507	404.578	46.4372	0	0	0	653.11	0	0	22.5915	23.0711	0	38.947	0	28.8313	509.498	0	0	96.9045	0	0	51.9217	0
MAG3785	Bacteria	Patescibacteria	Saccharimonadia	Saccharimonadales	Nanosyncoccaceae	UBA2834	UBA2834 sp004561445	0	0	262.215	789.63	1317.63	0	0	0	0	0	998.378	85.8608	0	563.859	1021.53	205.859	0	0	37.1141	0	0	481.92	0	0	0	0	448.999	232.319	0	29.9672	0	490.578	0	0	0	619.219	200.826	0	917.251	88.9677	190.95	47.1501
MAG444	Bacteria	Pseudomonadota	Gammaproteobacteria	Enterobacterales	Enterobacteriaceae	Escherichia	Escherichia coli	1012.09	103.676	84.2447	0	0	22.3731	390.961	33.01	23.0174	59.5906	47.146	54.2701	0	145.12	0	0	31.8509	57.7681	0	79.1704	55.8666	48.4528	65.4411	0	247.168	254.886	0	889.189	154.605	0	594.091	185.438	22.911	0	0	162.343	0	109.819	610.137	0	45.5241	0
MAG4022	Bacteria	Bacillota_A	Clostridia	Oscillospirales	Oscillospiraceae	F23-B02	F23-B02 sp945613045	496.579	44.6641	0	255.331	0	50.9662	262.783	73.7766	56.5697	79.7858	198.368	89.6291	117.448	0	0	76.7402	91.2703	89.12	47.0694	0	151.473	0	96.2214	69.3577	396.033	1237.91	218.43	0	0	68.0885	1476.1	0	72.1923	29.3488	1323.71	0	0	24.5782	0	0	33.3004	79.145
MAG27	Bacteria	Bacillota_A	Clostridia	Oscillospirales	Oscillospiraceae	Vescimonas	Vescimonas sp004557655	102.979	140.806	47.5405	525.767	102.178	92.2547	141.191	72.3201	91.9374	116.74	147.16	184.841	109.105	0	0	173.517	94.9804	38.6678	58.9743	0	0	0	143.699	89.722	261.167	343.758	320.981	136.284	101.67	66.766	270.522	0	101.8	58.3064	263.8	0	192.78	0	77.5719	543.695	374.748	64.4179
MAG2979	Bacteria	Bacillota_A	Clostridia	Christensenellales	CAG-74	CAKUFA01	Unclassified	321.112	202.809	29.4183	132.319	282.935	130.618	359.559	101.042	175.854	101.625	166.765	0	165.477	0	0	33.1142	130.294	405.16	126.364	0	338.471	0	96.1794	244.903	216.339	434.021	153.238	190.957	0	103.469	303.954	0	264.392	110.096	717.318	0	266.922	49.8568	28.762	140.3	204.982	213.414
MAG2942	Bacteria	Bacillota_A	Clostridia	Christensenellales	CAG-138	SFDB01	SFDB01 sp004558825	28.2453	39.5977	0	0	0	0	0	0	0	0	123.698	137.371	46.9744	0	0	32.5436	0	0	0	0	411.577	0	0	0	2017.62	284.23	0	0	0	22.671	0	0	0	0	0	0	487.917	55.7057	0	0	0	0
MAG1593	Bacteria	Spirochaetota	Spirochaetia	Treponematales	Treponemataceae	Treponema_D	Treponema_D sp018385415	76.1098	58.3972	0	489.043	209.11	371.691	237.355	73.631	31.5562	0	295.263	159.719	73.4262	0	0	0	470.57	0	31.2081	0	543.228	0	0	26.1677	1019.35	2474.01	225.145	522.241	0	31.3727	76.172	0	31.4683	0	204.994	0	0	0	0	0	0	45.4664
MAG2269	Bacteria	Spirochaetota	Spirochaetia	Treponematales	Treponemataceae	Treponema_D	Treponema_D sp016293005	266.005	49.8185	40.4806	97.8767	248.267	42.6564	471.138	53.9676	46.6764	76.9385	123.276	71.2189	0	69.659	39.4816	176.444	165.538	25.6673	0	0	361.705	58.3781	74.282	64.3426	121.816	76.8423	51.7119	93.6869	53.8591	0	231.299	109.667	80.5836	26.1834	196.942	66.8758	627.837	53.1455	313.284	230.511	596.397	0
MAG2335	Bacteria	Bacillota_A	Clostridia	Oscillospirales	Oscillospiraceae	ER4	ER4 sp016295615	158.463	59.9581	0	32.8588	0	62.8151	110.589	0	28.2132	59.0458	44.0718	0	87.7104	0	0	0	43.4634	105.947	37.1641	0	197.133	0	62.1811	44.1292	1994.62	1310.34	0	37.5551	0	44.8624	623.79	0	40.9069	0	253.163	0	160.934	110.51	0	241.236	0	51.5104
MAG1732	Bacteria	Spirochaetota	Spirochaetia	Treponematales	Treponemataceae	Treponema_D	Treponema_D sp900769985	170.592	111.278	0	36.5417	0	0	1243.29	0	0	73.6175	93.1367	0	50.0525	0	0	0	96.8014	69.7082	43.3685	0	439.869	0	41.3781	0	312.577	2731.4	0	0	0	32.1861	1160.58	0	21.6513	0	0	0	81.3702	0	0	0	69.0896	24.0206
MAG1849	Bacteria	Bacillota_A	Clostridia	Christensenellales	CAG-74	UBA11524	Unclassified	273.503	204.12	0	84.4346	162.223	123.629	341.399	114.62	248.754	257.728	88.3182	0	163.598	0	0	37.5287	177.776	1611.77	110.795	0	276.205	0	200.292	434.406	216.444	384.148	94.476	128.475	0	91.7424	281.116	0	453.321	144.742	688.321	0	193.044	54.9125	0	120.518	173.264	191.115
MAG1211	Bacteria	Bacillota	Bacilli	Erysipelotrichales	Coprobacillaceae	Catenibacterium	Catenibacterium mitsuokai	1716.02	0	306.758	0	0	94.8266	1053.28	0	182.499	0	0	0	34.1895	509.069	586.346	206.152	40.6427	0	121.845	2026.91	0	656.008	0	81.5071	0	0	0	0	363.776	140.498	1103.88	419.003	36.2659	322.573	129.066	498.517	0	0	0	0	0	55.2353
MAG12	Bacteria	Bacillota_A	Clostridia	Lachnospirales	Lachnospiraceae	UBA1712	UBA1712 sp018056665	163.303	0	0	159.63	0	90.1563	156.68	149.77	297.748	312.264	107.091	0	161.727	0	0	0	701.955	132.659	144.192	0	74.2852	0	369.652	387.694	268.533	141.714	168.99	813.547	0	110.52	109.531	0	678.311	152.528	0	0	820.967	0	0	158.965	38.9541	209.687
MAG3394	Bacteria	Bacillota_A	Clostridia	Oscillospirales	Oscillospiraceae	F23-B02	F23-B02 sp945613045	439.062	54.5767	0	255.224	0	45.8074	246.102	67.0364	43.4025	73.5237	139.817	101.89	109.92	0	0	84.2901	79.7243	81.453	45.5963	0	172.905	0	90.5422	57.1839	374.02	1110.6	204.52	0	0	65.4279	1932.63	0	56.7452	25.7387	1269.51	0	0	24.1095	0	0	0	75.9215
MAG148	Bacteria	Pseudomonadota	Gammaproteobacteria	Enterobacterales	Enterobacteriaceae	Escherichia	Escherichia coli	532.643	82.8616	106.939	0	0	29.7084	438.545	41.8873	30.2803	77.8287	26.4357	56.7595	0	200.614	43.2683	0	37.6362	99.6875	0	115.476	47.7344	73.5288	89.4756	26.7851	243.415	266.138	0	996.631	141.121	0	708.956	252.855	27.9383	22.1748	0	219.239	0	74.8194	92.9346	0	53.4394	0
MAG2517	Bacteria	Bacillota_A	Clostridia	Oscillospirales	Oscillospiraceae	Faecousia	Unclassified	0	218.5	0	172.672	0	192.234	55.0238	144.352	100.019	451.217	129.152	153.667	589.556	0	0	36.2578	211.218	1881.9	546.166	0	0	0	663.436	131.026	321.048	0	90.1709	213.344	0	320.428	0	0	83.6718	83.6006	121.54	0	246.24	0	0	67.5454	213.466	1943.93
MAG231	Bacteria	Bacillota_A	Clostridia	Oscillospirales	Oscillospiraceae	F23-B02	F23-B02 sp945613045	377.043	44.8586	0	276.601	43.9715	51.4556	339.652	70.49	53.0615	73.3686	136.098	86.915	107.928	0	0	71.46	96.9502	85.1391	40.7323	0	172.292	0	91.3267	69.2138	422.983	1208.43	245.404	106.242	0	58.0837	1258.75	0	75.0737	28.2814	955.543	0	0	21.3823	0	50.2106	28.1608	63.9733
MAG1618	Bacteria	Spirochaetota	Spirochaetia	Treponematales	Treponemataceae	Treponema_D	Treponema_D sp018385415	205.851	30.6715	0	312.408	145.478	232.455	380.683	50.9545	26.3525	0	192.329	51.2799	63.2688	0	0	0	302.289	0	31.4464	0	629.321	0	0	0	1324.81	3122.96	146.796	349.524	0	28.4456	155.841	0	28.6325	0	271.736	0	0	0	0	0	0	40.362
MAG2339	Bacteria	Bacillota_A	Clostridia	Christensenellales	CAG-138	PeH17	PeH17 sp004556165	173.38	0	0	0	0	185.424	63.6469	323.471	443.298	65.2919	42.7166	0	417.131	0	0	75.8218	128.285	99.4937	156.097	0	73.0694	0	87.3752	935.873	238.356	0	0	54.589	0	239.756	153.337	0	787.579	216.855	0	0	230.652	302.411	0	181.706	33.6432	154.752
MAG3647	Bacteria	Bacillota_A	Clostridia	Oscillospirales	Oscillospiraceae	Faecousia	Unclassified	155.232	67.0056	193.809	1640.2	748.605	144.175	167.634	101.791	181.809	665.389	511.101	216.621	27.8057	48.4811	151.804	39.6126	102.936	50.341	51.7506	0	0	0	1177.26	175.777	276.541	72.0821	651.334	41.1725	0	30.6586	192.061	43.9949	280.823	100.089	297.639	56.8947	118.235	20.6413	915.16	0	518.332	67.6609
MAG738	Bacteria	Bacillota_A	Clostridia	Clostridiales	Clostridiaceae	Inconstantimicrobium	Inconstantimicrobium porci	0	206.922	183.443	84.1166	0	309.82	0	568.098	645.692	828.611	0	354.231	346.382	257.817	64.466	519.042	342.658	685.195	197.39	0	0	181.262	330.836	866.914	0	0	62.0219	0	633.498	199.371	0	293.564	533.761	638.613	0	240.966	0	173.387	0	0	0	191.151
MAG2172	Bacteria	Patescibacteria	Saccharimonadia	Saccharimonadales	Nanosyncoccaceae	UBA2834	UBA2834 sp004561445	0	0	49.2891	985.183	1444.13	0	26.4755	0	0	0	1447.69	39.1586	0	81.9364	84.121	60.8263	0	0	25.8152	0	0	176.256	0	0	0	0	606.065	755.75	0	29.8964	33.9914	95.2799	0	0	0	88.1603	223.459	0	1482.07	228.732	181.98	42.2228
MAG2633	Bacteria	Bacteroidota	Bacteroidia	Bacteroidales	Bacteroidaceae	Phocaeicola	Unclassified	0	61.4421	0	0	0	0	2032.22	0	0	0	0	0	0	0	0	0	0	0	0	0	64.0737	0	0	0	233.145	238.915	0	0	0	0	0	0	0	0	0	0	0	0	0	0	0	0
MAG777	Bacteria	Bacillota_A	Clostridia	Lachnospirales	Lachnospiraceae	RGIG4034	RGIG4034 sp016293925	185.501	190.119	0	294.656	0	35.2321	1563.23	0	41.3611	0	155.573	65.5729	619.461	0	0	0	49.8224	43.6438	333.315	0	0	0	43.2705	37.5662	0	51.5946	180.899	87.2701	0	318.084	58.1313	0	26.948	0	141.219	0	783.64	0	0	218.9	385.19	253.349
MAG2796	Bacteria	Bacillota	Bacilli	RF39	UBA660	CAG-1193	CAG-1193 sp934130375	544.379	334.486	159.028	0	0	33.3609	62.964	0	0	0	75.1712	182.15	0	147.803	0	46.5194	45.5145	0	0	0	446.242	73.294	0	0	499.195	78.9906	84.5251	54.3492	0	0	210.07	247.037	0	0	142.161	131.739	198.483	0	0	0	192.561	0
MAG543	Bacteria	Bacillota_A	Clostridia	Lachnospirales	Lachnospiraceae	Choladousia	Choladousia sp022776305	275.663	84.9569	90.1149	325.084	193.154	209.5	138.826	107.986	198.546	191.156	133.919	100.13	237.727	0	0	61.0354	123.25	157.346	314.879	0	117.793	70.7463	236.89	146.624	147.451	136.653	381.675	84.7248	0	224.247	321.376	0	151.462	253.842	105.099	0	259.429	50.8432	224.029	175.573	488.949	362.548
MAG587	Bacteria	Bacillota	Bacilli	Lactobacillales	Aerococcaceae	Jeotgalibaca	Jeotgalibaca arthritidis	0	0	0	0	0	229	0	190.923	203.861	1745.72	0	0	273.647	0	0	0	163.143	68.1475	104.856	0	0	0	292.643	227.829	0	0	0	0	0	274.512	0	0	126.917	178.609	0	0	0	0	0	0	0	149.489
MAG616	Bacteria	Bacillota_A	Clostridia	Oscillospirales	Oscillospiraceae	Faecousia	Unclassified	149.052	72.6015	165.946	1424.84	810.719	141.055	143.237	94.7606	167.036	553.97	456.35	184.837	0	47.0464	136.742	51.629	96.1947	77.1033	67.457	0	0	0	936.18	162.5	225.999	86.9442	581.141	55.9991	0	0	169.714	0	242.853	110.723	262.579	53.7664	114.658	0	1805.26	0	469.383	84.2699
MAG3945	Bacteria	Pseudomonadota	Gammaproteobacteria	Enterobacterales	Enterobacteriaceae	Escherichia	Escherichia coli	483.621	89.4754	101.403	0	0	27.4567	450.297	41.2182	33.0013	58.4872	27.1199	55.233	0	188.736	37.2844	0	46.4591	64.3817	0	98.5507	51.4416	61.6267	66.3436	30.432	244.83	272.545	0	932.182	133.388	0	746.691	228.893	79.29	20.2122	0	200.057	0	85.7569	102.037	0	49.1924	0
MAG1277	Bacteria	Bacillota_A	Clostridia	Christensenellales	CAG-74	Faecivicinus	Unclassified	364.77	139.175	122.571	274.252	834.313	190.061	139.746	121.179	135.928	217.11	277.148	56.8461	118.717	0	0	49.5557	148.827	136.509	102.773	0	148.972	0	220.76	127.228	152.186	159.353	321.312	154.13	0	84.7998	247.225	0	141.336	107.668	1235.85	0	180.122	0	132.592	119.594	288.914	167.014
MAG1069	Bacteria	Bacillota	Bacilli	RF39	UBA660	CAG-877	Unclassified	0	194.681	0	122.518	0	293.515	0	287.733	257.268	446.394	147.235	137.987	553.069	0	0	0	323.396	3213.12	521.901	0	0	0	424.744	262.943	138.746	0	0	0	0	512.31	0	0	252.902	274.684	0	0	163.837	0	0	0	0	2128.01
MAG4140	Bacteria	Pseudomonadota	Gammaproteobacteria	Enterobacterales	Enterobacteriaceae	Escherichia	Escherichia coli	468.467	95.4361	102.794	0	0	27.7575	441.832	39.0559	69.7148	69.9264	26.1196	55.1152	0	193.001	38.0005	0	41.578	73.374	0	112.353	47.1613	66.4732	73.3274	26.7651	232.977	266.315	0	968.256	134.412	0	724.518	238.602	29.2435	20.9359	0	212.502	0	84.1046	95.8991	0	50.607	0
MAG3453	Bacteria	Bacillota	Bacilli	Erysipelotrichales	Coprobacillaceae	Catenibacterium	Catenibacterium mitsuokai	1966.21	0	218.314	0	0	95.9561	986.837	0	180.074	0	0	0	39.0345	332.022	475.217	148.301	45.8304	0	120.81	1460.27	0	461.356	0	80.6855	0	0	0	0	272.056	136.898	1296.38	267.387	38.9937	312.94	669.501	325.122	0	0	0	0	0	57.7694
MAG1882	Bacteria	Bacillota_A	Clostridia	Oscillospirales	Oscillospiraceae	F23-B02	F23-B02 sp945613045	370.117	49.2517	0	248.79	0	55.081	315.758	75.6169	51.5055	72.7355	158.596	97.6554	107.489	0	0	76.9141	93.7736	81.4919	41.6247	0	146.419	0	88.1432	68.6302	420.903	1127.39	210.125	82.8175	0	64.4443	1332.76	0	73.4675	28.8566	1191.02	0	0	25.2167	0	58.4432	33.7187	72.2655
MAG195	Bacteria	Spirochaetota	Spirochaetia	Treponematales	Treponemataceae	Treponema_D	Treponema_D sp900769975	0	50.3068	0	668.777	184.398	0	0	0	0	0	1025.84	0	0	0	0	0	0	0	0	0	52.3524	0	0	0	137.301	0	468.979	615.06	0	0	0	0	0	0	0	0	217.804	0	0	501.62	2250.89	0
MAG2318	Bacteria	Bacillota_A	Clostridia	Christensenellales	CAG-74	Fimadaptatus	Unclassified	481.445	120.534	0	115.521	0	64.3569	224.555	51.8342	143.574	159.051	185.927	49.0725	214.668	0	0	0	93.1837	255.17	226.311	0	407.102	0	146.96	205.451	99.2059	177.643	140.554	163.299	24.5099	155.319	152.368	0	199.608	118.985	955.14	0	312.414	407.146	29.4578	105.373	271.248	237.803
MAG1328	Bacteria	Bacillota_A	Clostridia	Christensenellales	CAG-74	UBA11524	Unclassified	303.946	183.885	28.6231	122.138	172.083	144.467	317.228	112.338	188.521	95.6287	176.157	0	165.685	0	0	30.8001	135.722	339.684	132.294	0	279.852	0	90.4	241.68	188.867	428.362	126.682	217.796	0	104.787	272.915	0	276.475	115.367	737.067	0	233.203	43.9427	36.3744	153.565	256.961	217.797
MAG3058	Bacteria	Spirochaetota	Spirochaetia	Treponematales	Treponemataceae	Treponema_D	Treponema_D sp018385415	128.7	57.5376	0	449.207	229.215	320.742	245.516	75.1244	44.8529	0	279.843	107.919	81.9832	0	0	0	403.83	0	54.7887	0	529.217	0	0	40.7615	885.016	2033.25	218.987	480.268	0	46.1815	117.354	0	44.268	0	206.077	0	0	0	0	0	0	61.2763
MAG265	Bacteria	Bacillota_A	Clostridia	Lachnospirales	Lachnospiraceae	RGIG8767	RGIG8767 sp016294075	272.212	0	0	66.9531	0	0	53.0467	0	0	0	65.0774	0	0	0	0	0	0	0	0	0	669.602	0	0	0	482.878	1188.53	67.3149	132.678	0	0	145.029	0	0	0	329.421	0	359.807	34.8117	0	0	83.3424	0
MAG3249	Bacteria	Bacillota_A	Clostridia	Oscillospirales	Oscillospiraceae	Vescimonas	Vescimonas sp004557655	72.398	67.5061	0	216.829	0	68.5564	121.3	68.9994	50.4184	78.7471	85.2248	91.9628	97.5852	0	0	73.8645	69.5531	0	40.8063	0	0	0	76.43	46.1515	125.431	127.281	174.405	286.585	75.9952	55.0183	119.13	0	39.8269	35.0514	131.877	0	127.714	0	0	3479.59	238.843	53.136
MAG87	Bacteria	Spirochaetota	Spirochaetia	Treponematales	Treponemataceae	Treponema_D	Treponema_D sp016293495	0	0	0	0	0	57.8943	95.3837	52.1673	39.8794	0	0	0	0	0	0	0	173.071	0	0	0	666.475	0	0	0	1641.43	185.461	0	0	0	0	69.5032	0	0	0	1816.97	0	0	0	0	0	0	0
MAG230	Bacteria	Bacillota_A	Clostridia	Lachnospirales	Lachnospiraceae	Choladousia	Choladousia sp022776305	352.487	58.0518	53.0613	307.48	192.129	207.385	138.447	102.147	217.23	193.64	98.9563	96.6003	268.872	0	0	45.3446	115.152	174.515	372.64	0	93.8561	48.3083	236.034	146.438	83.8254	43.5801	419.57	0	0	246.473	361.125	0	147.374	295.953	105.307	0	225.669	50.4267	223.702	137.218	297.534	429.667
MAG81	Bacteria	Bacillota	Bacilli	RF39	UBA660	CAG-628	CAG-628 sp003524085	0	183.997	258.132	212.667	205.756	119.971	0	50.3839	112.54	0	0	349.07	1839.59	233.757	93.6611	439.288	106.285	0	1112.05	0	0	35.6199	0	100.575	0	0	149.548	0	0	1644.77	0	322.108	49.5423	180.948	0	219.128	110.36	0	0	39.974	79.8569	963.986
MAG376	Bacteria	Bacillota_A	Clostridia	Lachnospirales	Lachnospiraceae	Wujia	Unclassified	437.325	0	0	289.06	0	0	0	0	0	0	308.757	0	0	0	0	0	0	0	0	0	376.378	0	0	0	3019.9	843.281	295.463	204.695	0	0	275.928	0	0	0	0	0	816.613	0	0	0	416.822	0
MAG1532	Bacteria	Bacillota	Bacilli	Erysipelotrichales	Erysipelotrichaceae	JALEVB01	JALEVB01 sp022780745	239.439	57.6051	423.57	138.612	73.0704	74.2709	36.4062	90.2844	68.2186	170.38	49.1146	103.078	106.95	774.437	1533.17	297.815	71.6184	84.9537	115.561	0	0	432.606	173.26	69.0724	69.8496	80.3727	174.793	77.268	531.906	119.202	37.8138	618.106	63.668	78.4929	0	775.519	50.1623	35.3968	112.692	589.715	63.9459	91.5684
MAG3509	Bacteria	Spirochaetota	Spirochaetia	Treponematales	Treponemataceae	Treponema_D	Treponema_D sp900769975	67.0623	138.021	0	404.972	59.7082	0	91.5823	0	0	0	397.445	0	0	0	0	39.5447	0	0	0	0	202.866	0	0	0	812.637	193.199	286.836	371.561	0	0	89.9317	0	0	0	136.95	0	75.9148	74.3603	0	399.112	325.639	0
MAG1992	Bacteria	Bacteroidota	Bacteroidia	Bacteroidales	Bacteroidaceae	Prevotella	Prevotella sp004556065	132.422	0	0	0	0	0	131.519	0	0	0	0	0	0	0	0	0	0	0	0	0	447.871	0	0	0	58.0029	311.38	0	176.354	0	0	131.938	0	0	0	2013.93	0	0	0	0	93.8109	0	0
MAG1865	Bacteria	Bacillota_A	Clostridia	Lachnospirales	Lachnospiraceae	UBA2868	Unclassified	265.248	0	0	139.65	0	155.514	0	116.049	142.221	207.907	210.718	0	154.24	0	0	0	1139.32	89.263	210.842	0	234.453	0	191.723	79.0496	199.658	915.274	148.62	126.201	0	84.9316	196.889	0	149.623	71.0003	3258.59	0	148.389	0	0	0	110.212	198.661
MAG3680	Bacteria	Bacillota_A	Clostridia	Oscillospirales	Oscillospiraceae	Faecousia	Unclassified	340.297	90.277	46.6302	89.7439	82.3669	126.09	89.6106	79.8161	94.2946	86.9762	126.117	0	85.0609	0	0	265.919	98.03	103.514	55.3551	0	121.595	0	95.0249	119.166	646.596	306.437	80.2645	73.8554	0	57.0873	169.156	0	134.224	62.9203	869.491	0	837.439	102.935	0	72.3254	459.177	83.4244
MAG553	Bacteria	Bacillota_A	Clostridia	Christensenellales	CAG-138	PeH17	PeH17 sp004556165	163.981	0	0	0	0	159.438	56.2777	282.75	392.149	62.1779	37.8622	0	412.406	0	0	74.9119	113.84	92.6292	101.674	0	71.6118	0	77.2861	807.555	234.737	0	0	54.0472	0	232.681	144.473	0	695.919	183.97	0	0	236.977	303.617	0	191.56	31.1007	155.769
MAG1048	Bacteria	Bacillota_A	Clostridia	Oscillospirales	Oscillospiraceae	F23-B02	F23-B02 sp945613045	399.598	49.9029	0	419.618	0	50.7626	312.362	78.1075	53.5344	89.7571	107.877	101.036	131.605	0	0	92.7336	96.5514	97.2644	53.4054	0	184.511	0	110.791	70.3168	406.706	960.691	259.685	0	0	72.4149	1552.26	0	75.3672	28.2391	849.853	0	0	25.6431	0	0	33.4621	88.3622
MAG1231	Bacteria	Bacillota	Bacilli	Erysipelotrichales	Coprobacillaceae	Catenibacterium	Catenibacterium mitsuokai	1696.17	0	283.41	0	0	89.1526	1040.05	0	171.443	0	0	0	34.9769	489.129	549.294	184.137	39.254	0	111.571	1904.86	0	576.516	0	74.8897	0	0	0	0	350.267	130.795	1067.04	519.641	32.4126	297.23	141.929	488.331	0	0	0	0	0	52.0923
MAG615	Bacteria	Bacteroidota	Bacteroidia	Bacteroidales	Bacteroidaceae	Phocaeicola	Phocaeicola plebeius_A	0	0	0	0	0	0	404.309	0	0	0	0	0	0	0	0	0	0	0	0	0	0	0	0	0	1621.22	0	0	0	0	0	0	0	0	0	0	0	0	0	0	0	0	0
MAG3466	Bacteria	Bacteroidota	Bacteroidia	Bacteroidales	UBA932	Cryptobacteroides	Cryptobacteroides sp900769905	0	25.7755	0	75.679	55.5698	0	291.217	0	0	0	42.1336	0	32.9649	0	0	0	0	0	18.1397	0	169.794	0	0	0	414.87	1895.22	43.6382	527.046	0	19.8604	0	0	0	0	0	0	68.774	119.787	0	96.1672	0	0
MAG2685	Bacteria	Bacillota	Bacilli	Erysipelotrichales	Erysipelotrichaceae	UBA1783	UBA1783 sp016302195	379.267	88.1134	169.745	153.701	202.081	146.605	396.097	162.01	162.232	176.48	264.538	115.769	175.648	0	0	159.735	177.768	171.388	175.569	0	60.2901	115.117	144.22	162.105	225.798	73.9581	179.794	393.067	152.071	198.396	72.9121	0	194.768	147.819	0	0	240.61	105.052	0	1290.1	95.7174	169.956
MAG633	Bacteria	Bacillota_A	Clostridia	Oscillospirales	Oscillospiraceae	F23-B02	F23-B02 sp945613045	670.868	36.2452	0	286.499	0	34.9474	194.83	48.2111	32.528	76.5883	83.3936	57.3374	81.3234	0	0	49.1316	56.685	92.8695	34.2394	0	1134.43	0	103.544	49.2932	484.833	768.71	221.478	0	0	49.6676	1080.19	0	43.0608	0	761.153	0	0	0	0	0	0	48.9206
MAG3507	Bacteria	Bacteroidota	Bacteroidia	Bacteroidales	UBA932	Cryptobacteroides	Cryptobacteroides sp000433355	0	85.4813	35.1117	0	41.8596	49.6991	118.328	28.8845	0	0	45.0583	0	0	0	0	103.083	0	0	0	50.744	295.412	0	0	0	78.7978	434.081	0	100.878	0	0	67.6482	0	0	0	238.13	0	0	56.3492	0	0	44.7741	0
MAG1649	Bacteria	Bacillota_A	Clostridia	Oscillospirales	Oscillospiraceae	F23-B02	F23-B02 sp945613045	493.403	41.2531	0	271.158	0	34.4653	206.464	45.9741	31.1392	74.839	85.0814	71.5056	88.6429	0	0	56.4576	56.5715	88.5226	38.3417	0	587.58	0	100.232	46.4215	428.56	783.984	224.191	52.7075	0	49.8091	1054.36	0	43.3188	0	736.424	0	0	0	0	0	0	53.0109
MAG3268	Bacteria	Bacillota_A	Clostridia	Oscillospirales	Oscillospiraceae	Limivicinus	Unclassified	41.0018	66.9637	0	0	0	103.953	173.587	123.996	85.435	68.0223	0	50.3117	313.595	0	0	0	170.348	53.045	76.2143	0	267.401	0	57.4051	111.885	669.138	551.442	0	0	0	100.141	161.221	0	94.7422	50.9609	412.525	0	0	155.363	0	0	57.8064	82.0052
MAG3962	Bacteria	Bacteroidota	Bacteroidia	Bacteroidales	Bacteroidaceae	Prevotella	Prevotella hominis	511.15	140.484	0	81.7811	104.715	47.8989	349.079	0	52.5421	57.2375	0	60.9649	77.9218	175.677	418.369	90.2969	51.3168	47.7781	68.6559	126.992	0	93.4937	44.4855	0	0	225.178	80.4345	86.2465	69.5478	75.9533	113.961	307.925	0	73.1847	269.776	218.847	0	0	495.058	0	124.889	57.6356
MAG763	Bacteria	Bacillota_A	Clostridia	Oscillospirales	Oscillospiraceae	Faecousia	Faecousia sp016296045	0	334.94	0	0	0	472.282	0	625.66	826.644	245.024	0	211.621	455.693	0	0	297.797	697.98	295.599	393.708	0	0	0	236.866	705.364	0	282.747	0	142.908	0	283.147	0	0	896.846	461.053	0	0	169.987	0	0	155.009	146.987	323.801
MAG2448	Bacteria	Bacillota_A	Clostridia	TANB77	CAG-508	CAG-452	CAG-452 sp000434035	0	247.458	229.143	1114.31	32.3415	109.497	0	106.369	193.617	351.886	61.5289	79.9981	790.974	0	0	48.0954	276.864	40.718	410.663	0	72.5438	102.428	361.085	242.249	0	110.849	799.588	0	0	630.332	134.468	0	189.191	245.478	0	0	143.67	0	0	0	39.0909	800.991
MAG1501	Bacteria	Bacillota	Bacilli	Lactobacillales	Enterococcaceae	Enterococcus_I	Enterococcus_I aquimarinus	0	0	0	0	0	207.597	0	151.665	318.411	178.218	0	0	371.526	0	0	0	142.902	130.459	446.92	0	0	0	77.1124	384.495	0	0	0	0	0	1076.76	0	0	125.474	592.045	0	0	0	0	0	0	0	419.086
MAG1715	Bacteria	Spirochaetota	Spirochaetia	Treponematales	Treponemataceae	Treponema_D	Treponema_D sp900769985	208.854	90.7964	0	91.3162	0	48.742	1013.72	0	0	66.3283	112.517	0	49.4435	0	0	0	123.354	59.4934	39.496	0	488.39	0	43.3196	0	487.543	2480.25	44.5482	0	0	29.0242	801.57	0	24.9162	0	187.936	0	70.1687	0	0	0	72.1878	0
MAG948	Bacteria	Bacillota_A	Clostridia	Oscillospirales	Oscillospiraceae	Faecousia	Unclassified	142.877	64.8059	154.397	1434.07	828.576	108.135	144.913	85.029	146.481	506.376	457.756	172.801	0	37.1209	132.133	43.3626	83.538	44.531	45.9357	0	0	0	878.33	143.563	231.421	99.2201	581.523	0	0	34.0519	189.255	0	219.062	88.7843	275.365	46.5421	92.5369	0	1865.32	0	452.231	51.9243
MAG678	Bacteria	Spirochaetota	Spirochaetia	Treponematales	Treponemataceae	Treponema_D	Treponema_D sp016294035	0	0	0	0	0	598.966	0	276.351	141.18	936.168	0	0	1015.49	0	0	0	2631.9	681.469	607.043	0	0	0	928.942	131.282	0	0	0	0	0	523.495	0	0	152.19	100.063	0	0	59.1407	0	0	0	62.9357	214.548
MAG1174	Bacteria	Bacillota_A	Clostridia	Oscillospirales	Oscillospiraceae	Limivicinus	Unclassified	52.3371	73.3228	0	0	0	104.79	205.258	130.215	85.7881	68.9946	0	54.9572	303.58	0	0	0	166.886	58.5845	78.0899	0	247.714	0	60.3174	109.516	679.842	560.242	0	0	0	99.2748	179.976	0	99.231	52.0143	436.173	0	0	144.288	0	0	62.7321	85.1263
MAG3457	Bacteria	Bacteroidota	Bacteroidia	Bacteroidales	Bacteroidaceae	UBA4334	UBA4334 sp900316975	0	146.242	0	57.2027	0	0	0	0	0	0	0	0	0	0	0	0	0	0	0	0	0	0	0	0	678.463	204.022	39.8413	0	0	0	0	0	0	0	289.701	0	120.322	101.066	0	379.794	40.1799	0
MAG2808	Bacteria	Bacillota_A	Clostridia	Christensenellales	CAG-138	SFDB01	SFDB01 sp004558825	28.6828	36.0491	0	0	0	0	0	0	0	0	134.178	220.249	47.6827	0	0	64.5368	0	0	0	0	383.669	0	0	0	1833.21	261.025	0	0	0	23.8237	0	0	0	0	0	0	450.069	51.3993	0	0	0	0
MAG2529	Bacteria	Actinomycetota	Actinomycetia	Actinomycetales	Bifidobacteriaceae	Bifidobacterium	Unclassified	0	0	0	0	0	236.415	0	132.535	256.352	48.4238	0	0	1135.2	0	0	0	112.424	39.6576	1974.8	0	0	0	32.2011	182.075	0	0	0	101.797	0	1283.46	0	0	124.052	376.715	0	0	0	0	0	160.097	0	787.38
MAG46	Bacteria	Bacillota_A	Clostridia	Oscillospirales	Oscillospiraceae	Faecousia	Faecousia sp016296045	0	785.737	0	0	0	83.7546	0	152.82	337.933	72.9413	0	398.896	257.458	0	0	767.147	284.964	109.949	179.061	0	0	0	0	434.059	0	237.445	0	132.257	0	233.359	0	0	500.08	194.245	0	0	188	111.392	0	126.141	89.3172	112.481
MAG808	Bacteria	Bacillota_A	Clostridia	Lachnospirales	Lachnospiraceae	UBA1712	UBA1712 sp018056665	160.692	0	0	173.378	0	84.5135	144.755	140.687	286.271	293.22	117.694	0	149.056	0	0	0	661.788	124.629	134.299	0	70.4741	0	347.86	381.838	250.886	132.585	168.9	451.708	0	102.094	101.268	0	652.399	150.059	0	0	713.793	0	0	179.147	40.7468	199.359
MAG446	Bacteria	Bacteroidota	Bacteroidia	Bacteroidales	Muribaculaceae	CAG-873	CAG-873 sp001701165	0	705.543	57.4425	0	0	251.597	0	457.146	340.293	0	0	190.18	221.938	0	0	181.49	588.068	0	27.3048	127.351	0	39.1472	0	769.06	0	0	0	0	0	107.577	0	0	507.195	186.872	0	0	0	431.745	0	0	117.218	0
MAG1155	Bacteria	Bacillota_A	Clostridia	Christensenellales	CAG-138	PeH17	PeH17 sp004556165	162.844	0	0	0	0	167.232	0	291.57	398.927	134.966	51.2597	0	309.797	0	0	46.568	111.089	151.563	54.2861	0	67.079	0	306.094	850.458	219.7	0	26.6277	46.3267	0	177.772	128.146	0	703.349	192.839	0	0	204.874	268.034	0	191.15	33.2684	53.879
MAG3284	Bacteria	Bacillota_A	Clostridia	Lachnospirales	Lachnospiraceae	Choladousia	Choladousia sp022776305	424.431	48.5168	58.9044	241.437	151.236	218.377	132.045	114.122	205.36	225.335	102.852	83.3275	265.637	0	0	44.0248	131.911	178.756	350.448	0	249.986	0	279.932	152.673	258.913	217.439	312.604	52.5445	0	234.78	276.967	0	157.847	259.763	112.002	0	196.556	45.568	161.841	120.374	228.593	405.155
MAG1258	Bacteria	Bacillota_A	Clostridia	Oscillospirales	Oscillospiraceae	Faecousia	Faecousia sp016296045	0	446.381	0	0	0	462.608	0	582.027	731.408	196.025	0	304.319	314.257	0	0	403.246	662.486	246.706	232.746	0	0	0	0	811.211	0	351.584	0	263.258	0	260.181	0	0	929.281	483.168	0	0	253.133	0	0	221.38	201.26	231.646
MAG599	Bacteria	Actinomycetota	Coriobacteriia	Coriobacteriales	Eggerthellaceae	Ellagibacter	Ellagibacter isourolithinifaciens	0	34.1614	392.585	32.2265	112.066	123.137	98.9881	0	204.593	0	0	0	47.662	530.792	611.109	100.066	0	0	213.499	817.555	0	642.012	0	93.3966	0	0	0	0	438.584	148.817	43.2635	472.09	41.3035	387.272	480.066	562.807	62.6369	0	85.145	0	155.79	115.799
MAG96	Bacteria	Bacteroidota	Bacteroidia	Bacteroidales	Muribaculaceae	CAJUPY01	CAJUPY01 sp900768685	0	0	0	0	0	0	0	0	0	0	0	0	0	0	0	0	0	0	0	0	53.0963	0	0	0	38.8589	0	0	845.66	0	0	0	0	0	0	0	0	0	0	0	11474.5	0	0
MAG176	Bacteria	Actinomycetota	Actinomycetia	Actinomycetales	Bifidobacteriaceae	Bifidobacterium	Unclassified	0	0	0	0	0	241.683	0	197.495	244.402	95.7953	0	0	1054.64	0	0	0	139.793	54.4315	1585.47	0	0	0	0	198.979	0	0	0	260.064	0	988.948	0	0	166.727	237.85	0	0	0	0	0	259.242	0	631.543
MAG1175	Bacteria	Pseudomonadota	Gammaproteobacteria	Enterobacterales	Enterobacteriaceae	Escherichia	Escherichia coli	401.08	66.2668	81.1214	0	0	64.8545	364.708	67.8486	40.5123	335.442	0	43.8692	0	157.26	0	0	61.4047	403.05	0	103.073	38.444	54.7885	397.098	54.711	182.495	250.181	0	833.55	107.739	0	555.179	194.583	38.7396	28.6601	0	168.93	0	59.6103	75.8908	0	62.6908	0
MAG388	Bacteria	Bacillota_A	Clostridia	Oscillospirales	Oscillospiraceae	Faecousia	Unclassified	130.846	564.316	88.1809	47.892	0	105.819	240.094	106.519	120.319	75.2389	60.416	244.439	272.3	0	0	280.932	134.35	153.374	280.228	0	157.705	0	71.0271	139.299	526.292	584.93	50.9903	215.688	0	270.769	397.847	0	136.638	83.3388	262.97	0	111.232	223.183	0	211.646	80.9534	154.166
MAG1604	Bacteria	Bacillota_A	Clostridia	Oscillospirales	Oscillospiraceae	F23-B02	F23-B02 sp945613045	430.504	45.772	0	224.253	0	37.0079	219.342	53.8323	38.8	65.6959	193.08	96.9654	89.7537	0	0	80.4852	68.2794	95.8703	36.5814	0	168.544	0	83.5784	47.3359	345.361	1124.65	207.359	0	0	45.9189	1186.82	0	49.8001	20.5108	1247.46	0	0	25.2536	0	0	33.7084	58.6465
MAG3336	Bacteria	Bacillota_A	Clostridia	Christensenellales	CAG-138	SFEL01	SFEL01 sp016292635	393.421	0	0	0	0	0	0	0	0	0	63.0061	0	0	0	0	0	0	0	0	0	161.719	0	0	0	2147.65	737.686	0	0	0	0	33.096	0	0	0	0	0	0	0	0	0	0	0
MAG3037	Bacteria	Bacillota_A	Clostridia	Oscillospirales	Oscillospiraceae	Faecousia	Unclassified	123.633	47.8653	125.036	1049.05	492.964	272.452	118.927	235.355	457.7	767.904	323.004	216.679	41.6235	29.1927	105.938	28.0478	285.298	69.5564	44.4201	0	0	0	1321.16	590.772	237.415	63.486	415.295	88.4262	0	40.8123	133.382	0	792.115	230.746	219.612	37.002	94.8171	21.4959	590.436	0	323.41	69.4948
MAG3516	Bacteria	Bacillota_A	Clostridia	Oscillospirales	Oscillospiraceae	Vescimonas	Vescimonas sp004557655	115.11	103.303	43.2529	393.13	0	89.6894	110.926	65.9891	70.0499	106.617	145.058	143.069	108.681	0	0	125.936	72.7716	70.6568	61.1475	0	0	0	122.943	80.3746	176.959	180.747	274.695	152.44	102.94	67.1409	202.912	0	81.5386	52.7254	234.565	0	205.643	0	0	593.973	316.539	74.4554
MAG2739	Bacteria	Bacillota_A	Clostridia	Oscillospirales	Acutalibacteraceae	CAG-488	Unclassified	131.328	73.6266	0	73.3672	0	56.5769	83.7273	56.1999	82.7476	80.7346	52.1403	163.188	74.4926	0	0	103.776	78.0878	83.3374	57.9901	0	139.94	0	88.2584	89.5074	153.522	409.101	61.3171	255.858	0	74.1248	86.8795	0	114.828	57.9443	1244.94	0	204.161	30.206	0	1058.7	60.0084	86.5525
MAG1515	Bacteria	Bacillota_A	Clostridia	Oscillospirales	Butyricicoccaceae	UBA4644	Unclassified	238.433	98.3989	0	164.409	0	102.469	193.012	62.3128	57.318	67.9868	50.9753	82.6042	299.981	0	0	63.4138	134.106	74.2481	137.762	0	562.911	0	94.7554	74.1009	282.869	434.931	134.968	2537	0	136.724	230.92	0	75.8267	45.2007	200.129	0	205.067	0	0	729.536	259.734	168.025
MAG2728	Bacteria	Bacillota_A	Clostridia	Lachnospirales	Lachnospiraceae	UBA1712	UBA1712 sp018056665	223.711	0	0	79.0386	0	71.7387	189.699	107.831	227.547	238.406	62.6352	0	133.167	0	0	0	518.225	124.623	130.926	0	116.766	0	286.498	300.069	397.533	198.033	81.2531	211.07	0	101.058	151.441	0	511.808	120.329	0	0	377.004	0	34.5319	77.3815	34.2315	184.698
MAG3898	Bacteria	Bacillota_A	Clostridia	Oscillospirales	Oscillospiraceae	Limivicinus	Unclassified	88.3982	133.551	0	34.1952	0	25.2145	300.959	34.2126	33.9573	0	30.8418	101.362	50.8193	0	0	56.1235	63.659	0	0	0	143.87	0	0	60.5364	3219.04	629.439	35.1132	161.327	0	0	393.335	0	57.913	21.4895	947.99	0	64.7669	0	0	59.7339	48.7647	0
MAG667	Bacteria	Bacillota_A	Clostridia	Oscillospirales	Oscillospiraceae	Vescimonas	Vescimonas sp004557655	99.1109	60.3537	0	185.056	35.0687	186.713	228.729	176.458	104.118	140.968	99.9834	90.4782	148.138	0	0	71.0974	173.523	39.9083	52.7034	0	0	0	129.089	67.7255	135.03	176.006	148.227	282.067	62.9608	70.6428	129.271	0	83.5233	65.5906	0	0	111.102	0	0	740.454	319.915	88.7625
MAG3001	Bacteria	Bacillota_A	Clostridia	TANB77	CAG-508	CAG-452	CAG-452 sp000434035	0	208.263	199.576	845.203	44.387	185.972	0	166.516	258.262	336.09	57.8665	91.6763	680.701	0	0	79.7829	370.313	82.5705	469.176	0	0	119.787	334.457	242.033	0	80.5402	616.268	0	0	617.034	100.518	0	203.807	350.514	0	0	126.209	0	0	139.354	44.4055	689.49
MAG1553	Bacteria	Bacillota_A	Clostridia	Peptostreptococcales	Anaerovoracaceae	Lentihominibacter	Unclassified	650.589	62.2254	0	165.103	90.3409	120.812	275.228	72.713	149.064	202.602	323.85	87.4394	124.832	0	0	0	71.3179	104.067	179.198	0	251.772	0	185.826	190.647	78.9979	0	195.098	95.2265	46.9644	84.8434	491.464	0	202.928	106.834	0	0	371.429	77.4249	180.151	54.1923	119.353	298.568
MAG3649	Bacteria	Bacillota_A	Clostridia	Oscillospirales	Acutalibacteraceae	Eubacterium_R	Eubacterium_R sp900542875	148.419	141.877	402.744	121.417	0	136.928	147.778	136.991	175.357	102.188	110.607	214.703	178.498	388.45	391.289	375.975	152.248	97.1511	135.151	426.219	0	379.564	0	250.481	204.304	205.637	103.371	0	485.99	151.231	183.603	470.936	226.383	148.179	0	400.78	0	0	190.026	0	186.178	117.533
MAG973	Bacteria	Bacillota_A	Clostridia	Oscillospirales	Oscillospiraceae	Vescimonas	Vescimonas sp004557655	106.119	168.399	49.3436	252.9	0	56.1626	135.156	46.9862	34.7462	79.0385	103.131	270.555	87.5122	0	0	140.54	51.7535	43.6311	38.3661	0	55.1883	0	74.3945	32.0739	213.771	202.758	189.211	127.157	113.64	49.5943	211.916	0	29.2984	26.8273	215.797	0	176.329	0	0	599.769	254.245	44.8892
MAG1062	Bacteria	Bacillota_A	Clostridia	Oscillospirales	Oscillospiraceae	Faecousia	Unclassified	0	0	0	0	2093.8	0	0	0	0	0	0	0	0	0	0	0	0	0	0	0	0	0	0	0	0	0	0	0	0	0	0	0	0	0	0	0	0	0	612.917	0	0	0
MAG3342	Bacteria	Bacillota_A	Clostridia	Peptostreptococcales	Anaerovoracaceae	RUG099	Unclassified	107.901	76.5349	74.6931	157.174	234.99	72.3352	0	55.178	83.1288	72.6721	401.653	124.446	49.4862	50.4063	0	0	0	75.22	76.4943	0	0	0	75.3812	104.6	0	0	311.825	808.402	56.5918	34.2584	105.715	0	101.94	56.0764	0	52.3236	439.614	196.982	0	1510.27	93.7035	88.3293
MAG79	Bacteria	Bacillota_A	Clostridia	Lachnospirales	Lachnospiraceae	Blautia_A	Blautia_A massiliensis	0	35.5308	692.09	0	95.5281	40.4056	122.714	0	67.0145	0	0	106.87	0	364.629	455.714	183.26	0	0	56.115	1561.8	0	539.544	0	39.5157	0	33.7761	0	0	314.703	53.3703	330.057	439.604	0	115.777	0	387.284	0	0	498.436	0	375.936	30.1911
MAG1033	Bacteria	Bacillota_A	Clostridia	Christensenellales	CAG-74	UBA11524	Unclassified	330.904	126.467	0	65.5261	109.54	203.38	248.256	164.434	361.325	137.41	69.6877	0	214.096	0	0	24.2431	371.985	445.673	181.567	0	266.118	0	129.622	547.492	157.889	316.684	75.4319	113.022	0	143.351	237.761	0	595.142	224.07	613.024	0	166.78	35.8695	0	95.9694	136.819	281.559
MAG561	Bacteria	Bacillota_A	Clostridia	Lachnospirales	Lachnospiraceae	Anaerobutyricum	Anaerobutyricum soehngenii	0	90.5851	827.068	0	0	81.1539	0	0	120.558	0	0	215.655	0	476.297	511.05	400.439	0	0	144.438	1509.77	0	459.343	0	77.0319	0	0	0	0	728.735	119.727	0	397.698	62.0351	188.637	337.867	459.004	0	0	152.348	0	115.583	108.592
MAG3406	Bacteria	Bacillota_A	Clostridia	Lachnospirales	Lachnospiraceae	Choladousia	Choladousia sp022776305	271.37	64.9653	54.9422	290.909	199.518	199.59	142.905	99.5868	199.051	189.478	96.6108	84.8834	237.943	0	0	53.7316	112.474	152.446	324.048	0	103.723	58.3365	235.14	138.296	132.456	67.3908	348.408	44.2908	0	215.812	309.652	0	143.328	252.167	116.784	0	220.034	43.8286	216.873	123.815	319.991	357.917
MAG1951	Bacteria	Bacillota	Bacilli	Lactobacillales	Streptococcaceae	Streptococcus	Streptococcus hyointestinalis	0	107.837	0	253.569	703.178	0	0	0	0	0	856.156	161.442	0	193.155	0	139.98	0	0	0	0	0	202.317	0	0	0	0	298.339	0	176.842	0	0	173.75	0	0	0	197.215	526.428	87.7389	766.125	0	391.621	0
MAG3121	Bacteria	Bacteroidota	Bacteroidia	Bacteroidales	F082	Limimorpha	Limimorpha sp900769945	0	70.2573	381.616	257.482	0	0	0	0	0	0	80.5782	642.895	0	0	0	405.241	0	0	0	0	449.178	0	0	0	96.0074	112.42	177.682	91.5037	0	0	0	0	0	0	0	0	35.2153	0	0	4523.73	30.0475	0
MAG2041	Bacteria	Bacillota_A	Clostridia	Christensenellales	CAG-138	SFDB01	SFDB01 sp004558825	0	24.6305	0	0	0	0	0	0	0	0	92.2984	71.7301	50.7095	0	0	23.6557	0	0	0	0	346.619	0	0	0	1620.15	247.171	0	0	0	25.6636	0	0	0	0	0	0	514.258	46.2106	0	0	0	0
MAG2398	Bacteria	Bacillota_A	Clostridia	Lachnospirales	Lachnospiraceae	UBA11957	UBA11957 sp945827805	58.7188	43.0049	88.1645	306.214	51.1085	284.047	42.5145	99.8306	642.601	143.088	0	72.0497	194.738	47.3003	208.015	102.984	135.172	87.7885	374.913	183.375	38.3141	104.098	169.621	370.042	42.1641	0	257.872	0	47.994	350.11	251.551	44.1896	229.288	846.033	127.498	39.5699	96.1646	30.2341	34.6053	156.662	159.366	268.515
MAG2307	Bacteria	Bacillota	Bacilli	Lactobacillales	Lactobacillaceae	Latilactobacillus	Latilactobacillus curvatus	0	0	0	0	0	707.779	0	938.851	1205.74	383.134	0	0	291.61	0	0	0	1177.81	156.642	287.064	0	0	0	349.255	492.871	0	0	0	0	0	688.193	0	0	519.218	1234.16	0	0	0	0	0	0	0	309.487
MAG637	Bacteria	Bacillota	Bacilli	RF39	UBA660	CAG-628	CAG-628 sp003524085	0	203.888	275.206	223.436	224.299	148.299	0	79.4928	147.952	0	0	372.866	1405.16	229.371	103.858	460.76	133.406	0	902.169	0	0	33.5816	0	118.669	0	0	159.84	0	0	1319.03	0	312.369	82.1902	205.156	0	220.741	121.043	0	0	55.3333	85.7688	779.894
MAG3475	Bacteria	Bacillota_A	Clostridia	Oscillospirales	Acutalibacteraceae	CAG-177	CAG-177 sp003514385	132.952	0	0	55.8935	0	0	118.94	0	36.6346	79.2814	0	55.1939	82.7913	0	0	79.6631	0	64.0747	78.0353	0	45.8245	0	74.3558	41.9616	1153.21	226.209	54.2834	94.2766	0	65.172	608.807	0	46.5445	38.4138	7264.92	0	0	0	0	146.184	0	72.2525
MAG3317	Bacteria	Bacillota_A	Clostridia	Peptostreptococcales	Peptostreptococcaceae	Intestinibacter	Unclassified	410.413	134.017	84.8775	166.972	108.097	113.225	168.699	0	107.692	0	122.847	181.411	160.93	0	0	138.974	0	152.315	112.103	0	123.462	67.0456	0	0	137.48	100.026	172.467	0	200.231	126.307	293.099	0	136.26	82.4032	638.25	0	0	0	135.761	0	0	135.872
MAG407	Bacteria	Bacillota_A	Clostridia	Christensenellales	CAG-74	Faecivicinus	Unclassified	360.535	127.707	119.422	280.502	629.369	162.213	120.354	96.4508	109.296	208.929	275.423	56.9127	99.5492	0	0	43.2004	124.22	117.189	91.1284	0	137.258	0	207.709	101.211	114.563	86.5296	332.615	116.769	0	66.9685	227.804	0	113.166	88.3611	1227.87	0	172.978	0	132.737	96.2344	276.808	150.584
MAG2803	Bacteria	Spirochaetota	Spirochaetia	Sphaerochaetales	Sphaerochaetaceae	Ornithospirochaeta	Ornithospirochaeta sp016302165	295.827	100.175	0	130.223	138.538	57.3146	559.505	47.442	24.0971	0	193.304	41.8138	42.9609	43.4488	45.2603	104.754	56.0351	0	34.0998	0	586.044	0	0	0	263.157	457.862	133.886	512.515	0	33.5314	253.385	69.8995	26.6026	0	0	40.4301	160.193	0	0	163.147	153.078	24.3738
MAG3279	Bacteria	Bacillota_A	Clostridia	Peptostreptococcales	Anaerovoracaceae	Lentihominibacter	Unclassified	1546.84	0	0	53.5093	33.0158	220.491	66.2798	113.893	126.663	821.501	0	0	74.7196	0	0	0	87.8652	135.782	94.2407	0	245.634	0	811.366	97.9748	136.402	61.4324	60.02	343.498	52.3965	51.981	292.759	0	108.548	86.9344	0	0	0	73.7864	0	178.663	63.3472	125.696
MAG1566	Bacteria	Bacillota_A	Clostridia	Christensenellales	CAG-74	CAKUFI01	Unclassified	177.711	75.6089	0	82.381	0	113.91	334.372	63.1771	63.9602	83.7351	78.6226	0	168.712	0	0	0	45.5673	28.1763	107.186	0	222.297	0	94.7091	112.237	279.96	145.627	94.307	1405.72	0	97.5956	273.83	0	113.914	46.3238	207.464	0	230.353	30.5169	0	702.935	46.2265	138.91
MAG3569	Bacteria	Bacillota_A	Clostridia	Oscillospirales	Oscillospiraceae	Vescimonas	Vescimonas sp004557655	74.5163	70.44	0	185.553	0	64.6743	135.437	60.7981	45.5601	79.6816	80.6847	86.1091	86.4757	0	0	75.7077	64.8041	0	38.5352	0	0	0	76.9884	37.8637	131.13	150.067	152.242	207.089	73.5379	45.8157	124.388	0	38.9219	34.6347	129.631	0	113.309	0	0	2849.68	230.135	46.9664
MAG226	Bacteria	Bacillota_A	Clostridia	Oscillospirales	CAG-272	UMGS1225	Unclassified	138.94	111.687	29.1319	26.1203	132.482	63.5572	308.861	44.93	49.4991	34.0689	55.8477	146.735	641.284	35.6439	0	271.826	127.007	86.7882	277.492	278.381	48.1748	70.1614	38.756	61.9895	85.9649	106.976	0	0	154.981	450.537	219.244	49.7664	62.7613	55.3844	1100.39	38.1781	62.6839	24.8251	0	67.0332	432.62	238.537
MAG3689	Bacteria	Bacillota_A	Clostridia	TANB77	CAG-508	CAG-452	Unclassified	695.162	247.006	0	0	0	0	0	0	31.8995	0	122.022	0	0	0	0	0	67.6644	47.2469	0	0	789.803	0	0	47.4138	0	0	115.959	211.301	0	0	747.842	0	48.6836	0	0	0	78.1859	219.218	0	2243.52	42.4429	0
MAG468	Bacteria	Bacillota_A	Clostridia	Oscillospirales	Oscillospiraceae	ER4	ER4 sp016295615	131.121	117.761	0	97.6901	0	45.3758	118.869	0	0	44.6408	123.641	65.4397	77.1192	0	0	0	0	104.662	33.8464	0	80.4998	0	44.8246	37.102	746.064	907.098	65.3713	102.184	0	43.2004	253.742	0	0	0	479.909	0	137.659	110.567	0	582.292	70.6428	45.8298
MAG987	Bacteria	Bacillota_A	Clostridia	Lachnospirales	Lachnospiraceae	Dorea_A	Dorea_A sp016295505	810.823	0	0	256.606	83.3961	59.7868	485.038	0	80.9721	109.262	74.0528	69.1308	226.146	0	0	0	36.7438	78.4105	328.752	122.636	200.927	0	63.8989	56.814	347.282	0	358.99	0	0	235.383	443.825	0	33.4906	148.424	0	0	203.396	0	0	0	164.84	186.625
MAG519	Bacteria	Bacillota	Bacilli	Erysipelotrichales	Erysipelotrichaceae	Bulleidia	Bulleidia sp900539965	0	25.8602	628.082	0	0	0	0	0	0	0	0	72.9845	0	847.476	526.505	265.874	0	0	0	2962.36	0	955.13	0	0	0	0	0	0	1583.73	0	0	830.177	0	0	0	794.44	0	0	0	0	0	0
MAG2464	Bacteria	Bacillota_A	Clostridia	Lachnospirales	Lachnospiraceae	Merdiplasma	Merdiplasma sp900770325	246.687	25.0527	0	241.92	151.583	614.322	53.6802	279.059	298.714	280.081	61.1346	68.343	251.25	0	0	26.0831	215.059	175.73	331.529	0	99.4768	0	345.244	218.777	96.2915	0	330.005	0	0	222.611	237.685	0	282.281	296.294	168.469	0	179.289	32.8305	213.128	54.2432	237.736	295.541
MAG3627	Bacteria	Bacillota_A	Clostridia	Oscillospirales	Oscillospiraceae	ER4	ER4 sp016295615	156.428	0	0	0	0	55.9253	88.6536	0	24.2934	48.0246	22.5526	0	71.0675	0	0	0	36.5702	91.4526	27.2841	0	188.354	0	43.7429	36.708	1447.77	1709.2	0	0	0	34.8899	1051.94	0	41.4315	0	212.967	0	49.6464	104.455	0	189.436	0	38.2701
MAG2583	Bacteria	Bacillota_A	Clostridia	Oscillospirales	Oscillospiraceae	Dysosmobacter	Unclassified	128.51	0	0	123.626	0	51.2393	286.098	38.2607	31.0942	63.442	36.2138	37.6478	41.3123	0	0	0	36.7315	27.4945	0	0	49.9076	0	81.6336	32.4805	745.369	586.627	85.0797	726.12	0	0	2023.1	0	38.8933	0	162.287	0	81.0282	0	167.546	273.461	78.8557	29.5179
MAG1964	Bacteria	Spirochaetota	Spirochaetia	Sphaerochaetales	Sphaerochaetaceae	Ornithospirochaeta	Ornithospirochaeta sp022771185	172.776	79.3366	0	99.7991	65.4977	46.847	235.275	43.5077	37.4359	42.5832	122.767	46.2384	101.208	0	35.1824	64.0496	102.87	127.368	75.0922	0	287.511	0	50.2095	43.7553	179.367	275.059	111.512	1829.92	0	71.8933	142.352	0	57.0595	31.6648	0	0	211.026	48.306	55.3937	1011.49	145.707	71.4661
MAG1190	Bacteria	Bacteroidota	Bacteroidia	Bacteroidales	Bacteroidaceae	UBA4334	UBA4334 sp900316975	0	83.5125	0	54.8555	0	0	0	0	0	0	0	0	0	0	0	0	0	0	0	0	0	0	0	0	726.433	215.973	44.1596	0	0	0	0	0	0	0	1352.26	0	119.169	191.178	0	348.577	49.7163	0
MAG2465	Bacteria	Bacillota_A	Clostridia	Oscillospirales	CAG-272	UMGS1312	Unclassified	61.949	88.0078	35.3133	198.51	70.5312	47.9964	105.94	32.4048	36.7229	41.7741	138.297	137.488	49.5884	27.02	0	77.0969	43.3372	98.754	29.2467	0	445.104	0	39.1894	55.9718	274.451	364.251	90.5936	287.339	42.5453	46.3173	323.766	47.98	59.4685	27.6499	292.964	29.2773	141.536	47.6362	0	191.529	108.501	33.2262
MAG1563	Bacteria	Bacillota_A	Clostridia	Oscillospirales	Oscillospiraceae	UBA738	UBA738 sp004557735	61.7075	177.922	53.5122	125.518	0	115.86	348.84	91.6272	99.2969	98.7106	37.8848	253.624	243.609	69.9878	44.1041	155.02	124.871	59.0431	80.4796	69.0956	219.653	54.8061	122.271	138.249	415.322	1045.77	77.9104	89.6515	0	100.793	413.589	75.2183	127.282	70.9524	405.399	63.8863	163.987	83.8344	0	264.008	143.1	101.67
MAG603	Bacteria	Bacillota_A	Clostridia	Lachnospirales	Lachnospiraceae	UBA2882	UBA2882 sp016297945	573.866	152.607	0	158.633	55.0026	0	0	0	0	0	75.4986	51.6126	0	0	0	0	0	26.5186	0	0	109.564	0	0	0	838.341	794.983	105.501	528.501	0	0	536.668	0	0	0	493.474	0	188.527	55.775	0	328.527	181.858	0
MAG1810	Bacteria	Bacillota_A	Clostridia	Oscillospirales	Oscillospiraceae	Limivicinus	Unclassified	49.5101	27.3965	0	126.93	0	100.853	179.917	79.3208	135.17	147.357	22.9618	0	206.307	0	0	0	182.57	942.617	106.993	0	161.826	0	155.154	247.484	525.986	873.651	65.1705	63.3916	0	104.812	384.438	0	218.405	86.1607	406.473	0	43.8813	57.3239	0	156.646	58.2677	132.495
MAG2608	Bacteria	Bacillota_A	Clostridia	Oscillospirales	Oscillospiraceae	Vescimonas	Vescimonas sp004557655	138.093	84.2733	0	262.161	0	55.8183	130.573	47.5659	36.7295	82.6367	96.0411	94.6891	88.3438	0	0	84.1786	49.7831	23.8618	47.0953	0	51.376	0	92.3528	37.2844	373.151	202.272	198.785	157.48	80.5499	49.8147	522.198	0	37.4312	25.6623	371.872	0	151.045	0	0	566.101	269.382	52.1808
MAG3611	Bacteria	Bacillota	Bacilli	Erysipelotrichales	Coprobacillaceae	Catenibacterium	Catenibacterium mitsuokai	1482.13	41.721	267.493	0	0	89.2826	828.284	38.2993	159.107	0	0	0	63.235	484.132	590.203	264.681	60.2173	0	117.377	1715.51	0	570.648	0	83.0834	0	0	0	0	405.111	120.596	862.702	411.812	52.1143	256.318	117.649	493.097	0	0	0	0	0	64.4647
MAG829	Bacteria	Bacillota_A	Clostridia	Oscillospirales	Acutalibacteraceae	Fimenecus	Unclassified	106.602	0	0	36.2152	0	0	292.697	0	0	0	614.325	94.413	148.327	0	0	0	0	27.2126	86.4626	0	200.881	0	0	0	83.2995	60.9879	55.4805	243.708	0	94.4238	178.735	0	0	0	110.171	0	372.932	0	0	98.0155	348.704	236.752
MAG2077	Bacteria	Bacteroidota	Bacteroidia	Bacteroidales	Bacteroidaceae	Prevotella	Prevotella sp945614335	490.533	29.2547	0	0	0	0	117.867	0	0	0	0	0	32.4671	0	0	0	0	0	0	0	115.85	0	0	0	380.799	1235.97	0	771.061	0	0	293.931	0	0	0	0	0	0	21.1944	0	1441.36	0	0
MAG1913	Bacteria	Bacillota_A	Clostridia	Oscillospirales	Oscillospiraceae	Faecousia	Unclassified	162.973	367.72	119.436	70.1682	48.811	108.819	201.509	76.5498	87.8243	99.644	61.2193	131.251	356.111	0	0	204.937	105.748	118.037	206.78	105.764	132.661	38.4825	105.478	96.5089	373.503	453.705	57.1647	167.031	30.0143	245.885	159.584	0	92.8215	82.7272	302.544	0	113.626	147.487	42.907	1157.04	97.197	190.234
MAG609	Bacteria	Bacteroidota	Bacteroidia	Bacteroidales	Muribaculaceae	CAG-485	CAG-485 sp004553095	656.088	0	0	189.472	192.213	35.7369	75.7085	0	35.2474	79.3173	119.438	0	50.0651	0	0	0	0	107.221	49.1542	0	209.648	0	77.5107	0	44.7431	136.76	106.846	284.598	0	57.2195	69.8061	0	0	0	3266.2	0	0	0	268.654	188.274	0	42.9272
MAG3520	Bacteria	Spirochaetota	Spirochaetia	Treponematales	Treponemataceae	Treponema_D	Treponema_D sp016293915	0	255.98	883.727	0	0	0	0	0	0	0	0	0	0	0	0	0	0	0	0	0	0	0	0	0	0	0	0	0	0	0	0	0	0	0	0	0	0	814.151	0	0	0	0
MAG2341	Bacteria	Bacillota_A	Clostridia	Lachnospirales	Lachnospiraceae	UBA1712	UBA1712 sp018056665	215.255	0	0	77.4704	0	62.1331	165.824	101.374	211.263	217.671	61.9525	0	117.781	0	0	0	493.963	101.878	106.229	0	97.4627	0	256.462	275.039	426.815	175.059	81.4283	197.871	0	81.8763	123.847	0	489.793	110.357	0	0	369.961	0	0	67.9343	33.5053	151.081
MAG2379	Bacteria	Bacillota_A	Clostridia	Oscillospirales	Ruminococcaceae	Gemmiger	Gemmiger qucibialis	0	0	40.5045	50.5098	2539.75	0	0	0	25.5081	0	0	0	0	64.3206	56.3176	0	0	0	21.8581	89.9705	0	68.9329	0	25.7689	0	0	104.43	0	67.4316	21.8634	0	64.6844	0	53.9361	90.3137	66.7569	104.812	0	407.136	0	1406.49	0
MAG1177	Bacteria	Bacillota_A	Clostridia	TANB77	CAG-508	UMGS1994	UMGS1994 sp934130285	0	0	84.4601	0	1909.1	0	0	0	0	0	142.178	0	0	353.188	257.683	360.245	0	0	0	0	0	139.256	0	0	0	0	196.582	0	0	0	0	411.554	0	0	0	288.329	0	0	3237.61	0	444.598	0
MAG2867	Bacteria	Bacillota_A	Clostridia	Lachnospirales	Lachnospiraceae	UBA1712	UBA1712 sp018056665	255.678	0	0	72.866	0	87.1743	212.432	116.198	233.668	220.037	54.0551	0	151.533	0	0	0	502.999	131.563	144.866	0	101.445	0	255.436	293.635	408.817	198.356	77.8844	192.505	0	102.539	161.421	0	503.586	120.757	0	0	357.48	0	42.8552	64.3922	41.6828	191.539
MAG2298	Bacteria	Bacillota_A	Clostridia	Oscillospirales	Oscillospiraceae	UBA738	UBA738 sp004557735	67.1247	166.817	53.6544	110.758	0	120.373	335.361	97.6053	100.783	95.9733	36.5247	228.701	225.718	55.455	39.137	130.718	129.269	51.9965	75.449	57.7448	206.576	48.8429	118.406	158.084	629.611	1010.85	69.0532	89.177	0	94.2003	424.516	66.9345	150.04	76.283	493.14	52.2446	150.319	74.3723	0	259.975	123.602	100.672
MAG2718	Bacteria	Bacteroidota	Bacteroidia	Bacteroidales	UBA932	Cryptobacteroides	Cryptobacteroides sp945827785	105.795	38.2629	0	184.011	276.129	50.844	542.524	48.5954	37.6236	102.92	121.766	33.8287	162.381	0	0	0	55.9639	42.2404	84.8366	0	238.715	0	114.478	34.6763	166.182	855.23	121.689	492.243	0	97.5326	77.0703	0	52.1038	22.1514	0	0	131.799	0	58.21	0	76.247	215.898
MAG2158	Bacteria	Bacillota_A	Clostridia	Lachnospirales	Lachnospiraceae	Blautia	Blautia sp022777285	181.177	0	82.5173	134.258	402.106	122.314	106.76	67.156	127.405	145.013	92.9252	56.8762	77.6931	0	0	38.4965	80.5254	139.053	130.336	0	173.259	74.3577	146.926	103.097	106.251	55.2374	175.985	0	98.5248	89.3901	626.064	0	100.203	145.46	0	0	151.456	0	310.167	101.788	170.278	129.338
MAG3578	Bacteria	Spirochaetota	Spirochaetia	Treponematales	Treponemataceae	Treponema_D	Treponema_D sp900769975	0	36.4708	0	779.141	40.203	0	0	0	0	0	1228.76	0	0	0	0	0	0	0	0	0	29.3789	0	0	0	119.039	0	647.976	607.919	0	0	0	0	0	0	0	0	51.8398	0	0	656.636	596.806	0
MAG1288	Bacteria	Bacteroidota	Bacteroidia	Bacteroidales	Bacteroidaceae	UBA4372	UBA4372 sp900766785	259.675	30.3373	0	69.416	57.329	0	306.46	0	0	0	0	0	0	0	0	0	0	0	0	0	363.293	0	0	0	52.5823	156.181	42.9135	87.0404	0	0	0	0	0	0	1052.63	0	0	0	78.1788	54.6229	32.0558	0
MAG2222	Bacteria	Pseudomonadota	Gammaproteobacteria	Enterobacterales	Enterobacteriaceae	Escherichia	Escherichia coli	547.78	84.2595	78.6921	0	0	0	341.919	32.6014	22.8323	58.3714	0	42.1564	0	131.583	0	0	33.84	59.2296	0	70.5413	63.3128	44.9668	69.0378	0	232.455	255.063	0	721.307	105.615	0	618.765	166.808	21.2446	0	0	144.303	0	70.6247	151.735	0	41.5899	0
MAG3566	Bacteria	Spirochaetota	Spirochaetia	Treponematales	Treponemataceae	Treponema_D	Treponema_D sp900769985	135.807	106.273	0	142.117	0	0	957.568	0	0	66.3367	429.655	0	45.2003	0	0	0	90.7295	64.2922	41.7248	0	345.912	0	37.731	0	235.839	1397.31	59.5509	0	0	30.6506	682.585	0	21.5363	0	0	0	151.145	0	0	0	213.949	21.9021
MAG820	Bacteria	Bacillota_A	Clostridia	Oscillospirales	Oscillospiraceae	ER4	ER4 sp016295615	150.571	0	0	0	0	48.6444	81.9709	0	0	40.8192	21.9852	0	60.3215	0	0	0	29.1649	83.737	24.0901	0	183.455	0	40.1516	31.3429	1299.25	1843.16	0	34.9711	0	30.3601	829.664	0	28.7594	0	172.265	0	53.6526	88.4981	0	179.811	0	35.0266
MAG3407	Bacteria	Bacillota_A	Clostridia	Oscillospirales	Oscillospiraceae	CAG-170	CAG-170 sp902796245	0	392.919	1499	59.8272	86.7067	196.738	94.8929	100.047	183.352	128.808	0	402.29	99.593	188.536	179.418	302.033	96.4777	84.2188	109.622	750.408	0	379.307	137.018	88.0386	0	0	58.694	0	66.1112	122.061	116.235	254.653	81.5636	240.327	873.34	234.937	0	0	166.831	0	232.306	109.424
MAG2266	Bacteria	Bacteroidota	Bacteroidia	Bacteroidales	Bacteroidaceae	Alloprevotella	Alloprevotella sp004552865	0	0	0	0	0	0	82.6266	0	0	0	0	0	0	0	0	0	0	0	0	0	37.5074	0	0	0	73.4084	0	0	14530.7	0	0	0	0	0	0	0	0	0	0	0	418.263	0	0
MAG1847	Bacteria	Bacillota_A	Clostridia	Oscillospirales	Ruminococcaceae	Gemmiger	Gemmiger variabilis_B	0	26.5717	489.102	0	0	37.7608	0	0	68.1767	0	0	0	0	902.778	1296.47	95.8624	0	0	42.3131	2220.46	0	684.428	0	30.9072	0	0	0	0	1448.19	28.7583	0	764.903	0	111.238	0	935.585	0	0	145.174	0	32.529	0
MAG1883	Bacteria	Bacillota_A	Clostridia	Lachnospirales	Lachnospiraceae	Choladousia	Choladousia sp022776305	296.176	57.2649	46.6165	257.242	152.524	172.619	157.641	88.3318	179.035	164.582	87.6933	78.0533	230.075	0	0	34.6661	108.286	140.511	301.012	0	125.905	39.9552	197.643	125.366	140.487	82.4035	340.317	0	0	203.02	483.91	0	128.724	232.796	110.952	0	188.081	48.7653	153.458	163.329	253.166	351.763
MAG1880	Bacteria	Bacillota_A	Clostridia	Christensenellales	CAG-138	SFDB01	SFDB01 sp004558825	0	24.2728	0	0	0	0	0	0	0	0	67.4926	96.1878	44.4944	0	0	0	0	0	0	0	555.687	0	0	0	1665.62	250.639	0	0	0	22.7133	0	0	0	0	0	0	399.464	58.3816	0	0	0	0
MAG2485	Bacteria	Bacillota_A	Clostridia	Christensenellales	CAG-138	PeH17	PeH17 sp900542285	231.609	69.3208	0	112.345	0	169.926	263.287	171.267	163.963	549.185	80.8617	138.01	237.658	0	0	213.93	308.601	359.758	129.506	0	142.895	0	723.245	153.592	136.454	188.243	111.916	258.188	0	152.555	158.153	0	165.243	121.688	0	0	150.566	60.613	0	206.246	187.949	239.353
MAG1531	Bacteria	Bacillota	Bacilli	Lactobacillales	Lactobacillaceae	Weissella	Weissella paramesenteroides	115.758	0	0	151.664	0	309.411	0	306.018	291.373	514.978	196.551	0	152.668	0	0	0	309.813	269.232	216.227	0	37.9454	0	565.654	165.762	185.975	0	112.489	0	0	254.408	107.743	0	174.138	308.365	0	0	0	1740.65	0	0	0	197.143
MAG743	Bacteria	Bacillota_A	Clostridia	Peptostreptococcales	Anaerovoracaceae	RGIG7111	RGIG7111 sp945873875	526.852	0	0	0	0	253.887	0	303.796	250.86	35.0489	1343.81	0	41.8613	0	0	0	376.281	146.297	0	0	376.96	0	0	366.733	62.2463	82.6299	0	0	0	28.5782	0	0	384.734	116.474	0	0	259.972	312.799	0	0	151.749	0
MAG2417	Bacteria	Bacillota	Bacilli	Erysipelotrichales	Erysipelotrichaceae	UBA1783	UBA1783 sp016302195	1317.96	85.8561	52.8405	91.688	121.858	105.187	199.553	134.779	131.53	143.83	152.861	115.245	78.5482	0	0	183.369	158.654	150.324	63.8798	34.4073	151.271	73.3256	134.519	155.17	856.605	226.624	114.259	150.82	130.428	78.3552	196.428	0	227.02	69.3825	0	0	210.04	80.2279	0	234.082	86.3732	55.7552
MAG3902	Bacteria	Bacillota_A	Clostridia	Oscillospirales	Oscillospiraceae	Faecousia	Unclassified	116.993	0	0	0	0	54.9645	0	36.5502	87.1963	285.078	41.5455	0	0	0	0	0	75.1895	0	0	0	498.46	0	407.151	127.843	338.049	560.31	0	0	0	0	301.042	0	185.146	51.4788	0	0	340.466	0	0	0	0	0
MAG144	Bacteria	Bacillota	Bacilli	Lactobacillales	Enterococcaceae	Enterococcus_I	Enterococcus_I aquimarinus	0	0	0	0	0	367.597	0	694.073	775.323	227.231	0	0	297.757	0	0	0	657.265	154.898	334.673	0	0	0	140.453	317.539	0	0	0	0	0	908.755	0	0	331.154	834.362	0	0	0	0	0	0	0	343.317
MAG234	Bacteria	Bacillota_A	Clostridia	Oscillospirales	Oscillospiraceae	Vescimonas	Vescimonas sp004557655	264.051	93.0493	0	206.201	0	62.7995	121.084	49.9836	37.9177	91.8371	91.1723	101.642	83.0824	0	0	73.2085	51.0395	64.2891	35.9063	0	81.7833	0	102.528	31.2505	317.297	266.57	159.263	147.485	66.6757	43.8416	270.275	0	29.8605	25.8206	397.938	0	144.538	0	0	567.601	224.357	51.9358
MAG2694	Bacteria	Bacillota	Bacilli	Erysipelotrichales	Erysipelotrichaceae	Floccifex	Floccifex porci	1448.5	0	0	158.04	128.09	62.818	365.057	36.4165	89.987	61.8563	52.7703	31.8876	50.6029	0	0	0	31.0162	80.8886	109.287	0	1148.26	79.3758	51.5091	50.417	470.17	92.3641	169.767	0	0	75.9864	311.842	0	35.8115	124.755	312.336	0	72.7463	56.7489	145.799	70.4463	62.3849	52.9647
MAG2252	Bacteria	Bacillota_A	Clostridia	Oscillospirales	Butyricicoccaceae	Butyricicoccus_A	Butyricicoccus_A intestinisimiae	0	191.691	276.95	0	0	0	509.964	0	0	0	0	282.918	0	794.717	885.218	147.76	0	0	0	567.346	0	380.836	0	52.7075	0	0	0	0	309.515	49.4973	212.036	648.465	0	0	1338.85	943.037	0	0	185.053	0	117.298	0
MAG2980	Bacteria	Bacillota_A	Clostridia	Oscillospirales	Acutalibacteraceae	CAKSCM01	CAKSCM01 sp934444365	114.835	209.177	0	0	154.407	441.19	0	504.909	311.467	50.4675	200.929	56.9096	67.281	0	0	60.5324	561.493	103.59	0	44.1929	278.347	0	58.3484	403.632	0	158.872	42.8119	2491.05	0	64.8798	55.4043	0	496.339	147.851	416.134	0	44.7655	71.956	0	0	124.844	32.3567
MAG3083	Bacteria	Bacillota_A	Clostridia	Lachnospirales	Lachnospiraceae	UBA1712	UBA1712 sp018056665	135.328	0	0	147.939	0	74.3113	115.541	123.934	240.961	253.829	106.375	0	120.354	0	0	0	588.017	108.851	111.948	0	73.7636	0	306.595	318.789	220.376	121.035	141.327	398.221	0	85.689	88.89	0	558.941	131.567	0	0	798.818	0	0	145.997	48.4783	167.903
MAG3204	Bacteria	Bacillota	Bacilli	Erysipelotrichales	Erysipelotrichaceae	UBA636	Unclassified	307.005	46.6592	0	248.671	160.408	156.045	189.266	225.112	133.911	127.731	233.772	36.0478	155.845	0	0	59.9813	233.83	149.201	110.841	0	101.037	0	130.171	155.895	63.8409	54.217	213.133	1792.2	41.9254	133.114	195.278	0	157.389	106.494	0	0	79.5375	53.0166	155.181	1071.9	127.549	129.829
MAG2737	Bacteria	Spirochaetota	Spirochaetia	Treponematales	Treponemataceae	Treponema_D	Treponema_D sp018385315	0	466.91	0	762.025	289.825	0	0	0	0	0	1126.51	0	0	0	0	0	0	0	0	0	0	0	0	0	0	0	511.951	812.538	0	0	0	0	0	0	0	0	0	25.069	0	0	0	0
MAG2021	Bacteria	Bacillota_A	Clostridia	Lachnospirales	Lachnospiraceae	Mediterraneibacter	Mediterraneibacter faecis	0	0	664.474	0	0	0	257.106	0	0	0	0	49.6591	0	1387.34	1353.38	378.707	0	0	0	1154.11	0	642.4	0	0	0	0	0	0	798.154	0	0	1036.81	0	0	0	1296.29	0	0	112.718	0	0	0
MAG2303	Bacteria	Bacillota_A	Clostridia	Christensenellales	CAG-74	RUG11247	Unclassified	1691.23	65.4394	0	58.065	0	89.65	132.546	66.99	101.504	176.968	0	65.2782	64.0791	0	0	0	113.029	138.59	42.4664	0	511.402	0	198.373	217.976	280.281	299.962	41.9576	251.33	0	32.058	794.99	0	219.588	57.2435	1626.7	0	161.088	97.9066	0	58.9996	37.8276	66.4128
MAG8	Bacteria	Bacillota_A	Clostridia	Clostridiales	Clostridiaceae	Sarcina	Sarcina perfringens	1175.9	0	0	0	0	0	137.903	0	0	469.965	0	0	0	0	0	0	0	0	0	0	58.7811	0	482.848	0	195.282	448.481	0	0	0	0	846.438	0	0	0	314.084	0	0	0	0	0	0	0
MAG2876	Bacteria	Patescibacteria	Saccharimonadia	Saccharimonadales	Nanosyncoccaceae	UBA2834	UBA2834 sp004561445	0	0	34.1117	1106.03	1225.29	0	25.0513	0	0	0	1069.06	43.9933	33.494	40.3225	41.8729	58.1441	0	0	27.1172	0	0	134.43	0	0	0	0	724.819	656.645	0	35.2636	31.4323	44.8712	0	0	0	38.722	288.732	0	1224	100.741	235.089	44.7939
MAG2697	Bacteria	Bacillota_A	Clostridia	Lachnospirales	Lachnospiraceae	Unclassified	Unclassified	456.689	0	0	71.8214	83.1526	0	120.763	0	24.945	39.3757	216.384	0	0	0	0	61.7471	0	0	22.4364	0	1106.9	0	0	0	914.27	1343.73	111.54	204.606	0	0	421.555	0	33.2576	0	246.844	0	210.462	73.3975	0	629.248	70.6505	35.5983
MAG2903	Bacteria	Spirochaetota	Spirochaetia	Treponematales	Treponemataceae	Treponema_D	Treponema_D sp900769985	137.191	99.4441	0	53.0283	0	0	903	0	0	67.445	131.68	0	44.4627	0	0	0	98.0338	60.6068	39.9686	0	336.437	0	37.3331	0	240.918	1366.92	0	0	0	31.8831	656.323	0	20.3348	0	0	0	272.435	0	0	0	157.665	19.5571
MAG2839	Bacteria	Bacillota	Bacilli	Lactobacillales	Aerococcaceae	Ruoffia	Ruoffia tabacinasalis	0	0	0	0	0	274.074	0	382.55	407.846	516.955	0	0	499.44	0	0	0	353.169	94.4476	107.557	0	0	0	274.027	255.044	0	0	0	0	0	359.476	0	0	271.789	319.182	0	0	0	0	0	0	0	106.521
[truncated: 3,042 more rows]
[truncated: 79 more columns]

## Sheet: Top 20 MAGs by Total Abundance
Top 20 MAGs by Total Abundance
[truncated: 21 more rows]
[truncated: 79 more columns]
