# Supplementary material for: Insights into antibiotic resistomes from gut metagenome-assembled genomes of the free-range pigs
Source: Microbiol Spectr. 2026 Feb 27;14(4):e02407-25. doi: 10.1128/spectrum.02407-25 (PMC13055299; doi:10.1128/spectrum.02407-25)
Supplement: Table S5 — Statistical table of drug resistance gene classification-1 and 2. [file spectrum.02407-25-s0006.xlsx]

## Sheet: Sheet1
Table S5 Statistical table of drug resistance gene classification-1
Genome	Taxonomy	Phylum	Drug Class(ARG type)	Antibiotic class	Gene.no
MAG127	d__Bacteria;p__Bacillota;c__Bacilli;o__Lactobacillales;f__Lactobacillaceae;g__Limosilactobacillus;s__Limosilactobacillus sp022482365	p__Bacillota	aminocoumarin antibiotic	aminocoumarin	1
MAG127	d__Bacteria;p__Bacillota;c__Bacilli;o__Lactobacillales;f__Lactobacillaceae;g__Limosilactobacillus;s__Limosilactobacillus sp022482365	p__Bacillota	aminocoumarin antibiotic	aminocoumarin	1
MAG127	d__Bacteria;p__Bacillota;c__Bacilli;o__Lactobacillales;f__Lactobacillaceae;g__Limosilactobacillus;s__Limosilactobacillus sp022482365	p__Bacillota	aminocoumarin antibiotic	aminocoumarin	2
MAG1434	d__Bacteria;p__Bacillota_A;c__Clostridia;o__Oscillospirales;f__Oscillospiraceae;g__Evtepia;s__Evtepia sp004551945	p__Bacillota_A	aminocoumarin antibiotic	aminocoumarin	1
MAG1434	d__Bacteria;p__Bacillota_A;c__Clostridia;o__Oscillospirales;f__Oscillospiraceae;g__Evtepia;s__Evtepia sp004551945	p__Bacillota_A	aminocoumarin antibiotic	aminocoumarin	1
MAG1434	d__Bacteria;p__Bacillota_A;c__Clostridia;o__Oscillospirales;f__Oscillospiraceae;g__Evtepia;s__Evtepia sp004551945	p__Bacillota_A	aminocoumarin antibiotic	aminocoumarin	1
MAG1748	d__Bacteria;p__Spirochaetota;c__Spirochaetia;o__Treponematales;f__Treponemataceae;g__Treponema_D;s__Treponema_D sp945868875	p__Spirochaetota	aminocoumarin antibiotic	aminocoumarin	2
MAG1952	d__Bacteria;p__Bacillota_A;c__Clostridia;o__Lachnospirales;f__Lachnospiraceae;g__KLE1615;s__KLE1615 sp900066985	p__Bacillota_A	aminocoumarin antibiotic	aminocoumarin	1
MAG1952	d__Bacteria;p__Bacillota_A;c__Clostridia;o__Lachnospirales;f__Lachnospiraceae;g__KLE1615;s__KLE1615 sp900066985	p__Bacillota_A	aminocoumarin antibiotic	aminocoumarin	3
MAG1988	d__Bacteria;p__Bacillota_A;c__Clostridia;o__Christensenellales;f__CAG-138;g__SFDB01;s__SFDB01 sp004558825	p__Bacillota_A	aminocoumarin antibiotic	aminocoumarin	1
MAG1988	d__Bacteria;p__Bacillota_A;c__Clostridia;o__Christensenellales;f__CAG-138;g__SFDB01;s__SFDB01 sp004558825	p__Bacillota_A	aminocoumarin antibiotic	aminocoumarin	2
MAG2051	d__Bacteria;p__Bacillota_A;c__Clostridia;o__Oscillospirales;f__Oscillospiraceae;g__F23-B02;s__F23-B02 sp004556755	p__Bacillota_A	aminocoumarin antibiotic	aminocoumarin	1
MAG2189	d__Bacteria;p__Bacteroidota;c__Bacteroidia;o__Bacteroidales;f__F082;g__Limimorpha;s__Limimorpha sp900769945	p__Bacteroidota	aminocoumarin antibiotic	aminocoumarin	2
MAG2321	d__Bacteria;p__Bacillota;c__Bacilli;o__Staphylococcales;f__Staphylococcaceae;g__Staphylococcus;s__Staphylococcus epidermidis	p__Bacillota	aminocoumarin antibiotic	aminocoumarin	1
MAG2321	d__Bacteria;p__Bacillota;c__Bacilli;o__Staphylococcales;f__Staphylococcaceae;g__Staphylococcus;s__Staphylococcus epidermidis	p__Bacillota	aminocoumarin antibiotic	aminocoumarin	1
MAG2321	d__Bacteria;p__Bacillota;c__Bacilli;o__Staphylococcales;f__Staphylococcaceae;g__Staphylococcus;s__Staphylococcus epidermidis	p__Bacillota	aminocoumarin antibiotic	aminocoumarin	2
MAG2323	d__Bacteria;p__Bacillota_A;c__Clostridia;o__Oscillospirales;f__Acutalibacteraceae;g__Eubacterium_R;s__Eubacterium_R sp945224895	p__Bacillota_A	aminocoumarin antibiotic	aminocoumarin	1
MAG239	d__Bacteria;p__Bacillota_A;c__Clostridia;o__Oscillospirales;f__Oscillospiraceae;g__UBA2658;s__UBA2658 sp018385135	p__Bacillota_A	aminocoumarin antibiotic	aminocoumarin	2
MAG248	d__Bacteria;p__Bacillota_A;c__Clostridia;o__Oscillospirales;f__Oscillospiraceae;g__Evtepia;s__Evtepia sp004551945	p__Bacillota_A	aminocoumarin antibiotic	aminocoumarin	1
MAG248	d__Bacteria;p__Bacillota_A;c__Clostridia;o__Oscillospirales;f__Oscillospiraceae;g__Evtepia;s__Evtepia sp004551945	p__Bacillota_A	aminocoumarin antibiotic	aminocoumarin	1
MAG248	d__Bacteria;p__Bacillota_A;c__Clostridia;o__Oscillospirales;f__Oscillospiraceae;g__Evtepia;s__Evtepia sp004551945	p__Bacillota_A	aminocoumarin antibiotic	aminocoumarin	2
MAG2506	d__Bacteria;p__Bacillota_A;c__Clostridia;o__Peptostreptococcales;f__Anaerovoracaceae;g__UMGS973;s__UMGS973 sp016293805	p__Bacillota_A	aminocoumarin antibiotic	aminocoumarin	1
MAG2624	d__Bacteria;p__Bacteroidota;c__Bacteroidia;o__Bacteroidales;f__UBA932;g__Cryptobacteroides;s__Cryptobacteroides sp004556005	p__Bacteroidota	aminocoumarin antibiotic	aminocoumarin	1
MAG2980	d__Bacteria;p__Bacillota_A;c__Clostridia;o__Oscillospirales;f__Acutalibacteraceae;g__CAKSCM01;s__CAKSCM01 sp934444365	p__Bacillota_A	aminocoumarin antibiotic	aminocoumarin	1
MAG3121	d__Bacteria;p__Bacteroidota;c__Bacteroidia;o__Bacteroidales;f__F082;g__Limimorpha;s__Limimorpha sp900769945	p__Bacteroidota	aminocoumarin antibiotic	aminocoumarin	2
MAG3672	d__Bacteria;p__Bacillota_A;c__Clostridia;o__Oscillospirales;f__Acutalibacteraceae;g__CAG-177;s__CAG-177 sp003514385	p__Bacillota_A	aminocoumarin antibiotic	aminocoumarin	2
MAG380	d__Bacteria;p__Bacillota_A;c__Clostridia;o__Oscillospirales;f__Oscillospiraceae;g__Faecousia;s__Unclassified	p__Bacillota_A	aminocoumarin antibiotic	aminocoumarin	1
MAG3908	d__Bacteria;p__Bacillota_A;c__Clostridia;o__Oscillospirales;f__Ruminococcaceae;g__UBA3818;s__UBA3818 sp002369315	p__Bacillota_A	aminocoumarin antibiotic	aminocoumarin	1
MAG4053	d__Bacteria;p__Bacillota_A;c__Clostridia;o__Tissierellales;f__Peptoniphilaceae;g__JAAYQA01;s__Unclassified	p__Bacillota_A	aminocoumarin antibiotic	aminocoumarin	1
MAG4062	d__Bacteria;p__Pseudomonadota;c__Alphaproteobacteria;o__Rs-D84;f__Rs-D84;g__Enterousia;s__Enterousia sp016301865	p__Pseudomonadota	aminocoumarin antibiotic	aminocoumarin	1
MAG4062	d__Bacteria;p__Pseudomonadota;c__Alphaproteobacteria;o__Rs-D84;f__Rs-D84;g__Enterousia;s__Enterousia sp016301865	p__Pseudomonadota	aminocoumarin antibiotic	aminocoumarin	1
MAG4062	d__Bacteria;p__Pseudomonadota;c__Alphaproteobacteria;o__Rs-D84;f__Rs-D84;g__Enterousia;s__Enterousia sp016301865	p__Pseudomonadota	aminocoumarin antibiotic	aminocoumarin	1
MAG4069	d__Bacteria;p__Bacteroidota;c__Bacteroidia;o__Bacteroidales;f__F082;g__Limimorpha;s__Limimorpha sp900769945	p__Bacteroidota	aminocoumarin antibiotic	aminocoumarin	2
MAG4115	d__Bacteria;p__Actinomycetota;c__Coriobacteriia;o__Coriobacteriales;f__Eggerthellaceae;g__CAKUOV01;s__Unclassified	p__Actinomycetota	aminocoumarin antibiotic	aminocoumarin	3
MAG651	d__Bacteria;p__Bacteroidota;c__Bacteroidia;o__Bacteroidales;f__F082;g__Limimorpha;s__Limimorpha sp900769945	p__Bacteroidota	aminocoumarin antibiotic	aminocoumarin	2
MAG836	d__Bacteria;p__Bacteroidota;c__Bacteroidia;o__Bacteroidales;f__UBA932;g__Cryptobacteroides;s__Cryptobacteroides sp900769905	p__Bacteroidota	aminocoumarin antibiotic	aminocoumarin	2
MAG836	d__Bacteria;p__Bacteroidota;c__Bacteroidia;o__Bacteroidales;f__UBA932;g__Cryptobacteroides;s__Cryptobacteroides sp900769905	p__Bacteroidota	aminocoumarin antibiotic	aminocoumarin	1
MAG123	d__Bacteria;p__Bacillota;c__Bacilli;o__Erysipelotrichales;f__Erysipelotrichaceae;g__JAHHTG01;s__Unclassified	p__Bacillota	aminocoumarin antibiotic	aminocoumarin	1
MAG123	d__Bacteria;p__Bacillota;c__Bacilli;o__Erysipelotrichales;f__Erysipelotrichaceae;g__JAHHTG01;s__Unclassified	p__Bacillota	aminocoumarin antibiotic	aminocoumarin	1
MAG123	d__Bacteria;p__Bacillota;c__Bacilli;o__Erysipelotrichales;f__Erysipelotrichaceae;g__JAHHTG01;s__Unclassified	p__Bacillota	aminocoumarin antibiotic	aminocoumarin	2
MAG1368	d__Bacteria;p__Bacillota;c__Bacilli;o__Lactobacillales;f__Lactobacillaceae;g__Lactobacillus;s__Lactobacillus johnsonii	p__Bacillota	aminocoumarin antibiotic	aminocoumarin	1
MAG1368	d__Bacteria;p__Bacillota;c__Bacilli;o__Lactobacillales;f__Lactobacillaceae;g__Lactobacillus;s__Lactobacillus johnsonii	p__Bacillota	aminocoumarin antibiotic	aminocoumarin	1
MAG1368	d__Bacteria;p__Bacillota;c__Bacilli;o__Lactobacillales;f__Lactobacillaceae;g__Lactobacillus;s__Lactobacillus johnsonii	p__Bacillota	aminocoumarin antibiotic	aminocoumarin	3
MAG1433	d__Bacteria;p__Bacillota_A;c__Clostridia;o__Oscillospirales;f__Acutalibacteraceae;g__CAG-557;s__Unclassified	p__Bacillota_A	aminocoumarin antibiotic	aminocoumarin	2
MAG1569	d__Bacteria;p__Bacillota_A;c__Clostridia;o__Christensenellales;f__CAG-138;g__PeH17;s__PeH17 sp004556165	p__Bacillota_A	aminocoumarin antibiotic	aminocoumarin	3
MAG1695	d__Bacteria;p__Bacteroidota;c__Bacteroidia;o__Flavobacteriales;f__Flavobacteriaceae;g__Salinimicrobium;s__Unclassified	p__Bacteroidota	aminocoumarin antibiotic	aminocoumarin	1
MAG1695	d__Bacteria;p__Bacteroidota;c__Bacteroidia;o__Flavobacteriales;f__Flavobacteriaceae;g__Salinimicrobium;s__Unclassified	p__Bacteroidota	aminocoumarin antibiotic	aminocoumarin	1
MAG1695	d__Bacteria;p__Bacteroidota;c__Bacteroidia;o__Flavobacteriales;f__Flavobacteriaceae;g__Salinimicrobium;s__Unclassified	p__Bacteroidota	aminocoumarin antibiotic	aminocoumarin	1
MAG1695	d__Bacteria;p__Bacteroidota;c__Bacteroidia;o__Flavobacteriales;f__Flavobacteriaceae;g__Salinimicrobium;s__Unclassified	p__Bacteroidota	aminocoumarin antibiotic	aminocoumarin	1
MAG1695	d__Bacteria;p__Bacteroidota;c__Bacteroidia;o__Flavobacteriales;f__Flavobacteriaceae;g__Salinimicrobium;s__Unclassified	p__Bacteroidota	aminocoumarin antibiotic	aminocoumarin	1
MAG1750	d__Bacteria;p__Bacteroidota;c__Bacteroidia;o__Bacteroidales;f__Bacteroidaceae;g__Prevotella;s__Prevotella sp900548195	p__Bacteroidota	aminocoumarin antibiotic	aminocoumarin	1
MAG18	d__Bacteria;p__Bacillota_A;c__Clostridia;o__Christensenellales;f__CAG-314;g__SFEB01;s__SFEB01 sp004558105	p__Bacillota_A	aminocoumarin antibiotic	aminocoumarin	1
MAG1957	d__Bacteria;p__Actinomycetota;c__Actinomycetia;o__Propionibacteriales;f__Propionibacteriaceae;g__Arachnia;s__Unclassified	p__Actinomycetota	aminocoumarin antibiotic	aminocoumarin	1
MAG1957	d__Bacteria;p__Actinomycetota;c__Actinomycetia;o__Propionibacteriales;f__Propionibacteriaceae;g__Arachnia;s__Unclassified	p__Actinomycetota	aminocoumarin antibiotic	aminocoumarin	5
MAG1984	d__Bacteria;p__Bacillota;c__Bacilli;o__Lactobacillales;f__Lactobacillaceae;g__Limosilactobacillus;s__Limosilactobacillus mucosae	p__Bacillota	aminocoumarin antibiotic	aminocoumarin	1
MAG1984	d__Bacteria;p__Bacillota;c__Bacilli;o__Lactobacillales;f__Lactobacillaceae;g__Limosilactobacillus;s__Limosilactobacillus mucosae	p__Bacillota	aminocoumarin antibiotic	aminocoumarin	1
MAG1984	d__Bacteria;p__Bacillota;c__Bacilli;o__Lactobacillales;f__Lactobacillaceae;g__Limosilactobacillus;s__Limosilactobacillus mucosae	p__Bacillota	aminocoumarin antibiotic	aminocoumarin	1
MAG2183	d__Bacteria;p__Bacillota_A;c__Clostridia;o__Oscillospirales;f__CAG-272;g__Avispirillum;s__Unclassified	p__Bacillota_A	aminocoumarin antibiotic	aminocoumarin	3
MAG2187	d__Bacteria;p__Bacteroidota;c__Bacteroidia;o__Bacteroidales;f__F082;g__Limimorpha;s__Limimorpha sp900769945	p__Bacteroidota	aminocoumarin antibiotic	aminocoumarin	1
MAG2654	d__Bacteria;p__Bacillota;c__Bacilli;o__RF39;f__UBA660;g__CAG-533;s__CAG-533 sp900551105	p__Bacillota	aminocoumarin antibiotic	aminocoumarin	1
MAG2654	d__Bacteria;p__Bacillota;c__Bacilli;o__RF39;f__UBA660;g__CAG-533;s__CAG-533 sp900551105	p__Bacillota	aminocoumarin antibiotic	aminocoumarin	1
MAG2654	d__Bacteria;p__Bacillota;c__Bacilli;o__RF39;f__UBA660;g__CAG-533;s__CAG-533 sp900551105	p__Bacillota	aminocoumarin antibiotic	aminocoumarin	1
MAG3052	d__Bacteria;p__Bacillota_A;c__Clostridia;o__Oscillospirales;f__Acutalibacteraceae;g__Eubacterium_R;s__Eubacterium_R sp945788455	p__Bacillota_A	aminocoumarin antibiotic	aminocoumarin	1
MAG3058	d__Bacteria;p__Spirochaetota;c__Spirochaetia;o__Treponematales;f__Treponemataceae;g__Treponema_D;s__Treponema_D sp018385415	p__Spirochaetota	aminocoumarin antibiotic	aminocoumarin	1
MAG3058	d__Bacteria;p__Spirochaetota;c__Spirochaetia;o__Treponematales;f__Treponemataceae;g__Treponema_D;s__Treponema_D sp018385415	p__Spirochaetota	aminocoumarin antibiotic	aminocoumarin	1
MAG3123	d__Bacteria;p__Bacillota_A;c__Clostridia;o__Oscillospirales;f__Oscillospiraceae;g__Evtepia;s__Evtepia sp004551945	p__Bacillota_A	aminocoumarin antibiotic	aminocoumarin	1
MAG3123	d__Bacteria;p__Bacillota_A;c__Clostridia;o__Oscillospirales;f__Oscillospiraceae;g__Evtepia;s__Evtepia sp004551945	p__Bacillota_A	aminocoumarin antibiotic	aminocoumarin	1
MAG3123	d__Bacteria;p__Bacillota_A;c__Clostridia;o__Oscillospirales;f__Oscillospiraceae;g__Evtepia;s__Evtepia sp004551945	p__Bacillota_A	aminocoumarin antibiotic	aminocoumarin	1
MAG345	d__Bacteria;p__Bacteroidota;c__Bacteroidia;o__Bacteroidales;f__UBA932;g__Cryptobacteroides;s__Cryptobacteroides sp016295455	p__Bacteroidota	aminocoumarin antibiotic	aminocoumarin	1
MAG345	d__Bacteria;p__Bacteroidota;c__Bacteroidia;o__Bacteroidales;f__UBA932;g__Cryptobacteroides;s__Cryptobacteroides sp016295455	p__Bacteroidota	aminocoumarin antibiotic	aminocoumarin	1
MAG345	d__Bacteria;p__Bacteroidota;c__Bacteroidia;o__Bacteroidales;f__UBA932;g__Cryptobacteroides;s__Cryptobacteroides sp016295455	p__Bacteroidota	aminocoumarin antibiotic	aminocoumarin	1
MAG3468	d__Bacteria;p__Bacillota_A;c__Clostridia;o__Oscillospirales;f__Oscillospiraceae;g__Enterenecus;s__Unclassified	p__Bacillota_A	aminocoumarin antibiotic	aminocoumarin	3
MAG3475	d__Bacteria;p__Bacillota_A;c__Clostridia;o__Oscillospirales;f__Acutalibacteraceae;g__CAG-177;s__CAG-177 sp003514385	p__Bacillota_A	aminocoumarin antibiotic	aminocoumarin	2
MAG359	d__Bacteria;p__Bacteroidota;c__Bacteroidia;o__Bacteroidales;f__Bacteroidaceae;g__Phocaeicola;s__Phocaeicola plebeius_A	p__Bacteroidota	aminocoumarin antibiotic	aminocoumarin	1
MAG359	d__Bacteria;p__Bacteroidota;c__Bacteroidia;o__Bacteroidales;f__Bacteroidaceae;g__Phocaeicola;s__Phocaeicola plebeius_A	p__Bacteroidota	aminocoumarin antibiotic	aminocoumarin	1
MAG359	d__Bacteria;p__Bacteroidota;c__Bacteroidia;o__Bacteroidales;f__Bacteroidaceae;g__Phocaeicola;s__Phocaeicola plebeius_A	p__Bacteroidota	aminocoumarin antibiotic	aminocoumarin	1
MAG3687	d__Bacteria;p__Bacillota_A;c__Clostridia;o__Christensenellales;f__CAG-138;g__PeH17;s__PeH17 sp000435055	p__Bacillota_A	aminocoumarin antibiotic	aminocoumarin	5
MAG3695	d__Bacteria;p__Bacillota_A;c__Clostridia;o__Oscillospirales;f__Oscillospiraceae;g__CAG-103;s__CAG-103 sp004556965	p__Bacillota_A	aminocoumarin antibiotic	aminocoumarin	3
MAG3872	d__Bacteria;p__Bacteroidota;c__Bacteroidia;o__Bacteroidales;f__Bacteroidaceae;g__Phocaeicola;s__Phocaeicola coprophilus	p__Bacteroidota	aminocoumarin antibiotic	aminocoumarin	1
MAG3872	d__Bacteria;p__Bacteroidota;c__Bacteroidia;o__Bacteroidales;f__Bacteroidaceae;g__Phocaeicola;s__Phocaeicola coprophilus	p__Bacteroidota	aminocoumarin antibiotic	aminocoumarin	1
MAG3872	d__Bacteria;p__Bacteroidota;c__Bacteroidia;o__Bacteroidales;f__Bacteroidaceae;g__Phocaeicola;s__Phocaeicola coprophilus	p__Bacteroidota	aminocoumarin antibiotic	aminocoumarin	1
MAG3902	d__Bacteria;p__Bacillota_A;c__Clostridia;o__Oscillospirales;f__Oscillospiraceae;g__Faecousia;s__Unclassified	p__Bacillota_A	aminocoumarin antibiotic	aminocoumarin	1
MAG3907	d__Bacteria;p__Bacillota_A;c__Clostridia;o__Oscillospirales;f__Oscillospiraceae;g__ER4;s__ER4 sp016295615	p__Bacillota_A	aminocoumarin antibiotic	aminocoumarin	1
MAG4123	d__Bacteria;p__Bacillota_A;c__Clostridia;o__Peptostreptococcales;f__Anaerovoracaceae;g__Fimisoma;s__Fimisoma sp002320005	p__Bacillota_A	aminocoumarin antibiotic	aminocoumarin	1
MAG726	d__Bacteria;p__Bacillota_A;c__Clostridia;o__Oscillospirales;f__Oscillospiraceae;g__CAG-103;s__CAG-103 sp004556965	p__Bacillota_A	aminocoumarin antibiotic	aminocoumarin	1
MAG726	d__Bacteria;p__Bacillota_A;c__Clostridia;o__Oscillospirales;f__Oscillospiraceae;g__CAG-103;s__CAG-103 sp004556965	p__Bacillota_A	aminocoumarin antibiotic	aminocoumarin	2
MAG906	d__Bacteria;p__Bacillota_A;c__Clostridia;o__Monoglobales;f__Monoglobaceae;g__UMGS1820;s__UMGS1820 sp900545865	p__Bacillota_A	aminocoumarin antibiotic	aminocoumarin	2
MAG935	d__Bacteria;p__Bacillota_A;c__Clostridia;o__Peptostreptococcales;f__Anaerovoracaceae;g__JALEJU01;s__JALEJU01 sp022769485	p__Bacillota_A	aminocoumarin antibiotic	aminocoumarin	1
MAG935	d__Bacteria;p__Bacillota_A;c__Clostridia;o__Peptostreptococcales;f__Anaerovoracaceae;g__JALEJU01;s__JALEJU01 sp022769485	p__Bacillota_A	aminocoumarin antibiotic	aminocoumarin	1
MAG13	d__Bacteria;p__Bacillota_A;c__Clostridia;o__Christensenellales;f__CAG-74;g__SFHK01;s__SFHK01 sp004556395	p__Bacillota_A	aminocoumarin antibiotic	aminocoumarin	7
MAG1340	d__Bacteria;p__Bacillota_A;c__Clostridia;o__Oscillospirales;f__Oscillospiraceae;g__CAG-103;s__CAG-103 sp004556965	p__Bacillota_A	aminocoumarin antibiotic	aminocoumarin	2
MAG1361	d__Bacteria;p__Pseudomonadota;c__Gammaproteobacteria;o__Pseudomonadales;f__Moraxellaceae;g__Psychrobacter;s__Psychrobacter pasteurii	p__Pseudomonadota	aminocoumarin antibiotic	aminocoumarin	1
MAG1562	d__Bacteria;p__Bacillota;c__Bacilli;o__RF39;f__UBA660;g__UMGS1449;s__Unclassified	p__Bacillota	aminocoumarin antibiotic	aminocoumarin	1
MAG1562	d__Bacteria;p__Bacillota;c__Bacilli;o__RF39;f__UBA660;g__UMGS1449;s__Unclassified	p__Bacillota	aminocoumarin antibiotic	aminocoumarin	1
MAG1694	d__Bacteria;p__Bacteroidota;c__Bacteroidia;o__Bacteroidales;f__Bacteroidaceae;g__UBA4334;s__UBA4334 sp016302435	p__Bacteroidota	aminocoumarin antibiotic	aminocoumarin	1
MAG1699	d__Bacteria;p__Bacillota_A;c__Clostridia;o__Lachnospirales;f__Lachnospiraceae;g__RUG115;s__Unclassified	p__Bacillota_A	aminocoumarin antibiotic	aminocoumarin	3
MAG1743	d__Bacteria;p__Bacillota_A;c__Clostridia;o__Oscillospirales;f__Ruminococcaceae;g__Gemmiger;s__Gemmiger formicilis	p__Bacillota_A	aminocoumarin antibiotic	aminocoumarin	1
MAG1743	d__Bacteria;p__Bacillota_A;c__Clostridia;o__Oscillospirales;f__Ruminococcaceae;g__Gemmiger;s__Gemmiger formicilis	p__Bacillota_A	aminocoumarin antibiotic	aminocoumarin	1
MAG1922	d__Bacteria;p__Bacillota_A;c__Clostridia;o__Lachnospirales;f__Lachnospiraceae;g__Choladousia;s__Unclassified	p__Bacillota_A	aminocoumarin antibiotic	aminocoumarin	2
MAG237	d__Bacteria;p__Actinomycetota;c__Actinomycetia;o__Mycobacteriales;f__Mycobacteriaceae;g__Corynebacterium;s__Corynebacterium casei	p__Actinomycetota	aminocoumarin antibiotic	aminocoumarin	3
MAG2623	d__Bacteria;p__Bacteroidota;c__Bacteroidia;o__Bacteroidales;f__UBA932;g__Cryptobacteroides;s__Cryptobacteroides sp000431015	p__Bacteroidota	aminocoumarin antibiotic	aminocoumarin	1
MAG2623	d__Bacteria;p__Bacteroidota;c__Bacteroidia;o__Bacteroidales;f__UBA932;g__Cryptobacteroides;s__Cryptobacteroides sp000431015	p__Bacteroidota	aminocoumarin antibiotic	aminocoumarin	1
MAG3051	d__Bacteria;p__Bacillota_A;c__Clostridia;o__Oscillospirales;f__Ruminococcaceae;g__Gemmiger;s__Gemmiger sp004561545	p__Bacillota_A	aminocoumarin antibiotic	aminocoumarin	2
MAG3051	d__Bacteria;p__Bacillota_A;c__Clostridia;o__Oscillospirales;f__Ruminococcaceae;g__Gemmiger;s__Gemmiger sp004561545	p__Bacillota_A	aminocoumarin antibiotic	aminocoumarin	1
MAG3051	d__Bacteria;p__Bacillota_A;c__Clostridia;o__Oscillospirales;f__Ruminococcaceae;g__Gemmiger;s__Gemmiger sp004561545	p__Bacillota_A	aminocoumarin antibiotic	aminocoumarin	2
MAG3278	d__Bacteria;p__Bacillota_A;c__Clostridia;o__Oscillospirales;f__Acutalibacteraceae;g__CAG-177;s__CAG-177 sp900771185	p__Bacillota_A	aminocoumarin antibiotic	aminocoumarin	3
MAG3582	d__Bacteria;p__Bacillota_A;c__Clostridia;o__Oscillospirales;f__Acutalibacteraceae;g__CAG-488;s__Unclassified	p__Bacillota_A	aminocoumarin antibiotic	aminocoumarin	1
MAG3615	d__Bacteria;p__Bacillota_A;c__Clostridia;o__Oscillospirales;f__Oscillospiraceae;g__Faecousia;s__Unclassified	p__Bacillota_A	aminocoumarin antibiotic	aminocoumarin	2
MAG3616	d__Bacteria;p__Bacillota_A;c__Clostridia;o__Oscillospirales;f__Acutalibacteraceae;g__DTU089;s__DTU089 sp002440045	p__Bacillota_A	aminocoumarin antibiotic	aminocoumarin	1
MAG3616	d__Bacteria;p__Bacillota_A;c__Clostridia;o__Oscillospirales;f__Acutalibacteraceae;g__DTU089;s__DTU089 sp002440045	p__Bacillota_A	aminocoumarin antibiotic	aminocoumarin	1
MAG3660	d__Bacteria;p__Pseudomonadota;c__Gammaproteobacteria;o__Enterobacterales;f__Enterobacteriaceae;g__Escherichia;s__Escherichia coli	p__Pseudomonadota	aminocoumarin antibiotic	aminocoumarin	2
MAG3660	d__Bacteria;p__Pseudomonadota;c__Gammaproteobacteria;o__Enterobacterales;f__Enterobacteriaceae;g__Escherichia;s__Escherichia coli	p__Pseudomonadota	aminocoumarin antibiotic	aminocoumarin	2
MAG3660	d__Bacteria;p__Pseudomonadota;c__Gammaproteobacteria;o__Enterobacterales;f__Enterobacteriaceae;g__Escherichia;s__Escherichia coli	p__Pseudomonadota	aminocoumarin antibiotic	aminocoumarin	1
MAG3660	d__Bacteria;p__Pseudomonadota;c__Gammaproteobacteria;o__Enterobacterales;f__Enterobacteriaceae;g__Escherichia;s__Escherichia coli	p__Pseudomonadota	aminocoumarin antibiotic	aminocoumarin	1
MAG3661	d__Bacteria;p__Bacillota_A;c__Clostridia;o__Oscillospirales;f__Ruminococcaceae;g__Ruminiclostridium_E;s__Ruminiclostridium_E sp016302655	p__Bacillota_A	aminocoumarin antibiotic	aminocoumarin	4
MAG3664	d__Bacteria;p__Bacteroidota;c__Bacteroidia;o__Bacteroidales;f__Bacteroidaceae;g__UBA4334;s__UBA4334 sp016302435	p__Bacteroidota	aminocoumarin antibiotic	aminocoumarin	1
MAG3664	d__Bacteria;p__Bacteroidota;c__Bacteroidia;o__Bacteroidales;f__Bacteroidaceae;g__UBA4334;s__UBA4334 sp016302435	p__Bacteroidota	aminocoumarin antibiotic	aminocoumarin	1
MAG832	d__Bacteria;p__Bacillota_A;c__Clostridia;o__Lachnospirales;f__Lachnospiraceae;g__UBA1066;s__Unclassified	p__Bacillota_A	aminocoumarin antibiotic	aminocoumarin	1
MAG1188	d__Bacteria;p__Bacillota_A;c__Clostridia;o__Oscillospirales;f__Ruminococcaceae;g__Ruminiclostridium_E;s__Ruminiclostridium_E sp016302655	p__Bacillota_A	aminocoumarin antibiotic	aminocoumarin	1
MAG1188	d__Bacteria;p__Bacillota_A;c__Clostridia;o__Oscillospirales;f__Ruminococcaceae;g__Ruminiclostridium_E;s__Ruminiclostridium_E sp016302655	p__Bacillota_A	aminocoumarin antibiotic	aminocoumarin	4
MAG1360	d__Bacteria;p__Bacillota_A;c__Clostridia;o__Christensenellales;f__CAG-138;g__SFDB01;s__SFDB01 sp004558825	p__Bacillota_A	aminocoumarin antibiotic	aminocoumarin	1
MAG1360	d__Bacteria;p__Bacillota_A;c__Clostridia;o__Christensenellales;f__CAG-138;g__SFDB01;s__SFDB01 sp004558825	p__Bacillota_A	aminocoumarin antibiotic	aminocoumarin	1
MAG1511	d__Bacteria;p__Bacillota_A;c__Clostridia;o__Christensenellales;f__CAG-138;g__UBA1685;s__UBA1685 sp004560435	p__Bacillota_A	aminocoumarin antibiotic	aminocoumarin	1
MAG1511	d__Bacteria;p__Bacillota_A;c__Clostridia;o__Christensenellales;f__CAG-138;g__UBA1685;s__UBA1685 sp004560435	p__Bacillota_A	aminocoumarin antibiotic	aminocoumarin	4
MAG1672	d__Bacteria;p__Bacillota_A;c__Clostridia;o__Christensenellales;f__CAG-138;g__SFEL01;s__SFEL01 sp004557245	p__Bacillota_A	aminocoumarin antibiotic	aminocoumarin	1
MAG1744	d__Bacteria;p__Bacillota_A;c__Clostridia;o__Oscillospirales;f__Acutalibacteraceae;g__CAG-488;s__Unclassified	p__Bacillota_A	aminocoumarin antibiotic	aminocoumarin	1
MAG1744	d__Bacteria;p__Bacillota_A;c__Clostridia;o__Oscillospirales;f__Acutalibacteraceae;g__CAG-488;s__Unclassified	p__Bacillota_A	aminocoumarin antibiotic	aminocoumarin	1
MAG1801	d__Bacteria;p__Bacillota_A;c__Clostridia;o__Oscillospirales;f__Acutalibacteraceae;g__SIG607;s__SIG607 sp016295355	p__Bacillota_A	aminocoumarin antibiotic	aminocoumarin	1
MAG1961	d__Bacteria;p__Spirochaetota;c__Spirochaetia;o__Treponematales;f__Treponemataceae;g__Treponema_D;s__Treponema_D sp945868875	p__Spirochaetota	aminocoumarin antibiotic	aminocoumarin	2
MAG1968	d__Bacteria;p__Bacillota_A;c__Clostridia;o__Oscillospirales;f__Ruminococcaceae;g__Fournierella;s__Fournierella sp002160145	p__Bacillota_A	aminocoumarin antibiotic	aminocoumarin	1
MAG1968	d__Bacteria;p__Bacillota_A;c__Clostridia;o__Oscillospirales;f__Ruminococcaceae;g__Fournierella;s__Fournierella sp002160145	p__Bacillota_A	aminocoumarin antibiotic	aminocoumarin	3
MAG2055	d__Bacteria;p__Bacillota_A;c__Clostridia;o__Christensenellales;f__CAG-74;g__Limiplasma;s__Limiplasma sp016297535	p__Bacillota_A	aminocoumarin antibiotic	aminocoumarin	2
MAG2180	d__Bacteria;p__Bacillota_A;c__Clostridia;o__Peptostreptococcales;f__Anaerovoracaceae;g__Lentihominibacter;s__Lentihominibacter sp022775805	p__Bacillota_A	aminocoumarin antibiotic	aminocoumarin	1
MAG2180	d__Bacteria;p__Bacillota_A;c__Clostridia;o__Peptostreptococcales;f__Anaerovoracaceae;g__Lentihominibacter;s__Lentihominibacter sp022775805	p__Bacillota_A	aminocoumarin antibiotic	aminocoumarin	1
MAG2182	d__Bacteria;p__Actinomycetota;c__Coriobacteriia;o__Coriobacteriales;f__UMGS124;g__UMGS124;s__UMGS124 sp019420325	p__Actinomycetota	aminocoumarin antibiotic	aminocoumarin	2
MAG2436	d__Bacteria;p__Bacillota_A;c__Clostridia;o__Oscillospirales;f__Acutalibacteraceae;g__UBA737;s__Unclassified	p__Bacillota_A	aminocoumarin antibiotic	aminocoumarin	2
MAG2439	d__Bacteria;p__Bacillota_A;c__Clostridia;o__Oscillospirales;f__Oscillospiraceae;g__CAG-103;s__CAG-103 sp004556965	p__Bacillota_A	aminocoumarin antibiotic	aminocoumarin	1
MAG2439	d__Bacteria;p__Bacillota_A;c__Clostridia;o__Oscillospirales;f__Oscillospiraceae;g__CAG-103;s__CAG-103 sp004556965	p__Bacillota_A	aminocoumarin antibiotic	aminocoumarin	1
MAG2439	d__Bacteria;p__Bacillota_A;c__Clostridia;o__Oscillospirales;f__Oscillospiraceae;g__CAG-103;s__CAG-103 sp004556965	p__Bacillota_A	aminocoumarin antibiotic	aminocoumarin	2
MAG2625	d__Bacteria;p__Bacteroidota;c__Bacteroidia;o__Bacteroidales;f__Muribaculaceae;g__Sodaliphilus;s__Sodaliphilus sp004559845	p__Bacteroidota	aminocoumarin antibiotic	aminocoumarin	1
MAG2626	d__Bacteria;p__Bacillota;c__Bacilli;o__Lactobacillales;f__Carnobacteriaceae;g__Alkalibacterium;s__Unclassified	p__Bacillota	aminocoumarin antibiotic	aminocoumarin	1
MAG2626	d__Bacteria;p__Bacillota;c__Bacilli;o__Lactobacillales;f__Carnobacteriaceae;g__Alkalibacterium;s__Unclassified	p__Bacillota	aminocoumarin antibiotic	aminocoumarin	1
MAG2626	d__Bacteria;p__Bacillota;c__Bacilli;o__Lactobacillales;f__Carnobacteriaceae;g__Alkalibacterium;s__Unclassified	p__Bacillota	aminocoumarin antibiotic	aminocoumarin	2
MAG2628	d__Bacteria;p__Bacillota_A;c__Clostridia;o__Peptostreptococcales;f__Anaerovoracaceae;g__Lentihominibacter;s__Lentihominibacter sp022775805	p__Bacillota_A	aminocoumarin antibiotic	aminocoumarin	1
MAG2628	d__Bacteria;p__Bacillota_A;c__Clostridia;o__Peptostreptococcales;f__Anaerovoracaceae;g__Lentihominibacter;s__Lentihominibacter sp022775805	p__Bacillota_A	aminocoumarin antibiotic	aminocoumarin	1
MAG3125	d__Bacteria;p__Bacillota_A;c__Clostridia;o__Lachnospirales;f__Lachnospiraceae;g__UBA11774;s__UBA11774 sp900556645	p__Bacillota_A	aminocoumarin antibiotic	aminocoumarin	1
MAG3279	d__Bacteria;p__Bacillota_A;c__Clostridia;o__Peptostreptococcales;f__Anaerovoracaceae;g__Lentihominibacter;s__Unclassified	p__Bacillota_A	aminocoumarin antibiotic	aminocoumarin	1
MAG3472	d__Bacteria;p__Bacteroidota;c__Bacteroidia;o__Bacteroidales;f__Muribaculaceae;g__Sodaliphilus;s__Sodaliphilus sp004557565	p__Bacteroidota	aminocoumarin antibiotic	aminocoumarin	1
MAG3598	d__Bacteria;p__Bacillota;c__Bacilli;o__Erysipelotrichales;f__Erysipelotrichaceae;g__UBA636;s__UBA636 sp002299675	p__Bacillota	aminocoumarin antibiotic	aminocoumarin	1
MAG3598	d__Bacteria;p__Bacillota;c__Bacilli;o__Erysipelotrichales;f__Erysipelotrichaceae;g__UBA636;s__UBA636 sp002299675	p__Bacillota	aminocoumarin antibiotic	aminocoumarin	1
MAG3598	d__Bacteria;p__Bacillota;c__Bacilli;o__Erysipelotrichales;f__Erysipelotrichaceae;g__UBA636;s__UBA636 sp002299675	p__Bacillota	aminocoumarin antibiotic	aminocoumarin	1
MAG3617	d__Bacteria;p__Bacillota_A;c__Clostridia;o__Oscillospirales;f__Acutalibacteraceae;g__DTU089;s__Unclassified	p__Bacillota_A	aminocoumarin antibiotic	aminocoumarin	1
MAG3682	d__Bacteria;p__Bacillota_A;c__Clostridia;o__Oscillospirales;f__Ruminococcaceae;g__Ruminococcus_C;s__Ruminococcus_C sp000433635	p__Bacillota_A	aminocoumarin antibiotic	aminocoumarin	1
MAG3692	d__Bacteria;p__Bacteroidota;c__Bacteroidia;o__Bacteroidales;f__UBA932;g__Cryptobacteroides;s__Cryptobacteroides sp000431015	p__Bacteroidota	aminocoumarin antibiotic	aminocoumarin	1
MAG3692	d__Bacteria;p__Bacteroidota;c__Bacteroidia;o__Bacteroidales;f__UBA932;g__Cryptobacteroides;s__Cryptobacteroides sp000431015	p__Bacteroidota	aminocoumarin antibiotic	aminocoumarin	3
MAG3869	d__Bacteria;p__Actinomycetota;c__Coriobacteriia;o__Coriobacteriales;f__Eggerthellaceae;g__W1P20-047;s__W1P20-047 sp004555335	p__Actinomycetota	aminocoumarin antibiotic	aminocoumarin	1
MAG3869	d__Bacteria;p__Actinomycetota;c__Coriobacteriia;o__Coriobacteriales;f__Eggerthellaceae;g__W1P20-047;s__W1P20-047 sp004555335	p__Actinomycetota	aminocoumarin antibiotic	aminocoumarin	3
MAG3901	d__Bacteria;p__Verrucomicrobiota;c__Kiritimatiellia;o__RFP12;f__UBA1067;g__UBA1067;s__UBA1067 sp016303225	p__Verrucomicrobiota	aminocoumarin antibiotic	aminocoumarin	1
MAG4059	d__Bacteria;p__Patescibacteria;c__Saccharimonadia;o__Saccharimonadales;f__Nanosyncoccaceae;g__UBA2834;s__UBA2834 sp004561445	p__Patescibacteria	aminocoumarin antibiotic	aminocoumarin	1
MAG4114	d__Bacteria;p__Pseudomonadota;c__Gammaproteobacteria;o__Pseudomonadales;f__Moraxellaceae;g__Psychrobacter;s__Psychrobacter pasteurii	p__Pseudomonadota	aminocoumarin antibiotic	aminocoumarin	1
MAG4126	d__Bacteria;p__Bacteroidota;c__Bacteroidia;o__Bacteroidales;f__Muribaculaceae;g__CAG-873;s__Unclassified	p__Bacteroidota	aminocoumarin antibiotic	aminocoumarin	1
MAG4126	d__Bacteria;p__Bacteroidota;c__Bacteroidia;o__Bacteroidales;f__Muribaculaceae;g__CAG-873;s__Unclassified	p__Bacteroidota	aminocoumarin antibiotic	aminocoumarin	1
MAG484	d__Bacteria;p__Bacillota_A;c__Clostridia;o__Oscillospirales;f__Oscillospiraceae;g__Evtepia;s__Evtepia sp004551945	p__Bacillota_A	aminocoumarin antibiotic	aminocoumarin	1
MAG484	d__Bacteria;p__Bacillota_A;c__Clostridia;o__Oscillospirales;f__Oscillospiraceae;g__Evtepia;s__Evtepia sp004551945	p__Bacillota_A	aminocoumarin antibiotic	aminocoumarin	1
MAG722	d__Bacteria;p__Pseudomonadota;c__Gammaproteobacteria;o__Enterobacterales;f__Enterobacteriaceae;g__Escherichia;s__Escherichia coli	p__Pseudomonadota	aminocoumarin antibiotic	aminocoumarin	1
MAG722	d__Bacteria;p__Pseudomonadota;c__Gammaproteobacteria;o__Enterobacterales;f__Enterobacteriaceae;g__Escherichia;s__Escherichia coli	p__Pseudomonadota	aminocoumarin antibiotic	aminocoumarin	1
MAG722	d__Bacteria;p__Pseudomonadota;c__Gammaproteobacteria;o__Enterobacterales;f__Enterobacteriaceae;g__Escherichia;s__Escherichia coli	p__Pseudomonadota	aminocoumarin antibiotic	aminocoumarin	2
MAG722	d__Bacteria;p__Pseudomonadota;c__Gammaproteobacteria;o__Enterobacterales;f__Enterobacteriaceae;g__Escherichia;s__Escherichia coli	p__Pseudomonadota	aminocoumarin antibiotic	aminocoumarin	3
MAG1183	d__Bacteria;p__Bacillota_A;c__Clostridia;o__Oscillospirales;f__Oscillospiraceae;g__Evtepia;s__Evtepia sp004551945	p__Bacillota_A	aminocoumarin antibiotic	aminocoumarin	2
MAG1228	d__Bacteria;p__Bacillota_A;c__Clostridia;o__Oscillospirales;f__Acutalibacteraceae;g__CAG-177;s__CAG-177 sp900771185	p__Bacillota_A	aminocoumarin antibiotic	aminocoumarin	2
MAG1355	d__Bacteria;p__Bacillota;c__Bacilli;o__RF39;f__UBA660;g__SIG200;s__Unclassified	p__Bacillota	aminocoumarin antibiotic	aminocoumarin	1
MAG1363	d__Bacteria;p__Bacillota;c__Bacilli;o__Lactobacillales;f__Streptococcaceae;g__Lactococcus_A;s__Unclassified	p__Bacillota	aminocoumarin antibiotic	aminocoumarin	1
MAG1363	d__Bacteria;p__Bacillota;c__Bacilli;o__Lactobacillales;f__Streptococcaceae;g__Lactococcus_A;s__Unclassified	p__Bacillota	aminocoumarin antibiotic	aminocoumarin	1
MAG1363	d__Bacteria;p__Bacillota;c__Bacilli;o__Lactobacillales;f__Streptococcaceae;g__Lactococcus_A;s__Unclassified	p__Bacillota	aminocoumarin antibiotic	aminocoumarin	2
MAG1365	d__Bacteria;p__Bacillota_A;c__Clostridia;o__Lachnospirales;f__Lachnospiraceae;g__Blautia;s__Blautia sp022777285	p__Bacillota_A	aminocoumarin antibiotic	aminocoumarin	2
MAG1698	d__Bacteria;p__Bacteroidota;c__Bacteroidia;o__Bacteroidales;f__Tannerellaceae;g__Parabacteroides;s__Parabacteroides sp022775005	p__Bacteroidota	aminocoumarin antibiotic	aminocoumarin	1
MAG1698	d__Bacteria;p__Bacteroidota;c__Bacteroidia;o__Bacteroidales;f__Tannerellaceae;g__Parabacteroides;s__Parabacteroides sp022775005	p__Bacteroidota	aminocoumarin antibiotic	aminocoumarin	1
MAG2206	d__Bacteria;p__Bacteroidota;c__Bacteroidia;o__Bacteroidales;f__Muribaculaceae;g__Sodaliphilus;s__Sodaliphilus sp004557565	p__Bacteroidota	aminocoumarin antibiotic	aminocoumarin	1
MAG2206	d__Bacteria;p__Bacteroidota;c__Bacteroidia;o__Bacteroidales;f__Muribaculaceae;g__Sodaliphilus;s__Sodaliphilus sp004557565	p__Bacteroidota	aminocoumarin antibiotic	aminocoumarin	1
MAG233	d__Bacteria;p__Bacteroidota;c__Bacteroidia;o__Bacteroidales;f__Muribaculaceae;g__Sodaliphilus;s__Sodaliphilus sp004557565	p__Bacteroidota	aminocoumarin antibiotic	aminocoumarin	1
MAG2437	d__Bacteria;p__Bacteroidota;c__Bacteroidia;o__Bacteroidales;f__F082;g__Limimorpha;s__Limimorpha sp900769945	p__Bacteroidota	aminocoumarin antibiotic	aminocoumarin	1
MAG2437	d__Bacteria;p__Bacteroidota;c__Bacteroidia;o__Bacteroidales;f__F082;g__Limimorpha;s__Limimorpha sp900769945	p__Bacteroidota	aminocoumarin antibiotic	aminocoumarin	2
MAG247	d__Bacteria;p__Actinomycetota;c__Coriobacteriia;o__Coriobacteriales;f__UMGS124;g__UMGS124;s__UMGS124 sp019420325	p__Actinomycetota	aminocoumarin antibiotic	aminocoumarin	4
MAG2504	d__Bacteria;p__Bacillota_A;c__Clostridia;o__Christensenellales;f__CAG-138;g__SFDB01;s__SFDB01 sp004558825	p__Bacillota_A	aminocoumarin antibiotic	aminocoumarin	1
MAG2504	d__Bacteria;p__Bacillota_A;c__Clostridia;o__Christensenellales;f__CAG-138;g__SFDB01;s__SFDB01 sp004558825	p__Bacillota_A	aminocoumarin antibiotic	aminocoumarin	2
MAG2612	d__Bacteria;p__Bacteroidota;c__Bacteroidia;o__Bacteroidales;f__Muribaculaceae;g__CALZFJ01;s__Unclassified	p__Bacteroidota	aminocoumarin antibiotic	aminocoumarin	1
MAG2613	d__Bacteria;p__Bacillota_A;c__Clostridia;o__Oscillospirales;f__Ruminococcaceae;g__CAG-115;s__CAG-115 sp004555635	p__Bacillota_A	aminocoumarin antibiotic	aminocoumarin	4
MAG2988	d__Bacteria;p__Actinomycetota;c__Actinomycetia;o__Mycobacteriales;f__Mycobacteriaceae;g__Corynebacterium;s__Corynebacterium xerosis	p__Actinomycetota	aminocoumarin antibiotic	aminocoumarin	4
MAG3155	d__Bacteria;p__Bacteroidota;c__Bacteroidia;o__Bacteroidales;f__UBA932;g__Cryptobacteroides;s__Cryptobacteroides sp000431015	p__Bacteroidota	aminocoumarin antibiotic	aminocoumarin	1
MAG3155	d__Bacteria;p__Bacteroidota;c__Bacteroidia;o__Bacteroidales;f__UBA932;g__Cryptobacteroides;s__Cryptobacteroides sp000431015	p__Bacteroidota	aminocoumarin antibiotic	aminocoumarin	1
MAG3466	d__Bacteria;p__Bacteroidota;c__Bacteroidia;o__Bacteroidales;f__UBA932;g__Cryptobacteroides;s__Cryptobacteroides sp900769905	p__Bacteroidota	aminocoumarin antibiotic	aminocoumarin	2
MAG3466	d__Bacteria;p__Bacteroidota;c__Bacteroidia;o__Bacteroidales;f__UBA932;g__Cryptobacteroides;s__Cryptobacteroides sp900769905	p__Bacteroidota	aminocoumarin antibiotic	aminocoumarin	1
MAG3581	d__Bacteria;p__Bacteroidota;c__Bacteroidia;o__Bacteroidales;f__UBA932;g__Cryptobacteroides;s__Cryptobacteroides sp004556005	p__Bacteroidota	aminocoumarin antibiotic	aminocoumarin	1
MAG3581	d__Bacteria;p__Bacteroidota;c__Bacteroidia;o__Bacteroidales;f__UBA932;g__Cryptobacteroides;s__Cryptobacteroides sp004556005	p__Bacteroidota	aminocoumarin antibiotic	aminocoumarin	1
MAG3581	d__Bacteria;p__Bacteroidota;c__Bacteroidia;o__Bacteroidales;f__UBA932;g__Cryptobacteroides;s__Cryptobacteroides sp004556005	p__Bacteroidota	aminocoumarin antibiotic	aminocoumarin	1
MAG3867	d__Bacteria;p__Bacteroidota;c__Bacteroidia;o__Bacteroidales;f__Bacteroidaceae;g__Prevotella;s__Prevotella sp900548195	p__Bacteroidota	aminocoumarin antibiotic	aminocoumarin	1
MAG3867	d__Bacteria;p__Bacteroidota;c__Bacteroidia;o__Bacteroidales;f__Bacteroidaceae;g__Prevotella;s__Prevotella sp900548195	p__Bacteroidota	aminocoumarin antibiotic	aminocoumarin	1
MAG3984	d__Bacteria;p__Bacillota_A;c__Clostridia;o__Christensenellales;f__CAG-138;g__SFEL01;s__SFEL01 sp004557245	p__Bacillota_A	aminocoumarin antibiotic	aminocoumarin	1
MAG4051	d__Bacteria;p__Actinomycetota;c__Actinomycetia;o__Mycobacteriales;f__Mycobacteriaceae;g__Corynebacterium;s__Corynebacterium sputi	p__Actinomycetota	aminocoumarin antibiotic	aminocoumarin	3
MAG4132	d__Bacteria;p__Bacillota_A;c__Clostridia;o__Oscillospirales;f__Oscillospiraceae;g__F23-B02;s__F23-B02 sp000431075	p__Bacillota_A	aminocoumarin antibiotic	aminocoumarin	1
MAG656	d__Bacteria;p__Bacillota_A;c__Clostridia;o__Christensenellales;f__CAG-138;g__PeH17;s__PeH17 sp900542285	p__Bacillota_A	aminocoumarin antibiotic	aminocoumarin	2
MAG723	d__Bacteria;p__Actinomycetota;c__Coriobacteriia;o__Coriobacteriales;f__Eggerthellaceae;g__W1P20-047;s__W1P20-047 sp004555335	p__Actinomycetota	aminocoumarin antibiotic	aminocoumarin	2
MAG839	d__Bacteria;p__Bacillota_A;c__Clostridia;o__Oscillospirales;f__Oscillospiraceae;g__ER4;s__ER4 sp016295615	p__Bacillota_A	aminocoumarin antibiotic	aminocoumarin	1
MAG905	d__Bacteria;p__Bacteroidota;c__Bacteroidia;o__Bacteroidales;f__Bacteroidaceae;g__Prevotella;s__Prevotella sp900552675	p__Bacteroidota	aminocoumarin antibiotic	aminocoumarin	1
MAG905	d__Bacteria;p__Bacteroidota;c__Bacteroidia;o__Bacteroidales;f__Bacteroidaceae;g__Prevotella;s__Prevotella sp900552675	p__Bacteroidota	aminocoumarin antibiotic	aminocoumarin	1
MAG907	d__Bacteria;p__Bacillota_A;c__Clostridia;o__Oscillospirales;f__Oscillospiraceae;g__F23-B02;s__F23-B02 sp000431075	p__Bacillota_A	aminocoumarin antibiotic	aminocoumarin	1
MAG907	d__Bacteria;p__Bacillota_A;c__Clostridia;o__Oscillospirales;f__Oscillospiraceae;g__F23-B02;s__F23-B02 sp000431075	p__Bacillota_A	aminocoumarin antibiotic	aminocoumarin	1
MAG934	d__Bacteria;p__Bacillota_B;c__Peptococcia;o__Peptococcales;f__Peptococcaceae;g__UMGS1590;s__UMGS1590 sp900759105	p__Bacillota_B	aminocoumarin antibiotic	aminocoumarin	1
MAG1003	d__Bacteria;p__Bacillota_A;c__Clostridia;o__Christensenellales;f__CAG-314;g__SFEB01;s__SFEB01 sp004558105	p__Bacillota_A	aminocoumarin antibiotic	aminocoumarin	1
MAG1003	d__Bacteria;p__Bacillota_A;c__Clostridia;o__Christensenellales;f__CAG-314;g__SFEB01;s__SFEB01 sp004558105	p__Bacillota_A	aminocoumarin antibiotic	aminocoumarin	1
MAG1325	d__Bacteria;p__Actinomycetota;c__Coriobacteriia;o__Coriobacteriales;f__Coriobacteriaceae;g__Collinsella;s__Collinsella sp002391315	p__Actinomycetota	aminocoumarin antibiotic	aminocoumarin	1
MAG1325	d__Bacteria;p__Actinomycetota;c__Coriobacteriia;o__Coriobacteriales;f__Coriobacteriaceae;g__Collinsella;s__Collinsella sp002391315	p__Actinomycetota	aminocoumarin antibiotic	aminocoumarin	1
MAG1421	d__Bacteria;p__Bacillota_A;c__Clostridia;o__Oscillospirales;f__Ruminococcaceae;g__HUN007;s__HUN007 sp016296165	p__Bacillota_A	aminocoumarin antibiotic	aminocoumarin	2
MAG1518	d__Bacteria;p__Bacillota_A;c__Clostridia;o__Christensenellales;f__CAG-138;g__PeH17;s__PeH17 sp004556165	p__Bacillota_A	aminocoumarin antibiotic	aminocoumarin	1
MAG1518	d__Bacteria;p__Bacillota_A;c__Clostridia;o__Christensenellales;f__CAG-138;g__PeH17;s__PeH17 sp004556165	p__Bacillota_A	aminocoumarin antibiotic	aminocoumarin	4
MAG1565	d__Bacteria;p__Bacteroidota;c__Bacteroidia;o__Bacteroidales;f__Muribaculaceae;g__Sodaliphilus;s__Sodaliphilus sp004557565	p__Bacteroidota	aminocoumarin antibiotic	aminocoumarin	1
MAG1568	d__Bacteria;p__Bacteroidota;c__Bacteroidia;o__Bacteroidales;f__Muribaculaceae;g__Sodaliphilus;s__Sodaliphilus sp004557565	p__Bacteroidota	aminocoumarin antibiotic	aminocoumarin	1
MAG1879	d__Bacteria;p__Bacillota_C;c__Negativicutes;o__Veillonellales;f__Megasphaeraceae;g__Megasphaera;s__Megasphaera elsdenii	p__Bacillota_C	aminocoumarin antibiotic	aminocoumarin	1
MAG1879	d__Bacteria;p__Bacillota_C;c__Negativicutes;o__Veillonellales;f__Megasphaeraceae;g__Megasphaera;s__Megasphaera elsdenii	p__Bacillota_C	aminocoumarin antibiotic	aminocoumarin	2
MAG1980	d__Bacteria;p__Bacillota_A;c__Clostridia;o__Christensenellales;f__CAG-138;g__PeH17;s__PeH17 sp900542285	p__Bacillota_A	aminocoumarin antibiotic	aminocoumarin	1
MAG1980	d__Bacteria;p__Bacillota_A;c__Clostridia;o__Christensenellales;f__CAG-138;g__PeH17;s__PeH17 sp900542285	p__Bacillota_A	aminocoumarin antibiotic	aminocoumarin	4
MAG2433	d__Bacteria;p__Bacillota_A;c__Clostridia;o__Peptostreptococcales;f__Anaerovoracaceae;g__UMGS973;s__UMGS973 sp016293805	p__Bacillota_A	aminocoumarin antibiotic	aminocoumarin	1
MAG244	d__Bacteria;p__Bacillota_A;c__Clostridia;o__Oscillospirales;f__Acutalibacteraceae;g__CAG-177;s__CAG-177 sp900770255	p__Bacillota_A	aminocoumarin antibiotic	aminocoumarin	2
MAG26	d__Bacteria;p__Bacillota_A;c__Clostridia;o__Christensenellales;f__CAG-74;g__RUG11247;s__Unclassified	p__Bacillota_A	aminocoumarin antibiotic	aminocoumarin	3
MAG2620	d__Bacteria;p__Bacillota;c__Bacilli;o__Erysipelotrichales;f__Erysipelotrichaceae;g__Bulleidia;s__Bulleidia sp016293365	p__Bacillota	aminocoumarin antibiotic	aminocoumarin	1
MAG2620	d__Bacteria;p__Bacillota;c__Bacilli;o__Erysipelotrichales;f__Erysipelotrichaceae;g__Bulleidia;s__Bulleidia sp016293365	p__Bacillota	aminocoumarin antibiotic	aminocoumarin	1
MAG2620	d__Bacteria;p__Bacillota;c__Bacilli;o__Erysipelotrichales;f__Erysipelotrichaceae;g__Bulleidia;s__Bulleidia sp016293365	p__Bacillota	aminocoumarin antibiotic	aminocoumarin	1
MAG2886	d__Bacteria;p__Bacillota_A;c__Clostridia;o__Oscillospirales;f__Ruminococcaceae;g__Gemmiger;s__Gemmiger formicilis	p__Bacillota_A	aminocoumarin antibiotic	aminocoumarin	2
MAG2986	d__Bacteria;p__Bacillota;c__Bacilli;o__Erysipelotrichales;f__Erysipelotrichaceae;g__Absicoccus;s__Absicoccus porci	p__Bacillota	aminocoumarin antibiotic	aminocoumarin	2
MAG2986	d__Bacteria;p__Bacillota;c__Bacilli;o__Erysipelotrichales;f__Erysipelotrichaceae;g__Absicoccus;s__Absicoccus porci	p__Bacillota	aminocoumarin antibiotic	aminocoumarin	1
MAG2986	d__Bacteria;p__Bacillota;c__Bacilli;o__Erysipelotrichales;f__Erysipelotrichaceae;g__Absicoccus;s__Absicoccus porci	p__Bacillota	aminocoumarin antibiotic	aminocoumarin	1
MAG2987	d__Bacteria;p__Bacillota;c__Bacilli;o__Lactobacillales;f__Lactobacillaceae;g__Lactobacillus;s__Lactobacillus johnsonii	p__Bacillota	aminocoumarin antibiotic	aminocoumarin	3
MAG2987	d__Bacteria;p__Bacillota;c__Bacilli;o__Lactobacillales;f__Lactobacillaceae;g__Lactobacillus;s__Lactobacillus johnsonii	p__Bacillota	aminocoumarin antibiotic	aminocoumarin	4
MAG3057	d__Bacteria;p__Bacillota_A;c__Clostridia;o__Oscillospirales;f__Oscillospiraceae;g__Faecousia;s__Unclassified	p__Bacillota_A	aminocoumarin antibiotic	aminocoumarin	1
MAG3101	d__Bacteria;p__Bacillota_A;c__Clostridia;o__Oscillospirales;f__Acutalibacteraceae;g__CAG-177;s__CAG-177 sp900770255	p__Bacillota_A	aminocoumarin antibiotic	aminocoumarin	1
MAG3101	d__Bacteria;p__Bacillota_A;c__Clostridia;o__Oscillospirales;f__Acutalibacteraceae;g__CAG-177;s__CAG-177 sp900770255	p__Bacillota_A	aminocoumarin antibiotic	aminocoumarin	2
MAG3267	d__Bacteria;p__Bacillota_A;c__Clostridia;o__Oscillospirales;f__Ruminococcaceae;g__Unclassified;s__Unclassified	p__Bacillota_A	aminocoumarin antibiotic	aminocoumarin	2
MAG3267	d__Bacteria;p__Bacillota_A;c__Clostridia;o__Oscillospirales;f__Ruminococcaceae;g__Unclassified;s__Unclassified	p__Bacillota_A	aminocoumarin antibiotic	aminocoumarin	1
MAG3473	d__Bacteria;p__Bacteroidota;c__Bacteroidia;o__Bacteroidales;f__Bacteroidaceae;g__Alloprevotella;s__Alloprevotella sp004555425	p__Bacteroidota	aminocoumarin antibiotic	aminocoumarin	1
MAG3599	d__Bacteria;p__Bacteroidota;c__Bacteroidia;o__Bacteroidales;f__P3;g__Onthomorpha;s__Onthomorpha sp004551865	p__Bacteroidota	aminocoumarin antibiotic	aminocoumarin	1
MAG3599	d__Bacteria;p__Bacteroidota;c__Bacteroidia;o__Bacteroidales;f__P3;g__Onthomorpha;s__Onthomorpha sp004551865	p__Bacteroidota	aminocoumarin antibiotic	aminocoumarin	1
MAG3685	d__Bacteria;p__Bacillota_A;c__Clostridia;o__Oscillospirales;f__Oscillospiraceae;g__F23-B02;s__F23-B02 sp000431075	p__Bacillota_A	aminocoumarin antibiotic	aminocoumarin	1
MAG3694	d__Bacteria;p__Bacillota_A;c__Clostridia;o__Christensenellales;f__CAG-138;g__PeH17;s__PeH17 sp004556165	p__Bacillota_A	aminocoumarin antibiotic	aminocoumarin	2
MAG3708	d__Bacteria;p__Bacillota_A;c__Clostridia;o__Oscillospirales;f__Oscillospiraceae;g__Vescimonas;s__Vescimonas sp004555205	p__Bacillota_A	aminocoumarin antibiotic	aminocoumarin	1
MAG3863	d__Bacteria;p__Desulfobacterota;c__Desulfovibrionia;o__Desulfovibrionales;f__Desulfovibrionaceae;g__Desulfovibrio;s__Desulfovibrio sp900556755	p__Desulfobacterota	aminocoumarin antibiotic	aminocoumarin	2
MAG3863	d__Bacteria;p__Desulfobacterota;c__Desulfovibrionia;o__Desulfovibrionales;f__Desulfovibrionaceae;g__Desulfovibrio;s__Desulfovibrio sp900556755	p__Desulfobacterota	aminocoumarin antibiotic	aminocoumarin	1
MAG3863	d__Bacteria;p__Desulfobacterota;c__Desulfovibrionia;o__Desulfovibrionales;f__Desulfovibrionaceae;g__Desulfovibrio;s__Desulfovibrio sp900556755	p__Desulfobacterota	aminocoumarin antibiotic	aminocoumarin	1
MAG3863	d__Bacteria;p__Desulfobacterota;c__Desulfovibrionia;o__Desulfovibrionales;f__Desulfovibrionaceae;g__Desulfovibrio;s__Desulfovibrio sp900556755	p__Desulfobacterota	aminocoumarin antibiotic	aminocoumarin	4
MAG3906	d__Bacteria;p__Bacillota_A;c__Clostridia;o__Oscillospirales;f__Oscillospiraceae;g__Faecousia;s__Unclassified	p__Bacillota_A	aminocoumarin antibiotic	aminocoumarin	1
MAG398	d__Bacteria;p__Actinomycetota;c__Coriobacteriia;o__Coriobacteriales;f__UMGS124;g__UMGS124;s__UMGS124 sp019420325	p__Actinomycetota	aminocoumarin antibiotic	aminocoumarin	5
MAG3985	d__Bacteria;p__Actinomycetota;c__Coriobacteriia;o__Coriobacteriales;f__Coriobacteriaceae;g__Collinsella;s__Collinsella sp002391315	p__Actinomycetota	aminocoumarin antibiotic	aminocoumarin	2
MAG4061	d__Bacteria;p__Bacillota;c__Bacilli;o__Erysipelotrichales;f__Coprobacillaceae;g__Faecalibacillus;s__Unclassified	p__Bacillota	aminocoumarin antibiotic	aminocoumarin	1
MAG4061	d__Bacteria;p__Bacillota;c__Bacilli;o__Erysipelotrichales;f__Coprobacillaceae;g__Faecalibacillus;s__Unclassified	p__Bacillota	aminocoumarin antibiotic	aminocoumarin	1
MAG4068	d__Bacteria;p__Bacillota_A;c__Clostridia;o__Christensenellales;f__CAG-138;g__PeH17;s__PeH17 sp004556165	p__Bacillota_A	aminocoumarin antibiotic	aminocoumarin	1
MAG4068	d__Bacteria;p__Bacillota_A;c__Clostridia;o__Christensenellales;f__CAG-138;g__PeH17;s__PeH17 sp004556165	p__Bacillota_A	aminocoumarin antibiotic	aminocoumarin	3
MAG4116	d__Bacteria;p__Pseudomonadota;c__Gammaproteobacteria;o__Pseudomonadales;f__Moraxellaceae;g__Psychrobacter;s__Psychrobacter pasteurii	p__Pseudomonadota	aminocoumarin antibiotic	aminocoumarin	1
MAG641	d__Bacteria;p__Bacillota;c__Bacilli;o__Erysipelotrichales;f__Erysipelotrichaceae;g__JALEVB01;s__JALEVB01 sp022780745	p__Bacillota	aminocoumarin antibiotic	aminocoumarin	1
MAG641	d__Bacteria;p__Bacillota;c__Bacilli;o__Erysipelotrichales;f__Erysipelotrichaceae;g__JALEVB01;s__JALEVB01 sp022780745	p__Bacillota	aminocoumarin antibiotic	aminocoumarin	1
MAG642	d__Bacteria;p__Bacillota_A;c__Clostridia;o__Lachnospirales;f__Lachnospiraceae;g__Anaerobutyricum;s__Anaerobutyricum sp022769785	p__Bacillota_A	aminocoumarin antibiotic	aminocoumarin	1
MAG645	d__Bacteria;p__Verrucomicrobiota;c__Kiritimatiellia;o__RFP12;f__UBA1067;g__UBA1067;s__UBA1067 sp016303225	p__Verrucomicrobiota	aminocoumarin antibiotic	aminocoumarin	1
MAG648	d__Bacteria;p__Bacillota;c__Bacilli;o__Erysipelotrichales;f__Erysipelotrichaceae;g__UBA636;s__UBA636 sp002299675	p__Bacillota	aminocoumarin antibiotic	aminocoumarin	1
MAG648	d__Bacteria;p__Bacillota;c__Bacilli;o__Erysipelotrichales;f__Erysipelotrichaceae;g__UBA636;s__UBA636 sp002299675	p__Bacillota	aminocoumarin antibiotic	aminocoumarin	1
MAG648	d__Bacteria;p__Bacillota;c__Bacilli;o__Erysipelotrichales;f__Erysipelotrichaceae;g__UBA636;s__UBA636 sp002299675	p__Bacillota	aminocoumarin antibiotic	aminocoumarin	1
MAG649	d__Bacteria;p__Bacillota_A;c__Clostridia;o__Oscillospirales;f__Oscillospiraceae;g__F23-B02;s__F23-B02 sp016292445	p__Bacillota_A	aminocoumarin antibiotic	aminocoumarin	1
MAG649	d__Bacteria;p__Bacillota_A;c__Clostridia;o__Oscillospirales;f__Oscillospiraceae;g__F23-B02;s__F23-B02 sp016292445	p__Bacillota_A	aminocoumarin antibiotic	aminocoumarin	1
MAG132	d__Bacteria;p__Bacillota_A;c__Clostridia;o__TANB77;f__CAG-508;g__CAG-273;s__Unclassified	p__Bacillota_A	aminocoumarin antibiotic	aminocoumarin	1
MAG1343	d__Bacteria;p__Bacillota_A;c__Clostridia;o__Oscillospirales;f__Butyricicoccaceae;g__Agathobaculum;s__Agathobaculum butyriciproducens	p__Bacillota_A	aminocoumarin antibiotic	aminocoumarin	1
MAG1343	d__Bacteria;p__Bacillota_A;c__Clostridia;o__Oscillospirales;f__Butyricicoccaceae;g__Agathobaculum;s__Agathobaculum butyriciproducens	p__Bacillota_A	aminocoumarin antibiotic	aminocoumarin	1
MAG1367	d__Bacteria;p__Bacillota_A;c__Clostridia;o__Christensenellales;f__CAG-138;g__PeH17;s__PeH17 sp004556165	p__Bacillota_A	aminocoumarin antibiotic	aminocoumarin	3
MAG1510	d__Bacteria;p__Bacillota_A;c__Clostridia;o__Oscillospirales;f__Oscillospiraceae;g__F23-B02;s__F23-B02 sp016292445	p__Bacillota_A	aminocoumarin antibiotic	aminocoumarin	1
MAG1891	d__Bacteria;p__Bacillota_A;c__Clostridia;o__Christensenellales;f__CAG-138;g__Phil1;s__Phil1 sp004558525	p__Bacillota_A	aminocoumarin antibiotic	aminocoumarin	1
MAG1953	d__Bacteria;p__Desulfobacterota;c__Desulfovibrionia;o__Desulfovibrionales;f__Desulfovibrionaceae;g__Desulfovibrio;s__Desulfovibrio sp900556755	p__Desulfobacterota	aminocoumarin antibiotic	aminocoumarin	1
MAG1953	d__Bacteria;p__Desulfobacterota;c__Desulfovibrionia;o__Desulfovibrionales;f__Desulfovibrionaceae;g__Desulfovibrio;s__Desulfovibrio sp900556755	p__Desulfobacterota	aminocoumarin antibiotic	aminocoumarin	1
MAG1953	d__Bacteria;p__Desulfobacterota;c__Desulfovibrionia;o__Desulfovibrionales;f__Desulfovibrionaceae;g__Desulfovibrio;s__Desulfovibrio sp900556755	p__Desulfobacterota	aminocoumarin antibiotic	aminocoumarin	1
MAG1953	d__Bacteria;p__Desulfobacterota;c__Desulfovibrionia;o__Desulfovibrionales;f__Desulfovibrionaceae;g__Desulfovibrio;s__Desulfovibrio sp900556755	p__Desulfobacterota	aminocoumarin antibiotic	aminocoumarin	1
MAG2129	d__Bacteria;p__Bacillota_A;c__Clostridia;o__Lachnospirales;f__Lachnospiraceae;g__Oliverpabstia;s__Oliverpabstia sp004556655	p__Bacillota_A	aminocoumarin antibiotic	aminocoumarin	1
MAG243	d__Bacteria;p__Bacillota_A;c__Clostridia;o__Lachnospirales;f__Lachnospiraceae;g__Agathobacter;s__Unclassified	p__Bacillota_A	aminocoumarin antibiotic	aminocoumarin	5
MAG2825	d__Bacteria;p__Bacillota_A;c__Clostridia;o__Oscillospirales;f__Oscillospiraceae;g__Faecousia;s__Faecousia sp016296045	p__Bacillota_A	aminocoumarin antibiotic	aminocoumarin	1
MAG3266	d__Bacteria;p__Bacillota_A;c__Clostridia;o__Oscillospirales;f__Ruminococcaceae;g__Gemmiger;s__Gemmiger sp004561545	p__Bacillota_A	aminocoumarin antibiotic	aminocoumarin	1
MAG3266	d__Bacteria;p__Bacillota_A;c__Clostridia;o__Oscillospirales;f__Ruminococcaceae;g__Gemmiger;s__Gemmiger sp004561545	p__Bacillota_A	aminocoumarin antibiotic	aminocoumarin	1
MAG3266	d__Bacteria;p__Bacillota_A;c__Clostridia;o__Oscillospirales;f__Ruminococcaceae;g__Gemmiger;s__Gemmiger sp004561545	p__Bacillota_A	aminocoumarin antibiotic	aminocoumarin	3
MAG3268	d__Bacteria;p__Bacillota_A;c__Clostridia;o__Oscillospirales;f__Oscillospiraceae;g__Limivicinus;s__Unclassified	p__Bacillota_A	aminocoumarin antibiotic	aminocoumarin	2
MAG347	d__Bacteria;p__Spirochaetota;c__Spirochaetia;o__Treponematales;f__Treponemataceae;g__Treponema_D;s__Treponema_D sp018385415	p__Spirochaetota	aminocoumarin antibiotic	aminocoumarin	1
MAG3669	d__Bacteria;p__Bacillota;c__Bacilli;o__RF39;f__UBA660;g__CAG-533;s__CAG-533 sp004563275	p__Bacillota	aminocoumarin antibiotic	aminocoumarin	1
MAG3669	d__Bacteria;p__Bacillota;c__Bacilli;o__RF39;f__UBA660;g__CAG-533;s__CAG-533 sp004563275	p__Bacillota	aminocoumarin antibiotic	aminocoumarin	1
MAG3669	d__Bacteria;p__Bacillota;c__Bacilli;o__RF39;f__UBA660;g__CAG-533;s__CAG-533 sp004563275	p__Bacillota	aminocoumarin antibiotic	aminocoumarin	1
MAG3675	d__Bacteria;p__Bacillota_A;c__Clostridia;o__Oscillospirales;f__Oscillospiraceae;g__Vescimonas;s__Vescimonas sp900313295	p__Bacillota_A	aminocoumarin antibiotic	aminocoumarin	1
MAG3677	d__Bacteria;p__Cyanobacteriota;c__Vampirovibrionia;o__Gastranaerophilales;f__Gastranaerophilaceae;g__UBA1221;s__Unclassified	p__Cyanobacteriota	aminocoumarin antibiotic	aminocoumarin	1
MAG3868	d__Bacteria;p__Bacillota_A;c__Clostridia;o__Lachnospirales;f__Lachnospiraceae;g__Merdiplasma;s__Merdiplasma sp900770325	p__Bacillota_A	aminocoumarin antibiotic	aminocoumarin	1
MAG3868	d__Bacteria;p__Bacillota_A;c__Clostridia;o__Lachnospirales;f__Lachnospiraceae;g__Merdiplasma;s__Merdiplasma sp900770325	p__Bacillota_A	aminocoumarin antibiotic	aminocoumarin	2
MAG3874	d__Bacteria;p__Actinomycetota;c__Actinomycetia;o__Actinomycetales;f__Microbacteriaceae;g__Leucobacter;s__Unclassified	p__Actinomycetota	aminocoumarin antibiotic	aminocoumarin	1
MAG3874	d__Bacteria;p__Actinomycetota;c__Actinomycetia;o__Actinomycetales;f__Microbacteriaceae;g__Leucobacter;s__Unclassified	p__Actinomycetota	aminocoumarin antibiotic	aminocoumarin	2
MAG3905	d__Bacteria;p__Actinomycetota;c__Coriobacteriia;o__Coriobacteriales;f__Eggerthellaceae;g__Aveggerthella;s__Aveggerthella stercoripullorum	p__Actinomycetota	aminocoumarin antibiotic	aminocoumarin	5
MAG392	d__Bacteria;p__Actinomycetota;c__Actinomycetia;o__Mycobacteriales;f__Mycobacteriaceae;g__Corynebacterium;s__Corynebacterium casei	p__Actinomycetota	aminocoumarin antibiotic	aminocoumarin	2
MAG394	d__Bacteria;p__Bacillota_A;c__Clostridia;o__Oscillospirales;f__Ruminococcaceae;g__Ruminococcus;s__Ruminococcus sp016303195	p__Bacillota_A	aminocoumarin antibiotic	aminocoumarin	1
MAG394	d__Bacteria;p__Bacillota_A;c__Clostridia;o__Oscillospirales;f__Ruminococcaceae;g__Ruminococcus;s__Ruminococcus sp016303195	p__Bacillota_A	aminocoumarin antibiotic	aminocoumarin	2
MAG4117	d__Bacteria;p__Bacteroidota;c__Bacteroidia;o__Bacteroidales;f__Muribaculaceae;g__CAG-873;s__CAG-873 sp945829225	p__Bacteroidota	aminocoumarin antibiotic	aminocoumarin	1
MAG4117	d__Bacteria;p__Bacteroidota;c__Bacteroidia;o__Bacteroidales;f__Muribaculaceae;g__CAG-873;s__CAG-873 sp945829225	p__Bacteroidota	aminocoumarin antibiotic	aminocoumarin	1
MAG4121	d__Bacteria;p__Bacillota_A;c__Clostridia;o__Christensenellales;f__CAG-74;g__RUG11247;s__RUG11247 sp902767315	p__Bacillota_A	aminocoumarin antibiotic	aminocoumarin	7
MAG646	d__Bacteria;p__Bacillota;c__Bacilli;o__RF39;f__UBA660;g__CAG-302;s__Unclassified	p__Bacillota	aminocoumarin antibiotic	aminocoumarin	1
MAG646	d__Bacteria;p__Bacillota;c__Bacilli;o__RF39;f__UBA660;g__CAG-302;s__Unclassified	p__Bacillota	aminocoumarin antibiotic	aminocoumarin	1
MAG646	d__Bacteria;p__Bacillota;c__Bacilli;o__RF39;f__UBA660;g__CAG-302;s__Unclassified	p__Bacillota	aminocoumarin antibiotic	aminocoumarin	1
MAG720	d__Bacteria;p__Bacillota;c__Bacilli;o__Erysipelotrichales;f__Erysipelotrichaceae;g__Bulleidia;s__Bulleidia sp016293365	p__Bacillota	aminocoumarin antibiotic	aminocoumarin	2
MAG902	d__Bacteria;p__Bacillota;c__Bacilli;o__Lactobacillales;f__Lactobacillaceae;g__Lactobacillus;s__Lactobacillus amylovorus	p__Bacillota	aminocoumarin antibiotic	aminocoumarin	1
MAG902	d__Bacteria;p__Bacillota;c__Bacilli;o__Lactobacillales;f__Lactobacillaceae;g__Lactobacillus;s__Lactobacillus amylovorus	p__Bacillota	aminocoumarin antibiotic	aminocoumarin	3
MAG1182	d__Bacteria;p__Bacillota;c__Bacilli;o__RF39;f__UBA660;g__UBA6448;s__Unclassified	p__Bacillota	aminocoumarin antibiotic	aminocoumarin	1
MAG1182	d__Bacteria;p__Bacillota;c__Bacilli;o__RF39;f__UBA660;g__UBA6448;s__Unclassified	p__Bacillota	aminocoumarin antibiotic	aminocoumarin	1
MAG1341	d__Bacteria;p__Actinomycetota;c__Actinomycetia;o__Propionibacteriales;f__Propionibacteriaceae;g__Arachnia;s__Arachnia sp012837465	p__Actinomycetota	aminocoumarin antibiotic	aminocoumarin	2
MAG1341	d__Bacteria;p__Actinomycetota;c__Actinomycetia;o__Propionibacteriales;f__Propionibacteriaceae;g__Arachnia;s__Arachnia sp012837465	p__Actinomycetota	aminocoumarin antibiotic	aminocoumarin	3
MAG1560	d__Bacteria;p__Bacillota_A;c__Clostridia;o__Oscillospirales;f__Oscillospiraceae;g__F23-B02;s__F23-B02 sp000431075	p__Bacillota_A	aminocoumarin antibiotic	aminocoumarin	2
MAG2215	d__Bacteria;p__Bacillota_A;c__Clostridia;o__Christensenellales;f__CAG-138;g__PeH17;s__PeH17 sp000435055	p__Bacillota_A	aminocoumarin antibiotic	aminocoumarin	5
MAG230	d__Bacteria;p__Bacillota_A;c__Clostridia;o__Lachnospirales;f__Lachnospiraceae;g__Choladousia;s__Choladousia sp022776305	p__Bacillota_A	aminocoumarin antibiotic	aminocoumarin	2
MAG231	d__Bacteria;p__Bacillota_A;c__Clostridia;o__Oscillospirales;f__Oscillospiraceae;g__F23-B02;s__F23-B02 sp945613045	p__Bacillota_A	aminocoumarin antibiotic	aminocoumarin	2
MAG235	d__Bacteria;p__Actinomycetota;c__Actinomycetia;o__Mycobacteriales;f__Mycobacteriaceae;g__Corynebacterium;s__Unclassified	p__Actinomycetota	aminocoumarin antibiotic	aminocoumarin	3
MAG2430	d__Bacteria;p__Bacillota_A;c__Clostridia;o__Peptostreptococcales;f__Anaerovoracaceae;g__Lentihominibacter;s__Lentihominibacter sp022775805	p__Bacillota_A	aminocoumarin antibiotic	aminocoumarin	2
MAG2431	d__Bacteria;p__Bacillota_A;c__Clostridia;o__Oscillospirales;f__Ruminococcaceae;g__Gemmiger;s__Unclassified	p__Bacillota_A	aminocoumarin antibiotic	aminocoumarin	2
MAG2431	d__Bacteria;p__Bacillota_A;c__Clostridia;o__Oscillospirales;f__Ruminococcaceae;g__Gemmiger;s__Unclassified	p__Bacillota_A	aminocoumarin antibiotic	aminocoumarin	1
MAG2616	d__Bacteria;p__Bacillota_A;c__Clostridia;o__Oscillospirales;f__Ruminococcaceae;g__Gemmiger;s__Gemmiger formicilis	p__Bacillota_A	aminocoumarin antibiotic	aminocoumarin	1
MAG2616	d__Bacteria;p__Bacillota_A;c__Clostridia;o__Oscillospirales;f__Ruminococcaceae;g__Gemmiger;s__Gemmiger formicilis	p__Bacillota_A	aminocoumarin antibiotic	aminocoumarin	1
MAG2619	d__Bacteria;p__Bacillota_A;c__Clostridia;o__Oscillospirales;f__Acutalibacteraceae;g__CAG-488;s__CAG-488 sp900539465	p__Bacillota_A	aminocoumarin antibiotic	aminocoumarin	2
MAG29	d__Bacteria;p__Bacillota;c__Bacilli;o__Erysipelotrichales;f__Erysipelotrichaceae;g__Bulleidia;s__Bulleidia sp016293365	p__Bacillota	aminocoumarin antibiotic	aminocoumarin	1
MAG29	d__Bacteria;p__Bacillota;c__Bacilli;o__Erysipelotrichales;f__Erysipelotrichaceae;g__Bulleidia;s__Bulleidia sp016293365	p__Bacillota	aminocoumarin antibiotic	aminocoumarin	1
MAG3128	d__Bacteria;p__Bacillota_A;c__Clostridia;o__Christensenellales;f__CAG-138;g__PeH17;s__PeH17 sp900542285	p__Bacillota_A	aminocoumarin antibiotic	aminocoumarin	4
MAG3462	d__Bacteria;p__Actinomycetota;c__Actinomycetia;o__Mycobacteriales;f__Mycobacteriaceae;g__Corynebacterium;s__Corynebacterium sp945649885	p__Actinomycetota	aminocoumarin antibiotic	aminocoumarin	5
MAG3467	d__Bacteria;p__Pseudomonadota;c__Gammaproteobacteria;o__Enterobacterales;f__Enterobacteriaceae;g__Escherichia;s__Escherichia coli	p__Pseudomonadota	aminocoumarin antibiotic	aminocoumarin	1
MAG3467	d__Bacteria;p__Pseudomonadota;c__Gammaproteobacteria;o__Enterobacterales;f__Enterobacteriaceae;g__Escherichia;s__Escherichia coli	p__Pseudomonadota	aminocoumarin antibiotic	aminocoumarin	2
MAG3584	d__Bacteria;p__Bacillota_A;c__Clostridia;o__Oscillospirales;f__Oscillospiraceae;g__Faecousia;s__Unclassified	p__Bacillota_A	aminocoumarin antibiotic	aminocoumarin	1
MAG3588	d__Bacteria;p__Bacteroidota;c__Bacteroidia;o__Bacteroidales;f__W3P20-009;g__CALYZD01;s__CALYZD01 sp945607565	p__Bacteroidota	aminocoumarin antibiotic	aminocoumarin	1
MAG3588	d__Bacteria;p__Bacteroidota;c__Bacteroidia;o__Bacteroidales;f__W3P20-009;g__CALYZD01;s__CALYZD01 sp945607565	p__Bacteroidota	aminocoumarin antibiotic	aminocoumarin	2
MAG3590	d__Bacteria;p__Bacillota_A;c__Clostridia;o__Lachnospirales;f__Lachnospiraceae;g__UBA3282;s__UBA3282 sp022781395	p__Bacillota_A	aminocoumarin antibiotic	aminocoumarin	2
MAG3665	d__Bacteria;p__Bacteroidota;c__Bacteroidia;o__Bacteroidales;f__UBA932;g__Cryptobacteroides;s__Cryptobacteroides sp016295455	p__Bacteroidota	aminocoumarin antibiotic	aminocoumarin	1
MAG3666	d__Bacteria;p__Bacteroidota;c__Bacteroidia;o__Bacteroidales;f__Bacteroidaceae;g__Prevotella;s__Unclassified	p__Bacteroidota	aminocoumarin antibiotic	aminocoumarin	1
MAG3679	d__Bacteria;p__Bacillota;c__Bacilli;o__Lactobacillales;f__Carnobacteriaceae;g__Atopostipes;s__Unclassified	p__Bacillota	aminocoumarin antibiotic	aminocoumarin	1
MAG3679	d__Bacteria;p__Bacillota;c__Bacilli;o__Lactobacillales;f__Carnobacteriaceae;g__Atopostipes;s__Unclassified	p__Bacillota	aminocoumarin antibiotic	aminocoumarin	1
MAG3683	d__Bacteria;p__Bacillota;c__Bacilli;o__Lactobacillales;f__Lactobacillaceae;g__Lactobacillus;s__Lactobacillus amylovorus	p__Bacillota	aminocoumarin antibiotic	aminocoumarin	1
MAG3683	d__Bacteria;p__Bacillota;c__Bacilli;o__Lactobacillales;f__Lactobacillaceae;g__Lactobacillus;s__Lactobacillus amylovorus	p__Bacillota	aminocoumarin antibiotic	aminocoumarin	2
MAG3862	d__Bacteria;p__Bacillota_A;c__Clostridia;o__Christensenellales;f__CAG-138;g__PeH17;s__PeH17 sp004556165	p__Bacillota_A	aminocoumarin antibiotic	aminocoumarin	1
MAG3862	d__Bacteria;p__Bacillota_A;c__Clostridia;o__Christensenellales;f__CAG-138;g__PeH17;s__PeH17 sp004556165	p__Bacillota_A	aminocoumarin antibiotic	aminocoumarin	2
MAG3875	d__Bacteria;p__Pseudomonadota;c__Gammaproteobacteria;o__Pseudomonadales;f__Moraxellaceae;g__Acinetobacter;s__Acinetobacter pseudolwoffii	p__Pseudomonadota	aminocoumarin antibiotic	aminocoumarin	1
MAG3875	d__Bacteria;p__Pseudomonadota;c__Gammaproteobacteria;o__Pseudomonadales;f__Moraxellaceae;g__Acinetobacter;s__Acinetobacter pseudolwoffii	p__Pseudomonadota	aminocoumarin antibiotic	aminocoumarin	1
MAG3918	d__Bacteria;p__Bacillota_A;c__Clostridia;o__Christensenellales;f__CAG-917;g__CAG-349;s__CAG-349 sp001940895	p__Bacillota_A	aminocoumarin antibiotic	aminocoumarin	2
MAG4052	d__Bacteria;p__Bacillota_A;c__Clostridia;o__Lachnospirales;f__Lachnospiraceae;g__Acetatifactor;s__Acetatifactor sp945485625	p__Bacillota_A	aminocoumarin antibiotic	aminocoumarin	4
MAG4067	d__Bacteria;p__Verrucomicrobiota;c__Verrucomicrobiae;o__Verrucomicrobiales;f__Akkermansiaceae;g__Akkermansia;s__Unclassified	p__Verrucomicrobiota	aminocoumarin antibiotic	aminocoumarin	1
MAG4067	d__Bacteria;p__Verrucomicrobiota;c__Verrucomicrobiae;o__Verrucomicrobiales;f__Akkermansiaceae;g__Akkermansia;s__Unclassified	p__Verrucomicrobiota	aminocoumarin antibiotic	aminocoumarin	1
MAG4124	d__Bacteria;p__Bacillota_A;c__Clostridia;o__Oscillospirales;f__Oscillospiraceae;g__Faecousia;s__Faecousia sp905215665	p__Bacillota_A	aminocoumarin antibiotic	aminocoumarin	2
MAG4125	d__Bacteria;p__Actinomycetota;c__Actinomycetia;o__Mycobacteriales;f__Mycobacteriaceae;g__Corynebacterium;s__Corynebacterium xerosis	p__Actinomycetota	aminocoumarin antibiotic	aminocoumarin	3
MAG47	d__Bacteria;p__Bacillota_A;c__Clostridia;o__Oscillospirales;f__Oscillospiraceae;g__F23-B02;s__F23-B02 sp016292445	p__Bacillota_A	aminocoumarin antibiotic	aminocoumarin	1
MAG481	d__Bacteria;p__Bacillota_A;c__Clostridia;o__Oscillospirales;f__Oscillospiraceae;g__CAG-170;s__CAG-170 sp002404795	p__Bacillota_A	aminocoumarin antibiotic	aminocoumarin	1
MAG481	d__Bacteria;p__Bacillota_A;c__Clostridia;o__Oscillospirales;f__Oscillospiraceae;g__CAG-170;s__CAG-170 sp002404795	p__Bacillota_A	aminocoumarin antibiotic	aminocoumarin	4
MAG486	d__Bacteria;p__Bacillota_A;c__Clostridia;o__TANB77;f__CAG-508;g__CAG-245;s__Unclassified	p__Bacillota_A	aminocoumarin antibiotic	aminocoumarin	1
MAG647	d__Bacteria;p__Bacillota_A;c__Clostridia;o__Oscillospirales;f__Acutalibacteraceae;g__CAG-177;s__CAG-177 sp003514385	p__Bacillota_A	aminocoumarin antibiotic	aminocoumarin	3
MAG658	d__Bacteria;p__Bacillota_A;c__Clostridia;o__Peptostreptococcales;f__Anaerovoracaceae;g__Lentihominibacter;s__Lentihominibacter sp022775805	p__Bacillota_A	aminocoumarin antibiotic	aminocoumarin	1
MAG658	d__Bacteria;p__Bacillota_A;c__Clostridia;o__Peptostreptococcales;f__Anaerovoracaceae;g__Lentihominibacter;s__Lentihominibacter sp022775805	p__Bacillota_A	aminocoumarin antibiotic	aminocoumarin	1
MAG932	d__Bacteria;p__Bacillota_A;c__Clostridia;o__Oscillospirales;f__Acutalibacteraceae;g__UMGS1491;s__Unclassified	p__Bacillota_A	aminocoumarin antibiotic	aminocoumarin	2
MAG1269	d__Bacteria;p__Bacillota;c__Bacilli;o__Staphylococcales;f__Salinicoccaceae;g__Jeotgalicoccus;s__Jeotgalicoccus psychrophilus	p__Bacillota	aminocoumarin antibiotic	aminocoumarin	1
MAG1269	d__Bacteria;p__Bacillota;c__Bacilli;o__Staphylococcales;f__Salinicoccaceae;g__Jeotgalicoccus;s__Jeotgalicoccus psychrophilus	p__Bacillota	aminocoumarin antibiotic	aminocoumarin	1
MAG1269	d__Bacteria;p__Bacillota;c__Bacilli;o__Staphylococcales;f__Salinicoccaceae;g__Jeotgalicoccus;s__Jeotgalicoccus psychrophilus	p__Bacillota	aminocoumarin antibiotic	aminocoumarin	3
MAG1352	d__Bacteria;p__Bacillota;c__Bacilli;o__RF39;f__UBA660;g__CAG-762;s__CAG-762 sp900551315	p__Bacillota	aminocoumarin antibiotic	aminocoumarin	1
MAG1352	d__Bacteria;p__Bacillota;c__Bacilli;o__RF39;f__UBA660;g__CAG-762;s__CAG-762 sp900551315	p__Bacillota	aminocoumarin antibiotic	aminocoumarin	1
MAG1352	d__Bacteria;p__Bacillota;c__Bacilli;o__RF39;f__UBA660;g__CAG-762;s__CAG-762 sp900551315	p__Bacillota	aminocoumarin antibiotic	aminocoumarin	1
MAG1362	d__Bacteria;p__Bacillota;c__Bacilli;o__Lactobacillales;f__Lactobacillaceae;g__Lactobacillus;s__Lactobacillus johnsonii	p__Bacillota	aminocoumarin antibiotic	aminocoumarin	1
MAG1362	d__Bacteria;p__Bacillota;c__Bacilli;o__Lactobacillales;f__Lactobacillaceae;g__Lactobacillus;s__Lactobacillus johnsonii	p__Bacillota	aminocoumarin antibiotic	aminocoumarin	1
MAG1362	d__Bacteria;p__Bacillota;c__Bacilli;o__Lactobacillales;f__Lactobacillaceae;g__Lactobacillus;s__Lactobacillus johnsonii	p__Bacillota	aminocoumarin antibiotic	aminocoumarin	3
MAG1366	d__Bacteria;p__Bacillota;c__Bacilli;o__Erysipelotrichales;f__Erysipelotrichaceae;g__UBA636;s__UBA636 sp002299675	p__Bacillota	aminocoumarin antibiotic	aminocoumarin	3
MAG1366	d__Bacteria;p__Bacillota;c__Bacilli;o__Erysipelotrichales;f__Erysipelotrichaceae;g__UBA636;s__UBA636 sp002299675	p__Bacillota	aminocoumarin antibiotic	aminocoumarin	4
MAG1692	d__Bacteria;p__Bacillota_A;c__Clostridia;o__Christensenellales;f__CAG-138;g__SFEL01;s__SFEL01 sp004557245	p__Bacillota_A	aminocoumarin antibiotic	aminocoumarin	1
MAG1697	d__Bacteria;p__Bacillota_A;c__Clostridia;o__Peptostreptococcales;f__Anaerovoracaceae;g__Lentihominibacter;s__Unclassified	p__Bacillota_A	aminocoumarin antibiotic	aminocoumarin	1
MAG1893	d__Bacteria;p__Bacteroidota;c__Bacteroidia;o__Bacteroidales;f__UBA932;g__Cryptobacteroides;s__Cryptobacteroides sp004555145	p__Bacteroidota	aminocoumarin antibiotic	aminocoumarin	1
MAG1893	d__Bacteria;p__Bacteroidota;c__Bacteroidia;o__Bacteroidales;f__UBA932;g__Cryptobacteroides;s__Cryptobacteroides sp004555145	p__Bacteroidota	aminocoumarin antibiotic	aminocoumarin	1
MAG1981	d__Bacteria;p__Bacillota;c__Bacilli;o__Lactobacillales;f__Lactobacillaceae;g__Lactobacillus;s__Lactobacillus sp910589675	p__Bacillota	aminocoumarin antibiotic	aminocoumarin	1
MAG1981	d__Bacteria;p__Bacillota;c__Bacilli;o__Lactobacillales;f__Lactobacillaceae;g__Lactobacillus;s__Lactobacillus sp910589675	p__Bacillota	aminocoumarin antibiotic	aminocoumarin	1
MAG1985	d__Bacteria;p__Bacillota_A;c__Clostridia;o__Oscillospirales;f__Acutalibacteraceae;g__DTU089;s__Unclassified	p__Bacillota_A	aminocoumarin antibiotic	aminocoumarin	1
MAG20	d__Bacteria;p__Bacillota_A;c__Clostridia;o__Oscillospirales;f__Ruminococcaceae;g__Gemmiger;s__Gemmiger variabilis_A	p__Bacillota_A	aminocoumarin antibiotic	aminocoumarin	2
MAG20	d__Bacteria;p__Bacillota_A;c__Clostridia;o__Oscillospirales;f__Ruminococcaceae;g__Gemmiger;s__Gemmiger variabilis_A	p__Bacillota_A	aminocoumarin antibiotic	aminocoumarin	1
MAG2058	d__Bacteria;p__Bacillota_A;c__Clostridia;o__Oscillospirales;f__Acutalibacteraceae;g__CAG-488;s__Unclassified	p__Bacillota_A	aminocoumarin antibiotic	aminocoumarin	2
MAG2327	d__Bacteria;p__Bacteroidota;c__Bacteroidia;o__Bacteroidales;f__Muribaculaceae;g__Sodaliphilus;s__Sodaliphilus sp004557565	p__Bacteroidota	aminocoumarin antibiotic	aminocoumarin	1
MAG234	d__Bacteria;p__Bacillota_A;c__Clostridia;o__Oscillospirales;f__Oscillospiraceae;g__Vescimonas;s__Vescimonas sp004557655	p__Bacillota_A	aminocoumarin antibiotic	aminocoumarin	1
MAG245	d__Bacteria;p__Bacillota_A;c__Clostridia;o__Christensenellales;f__CAG-74;g__SFHK01;s__SFHK01 sp004556395	p__Bacillota_A	aminocoumarin antibiotic	aminocoumarin	1
MAG245	d__Bacteria;p__Bacillota_A;c__Clostridia;o__Christensenellales;f__CAG-74;g__SFHK01;s__SFHK01 sp004556395	p__Bacillota_A	aminocoumarin antibiotic	aminocoumarin	8
MAG2973	d__Bacteria;p__Bacillota_A;c__Clostridia;o__Oscillospirales;f__Oscillospiraceae;g__Dysosmobacter;s__Unclassified	p__Bacillota_A	aminocoumarin antibiotic	aminocoumarin	1
MAG2973	d__Bacteria;p__Bacillota_A;c__Clostridia;o__Oscillospirales;f__Oscillospiraceae;g__Dysosmobacter;s__Unclassified	p__Bacillota_A	aminocoumarin antibiotic	aminocoumarin	1
MAG3054	d__Bacteria;p__Bacillota_A;c__Clostridia;o__Oscillospirales;f__Acutalibacteraceae;g__Ruminococcus_E;s__Unclassified	p__Bacillota_A	aminocoumarin antibiotic	aminocoumarin	1
MAG3127	d__Bacteria;p__Bacillota;c__Bacilli;o__Lactobacillales;f__Lactobacillaceae;g__Lactobacillus;s__Lactobacillus johnsonii	p__Bacillota	aminocoumarin antibiotic	aminocoumarin	1
MAG3127	d__Bacteria;p__Bacillota;c__Bacilli;o__Lactobacillales;f__Lactobacillaceae;g__Lactobacillus;s__Lactobacillus johnsonii	p__Bacillota	aminocoumarin antibiotic	aminocoumarin	2
MAG3127	d__Bacteria;p__Bacillota;c__Bacilli;o__Lactobacillales;f__Lactobacillaceae;g__Lactobacillus;s__Lactobacillus johnsonii	p__Bacillota	aminocoumarin antibiotic	aminocoumarin	1
MAG3264	d__Bacteria;p__Bacillota_B;c__Dehalobacteriia;o__UBA7702;f__UBA7702;g__UBA7702;s__Unclassified	p__Bacillota_B	aminocoumarin antibiotic	aminocoumarin	1
MAG3264	d__Bacteria;p__Bacillota_B;c__Dehalobacteriia;o__UBA7702;f__UBA7702;g__UBA7702;s__Unclassified	p__Bacillota_B	aminocoumarin antibiotic	aminocoumarin	1
MAG3270	d__Bacteria;p__Bacillota_A;c__Clostridia;o__Oscillospirales;f__CAG-272;g__RGIG3438;s__Unclassified	p__Bacillota_A	aminocoumarin antibiotic	aminocoumarin	1
MAG3270	d__Bacteria;p__Bacillota_A;c__Clostridia;o__Oscillospirales;f__CAG-272;g__RGIG3438;s__Unclassified	p__Bacillota_A	aminocoumarin antibiotic	aminocoumarin	1
MAG3270	d__Bacteria;p__Bacillota_A;c__Clostridia;o__Oscillospirales;f__CAG-272;g__RGIG3438;s__Unclassified	p__Bacillota_A	aminocoumarin antibiotic	aminocoumarin	1
MAG3272	d__Bacteria;p__Spirochaetota;c__Spirochaetia;o__Treponematales;f__Treponemataceae;g__Treponema_D;s__Treponema_D sp945868875	p__Spirochaetota	aminocoumarin antibiotic	aminocoumarin	1
MAG3272	d__Bacteria;p__Spirochaetota;c__Spirochaetia;o__Treponematales;f__Treponemataceae;g__Treponema_D;s__Treponema_D sp945868875	p__Spirochaetota	aminocoumarin antibiotic	aminocoumarin	4
MAG3273	d__Bacteria;p__Bacillota_A;c__Clostridia;o__Lachnospirales;f__Lachnospiraceae;g__Oliverpabstia;s__Oliverpabstia intestinalis	p__Bacillota_A	aminocoumarin antibiotic	aminocoumarin	1
MAG3463	d__Bacteria;p__Bacillota_A;c__Clostridia;o__Christensenellales;f__CAG-138;g__RGIG1693;s__RGIG1693 sp016293975	p__Bacillota_A	aminocoumarin antibiotic	aminocoumarin	3
MAG3589	d__Bacteria;p__Pseudomonadota;c__Gammaproteobacteria;o__Enterobacterales;f__Enterobacteriaceae;g__Escherichia;s__Escherichia coli	p__Pseudomonadota	aminocoumarin antibiotic	aminocoumarin	1
MAG3589	d__Bacteria;p__Pseudomonadota;c__Gammaproteobacteria;o__Enterobacterales;f__Enterobacteriaceae;g__Escherichia;s__Escherichia coli	p__Pseudomonadota	aminocoumarin antibiotic	aminocoumarin	2
MAG3589	d__Bacteria;p__Pseudomonadota;c__Gammaproteobacteria;o__Enterobacterales;f__Enterobacteriaceae;g__Escherichia;s__Escherichia coli	p__Pseudomonadota	aminocoumarin antibiotic	aminocoumarin	2
MAG3663	d__Bacteria;p__Bacteroidota;c__Bacteroidia;o__Bacteroidales;f__Muribaculaceae;g__CAG-873;s__CAG-873 sp017889945	p__Bacteroidota	aminocoumarin antibiotic	aminocoumarin	1
MAG3681	d__Bacteria;p__Bacillota;c__Bacilli;o__Lactobacillales;f__Lactobacillaceae;g__Lactobacillus;s__Lactobacillus amylovorus	p__Bacillota	aminocoumarin antibiotic	aminocoumarin	1
MAG3681	d__Bacteria;p__Bacillota;c__Bacilli;o__Lactobacillales;f__Lactobacillaceae;g__Lactobacillus;s__Lactobacillus amylovorus	p__Bacillota	aminocoumarin antibiotic	aminocoumarin	2
MAG3709	d__Bacteria;p__Bacillota_A;c__Clostridia;o__Oscillospirales;f__Acutalibacteraceae;g__CAG-177;s__CAG-177 sp003514385	p__Bacillota_A	aminocoumarin antibiotic	aminocoumarin	2
MAG4056	d__Bacteria;p__Bacillota_A;c__Clostridia;o__Christensenellales;f__CAG-138;g__SFDB01;s__SFDB01 sp004558825	p__Bacillota_A	aminocoumarin antibiotic	aminocoumarin	1
MAG4056	d__Bacteria;p__Bacillota_A;c__Clostridia;o__Christensenellales;f__CAG-138;g__SFDB01;s__SFDB01 sp004558825	p__Bacillota_A	aminocoumarin antibiotic	aminocoumarin	1
MAG650	d__Bacteria;p__Bacteroidota;c__Bacteroidia;o__Bacteroidales;f__Muribaculaceae;g__Sodaliphilus;s__Sodaliphilus sp004557565	p__Bacteroidota	aminocoumarin antibiotic	aminocoumarin	1
MAG650	d__Bacteria;p__Bacteroidota;c__Bacteroidia;o__Bacteroidales;f__Muribaculaceae;g__Sodaliphilus;s__Sodaliphilus sp004557565	p__Bacteroidota	aminocoumarin antibiotic	aminocoumarin	1
MAG725	d__Bacteria;p__Bacillota_A;c__Clostridia;o__Lachnospirales;f__Lachnospiraceae;g__CAG-95;s__CAG-95 sp018384375	p__Bacillota_A	aminocoumarin antibiotic	aminocoumarin	1
MAG725	d__Bacteria;p__Bacillota_A;c__Clostridia;o__Lachnospirales;f__Lachnospiraceae;g__CAG-95;s__CAG-95 sp018384375	p__Bacillota_A	aminocoumarin antibiotic	aminocoumarin	3
MAG727	d__Bacteria;p__Actinomycetota;c__Actinomycetia;o__Mycobacteriales;f__Mycobacteriaceae;g__Corynebacterium;s__Unclassified	p__Actinomycetota	aminocoumarin antibiotic	aminocoumarin	3
MAG728	d__Bacteria;p__Bacillota_A;c__Clostridia;o__Christensenellales;f__CAG-138;g__PeH17;s__PeH17 sp000435055	p__Bacillota_A	aminocoumarin antibiotic	aminocoumarin	2
MAG835	d__Bacteria;p__Actinomycetota;c__Coriobacteriia;o__Coriobacteriales;f__Coriobacteriaceae;g__Collinsella;s__Collinsella sp002391315	p__Actinomycetota	aminocoumarin antibiotic	aminocoumarin	1
MAG931	d__Bacteria;p__Bacillota_A;c__Clostridia;o__Oscillospirales;f__Ruminococcaceae;g__Gemmiger;s__Gemmiger formicilis	p__Bacillota_A	aminocoumarin antibiotic	aminocoumarin	1
MAG1438	d__Bacteria;p__Bacillota_A;c__Clostridia;o__Oscillospirales;f__Acutalibacteraceae;g__CAG-177;s__CAG-177 sp003514385	p__Bacillota_A	aminocoumarin antibiotic	aminocoumarin	1
MAG1438	d__Bacteria;p__Bacillota_A;c__Clostridia;o__Oscillospirales;f__Acutalibacteraceae;g__CAG-177;s__CAG-177 sp003514385	p__Bacillota_A	aminocoumarin antibiotic	aminocoumarin	2
MAG1513	d__Bacteria;p__Bacillota_A;c__Clostridia;o__Oscillospirales;f__Ruminococcaceae;g__Ruminiclostridium_E;s__Ruminiclostridium_E sp016302655	p__Bacillota_A	aminocoumarin antibiotic	aminocoumarin	3
MAG1517	d__Bacteria;p__Bacillota;c__Bacilli;o__Lactobacillales;f__Lactobacillaceae;g__Limosilactobacillus;s__Unclassified	p__Bacillota	aminocoumarin antibiotic	aminocoumarin	1
MAG1517	d__Bacteria;p__Bacillota;c__Bacilli;o__Lactobacillales;f__Lactobacillaceae;g__Limosilactobacillus;s__Unclassified	p__Bacillota	aminocoumarin antibiotic	aminocoumarin	3
MAG1552	d__Bacteria;p__Bacillota;c__Bacilli;o__Lactobacillales;f__Aerococcaceae;g__Aerococcus;s__Aerococcus urinaeequi	p__Bacillota	aminocoumarin antibiotic	aminocoumarin	1
MAG1552	d__Bacteria;p__Bacillota;c__Bacilli;o__Lactobacillales;f__Aerococcaceae;g__Aerococcus;s__Aerococcus urinaeequi	p__Bacillota	aminocoumarin antibiotic	aminocoumarin	2
MAG1552	d__Bacteria;p__Bacillota;c__Bacilli;o__Lactobacillales;f__Aerococcaceae;g__Aerococcus;s__Aerococcus urinaeequi	p__Bacillota	aminocoumarin antibiotic	aminocoumarin	2
MAG1690	d__Bacteria;p__Bacillota;c__Bacilli;o__Lactobacillales;f__Lactobacillaceae;g__Limosilactobacillus;s__Limosilactobacillus mucosae	p__Bacillota	aminocoumarin antibiotic	aminocoumarin	1
MAG1690	d__Bacteria;p__Bacillota;c__Bacilli;o__Lactobacillales;f__Lactobacillaceae;g__Limosilactobacillus;s__Limosilactobacillus mucosae	p__Bacillota	aminocoumarin antibiotic	aminocoumarin	1
MAG1690	d__Bacteria;p__Bacillota;c__Bacilli;o__Lactobacillales;f__Lactobacillaceae;g__Limosilactobacillus;s__Limosilactobacillus mucosae	p__Bacillota	aminocoumarin antibiotic	aminocoumarin	1
MAG1965	d__Bacteria;p__Bacillota_A;c__Clostridia;o__Oscillospirales;f__Oscillospiraceae;g__Vescimonas;s__Vescimonas sp004557655	p__Bacillota_A	aminocoumarin antibiotic	aminocoumarin	1
MAG1987	d__Bacteria;p__Bacteroidota;c__Bacteroidia;o__Bacteroidales;f__Muribaculaceae;g__SFTJ01;s__SFTJ01 sp945612775	p__Bacteroidota	aminocoumarin antibiotic	aminocoumarin	1
MAG1987	d__Bacteria;p__Bacteroidota;c__Bacteroidia;o__Bacteroidales;f__Muribaculaceae;g__SFTJ01;s__SFTJ01 sp945612775	p__Bacteroidota	aminocoumarin antibiotic	aminocoumarin	1
MAG1989	d__Bacteria;p__Bacillota_A;c__Clostridia;o__Peptostreptococcales;f__Anaerovoracaceae;g__Lentihominibacter;s__Lentihominibacter sp022780965	p__Bacillota_A	aminocoumarin antibiotic	aminocoumarin	1
MAG2186	d__Bacteria;p__Bacillota;c__Bacilli;o__Erysipelotrichales;f__Erysipelotrichaceae;g__UBA636;s__Unclassified	p__Bacillota	aminocoumarin antibiotic	aminocoumarin	1
MAG2186	d__Bacteria;p__Bacillota;c__Bacilli;o__Erysipelotrichales;f__Erysipelotrichaceae;g__UBA636;s__Unclassified	p__Bacillota	aminocoumarin antibiotic	aminocoumarin	1
MAG2186	d__Bacteria;p__Bacillota;c__Bacilli;o__Erysipelotrichales;f__Erysipelotrichaceae;g__UBA636;s__Unclassified	p__Bacillota	aminocoumarin antibiotic	aminocoumarin	1
MAG241	d__Bacteria;p__Actinomycetota;c__Actinomycetia;o__Actinomycetales;f__Bifidobacteriaceae;g__Bifidobacterium;s__Bifidobacterium pseudolongum	p__Actinomycetota	aminocoumarin antibiotic	aminocoumarin	1
MAG2432	d__Bacteria;p__Bacillota_A;c__Clostridia;o__Oscillospirales;f__Acutalibacteraceae;g__Eubacterium_R;s__Unclassified	p__Bacillota_A	aminocoumarin antibiotic	aminocoumarin	1
MAG249	d__Bacteria;p__Bacillota_A;c__Clostridia;o__Lachnospirales;f__Lachnospiraceae;g__Bariatricus;s__Bariatricus sp004560705	p__Bacillota_A	aminocoumarin antibiotic	aminocoumarin	2
MAG2610	d__Bacteria;p__Bacillota_A;c__Clostridia;o__Christensenellales;f__CAG-138;g__Phil1;s__Phil1 sp001940855	p__Bacillota_A	aminocoumarin antibiotic	aminocoumarin	2
MAG2617	d__Bacteria;p__Bacteroidota;c__Bacteroidia;o__Bacteroidales;f__UBA932;g__Cryptobacteroides;s__Cryptobacteroides sp004552965	p__Bacteroidota	aminocoumarin antibiotic	aminocoumarin	3
MAG2617	d__Bacteria;p__Bacteroidota;c__Bacteroidia;o__Bacteroidales;f__UBA932;g__Cryptobacteroides;s__Cryptobacteroides sp004552965	p__Bacteroidota	aminocoumarin antibiotic	aminocoumarin	1
MAG3122	d__Bacteria;p__Bacillota_A;c__Clostridia;o__Christensenellales;f__CAG-138;g__Phil1;s__Phil1 sp004558525	p__Bacillota_A	aminocoumarin antibiotic	aminocoumarin	2
MAG3275	d__Bacteria;p__Bacillota;c__Bacilli;o__RF39;f__UBA660;g__CAG-1000;s__CAG-1000 sp022774645	p__Bacillota	aminocoumarin antibiotic	aminocoumarin	1
MAG3275	d__Bacteria;p__Bacillota;c__Bacilli;o__RF39;f__UBA660;g__CAG-1000;s__CAG-1000 sp022774645	p__Bacillota	aminocoumarin antibiotic	aminocoumarin	1
MAG3275	d__Bacteria;p__Bacillota;c__Bacilli;o__RF39;f__UBA660;g__CAG-1000;s__CAG-1000 sp022774645	p__Bacillota	aminocoumarin antibiotic	aminocoumarin	3
MAG3276	d__Bacteria;p__Actinomycetota;c__Coriobacteriia;o__Coriobacteriales;f__UMGS124;g__UMGS124;s__UMGS124 sp019420325	p__Actinomycetota	aminocoumarin antibiotic	aminocoumarin	1
MAG3276	d__Bacteria;p__Actinomycetota;c__Coriobacteriia;o__Coriobacteriales;f__UMGS124;g__UMGS124;s__UMGS124 sp019420325	p__Actinomycetota	aminocoumarin antibiotic	aminocoumarin	2
MAG344	d__Bacteria;p__Actinomycetota;c__Actinomycetia;o__Mycobacteriales;f__Mycobacteriaceae;g__Corynebacterium;s__Corynebacterium glutamicum	p__Actinomycetota	aminocoumarin antibiotic	aminocoumarin	2
MAG3471	d__Bacteria;p__Bacillota_A;c__Clostridia;o__Lachnospirales;f__Lachnospiraceae;g__Agathobacter;s__Unclassified	p__Bacillota_A	aminocoumarin antibiotic	aminocoumarin	1
MAG3471	d__Bacteria;p__Bacillota_A;c__Clostridia;o__Lachnospirales;f__Lachnospiraceae;g__Agathobacter;s__Unclassified	p__Bacillota_A	aminocoumarin antibiotic	aminocoumarin	3
MAG3477	d__Bacteria;p__Bacteroidota;c__Bacteroidia;o__Bacteroidales;f__F082;g__Limimorpha;s__Limimorpha sp900769945	p__Bacteroidota	aminocoumarin antibiotic	aminocoumarin	1
MAG3477	d__Bacteria;p__Bacteroidota;c__Bacteroidia;o__Bacteroidales;f__F082;g__Limimorpha;s__Limimorpha sp900769945	p__Bacteroidota	aminocoumarin antibiotic	aminocoumarin	2
MAG3592	d__Bacteria;p__Bacillota_B;c__Dehalobacteriia;o__UBA7702;f__UBA7702;g__UBA7702;s__Unclassified	p__Bacillota_B	aminocoumarin antibiotic	aminocoumarin	1
MAG3596	d__Bacteria;p__Bacillota_A;c__Clostridia;o__Oscillospirales;f__Ruminococcaceae;g__Angelakisella;s__Angelakisella sp004554485	p__Bacillota_A	aminocoumarin antibiotic	aminocoumarin	1
MAG3674	d__Bacteria;p__Actinomycetota;c__Actinomycetia;o__Actinomycetales;f__Bifidobacteriaceae;g__Bifidobacterium;s__Bifidobacterium boum	p__Actinomycetota	aminocoumarin antibiotic	aminocoumarin	1
MAG3674	d__Bacteria;p__Actinomycetota;c__Actinomycetia;o__Actinomycetales;f__Bifidobacteriaceae;g__Bifidobacterium;s__Bifidobacterium boum	p__Actinomycetota	aminocoumarin antibiotic	aminocoumarin	2
MAG3761	d__Bacteria;p__Pseudomonadota;c__Gammaproteobacteria;o__Enterobacterales;f__Enterobacteriaceae;g__Escherichia;s__Escherichia coli	p__Pseudomonadota	aminocoumarin antibiotic	aminocoumarin	1
MAG3761	d__Bacteria;p__Pseudomonadota;c__Gammaproteobacteria;o__Enterobacterales;f__Enterobacteriaceae;g__Escherichia;s__Escherichia coli	p__Pseudomonadota	aminocoumarin antibiotic	aminocoumarin	1
MAG3761	d__Bacteria;p__Pseudomonadota;c__Gammaproteobacteria;o__Enterobacterales;f__Enterobacteriaceae;g__Escherichia;s__Escherichia coli	p__Pseudomonadota	aminocoumarin antibiotic	aminocoumarin	1
MAG3785	d__Bacteria;p__Patescibacteria;c__Saccharimonadia;o__Saccharimonadales;f__Nanosyncoccaceae;g__UBA2834;s__UBA2834 sp004561445	p__Patescibacteria	aminocoumarin antibiotic	aminocoumarin	2
MAG4110	d__Bacteria;p__Spirochaetota;c__Spirochaetia;o__Treponematales;f__Treponemataceae;g__Treponema_D;s__Treponema_D sp900769985	p__Spirochaetota	aminocoumarin antibiotic	aminocoumarin	2
MAG4110	d__Bacteria;p__Spirochaetota;c__Spirochaetia;o__Treponematales;f__Treponemataceae;g__Treponema_D;s__Treponema_D sp900769985	p__Spirochaetota	aminocoumarin antibiotic	aminocoumarin	1
MAG4122	d__Bacteria;p__Actinomycetota;c__Coriobacteriia;o__Coriobacteriales;f__Eggerthellaceae;g__W1P20-047;s__W1P20-047 sp004555335	p__Actinomycetota	aminocoumarin antibiotic	aminocoumarin	2
MAG4129	d__Bacteria;p__Bacillota_A;c__Clostridia;o__Lachnospirales;f__Lachnospiraceae;g__Unclassified;s__Unclassified	p__Bacillota_A	aminocoumarin antibiotic	aminocoumarin	1
MAG4129	d__Bacteria;p__Bacillota_A;c__Clostridia;o__Lachnospirales;f__Lachnospiraceae;g__Unclassified;s__Unclassified	p__Bacillota_A	aminocoumarin antibiotic	aminocoumarin	1
MAG729	d__Bacteria;p__Bacteroidota;c__Bacteroidia;o__Bacteroidales;f__Muribaculaceae;g__CAG-873;s__CAG-873 sp001701165	p__Bacteroidota	aminocoumarin antibiotic	aminocoumarin	1
MAG900	d__Bacteria;p__Bacillota_A;c__Clostridia;o__Oscillospirales;f__Oscillospiraceae;g__F23-B02;s__Unclassified	p__Bacillota_A	aminocoumarin antibiotic	aminocoumarin	1
MAG900	d__Bacteria;p__Bacillota_A;c__Clostridia;o__Oscillospirales;f__Oscillospiraceae;g__F23-B02;s__Unclassified	p__Bacillota_A	aminocoumarin antibiotic	aminocoumarin	1
MAG909	d__Bacteria;p__Bacillota_A;c__Clostridia;o__Lachnospirales;f__Lachnospiraceae;g__KM106-2;s__KM106-2 sp945787925	p__Bacillota_A	aminocoumarin antibiotic	aminocoumarin	1
MAG909	d__Bacteria;p__Bacillota_A;c__Clostridia;o__Lachnospirales;f__Lachnospiraceae;g__KM106-2;s__KM106-2 sp945787925	p__Bacillota_A	aminocoumarin antibiotic	aminocoumarin	3
MAG938	d__Bacteria;p__Bacillota_A;c__Clostridia;o__Oscillospirales;f__Oscillospiraceae;g__F23-B02;s__F23-B02 sp004556755	p__Bacillota_A	aminocoumarin antibiotic	aminocoumarin	3
MAG939	d__Bacteria;p__Bacillota;c__Bacilli;o__Haloplasmatales;f__Turicibacteraceae;g__Turicibacter;s__Turicibacter bilis	p__Bacillota	aminocoumarin antibiotic	aminocoumarin	1
MAG939	d__Bacteria;p__Bacillota;c__Bacilli;o__Haloplasmatales;f__Turicibacteraceae;g__Turicibacter;s__Turicibacter bilis	p__Bacillota	aminocoumarin antibiotic	aminocoumarin	3
MAG1186	d__Bacteria;p__Actinomycetota;c__Actinomycetia;o__Actinomycetales;f__Bifidobacteriaceae;g__Bifidobacterium;s__Unclassified	p__Actinomycetota	aminocoumarin antibiotic	aminocoumarin	1
MAG1364	d__Bacteria;p__Bacillota_A;c__Clostridia;o__Oscillospirales;f__Acutalibacteraceae;g__UBA1417;s__UBA1417 sp003531055	p__Bacillota_A	aminocoumarin antibiotic	aminocoumarin	1
MAG1515	d__Bacteria;p__Bacillota_A;c__Clostridia;o__Oscillospirales;f__Butyricicoccaceae;g__UBA4644;s__Unclassified	p__Bacillota_A	aminocoumarin antibiotic	aminocoumarin	1
MAG1563	d__Bacteria;p__Bacillota_A;c__Clostridia;o__Oscillospirales;f__Oscillospiraceae;g__UBA738;s__UBA738 sp004557735	p__Bacillota_A	aminocoumarin antibiotic	aminocoumarin	4
MAG1564	d__Bacteria;p__Actinomycetota;c__Actinomycetia;o__Mycobacteriales;f__Mycobacteriaceae;g__Corynebacterium;s__Corynebacterium testudinoris	p__Actinomycetota	aminocoumarin antibiotic	aminocoumarin	1
MAG1567	d__Bacteria;p__Actinomycetota;c__Coriobacteriia;o__Coriobacteriales;f__Coriobacteriaceae;g__Collinsella;s__Collinsella sp002391315	p__Actinomycetota	aminocoumarin antibiotic	aminocoumarin	1
MAG1747	d__Bacteria;p__Pseudomonadota;c__Gammaproteobacteria;o__Pseudomonadales;f__Moraxellaceae;g__Acinetobacter;s__Acinetobacter pseudolwoffii	p__Pseudomonadota	aminocoumarin antibiotic	aminocoumarin	1
MAG1757	d__Bacteria;p__Bacillota_A;c__Clostridia;o__Lachnospirales;f__Lachnospiraceae;g__UBA2868;s__UBA2868 sp004552595	p__Bacillota_A	aminocoumarin antibiotic	aminocoumarin	1
MAG1757	d__Bacteria;p__Bacillota_A;c__Clostridia;o__Lachnospirales;f__Lachnospiraceae;g__UBA2868;s__UBA2868 sp004552595	p__Bacillota_A	aminocoumarin antibiotic	aminocoumarin	1
MAG1877	d__Bacteria;p__Bacillota_A;c__Clostridia;o__Oscillospirales;f__Acutalibacteraceae;g__Eubacterium_R;s__Unclassified	p__Bacillota_A	aminocoumarin antibiotic	aminocoumarin	1
MAG232	d__Bacteria;p__Patescibacteria;c__Saccharimonadia;o__Saccharimonadales;f__Nanosyncoccaceae;g__UBA2834;s__UBA2834 sp004561445	p__Patescibacteria	aminocoumarin antibiotic	aminocoumarin	2
MAG240	d__Bacteria;p__Bacteroidota;c__Bacteroidia;o__Bacteroidales;f__Muribaculaceae;g__CAG-485;s__Unclassified	p__Bacteroidota	aminocoumarin antibiotic	aminocoumarin	1
MAG2438	d__Bacteria;p__Bacillota_A;c__Clostridia;o__Lachnospirales;f__Lachnospiraceae;g__Acetatifactor;s__Acetatifactor sp016293615	p__Bacillota_A	aminocoumarin antibiotic	aminocoumarin	3
MAG2658	d__Bacteria;p__Bacillota_A;c__Clostridia;o__Lachnospirales;f__Lachnospiraceae;g__UMGS2037;s__Unclassified	p__Bacillota_A	aminocoumarin antibiotic	aminocoumarin	1
MAG2983	d__Bacteria;p__Actinomycetota;c__Actinomycetia;o__Mycobacteriales;f__Mycobacteriaceae;g__Corynebacterium;s__Corynebacterium testudinoris	p__Actinomycetota	aminocoumarin antibiotic	aminocoumarin	1
MAG3460	d__Bacteria;p__Bacillota_A;c__Clostridia;o__Christensenellales;f__CAG-138;g__Phil1;s__Phil1 sp001940855	p__Bacillota_A	aminocoumarin antibiotic	aminocoumarin	1
MAG3460	d__Bacteria;p__Bacillota_A;c__Clostridia;o__Christensenellales;f__CAG-138;g__Phil1;s__Phil1 sp001940855	p__Bacillota_A	aminocoumarin antibiotic	aminocoumarin	6
MAG3586	d__Bacteria;p__Bacillota;c__Bacilli;o__Lactobacillales;f__Lactobacillaceae;g__Lactobacillus;s__Lactobacillus johnsonii	p__Bacillota	aminocoumarin antibiotic	aminocoumarin	1
MAG3586	d__Bacteria;p__Bacillota;c__Bacilli;o__Lactobacillales;f__Lactobacillaceae;g__Lactobacillus;s__Lactobacillus johnsonii	p__Bacillota	aminocoumarin antibiotic	aminocoumarin	1
MAG3586	d__Bacteria;p__Bacillota;c__Bacilli;o__Lactobacillales;f__Lactobacillaceae;g__Lactobacillus;s__Lactobacillus johnsonii	p__Bacillota	aminocoumarin antibiotic	aminocoumarin	2
MAG3594	d__Bacteria;p__Bacillota_B;c__Peptococcia;o__Peptococcales;f__Peptococcaceae;g__UMGS1590;s__UMGS1590 sp900759105	p__Bacillota_B	aminocoumarin antibiotic	aminocoumarin	1
MAG3947	d__Bacteria;p__Bacillota_A;c__Clostridia;o__Oscillospirales;f__Oscillospiraceae;g__CAG-103;s__CAG-103 sp004556965	p__Bacillota_A	aminocoumarin antibiotic	aminocoumarin	1
MAG4054	d__Bacteria;p__Bacteroidota;c__Bacteroidia;o__Bacteroidales;f__Muribaculaceae;g__Limisoma;s__Limisoma sp004561555	p__Bacteroidota	aminocoumarin antibiotic	aminocoumarin	1
MAG4054	d__Bacteria;p__Bacteroidota;c__Bacteroidia;o__Bacteroidales;f__Muribaculaceae;g__Limisoma;s__Limisoma sp004561555	p__Bacteroidota	aminocoumarin antibiotic	aminocoumarin	1
MAG4111	d__Bacteria;p__Bacillota_A;c__Clostridia;o__Christensenellales;f__CAG-138;g__UBA1685;s__UBA1685 sp004560435	p__Bacillota_A	aminocoumarin antibiotic	aminocoumarin	3
MAG4113	d__Bacteria;p__Bacillota_A;c__Clostridia;o__Lachnospirales;f__Lachnospiraceae;g__UBA2868;s__UBA2868 sp004552595	p__Bacillota_A	aminocoumarin antibiotic	aminocoumarin	1
MAG1181	d__Bacteria;p__Actinomycetota;c__Actinomycetia;o__Mycobacteriales;f__Mycobacteriaceae;g__Corynebacterium;s__Corynebacterium casei	p__Actinomycetota	aminocoumarin antibiotic	aminocoumarin	4
MAG1738	d__Bacteria;p__Bacillota_A;c__Clostridia;o__Oscillospirales;f__Ruminococcaceae;g__Gemmiger;s__Unclassified	p__Bacillota_A	aminocoumarin antibiotic	aminocoumarin	1
MAG1895	d__Bacteria;p__Bacillota;c__Bacilli;o__Erysipelotrichales;f__Erysipelotrichaceae;g__Bulleidia;s__Bulleidia sp905194705	p__Bacillota	aminocoumarin antibiotic	aminocoumarin	1
MAG1895	d__Bacteria;p__Bacillota;c__Bacilli;o__Erysipelotrichales;f__Erysipelotrichaceae;g__Bulleidia;s__Bulleidia sp905194705	p__Bacillota	aminocoumarin antibiotic	aminocoumarin	1
MAG1982	d__Bacteria;p__Bacillota_A;c__Clostridia;o__Clostridiales;f__Clostridiaceae;g__Clostridium;s__Unclassified	p__Bacillota_A	aminocoumarin antibiotic	aminocoumarin	1
MAG2053	d__Bacteria;p__Bacillota_A;c__Clostridia;o__Lachnospirales;f__Lachnospiraceae;g__KM106-2;s__KM106-2 sp945787925	p__Bacillota_A	aminocoumarin antibiotic	aminocoumarin	1
MAG2053	d__Bacteria;p__Bacillota_A;c__Clostridia;o__Lachnospirales;f__Lachnospiraceae;g__KM106-2;s__KM106-2 sp945787925	p__Bacillota_A	aminocoumarin antibiotic	aminocoumarin	1
MAG2053	d__Bacteria;p__Bacillota_A;c__Clostridia;o__Lachnospirales;f__Lachnospiraceae;g__KM106-2;s__KM106-2 sp945787925	p__Bacillota_A	aminocoumarin antibiotic	aminocoumarin	2
MAG2322	d__Bacteria;p__Bacillota;c__Bacilli;o__Erysipelotrichales;f__Erysipelotrichaceae;g__Bulleidia;s__Bulleidia sp016293365	p__Bacillota	aminocoumarin antibiotic	aminocoumarin	1
MAG2322	d__Bacteria;p__Bacillota;c__Bacilli;o__Erysipelotrichales;f__Erysipelotrichaceae;g__Bulleidia;s__Bulleidia sp016293365	p__Bacillota	aminocoumarin antibiotic	aminocoumarin	1
MAG236	d__Bacteria;p__Bacillota_A;c__Clostridia;o__Oscillospirales;f__Acutalibacteraceae;g__CAG-177;s__CAG-177 sp900771185	p__Bacillota_A	aminocoumarin antibiotic	aminocoumarin	1
MAG236	d__Bacteria;p__Bacillota_A;c__Clostridia;o__Oscillospirales;f__Acutalibacteraceae;g__CAG-177;s__CAG-177 sp900771185	p__Bacillota_A	aminocoumarin antibiotic	aminocoumarin	2
MAG2435	d__Bacteria;p__Bacillota;c__Bacilli;o__Erysipelotrichales;f__Erysipelotrichaceae;g__Bulleidia;s__Unclassified	p__Bacillota	aminocoumarin antibiotic	aminocoumarin	1
MAG2435	d__Bacteria;p__Bacillota;c__Bacilli;o__Erysipelotrichales;f__Erysipelotrichaceae;g__Bulleidia;s__Unclassified	p__Bacillota	aminocoumarin antibiotic	aminocoumarin	1
MAG2453	d__Bacteria;p__Bacillota_A;c__Clostridia;o__Peptostreptococcales;f__Anaerovoracaceae;g__JALEJU01;s__JALEJU01 sp022769485	p__Bacillota_A	aminocoumarin antibiotic	aminocoumarin	1
MAG2453	d__Bacteria;p__Bacillota_A;c__Clostridia;o__Peptostreptococcales;f__Anaerovoracaceae;g__JALEJU01;s__JALEJU01 sp022769485	p__Bacillota_A	aminocoumarin antibiotic	aminocoumarin	1
MAG2618	d__Bacteria;p__Bacillota_A;c__Clostridia;o__Lachnospirales;f__Lachnospiraceae;g__SIG292;s__SIG292 sp022766905	p__Bacillota_A	aminocoumarin antibiotic	aminocoumarin	1
MAG2618	d__Bacteria;p__Bacillota_A;c__Clostridia;o__Lachnospirales;f__Lachnospiraceae;g__SIG292;s__SIG292 sp022766905	p__Bacillota_A	aminocoumarin antibiotic	aminocoumarin	1
MAG2887	d__Bacteria;p__Bacillota_A;c__Clostridia;o__Lachnospirales;f__Lachnospiraceae;g__Oliverpabstia;s__Oliverpabstia sp022764165	p__Bacillota_A	aminocoumarin antibiotic	aminocoumarin	1
MAG2981	d__Bacteria;p__Pseudomonadota;c__Gammaproteobacteria;o__Enterobacterales;f__Enterobacteriaceae;g__Escherichia;s__Escherichia coli	p__Pseudomonadota	aminocoumarin antibiotic	aminocoumarin	1
MAG2981	d__Bacteria;p__Pseudomonadota;c__Gammaproteobacteria;o__Enterobacterales;f__Enterobacteriaceae;g__Escherichia;s__Escherichia coli	p__Pseudomonadota	aminocoumarin antibiotic	aminocoumarin	1
MAG3261	d__Bacteria;p__Bacillota;c__Bacilli;o__Erysipelotrichales;f__Erysipelotrichaceae;g__UBA1783;s__UBA1783 sp016302195	p__Bacillota	aminocoumarin antibiotic	aminocoumarin	1
MAG3261	d__Bacteria;p__Bacillota;c__Bacilli;o__Erysipelotrichales;f__Erysipelotrichaceae;g__UBA1783;s__UBA1783 sp016302195	p__Bacillota	aminocoumarin antibiotic	aminocoumarin	2
MAG343	d__Bacteria;p__Bacillota_C;c__Negativicutes;o__Acidaminococcales;f__Acidaminococcaceae;g__Phascolarctobacterium_A;s__Phascolarctobacterium_A succinatutens	p__Bacillota_C	aminocoumarin antibiotic	aminocoumarin	2
MAG3464	d__Bacteria;p__Bacillota_A;c__Clostridia;o__Oscillospirales;f__Ruminococcaceae;g__UMGS1668;s__UMGS1668 sp004556975	p__Bacillota_A	aminocoumarin antibiotic	aminocoumarin	1
MAG3464	d__Bacteria;p__Bacillota_A;c__Clostridia;o__Oscillospirales;f__Ruminococcaceae;g__UMGS1668;s__UMGS1668 sp004556975	p__Bacillota_A	aminocoumarin antibiotic	aminocoumarin	2
MAG3662	d__Bacteria;p__Actinomycetota;c__Coriobacteriia;o__Coriobacteriales;f__QAMH01;g__W2P13-069;s__Unclassified	p__Actinomycetota	aminocoumarin antibiotic	aminocoumarin	1
MAG3662	d__Bacteria;p__Actinomycetota;c__Coriobacteriia;o__Coriobacteriales;f__QAMH01;g__W2P13-069;s__Unclassified	p__Actinomycetota	aminocoumarin antibiotic	aminocoumarin	2
MAG3670	d__Bacteria;p__Bacillota_A;c__Clostridia;o__Oscillospirales;f__Oscillospiraceae;g__UBA738;s__UBA738 sp004557735	p__Bacillota_A	aminocoumarin antibiotic	aminocoumarin	3
MAG3866	d__Bacteria;p__Bacillota_A;c__Clostridia;o__Lachnospirales;f__Lachnospiraceae;g__KM106-2;s__KM106-2 sp945787925	p__Bacillota_A	aminocoumarin antibiotic	aminocoumarin	1
MAG3866	d__Bacteria;p__Bacillota_A;c__Clostridia;o__Lachnospirales;f__Lachnospiraceae;g__KM106-2;s__KM106-2 sp945787925	p__Bacillota_A	aminocoumarin antibiotic	aminocoumarin	4
MAG3909	d__Bacteria;p__Bacillota_A;c__Clostridia;o__Christensenellales;f__CAG-138;g__SFDB01;s__SFDB01 sp004558825	p__Bacillota_A	aminocoumarin antibiotic	aminocoumarin	1
MAG391	d__Bacteria;p__Bacillota_A;c__Clostridia;o__Oscillospirales;f__Oscillospiraceae;g__Vescimonas;s__Unclassified	p__Bacillota_A	aminocoumarin antibiotic	aminocoumarin	1
MAG399	d__Bacteria;p__Bacteroidota;c__Bacteroidia;o__Bacteroidales;f__Muribaculaceae;g__Sodaliphilus;s__Sodaliphilus sp004557565	p__Bacteroidota	aminocoumarin antibiotic	aminocoumarin	1
MAG399	d__Bacteria;p__Bacteroidota;c__Bacteroidia;o__Bacteroidales;f__Muribaculaceae;g__Sodaliphilus;s__Sodaliphilus sp004557565	p__Bacteroidota	aminocoumarin antibiotic	aminocoumarin	1
MAG4055	d__Bacteria;p__Bacteroidota;c__Bacteroidia;o__Bacteroidales;f__Bacteroidaceae;g__Prevotella;s__Prevotella sp900543975	p__Bacteroidota	aminocoumarin antibiotic	aminocoumarin	1
MAG4055	d__Bacteria;p__Bacteroidota;c__Bacteroidia;o__Bacteroidales;f__Bacteroidaceae;g__Prevotella;s__Prevotella sp900543975	p__Bacteroidota	aminocoumarin antibiotic	aminocoumarin	1
MAG4133	d__Bacteria;p__Bacteroidota;c__Bacteroidia;o__Bacteroidales;f__Bacteroidaceae;g__Prevotella;s__Prevotella sp004555245	p__Bacteroidota	aminocoumarin antibiotic	aminocoumarin	1
MAG480	d__Bacteria;p__Bacillota;c__Bacilli;o__Erysipelotrichales;f__Erysipelotrichaceae;g__Bulleidia;s__Bulleidia sp016293365	p__Bacillota	aminocoumarin antibiotic	aminocoumarin	1
MAG480	d__Bacteria;p__Bacillota;c__Bacilli;o__Erysipelotrichales;f__Erysipelotrichaceae;g__Bulleidia;s__Bulleidia sp016293365	p__Bacillota	aminocoumarin antibiotic	aminocoumarin	1
MAG480	d__Bacteria;p__Bacillota;c__Bacilli;o__Erysipelotrichales;f__Erysipelotrichaceae;g__Bulleidia;s__Bulleidia sp016293365	p__Bacillota	aminocoumarin antibiotic	aminocoumarin	1
MAG644	d__Bacteria;p__Bacillota_A;c__Clostridia;o__Oscillospirales;f__Acutalibacteraceae;g__Eubacterium_R;s__Unclassified	p__Bacillota_A	aminocoumarin antibiotic	aminocoumarin	1
MAG657	d__Bacteria;p__Bacillota_A;c__Clostridia;o__Lachnospirales;f__Lachnospiraceae;g__CAG-95;s__Unclassified	p__Bacillota_A	aminocoumarin antibiotic	aminocoumarin	1
MAG657	d__Bacteria;p__Bacillota_A;c__Clostridia;o__Lachnospirales;f__Lachnospiraceae;g__CAG-95;s__Unclassified	p__Bacillota_A	aminocoumarin antibiotic	aminocoumarin	1
MAG1184	d__Bacteria;p__Bacillota_A;c__Clostridia;o__Oscillospirales;f__CAG-382;g__SFLA01;s__SFLA01 sp004553575	p__Bacillota_A	aminocoumarin antibiotic	aminocoumarin	3
MAG125	d__Bacteria;p__Actinomycetota;c__Actinomycetia;o__Mycobacteriales;f__Mycobacteriaceae;g__Corynebacterium;s__Corynebacterium flavescens	p__Actinomycetota	aminocoumarin antibiotic	aminocoumarin	1
MAG125	d__Bacteria;p__Actinomycetota;c__Actinomycetia;o__Mycobacteriales;f__Mycobacteriaceae;g__Corynebacterium;s__Corynebacterium flavescens	p__Actinomycetota	aminocoumarin antibiotic	aminocoumarin	1
MAG1432	d__Bacteria;p__Bacillota;c__Bacilli;o__Lactobacillales;f__Lactobacillaceae;g__Leuconostoc;s__Unclassified	p__Bacillota	aminocoumarin antibiotic	aminocoumarin	2
MAG1432	d__Bacteria;p__Bacillota;c__Bacilli;o__Lactobacillales;f__Lactobacillaceae;g__Leuconostoc;s__Unclassified	p__Bacillota	aminocoumarin antibiotic	aminocoumarin	1
MAG1432	d__Bacteria;p__Bacillota;c__Bacilli;o__Lactobacillales;f__Lactobacillaceae;g__Leuconostoc;s__Unclassified	p__Bacillota	aminocoumarin antibiotic	aminocoumarin	1
MAG1514	d__Bacteria;p__Bacillota_A;c__Clostridia;o__Christensenellales;f__CAG-74;g__UBA11524;s__Unclassified	p__Bacillota_A	aminocoumarin antibiotic	aminocoumarin	1
MAG1514	d__Bacteria;p__Bacillota_A;c__Clostridia;o__Christensenellales;f__CAG-74;g__UBA11524;s__Unclassified	p__Bacillota_A	aminocoumarin antibiotic	aminocoumarin	1
MAG1561	d__Bacteria;p__Bacillota;c__Bacilli;o__Lactobacillales;f__Aerococcaceae;g__Fundicoccus;s__Unclassified	p__Bacillota	aminocoumarin antibiotic	aminocoumarin	1
MAG1696	d__Bacteria;p__Bacillota;c__Bacilli;o__Erysipelotrichales;f__Erysipelotrichaceae;g__UBA636;s__Unclassified	p__Bacillota	aminocoumarin antibiotic	aminocoumarin	1
MAG1878	d__Bacteria;p__Bacteroidota;c__Bacteroidia;o__Bacteroidales;f__Paludibacteraceae;g__Aphodosoma;s__Aphodosoma sp016292775	p__Bacteroidota	aminocoumarin antibiotic	aminocoumarin	1
MAG1878	d__Bacteria;p__Bacteroidota;c__Bacteroidia;o__Bacteroidales;f__Paludibacteraceae;g__Aphodosoma;s__Aphodosoma sp016292775	p__Bacteroidota	aminocoumarin antibiotic	aminocoumarin	2
MAG1955	d__Bacteria;p__Bacillota_A;c__Clostridia;o__TANB77;f__CAG-508;g__Merdicola;s__Unclassified	p__Bacillota_A	aminocoumarin antibiotic	aminocoumarin	1
MAG1955	d__Bacteria;p__Bacillota_A;c__Clostridia;o__TANB77;f__CAG-508;g__Merdicola;s__Unclassified	p__Bacillota_A	aminocoumarin antibiotic	aminocoumarin	1
MAG1969	d__Bacteria;p__Bacillota_A;c__Clostridia;o__Oscillospirales;f__Acutalibacteraceae;g__CAG-488;s__CAG-488 sp016292785	p__Bacillota_A	aminocoumarin antibiotic	aminocoumarin	1
MAG1986	d__Bacteria;p__Bacillota;c__Bacilli;o__Haloplasmatales;f__Turicibacteraceae;g__Turicibacter;s__Turicibacter bilis	p__Bacillota	aminocoumarin antibiotic	aminocoumarin	2
MAG1986	d__Bacteria;p__Bacillota;c__Bacilli;o__Haloplasmatales;f__Turicibacteraceae;g__Turicibacter;s__Turicibacter bilis	p__Bacillota	aminocoumarin antibiotic	aminocoumarin	3
MAG2185	d__Bacteria;p__Bacillota_A;c__Clostridia;o__Oscillospirales;f__Acutalibacteraceae;g__UBA737;s__UBA737 sp900547095	p__Bacillota_A	aminocoumarin antibiotic	aminocoumarin	1
MAG2185	d__Bacteria;p__Bacillota_A;c__Clostridia;o__Oscillospirales;f__Acutalibacteraceae;g__UBA737;s__UBA737 sp900547095	p__Bacillota_A	aminocoumarin antibiotic	aminocoumarin	1
MAG2185	d__Bacteria;p__Bacillota_A;c__Clostridia;o__Oscillospirales;f__Acutalibacteraceae;g__UBA737;s__UBA737 sp900547095	p__Bacillota_A	aminocoumarin antibiotic	aminocoumarin	2
MAG2622	d__Bacteria;p__Spirochaetota;c__Spirochaetia;o__Treponematales;f__Treponemataceae;g__Treponema_D;s__Treponema_D sp018385415	p__Spirochaetota	aminocoumarin antibiotic	aminocoumarin	2
MAG2622	d__Bacteria;p__Spirochaetota;c__Spirochaetia;o__Treponematales;f__Treponemataceae;g__Treponema_D;s__Treponema_D sp018385415	p__Spirochaetota	aminocoumarin antibiotic	aminocoumarin	1
MAG2655	d__Bacteria;p__Bacillota;c__Bacilli;o__Erysipelotrichales;f__Erysipelotrichaceae;g__JALEVB01;s__JALEVB01 sp022780745	p__Bacillota	aminocoumarin antibiotic	aminocoumarin	2
MAG3124	d__Bacteria;p__Bacillota_A;c__Clostridia;o__Oscillospirales;f__Acutalibacteraceae;g__UBA1417;s__UBA1417 sp003531055	p__Bacillota_A	aminocoumarin antibiotic	aminocoumarin	2
MAG33	d__Bacteria;p__Desulfobacterota;c__Desulfovibrionia;o__Desulfovibrionales;f__Desulfovibrionaceae;g__Desulfovibrio;s__Desulfovibrio sp900556755	p__Desulfobacterota	aminocoumarin antibiotic	aminocoumarin	1
MAG33	d__Bacteria;p__Desulfobacterota;c__Desulfovibrionia;o__Desulfovibrionales;f__Desulfovibrionaceae;g__Desulfovibrio;s__Desulfovibrio sp900556755	p__Desulfobacterota	aminocoumarin antibiotic	aminocoumarin	1
MAG33	d__Bacteria;p__Desulfobacterota;c__Desulfovibrionia;o__Desulfovibrionales;f__Desulfovibrionaceae;g__Desulfovibrio;s__Desulfovibrio sp900556755	p__Desulfobacterota	aminocoumarin antibiotic	aminocoumarin	1
MAG33	d__Bacteria;p__Desulfobacterota;c__Desulfovibrionia;o__Desulfovibrionales;f__Desulfovibrionaceae;g__Desulfovibrio;s__Desulfovibrio sp900556755	p__Desulfobacterota	aminocoumarin antibiotic	aminocoumarin	1
MAG3476	d__Bacteria;p__Spirochaetota;c__Spirochaetia;o__Treponematales;f__Treponemataceae;g__Treponema_D;s__Treponema_D sp945877425	p__Spirochaetota	aminocoumarin antibiotic	aminocoumarin	1
MAG3478	d__Bacteria;p__Bacillota_A;c__Clostridia;o__Christensenellales;f__CAG-74;g__SFMI01;s__SFMI01 sp004556155	p__Bacillota_A	aminocoumarin antibiotic	aminocoumarin	2
MAG358	d__Bacteria;p__Actinomycetota;c__Actinomycetia;o__Mycobacteriales;f__Mycobacteriaceae;g__Corynebacterium;s__Corynebacterium xerosis	p__Actinomycetota	aminocoumarin antibiotic	aminocoumarin	2
MAG3684	d__Bacteria;p__Bacillota;c__Bacilli;o__Lactobacillales;f__Lactobacillaceae;g__Lactobacillus;s__Lactobacillus amylovorus	p__Bacillota	aminocoumarin antibiotic	aminocoumarin	1
MAG3697	d__Bacteria;p__Bacillota_A;c__Clostridia;o__Peptostreptococcales;f__Peptostreptococcaceae;g__Terrisporobacter;s__Unclassified	p__Bacillota_A	aminocoumarin antibiotic	aminocoumarin	3
MAG3865	d__Bacteria;p__Spirochaetota;c__Spirochaetia;o__Treponematales;f__Treponemataceae;g__Treponema_D;s__Treponema_D sp945868875	p__Spirochaetota	aminocoumarin antibiotic	aminocoumarin	2
MAG397	d__Bacteria;p__Bacillota_A;c__Clostridia;o__Christensenellales;f__CAG-138;g__SFEL01;s__SFEL01 sp016292635	p__Bacillota_A	aminocoumarin antibiotic	aminocoumarin	1
MAG4058	d__Bacteria;p__Bacillota;c__Bacilli;o__Haloplasmatales;f__Turicibacteraceae;g__Turicibacter;s__Turicibacter bilis	p__Bacillota	aminocoumarin antibiotic	aminocoumarin	1
MAG4058	d__Bacteria;p__Bacillota;c__Bacilli;o__Haloplasmatales;f__Turicibacteraceae;g__Turicibacter;s__Turicibacter bilis	p__Bacillota	aminocoumarin antibiotic	aminocoumarin	3
MAG4066	d__Bacteria;p__Bacillota_A;c__Clostridia;o__Clostridiales;f__Clostridiaceae;g__Clostridium;s__Clostridium sp000435835	p__Bacillota_A	aminocoumarin antibiotic	aminocoumarin	1
MAG4118	d__Bacteria;p__Bacillota_A;c__Clostridia;o__Christensenellales;f__CAG-138;g__RGIG3141;s__Unclassified	p__Bacillota_A	aminocoumarin antibiotic	aminocoumarin	1
MAG4118	d__Bacteria;p__Bacillota_A;c__Clostridia;o__Christensenellales;f__CAG-138;g__RGIG3141;s__Unclassified	p__Bacillota_A	aminocoumarin antibiotic	aminocoumarin	1
MAG4119	d__Bacteria;p__Bacillota;c__Bacilli;o__Lactobacillales;f__Lactobacillaceae;g__Lactobacillus;s__Lactobacillus sp910589675	p__Bacillota	aminocoumarin antibiotic	aminocoumarin	1
MAG4119	d__Bacteria;p__Bacillota;c__Bacilli;o__Lactobacillales;f__Lactobacillaceae;g__Lactobacillus;s__Lactobacillus sp910589675	p__Bacillota	aminocoumarin antibiotic	aminocoumarin	2
MAG487	d__Bacteria;p__Bacillota_A;c__Clostridia;o__Oscillospirales;f__Acutalibacteraceae;g__UBA6857;s__UBA6857 sp016293225	p__Bacillota_A	aminocoumarin antibiotic	aminocoumarin	1
MAG487	d__Bacteria;p__Bacillota_A;c__Clostridia;o__Oscillospirales;f__Acutalibacteraceae;g__UBA6857;s__UBA6857 sp016293225	p__Bacillota_A	aminocoumarin antibiotic	aminocoumarin	1
MAG643	d__Bacteria;p__Bacillota_B;c__Dehalobacteriia;o__UBA7702;f__Unclassified;g__Unclassified;s__Unclassified	p__Bacillota_B	aminocoumarin antibiotic	aminocoumarin	1
MAG855	d__Bacteria;p__Bacillota;c__Bacilli;o__Erysipelotrichales;f__Erysipelotrichaceae;g__UBA636;s__UBA636 sp002299675	p__Bacillota	aminocoumarin antibiotic	aminocoumarin	1
MAG855	d__Bacteria;p__Bacillota;c__Bacilli;o__Erysipelotrichales;f__Erysipelotrichaceae;g__UBA636;s__UBA636 sp002299675	p__Bacillota	aminocoumarin antibiotic	aminocoumarin	1
MAG855	d__Bacteria;p__Bacillota;c__Bacilli;o__Erysipelotrichales;f__Erysipelotrichaceae;g__UBA636;s__UBA636 sp002299675	p__Bacillota	aminocoumarin antibiotic	aminocoumarin	1
MAG1185	d__Bacteria;p__Bacillota_A;c__Clostridia;o__Oscillospirales;f__Ruminococcaceae;g__HUN007;s__HUN007 sp016296165	p__Bacillota_A	aminocoumarin antibiotic	aminocoumarin	1
MAG1351	d__Bacteria;p__Actinomycetota;c__Coriobacteriia;o__Coriobacteriales;f__Coriobacteriaceae;g__Collinsella;s__Collinsella sp002391315	p__Actinomycetota	aminocoumarin antibiotic	aminocoumarin	1
MAG1351	d__Bacteria;p__Actinomycetota;c__Coriobacteriia;o__Coriobacteriales;f__Coriobacteriaceae;g__Collinsella;s__Collinsella sp002391315	p__Actinomycetota	aminocoumarin antibiotic	aminocoumarin	1
MAG1439	d__Bacteria;p__Bacillota_A;c__Clostridia;o__Clostridiales;f__Clostridiaceae;g__Clostridium;s__Unclassified	p__Bacillota_A	aminocoumarin antibiotic	aminocoumarin	1
MAG1450	d__Bacteria;p__Bacillota_A;c__Clostridia;o__Lachnospirales;f__Lachnospiraceae;g__UBA2868;s__UBA2868 sp004552595	p__Bacillota_A	aminocoumarin antibiotic	aminocoumarin	1
MAG2184	d__Bacteria;p__Bacillota_A;c__Clostridia;o__Peptostreptococcales;f__Anaerovoracaceae;g__Lentihominibacter;s__Lentihominibacter sp022773945	p__Bacillota_A	aminocoumarin antibiotic	aminocoumarin	1
MAG2184	d__Bacteria;p__Bacillota_A;c__Clostridia;o__Peptostreptococcales;f__Anaerovoracaceae;g__Lentihominibacter;s__Lentihominibacter sp022773945	p__Bacillota_A	aminocoumarin antibiotic	aminocoumarin	1
MAG2207	d__Bacteria;p__Patescibacteria;c__Saccharimonadia;o__Saccharimonadales;f__Nanosyncoccaceae;g__UBA2834;s__UBA2834 sp004561445	p__Patescibacteria	aminocoumarin antibiotic	aminocoumarin	1
MAG2320	d__Bacteria;p__Bacillota_A;c__Clostridia;o__TANB77;f__CAG-508;g__UMGS1781;s__Unclassified	p__Bacillota_A	aminocoumarin antibiotic	aminocoumarin	1
MAG2320	d__Bacteria;p__Bacillota_A;c__Clostridia;o__TANB77;f__CAG-508;g__UMGS1781;s__Unclassified	p__Bacillota_A	aminocoumarin antibiotic	aminocoumarin	1
MAG2615	d__Bacteria;p__Bacillota_A;c__Clostridia;o__Oscillospirales;f__Oscillospiraceae;g__CAG-170;s__CAG-170 sp002404795	p__Bacillota_A	aminocoumarin antibiotic	aminocoumarin	1
MAG2615	d__Bacteria;p__Bacillota_A;c__Clostridia;o__Oscillospirales;f__Oscillospiraceae;g__CAG-170;s__CAG-170 sp002404795	p__Bacillota_A	aminocoumarin antibiotic	aminocoumarin	3
MAG3108	d__Bacteria;p__Bacillota;c__Bacilli;o__Erysipelotrichales;f__Erysipelotrichaceae;g__Holdemanella;s__Holdemanella porci	p__Bacillota	aminocoumarin antibiotic	aminocoumarin	1
MAG3108	d__Bacteria;p__Bacillota;c__Bacilli;o__Erysipelotrichales;f__Erysipelotrichaceae;g__Holdemanella;s__Holdemanella porci	p__Bacillota	aminocoumarin antibiotic	aminocoumarin	1
MAG3465	d__Bacteria;p__Bacillota;c__Bacilli;o__Erysipelotrichales;f__Erysipelotrichaceae;g__Holdemanella;s__Holdemanella porci	p__Bacillota	aminocoumarin antibiotic	aminocoumarin	1
MAG3465	d__Bacteria;p__Bacillota;c__Bacilli;o__Erysipelotrichales;f__Erysipelotrichaceae;g__Holdemanella;s__Holdemanella porci	p__Bacillota	aminocoumarin antibiotic	aminocoumarin	1
MAG3962	d__Bacteria;p__Bacteroidota;c__Bacteroidia;o__Bacteroidales;f__Bacteroidaceae;g__Prevotella;s__Prevotella hominis	p__Bacteroidota	aminocoumarin antibiotic	aminocoumarin	1
MAG4120	d__Bacteria;p__Bacillota_A;c__Clostridia;o__Oscillospirales;f__Butyricicoccaceae;g__Butyricicoccus_A;s__Butyricicoccus_A sp945872165	p__Bacillota_A	aminocoumarin antibiotic	aminocoumarin	1
MAG4120	d__Bacteria;p__Bacillota_A;c__Clostridia;o__Oscillospirales;f__Butyricicoccaceae;g__Butyricicoccus_A;s__Butyricicoccus_A sp945872165	p__Bacillota_A	aminocoumarin antibiotic	aminocoumarin	1
MAG653	d__Bacteria;p__Bacillota;c__Bacilli;o__Lactobacillales;f__Lactobacillaceae;g__Limosilactobacillus;s__Limosilactobacillus sp002299975	p__Bacillota	aminocoumarin antibiotic	aminocoumarin	1
MAG653	d__Bacteria;p__Bacillota;c__Bacilli;o__Lactobacillales;f__Lactobacillaceae;g__Limosilactobacillus;s__Limosilactobacillus sp002299975	p__Bacillota	aminocoumarin antibiotic	aminocoumarin	1
MAG654	d__Bacteria;p__Bacillota_A;c__Clostridia;o__Oscillospirales;f__Ruminococcaceae;g__UBA3818;s__UBA3818 sp002369315	p__Bacillota_A	aminocoumarin antibiotic	aminocoumarin	1
MAG854	d__Bacteria;p__Actinomycetota;c__Actinomycetia;o__Mycobacteriales;f__Mycobacteriaceae;g__Corynebacterium;s__Corynebacterium testudinoris	p__Actinomycetota	aminocoumarin antibiotic	aminocoumarin	1
MAG901	d__Bacteria;p__Bacillota;c__Bacilli;o__RF39;f__UBA660;g__UBA6448;s__Unclassified	p__Bacillota	aminocoumarin antibiotic	aminocoumarin	1
MAG901	d__Bacteria;p__Bacillota;c__Bacilli;o__RF39;f__UBA660;g__UBA6448;s__Unclassified	p__Bacillota	aminocoumarin antibiotic	aminocoumarin	1
MAG933	d__Bacteria;p__Bacillota_A;c__Clostridia;o__Lachnospirales;f__Lachnospiraceae;g__Oliverpabstia;s__Oliverpabstia intestinalis	p__Bacillota_A	aminocoumarin antibiotic	aminocoumarin	1
MAG1594	d__Bacteria;p__Bacillota_A;c__Clostridia;o__Christensenellales;f__CAG-74;g__SFMI01;s__SFMI01 sp004556155	p__Bacillota_A	aminocoumarin antibiotic	aminocoumarin	3
MAG1741	d__Bacteria;p__Actinomycetota;c__Coriobacteriia;o__Coriobacteriales;f__UMGS124;g__UMGS124;s__UMGS124 sp019420325	p__Actinomycetota	aminocoumarin antibiotic	aminocoumarin	4
MAG1746	d__Bacteria;p__Bacillota_A;c__Clostridia;o__Oscillospirales;f__Acutalibacteraceae;g__CAG-177;s__CAG-177 sp003514385	p__Bacillota_A	aminocoumarin antibiotic	aminocoumarin	2
MAG2629	d__Bacteria;p__Bacillota;c__Bacilli;o__RF39;f__UBA660;g__UMGS1449;s__Unclassified	p__Bacillota	aminocoumarin antibiotic	aminocoumarin	1
MAG2629	d__Bacteria;p__Bacillota;c__Bacilli;o__RF39;f__UBA660;g__UMGS1449;s__Unclassified	p__Bacillota	aminocoumarin antibiotic	aminocoumarin	1
MAG2657	d__Bacteria;p__Bacillota;c__Bacilli;o__RF39;f__UBA660;g__CAG-302;s__Unclassified	p__Bacillota	aminocoumarin antibiotic	aminocoumarin	1
MAG2657	d__Bacteria;p__Bacillota;c__Bacilli;o__RF39;f__UBA660;g__CAG-302;s__Unclassified	p__Bacillota	aminocoumarin antibiotic	aminocoumarin	1
MAG2657	d__Bacteria;p__Bacillota;c__Bacilli;o__RF39;f__UBA660;g__CAG-302;s__Unclassified	p__Bacillota	aminocoumarin antibiotic	aminocoumarin	1
MAG3271	d__Bacteria;p__Bacillota;c__Bacilli;o__RF39;f__UBA660;g__CAG-914;s__CAG-914 sp000437895	p__Bacillota	aminocoumarin antibiotic	aminocoumarin	1
MAG3271	d__Bacteria;p__Bacillota;c__Bacilli;o__RF39;f__UBA660;g__CAG-914;s__CAG-914 sp000437895	p__Bacillota	aminocoumarin antibiotic	aminocoumarin	2
MAG3271	d__Bacteria;p__Bacillota;c__Bacilli;o__RF39;f__UBA660;g__CAG-914;s__CAG-914 sp000437895	p__Bacillota	aminocoumarin antibiotic	aminocoumarin	2
MAG3277	d__Bacteria;p__Bacillota_A;c__Clostridia;o__Oscillospirales;f__Oscillospiraceae;g__Vescimonas;s__Vescimonas sp003487665	p__Bacillota_A	aminocoumarin antibiotic	aminocoumarin	3
MAG3583	d__Bacteria;p__Bacillota_A;c__Clostridia;o__Lachnospirales;f__Lachnospiraceae;g__Unclassified;s__Unclassified	p__Bacillota_A	aminocoumarin antibiotic	aminocoumarin	2
MAG3671	d__Bacteria;p__Bacillota_A;c__Clostridia;o__Oscillospirales;f__Ruminococcaceae;g__Gemmiger;s__Gemmiger variabilis_B	p__Bacillota_A	aminocoumarin antibiotic	aminocoumarin	1
MAG3671	d__Bacteria;p__Bacillota_A;c__Clostridia;o__Oscillospirales;f__Ruminococcaceae;g__Gemmiger;s__Gemmiger variabilis_B	p__Bacillota_A	aminocoumarin antibiotic	aminocoumarin	1
MAG3671	d__Bacteria;p__Bacillota_A;c__Clostridia;o__Oscillospirales;f__Ruminococcaceae;g__Gemmiger;s__Gemmiger variabilis_B	p__Bacillota_A	aminocoumarin antibiotic	aminocoumarin	4
MAG3676	d__Bacteria;p__Bacteroidota;c__Bacteroidia;o__Bacteroidales;f__Muribaculaceae;g__SFTJ01;s__SFTJ01 sp004563195	p__Bacteroidota	aminocoumarin antibiotic	aminocoumarin	1
MAG3680	d__Bacteria;p__Bacillota_A;c__Clostridia;o__Oscillospirales;f__Oscillospiraceae;g__Faecousia;s__Unclassified	p__Bacillota_A	aminocoumarin antibiotic	aminocoumarin	1
MAG3680	d__Bacteria;p__Bacillota_A;c__Clostridia;o__Oscillospirales;f__Oscillospiraceae;g__Faecousia;s__Unclassified	p__Bacillota_A	aminocoumarin antibiotic	aminocoumarin	4
MAG393	d__Bacteria;p__Pseudomonadota;c__Alphaproteobacteria;o__Rs-D84;f__Rs-D84;g__Enterousia;s__Enterousia sp016301865	p__Pseudomonadota	aminocoumarin antibiotic	aminocoumarin	2
MAG393	d__Bacteria;p__Pseudomonadota;c__Alphaproteobacteria;o__Rs-D84;f__Rs-D84;g__Enterousia;s__Enterousia sp016301865	p__Pseudomonadota	aminocoumarin antibiotic	aminocoumarin	1
MAG395	d__Bacteria;p__Bacteroidota;c__Bacteroidia;o__Bacteroidales;f__Muribaculaceae;g__CAG-485;s__CAG-485 sp905214735	p__Bacteroidota	aminocoumarin antibiotic	aminocoumarin	1
MAG395	d__Bacteria;p__Bacteroidota;c__Bacteroidia;o__Bacteroidales;f__Muribaculaceae;g__CAG-485;s__CAG-485 sp905214735	p__Bacteroidota	aminocoumarin antibiotic	aminocoumarin	1
MAG4050	d__Bacteria;p__Bacillota_A;c__Clostridia;o__Peptostreptococcales;f__Anaerovoracaceae;g__Lentihominibacter;s__Lentihominibacter sp900066305	p__Bacillota_A	aminocoumarin antibiotic	aminocoumarin	2
MAG485	d__Bacteria;p__Actinomycetota;c__Coriobacteriia;o__Coriobacteriales;f__QAMH01;g__W2P13-069;s__Unclassified	p__Actinomycetota	aminocoumarin antibiotic	aminocoumarin	1
MAG485	d__Bacteria;p__Actinomycetota;c__Coriobacteriia;o__Coriobacteriales;f__QAMH01;g__W2P13-069;s__Unclassified	p__Actinomycetota	aminocoumarin antibiotic	aminocoumarin	2
MAG652	d__Bacteria;p__Bacillota;c__Bacilli;o__Erysipelotrichales;f__Erysipelotrichaceae;g__JALEVB01;s__JALEVB01 sp022780745	p__Bacillota	aminocoumarin antibiotic	aminocoumarin	1
MAG652	d__Bacteria;p__Bacillota;c__Bacilli;o__Erysipelotrichales;f__Erysipelotrichaceae;g__JALEVB01;s__JALEVB01 sp022780745	p__Bacillota	aminocoumarin antibiotic	aminocoumarin	1
MAG652	d__Bacteria;p__Bacillota;c__Bacilli;o__Erysipelotrichales;f__Erysipelotrichaceae;g__JALEVB01;s__JALEVB01 sp022780745	p__Bacillota	aminocoumarin antibiotic	aminocoumarin	2
MAG908	d__Bacteria;p__Bacillota_A;c__Clostridia;o__Christensenellales;f__CAG-917;g__CAG-349;s__CAG-349 sp003539515	p__Bacillota_A	aminocoumarin antibiotic	aminocoumarin	1
MAG1011	d__Bacteria;p__Bacillota_A;c__Clostridia;o__Oscillospirales;f__Oscillospiraceae;g__F23-B02;s__F23-B02 sp000431075	p__Bacillota_A	aminocoumarin antibiotic	aminocoumarin	1
MAG1229	d__Bacteria;p__Actinomycetota;c__Coriobacteriia;o__Coriobacteriales;f__UMGS124;g__UMGS124;s__UMGS124 sp019420325	p__Actinomycetota	aminocoumarin antibiotic	aminocoumarin	1
MAG1516	d__Bacteria;p__Bacillota_A;c__Clostridia;o__Oscillospirales;f__Ruminococcaceae;g__CAG-115;s__CAG-115 sp004555635	p__Bacillota_A	aminocoumarin antibiotic	aminocoumarin	3
MAG1566	d__Bacteria;p__Bacillota_A;c__Clostridia;o__Christensenellales;f__CAG-74;g__CAKUFI01;s__Unclassified	p__Bacillota_A	aminocoumarin antibiotic	aminocoumarin	2
MAG1693	d__Bacteria;p__Bacillota;c__Bacilli;o__Erysipelotrichales;f__Erysipelotrichaceae;g__UBA636;s__UBA636 sp002299675	p__Bacillota	aminocoumarin antibiotic	aminocoumarin	1
MAG1693	d__Bacteria;p__Bacillota;c__Bacilli;o__Erysipelotrichales;f__Erysipelotrichaceae;g__UBA636;s__UBA636 sp002299675	p__Bacillota	aminocoumarin antibiotic	aminocoumarin	1
MAG1693	d__Bacteria;p__Bacillota;c__Bacilli;o__Erysipelotrichales;f__Erysipelotrichaceae;g__UBA636;s__UBA636 sp002299675	p__Bacillota	aminocoumarin antibiotic	aminocoumarin	1
MAG246	d__Bacteria;p__Bacillota_A;c__Clostridia;o__Peptostreptococcales;f__Anaerovoracaceae;g__UMGS973;s__UMGS973 sp016293805	p__Bacillota_A	aminocoumarin antibiotic	aminocoumarin	1
MAG246	d__Bacteria;p__Bacillota_A;c__Clostridia;o__Peptostreptococcales;f__Anaerovoracaceae;g__UMGS973;s__UMGS973 sp016293805	p__Bacillota_A	aminocoumarin antibiotic	aminocoumarin	1
MAG2510	d__Bacteria;p__Bacillota_A;c__Clostridia;o__Oscillospirales;f__Oscillospiraceae;g__F23-B02;s__F23-B02 sp016292445	p__Bacillota_A	aminocoumarin antibiotic	aminocoumarin	1
MAG2627	d__Bacteria;p__Bacillota;c__Bacilli;o__Lactobacillales;f__Aerococcaceae;g__Aerococcus;s__Aerococcus urinaeequi	p__Bacillota	aminocoumarin antibiotic	aminocoumarin	1
MAG272	d__Bacteria;p__Bacillota_A;c__Clostridia;o__Christensenellales;f__CAG-138;g__PeH17;s__PeH17 sp004556165	p__Bacillota_A	aminocoumarin antibiotic	aminocoumarin	3
MAG3068	d__Bacteria;p__Bacillota;c__Bacilli;o__Lactobacillales;f__Carnobacteriaceae;g__Desemzia;s__Unclassified	p__Bacillota	aminocoumarin antibiotic	aminocoumarin	1
MAG3068	d__Bacteria;p__Bacillota;c__Bacilli;o__Lactobacillales;f__Carnobacteriaceae;g__Desemzia;s__Unclassified	p__Bacillota	aminocoumarin antibiotic	aminocoumarin	1
MAG3068	d__Bacteria;p__Bacillota;c__Bacilli;o__Lactobacillales;f__Carnobacteriaceae;g__Desemzia;s__Unclassified	p__Bacillota	aminocoumarin antibiotic	aminocoumarin	1
MAG342	d__Bacteria;p__Bacteroidota;c__Bacteroidia;o__Bacteroidales;f__F082;g__Limimorpha;s__Limimorpha sp900769945	p__Bacteroidota	aminocoumarin antibiotic	aminocoumarin	2
MAG346	d__Bacteria;p__Bacteroidota;c__Bacteroidia;o__Bacteroidales;f__Bacteroidaceae;g__Prevotella;s__Prevotella sp002251435	p__Bacteroidota	aminocoumarin antibiotic	aminocoumarin	1
MAG3469	d__Bacteria;p__Bacillota;c__Bacilli;o__Lactobacillales;f__Streptococcaceae;g__Streptococcus;s__Streptococcus hyointestinalis	p__Bacillota	aminocoumarin antibiotic	aminocoumarin	1
MAG3469	d__Bacteria;p__Bacillota;c__Bacilli;o__Lactobacillales;f__Streptococcaceae;g__Streptococcus;s__Streptococcus hyointestinalis	p__Bacillota	aminocoumarin antibiotic	aminocoumarin	1
MAG3585	d__Bacteria;p__Bacillota_A;c__Clostridia;o__Christensenellales;f__CAG-138;g__Phil1;s__Phil1 sp001940855	p__Bacillota_A	aminocoumarin antibiotic	aminocoumarin	2
MAG3595	d__Bacteria;p__Bacillota_A;c__Clostridia;o__Christensenellales;f__CAG-138;g__PeH17;s__PeH17 sp000435055	p__Bacillota_A	aminocoumarin antibiotic	aminocoumarin	3
MAG3678	d__Bacteria;p__Bacillota;c__Bacilli;o__Lactobacillales;f__Lactobacillaceae;g__Lactobacillus;s__Lactobacillus johnsonii	p__Bacillota	aminocoumarin antibiotic	aminocoumarin	1
MAG3678	d__Bacteria;p__Bacillota;c__Bacilli;o__Lactobacillales;f__Lactobacillaceae;g__Lactobacillus;s__Lactobacillus johnsonii	p__Bacillota	aminocoumarin antibiotic	aminocoumarin	2
MAG4112	d__Bacteria;p__Actinomycetota;c__Coriobacteriia;o__Coriobacteriales;f__Coriobacteriaceae;g__Collinsella;s__Collinsella sp002391315	p__Actinomycetota	aminocoumarin antibiotic	aminocoumarin	2
MAG4135	d__Bacteria;p__Bacillota_A;c__Clostridia;o__Oscillospirales;f__Oscillospiraceae;g__UBA2658;s__UBA2658 sp018385135	p__Bacillota_A	aminocoumarin antibiotic	aminocoumarin	1
MAG724	d__Bacteria;p__Bacillota_A;c__Clostridia;o__Clostridiales;f__Clostridiaceae;g__Clostridium;s__Clostridium sp900543325	p__Bacillota_A	aminocoumarin antibiotic	aminocoumarin	1
MAG131	d__Bacteria;p__Bacillota_A;c__Clostridia;o__Peptostreptococcales;f__Anaerovoracaceae;g__Eubacterium_T;s__Eubacterium_T saphenum_A	p__Bacillota_A	aminocoumarin antibiotic	aminocoumarin	1
MAG1402	d__Bacteria;p__Bacillota_A;c__Clostridia;o__Oscillospirales;f__Acutalibacteraceae;g__UBA737;s__UBA737 sp905211675	p__Bacillota_A	aminocoumarin antibiotic	aminocoumarin	1
MAG1437	d__Bacteria;p__Bacillota_A;c__Clostridia;o__Lachnospirales;f__Lachnospiraceae;g__RUG115;s__Unclassified	p__Bacillota_A	aminocoumarin antibiotic	aminocoumarin	1
MAG1440	d__Bacteria;p__Bacteroidota;c__Bacteroidia;o__Bacteroidales;f__Bacteroidaceae;g__Phocaeicola;s__Phocaeicola vulgatus	p__Bacteroidota	aminocoumarin antibiotic	aminocoumarin	2
MAG1477	d__Bacteria;p__Bacillota_A;c__Clostridia;o__Lachnospirales;f__Lachnospiraceae;g__UBA1066;s__Unclassified	p__Bacillota_A	aminocoumarin antibiotic	aminocoumarin	1
MAG167	d__Bacteria;p__Bacillota_A;c__Clostridia;o__Oscillospirales;f__Oscillospiraceae;g__F23-B02;s__F23-B02 sp004556755	p__Bacillota_A	aminocoumarin antibiotic	aminocoumarin	2
MAG1731	d__Bacteria;p__Bacillota;c__Bacilli;o__Erysipelotrichales;f__Coprobacillaceae;g__Faecalibacillus;s__Unclassified	p__Bacillota	aminocoumarin antibiotic	aminocoumarin	1
MAG1731	d__Bacteria;p__Bacillota;c__Bacilli;o__Erysipelotrichales;f__Coprobacillaceae;g__Faecalibacillus;s__Unclassified	p__Bacillota	aminocoumarin antibiotic	aminocoumarin	1
MAG211	d__Bacteria;p__Bacillota;c__Bacilli;o__Lactobacillales;f__Lactobacillaceae;g__Lactobacillus;s__Lactobacillus johnsonii	p__Bacillota	aminocoumarin antibiotic	aminocoumarin	1
MAG211	d__Bacteria;p__Bacillota;c__Bacilli;o__Lactobacillales;f__Lactobacillaceae;g__Lactobacillus;s__Lactobacillus johnsonii	p__Bacillota	aminocoumarin antibiotic	aminocoumarin	1
MAG211	d__Bacteria;p__Bacillota;c__Bacilli;o__Lactobacillales;f__Lactobacillaceae;g__Lactobacillus;s__Lactobacillus johnsonii	p__Bacillota	aminocoumarin antibiotic	aminocoumarin	2
MAG221	d__Bacteria;p__Bacillota_A;c__Clostridia;o__Oscillospirales;f__Ruminococcaceae;g__Gemmiger;s__Gemmiger qucibialis	p__Bacillota_A	aminocoumarin antibiotic	aminocoumarin	1
MAG221	d__Bacteria;p__Bacillota_A;c__Clostridia;o__Oscillospirales;f__Ruminococcaceae;g__Gemmiger;s__Gemmiger qucibialis	p__Bacillota_A	aminocoumarin antibiotic	aminocoumarin	1
MAG221	d__Bacteria;p__Bacillota_A;c__Clostridia;o__Oscillospirales;f__Ruminococcaceae;g__Gemmiger;s__Gemmiger qucibialis	p__Bacillota_A	aminocoumarin antibiotic	aminocoumarin	1
MAG228	d__Bacteria;p__Bacillota_A;c__Clostridia;o__Oscillospirales;f__Acutalibacteraceae;g__DTU089;s__DTU089 sp002440045	p__Bacillota_A	aminocoumarin antibiotic	aminocoumarin	1
MAG2898	d__Bacteria;p__Actinomycetota;c__Coriobacteriia;o__Coriobacteriales;f__Eggerthellaceae;g__W1P20-047;s__W1P20-047 sp004555335	p__Actinomycetota	aminocoumarin antibiotic	aminocoumarin	3
MAG3104	d__Bacteria;p__Bacillota;c__Bacilli;o__Lactobacillales;f__Lactobacillaceae;g__Lactobacillus;s__Lactobacillus delbrueckii_B	p__Bacillota	aminocoumarin antibiotic	aminocoumarin	1
MAG3104	d__Bacteria;p__Bacillota;c__Bacilli;o__Lactobacillales;f__Lactobacillaceae;g__Lactobacillus;s__Lactobacillus delbrueckii_B	p__Bacillota	aminocoumarin antibiotic	aminocoumarin	2
MAG3104	d__Bacteria;p__Bacillota;c__Bacilli;o__Lactobacillales;f__Lactobacillaceae;g__Lactobacillus;s__Lactobacillus delbrueckii_B	p__Bacillota	aminocoumarin antibiotic	aminocoumarin	1
MAG3483	d__Bacteria;p__Bacillota_A;c__Clostridia;o__Oscillospirales;f__Unclassified;g__Unclassified;s__Unclassified	p__Bacillota_A	aminocoumarin antibiotic	aminocoumarin	1
MAG3495	d__Bacteria;p__Bacillota_A;c__Clostridia;o__Peptostreptococcales;f__Anaerovoracaceae;g__Lentihominibacter;s__Unclassified	p__Bacillota_A	aminocoumarin antibiotic	aminocoumarin	1
MAG364	d__Bacteria;p__Pseudomonadota;c__Gammaproteobacteria;o__Enterobacterales;f__Enterobacteriaceae;g__Escherichia;s__Escherichia coli	p__Pseudomonadota	aminocoumarin antibiotic	aminocoumarin	1
MAG364	d__Bacteria;p__Pseudomonadota;c__Gammaproteobacteria;o__Enterobacterales;f__Enterobacteriaceae;g__Escherichia;s__Escherichia coli	p__Pseudomonadota	aminocoumarin antibiotic	aminocoumarin	1
MAG364	d__Bacteria;p__Pseudomonadota;c__Gammaproteobacteria;o__Enterobacterales;f__Enterobacteriaceae;g__Escherichia;s__Escherichia coli	p__Pseudomonadota	aminocoumarin antibiotic	aminocoumarin	1
MAG364	d__Bacteria;p__Pseudomonadota;c__Gammaproteobacteria;o__Enterobacterales;f__Enterobacteriaceae;g__Escherichia;s__Escherichia coli	p__Pseudomonadota	aminocoumarin antibiotic	aminocoumarin	1
MAG368	d__Bacteria;p__Bacillota_B;c__Dehalobacteriia;o__UBA7702;f__UBA7702;g__UBA7702;s__Unclassified	p__Bacillota_B	aminocoumarin antibiotic	aminocoumarin	2
MAG3882	d__Bacteria;p__Bacteroidota;c__Bacteroidia;o__Bacteroidales;f__P3;g__Onthomorpha;s__Onthomorpha sp016296345	p__Bacteroidota	aminocoumarin antibiotic	aminocoumarin	1
MAG3882	d__Bacteria;p__Bacteroidota;c__Bacteroidia;o__Bacteroidales;f__P3;g__Onthomorpha;s__Onthomorpha sp016296345	p__Bacteroidota	aminocoumarin antibiotic	aminocoumarin	1
MAG693	d__Bacteria;p__Bacillota;c__Bacilli;o__Erysipelotrichales;f__Erysipelotrichaceae;g__JAHHTG01;s__Unclassified	p__Bacillota	aminocoumarin antibiotic	aminocoumarin	2
MAG693	d__Bacteria;p__Bacillota;c__Bacilli;o__Erysipelotrichales;f__Erysipelotrichaceae;g__JAHHTG01;s__Unclassified	p__Bacillota	aminocoumarin antibiotic	aminocoumarin	1
MAG693	d__Bacteria;p__Bacillota;c__Bacilli;o__Erysipelotrichales;f__Erysipelotrichaceae;g__JAHHTG01;s__Unclassified	p__Bacillota	aminocoumarin antibiotic	aminocoumarin	1
MAG912	d__Bacteria;p__Bacillota_A;c__Clostridia;o__Peptostreptococcales;f__Anaerovoracaceae;g__UMGS973;s__UMGS973 sp016293805	p__Bacillota_A	aminocoumarin antibiotic	aminocoumarin	1
MAG912	d__Bacteria;p__Bacillota_A;c__Clostridia;o__Peptostreptococcales;f__Anaerovoracaceae;g__UMGS973;s__UMGS973 sp016293805	p__Bacillota_A	aminocoumarin antibiotic	aminocoumarin	1
MAG923	d__Bacteria;p__Bacillota_A;c__Clostridia;o__Lachnospirales;f__Lachnospiraceae;g__Unclassified;s__Unclassified	p__Bacillota_A	aminocoumarin antibiotic	aminocoumarin	1
MAG923	d__Bacteria;p__Bacillota_A;c__Clostridia;o__Lachnospirales;f__Lachnospiraceae;g__Unclassified;s__Unclassified	p__Bacillota_A	aminocoumarin antibiotic	aminocoumarin	12
MAG106	d__Bacteria;p__Bacillota_A;c__Clostridia;o__Christensenellales;f__CAG-138;g__PeH17;s__PeH17 sp000435055	p__Bacillota_A	aminocoumarin antibiotic	aminocoumarin	3
MAG1345	d__Bacteria;p__Bacillota_A;c__Clostridia;o__Lachnospirales;f__Lachnospiraceae;g__SFDP01;s__SFDP01 sp004558185	p__Bacillota_A	aminocoumarin antibiotic	aminocoumarin	3
MAG1409	d__Bacteria;p__Bacillota_A;c__Clostridia;o__Peptostreptococcales;f__Anaerovoracaceae;g__Fimisoma;s__Fimisoma sp002320005	p__Bacillota_A	aminocoumarin antibiotic	aminocoumarin	1
MAG1409	d__Bacteria;p__Bacillota_A;c__Clostridia;o__Peptostreptococcales;f__Anaerovoracaceae;g__Fimisoma;s__Fimisoma sp002320005	p__Bacillota_A	aminocoumarin antibiotic	aminocoumarin	2
MAG1435	d__Bacteria;p__Bacillota;c__Bacilli;o__Lactobacillales;f__Lactobacillaceae;g__Lactobacillus;s__Lactobacillus johnsonii	p__Bacillota	aminocoumarin antibiotic	aminocoumarin	1
MAG1435	d__Bacteria;p__Bacillota;c__Bacilli;o__Lactobacillales;f__Lactobacillaceae;g__Lactobacillus;s__Lactobacillus johnsonii	p__Bacillota	aminocoumarin antibiotic	aminocoumarin	1
MAG1435	d__Bacteria;p__Bacillota;c__Bacilli;o__Lactobacillales;f__Lactobacillaceae;g__Lactobacillus;s__Lactobacillus johnsonii	p__Bacillota	aminocoumarin antibiotic	aminocoumarin	1
MAG1501	d__Bacteria;p__Bacillota;c__Bacilli;o__Lactobacillales;f__Enterococcaceae;g__Enterococcus_I;s__Enterococcus_I aquimarinus	p__Bacillota	aminocoumarin antibiotic	aminocoumarin	1
MAG1501	d__Bacteria;p__Bacillota;c__Bacilli;o__Lactobacillales;f__Enterococcaceae;g__Enterococcus_I;s__Enterococcus_I aquimarinus	p__Bacillota	aminocoumarin antibiotic	aminocoumarin	1
MAG1501	d__Bacteria;p__Bacillota;c__Bacilli;o__Lactobacillales;f__Enterococcaceae;g__Enterococcus_I;s__Enterococcus_I aquimarinus	p__Bacillota	aminocoumarin antibiotic	aminocoumarin	3
MAG1502	d__Bacteria;p__Bacillota;c__Bacilli;o__Erysipelotrichales;f__Erysipelotrichaceae;g__UBA636;s__UBA636 sp002299675	p__Bacillota	aminocoumarin antibiotic	aminocoumarin	1
MAG1502	d__Bacteria;p__Bacillota;c__Bacilli;o__Erysipelotrichales;f__Erysipelotrichaceae;g__UBA636;s__UBA636 sp002299675	p__Bacillota	aminocoumarin antibiotic	aminocoumarin	2
MAG1502	d__Bacteria;p__Bacillota;c__Bacilli;o__Erysipelotrichales;f__Erysipelotrichaceae;g__UBA636;s__UBA636 sp002299675	p__Bacillota	aminocoumarin antibiotic	aminocoumarin	1
MAG1646	d__Bacteria;p__Verrucomicrobiota;c__Kiritimatiellia;o__RFP12;f__UBA1067;g__Spyradenecus;s__Unclassified	p__Verrucomicrobiota	aminocoumarin antibiotic	aminocoumarin	1
MAG1725	d__Bacteria;p__Bacillota;c__Bacilli;o__RF39;f__UBA660;g__RUG705;s__RUG705 sp934098395	p__Bacillota	aminocoumarin antibiotic	aminocoumarin	1
MAG1725	d__Bacteria;p__Bacillota;c__Bacilli;o__RF39;f__UBA660;g__RUG705;s__RUG705 sp934098395	p__Bacillota	aminocoumarin antibiotic	aminocoumarin	1
MAG1954	d__Bacteria;p__Bacteroidota;c__Bacteroidia;o__Bacteroidales;f__UBA932;g__Cryptobacteroides;s__Cryptobacteroides sp000433355	p__Bacteroidota	aminocoumarin antibiotic	aminocoumarin	1
MAG1954	d__Bacteria;p__Bacteroidota;c__Bacteroidia;o__Bacteroidales;f__UBA932;g__Cryptobacteroides;s__Cryptobacteroides sp000433355	p__Bacteroidota	aminocoumarin antibiotic	aminocoumarin	1
MAG1954	d__Bacteria;p__Bacteroidota;c__Bacteroidia;o__Bacteroidales;f__UBA932;g__Cryptobacteroides;s__Cryptobacteroides sp000433355	p__Bacteroidota	aminocoumarin antibiotic	aminocoumarin	1
MAG2071	d__Bacteria;p__Pseudomonadota;c__Alphaproteobacteria;o__Rs-D84;f__Rs-D84;g__Enterousia;s__Enterousia sp016301865	p__Pseudomonadota	aminocoumarin antibiotic	aminocoumarin	1
MAG2071	d__Bacteria;p__Pseudomonadota;c__Alphaproteobacteria;o__Rs-D84;f__Rs-D84;g__Enterousia;s__Enterousia sp016301865	p__Pseudomonadota	aminocoumarin antibiotic	aminocoumarin	1
MAG2071	d__Bacteria;p__Pseudomonadota;c__Alphaproteobacteria;o__Rs-D84;f__Rs-D84;g__Enterousia;s__Enterousia sp016301865	p__Pseudomonadota	aminocoumarin antibiotic	aminocoumarin	1
MAG2296	d__Bacteria;p__Bacillota_A;c__Clostridia;o__Oscillospirales;f__Ruminococcaceae;g__Ruminiclostridium_E;s__Ruminiclostridium_E sp016297165	p__Bacillota_A	aminocoumarin antibiotic	aminocoumarin	1
MAG2296	d__Bacteria;p__Bacillota_A;c__Clostridia;o__Oscillospirales;f__Ruminococcaceae;g__Ruminiclostridium_E;s__Ruminiclostridium_E sp016297165	p__Bacillota_A	aminocoumarin antibiotic	aminocoumarin	5
MAG2331	d__Bacteria;p__Bacillota_A;c__Clostridia;o__Christensenellales;f__CAG-138;g__Phil1;s__Phil1 sp004558525	p__Bacillota_A	aminocoumarin antibiotic	aminocoumarin	1
MAG2420	d__Bacteria;p__Bacillota;c__Bacilli;o__Lactobacillales;f__Aerococcaceae;g__Aerococcus;s__Aerococcus suis	p__Bacillota	aminocoumarin antibiotic	aminocoumarin	1
MAG2420	d__Bacteria;p__Bacillota;c__Bacilli;o__Lactobacillales;f__Aerococcaceae;g__Aerococcus;s__Aerococcus suis	p__Bacillota	aminocoumarin antibiotic	aminocoumarin	1
MAG2420	d__Bacteria;p__Bacillota;c__Bacilli;o__Lactobacillales;f__Aerococcaceae;g__Aerococcus;s__Aerococcus suis	p__Bacillota	aminocoumarin antibiotic	aminocoumarin	1
MAG2421	d__Bacteria;p__Bacillota_A;c__Clostridia;o__Christensenellales;f__CAG-74;g__SFHK01;s__SFHK01 sp004556395	p__Bacillota_A	aminocoumarin antibiotic	aminocoumarin	6
MAG2459	d__Bacteria;p__Bacillota_A;c__Clostridia;o__Oscillospirales;f__Oscillospiraceae;g__F23-B02;s__F23-B02 sp000431075	p__Bacillota_A	aminocoumarin antibiotic	aminocoumarin	1
MAG2459	d__Bacteria;p__Bacillota_A;c__Clostridia;o__Oscillospirales;f__Oscillospiraceae;g__F23-B02;s__F23-B02 sp000431075	p__Bacillota_A	aminocoumarin antibiotic	aminocoumarin	1
MAG2674	d__Bacteria;p__Bacillota;c__Bacilli;o__RF39;f__UBA660;g__UMGS1449;s__Unclassified	p__Bacillota	aminocoumarin antibiotic	aminocoumarin	1
MAG2674	d__Bacteria;p__Bacillota;c__Bacilli;o__RF39;f__UBA660;g__UMGS1449;s__Unclassified	p__Bacillota	aminocoumarin antibiotic	aminocoumarin	1
MAG2675	d__Bacteria;p__Actinomycetota;c__Coriobacteriia;o__Coriobacteriales;f__Atopobiaceae;g__Parafannyhessea;s__Parafannyhessea umbonata	p__Actinomycetota	aminocoumarin antibiotic	aminocoumarin	2
MAG2706	d__Bacteria;p__Bacillota_A;c__Clostridia;o__Oscillospirales;f__Ruminococcaceae;g__UMGS1889;s__UMGS1889 sp017828975	p__Bacillota_A	aminocoumarin antibiotic	aminocoumarin	1
MAG2706	d__Bacteria;p__Bacillota_A;c__Clostridia;o__Oscillospirales;f__Ruminococcaceae;g__UMGS1889;s__UMGS1889 sp017828975	p__Bacillota_A	aminocoumarin antibiotic	aminocoumarin	3
MAG3063	d__Bacteria;p__Bacteroidota;c__Bacteroidia;o__Bacteroidales;f__Bacteroidaceae;g__Prevotella;s__Prevotella sp004554665	p__Bacteroidota	aminocoumarin antibiotic	aminocoumarin	1
MAG3075	d__Bacteria;p__Bacillota_A;c__Clostridia;o__Oscillospirales;f__Oscillospiraceae;g__Vescimonas;s__Vescimonas sp003487665	p__Bacillota_A	aminocoumarin antibiotic	aminocoumarin	2
MAG3075	d__Bacteria;p__Bacillota_A;c__Clostridia;o__Oscillospirales;f__Oscillospiraceae;g__Vescimonas;s__Vescimonas sp003487665	p__Bacillota_A	aminocoumarin antibiotic	aminocoumarin	1
MAG3245	d__Bacteria;p__Bacillota;c__Bacilli;o__Lactobacillales;f__Streptococcaceae;g__Streptococcus;s__Streptococcus hyointestinalis	p__Bacillota	aminocoumarin antibiotic	aminocoumarin	1
MAG3245	d__Bacteria;p__Bacillota;c__Bacilli;o__Lactobacillales;f__Streptococcaceae;g__Streptococcus;s__Streptococcus hyointestinalis	p__Bacillota	aminocoumarin antibiotic	aminocoumarin	2
MAG3245	d__Bacteria;p__Bacillota;c__Bacilli;o__Lactobacillales;f__Streptococcaceae;g__Streptococcus;s__Streptococcus hyointestinalis	p__Bacillota	aminocoumarin antibiotic	aminocoumarin	1
MAG3480	d__Bacteria;p__Bacteroidota;c__Bacteroidia;o__Bacteroidales;f__Muribaculaceae;g__Sodaliphilus;s__Sodaliphilus sp004557565	p__Bacteroidota	aminocoumarin antibiotic	aminocoumarin	1
MAG362	d__Bacteria;p__Bacillota_A;c__Clostridia;o__Oscillospirales;f__Acutalibacteraceae;g__Fimenecus;s__Unclassified	p__Bacillota_A	aminocoumarin antibiotic	aminocoumarin	1
MAG3937	d__Bacteria;p__Actinomycetota;c__Coriobacteriia;o__Coriobacteriales;f__Eggerthellaceae;g__W1P20-047;s__W1P20-047 sp004555335	p__Actinomycetota	aminocoumarin antibiotic	aminocoumarin	3
MAG3939	d__Bacteria;p__Bacillota;c__Bacilli;o__Erysipelotrichales;f__Erysipelotrichaceae;g__Bulleidia;s__Bulleidia sp016293365	p__Bacillota	aminocoumarin antibiotic	aminocoumarin	1
MAG3939	d__Bacteria;p__Bacillota;c__Bacilli;o__Erysipelotrichales;f__Erysipelotrichaceae;g__Bulleidia;s__Bulleidia sp016293365	p__Bacillota	aminocoumarin antibiotic	aminocoumarin	1
MAG4130	d__Bacteria;p__Actinomycetota;c__Actinomycetia;o__Actinomycetales;f__Microbacteriaceae;g__Gulosibacter;s__Unclassified	p__Actinomycetota	aminocoumarin antibiotic	aminocoumarin	1
MAG4130	d__Bacteria;p__Actinomycetota;c__Actinomycetia;o__Actinomycetales;f__Microbacteriaceae;g__Gulosibacter;s__Unclassified	p__Actinomycetota	aminocoumarin antibiotic	aminocoumarin	1
MAG4130	d__Bacteria;p__Actinomycetota;c__Actinomycetia;o__Actinomycetales;f__Microbacteriaceae;g__Gulosibacter;s__Unclassified	p__Actinomycetota	aminocoumarin antibiotic	aminocoumarin	4
MAG4148	d__Bacteria;p__Bacillota_A;c__Clostridia;o__Christensenellales;f__CAG-138;g__SFEL01;s__SFEL01 sp004557245	p__Bacillota_A	aminocoumarin antibiotic	aminocoumarin	1
MAG583	d__Bacteria;p__Bacillota;c__Bacilli;o__Erysipelotrichales;f__Erysipelotrichaceae;g__UBA636;s__Unclassified	p__Bacillota	aminocoumarin antibiotic	aminocoumarin	1
MAG583	d__Bacteria;p__Bacillota;c__Bacilli;o__Erysipelotrichales;f__Erysipelotrichaceae;g__UBA636;s__Unclassified	p__Bacillota	aminocoumarin antibiotic	aminocoumarin	1
MAG748	d__Bacteria;p__Bacillota_A;c__Clostridia;o__Oscillospirales;f__Acutalibacteraceae;g__Fimenecus;s__Unclassified	p__Bacillota_A	aminocoumarin antibiotic	aminocoumarin	2
MAG786	d__Bacteria;p__Bacillota_A;c__Clostridia;o__Christensenellales;f__CAG-138;g__PeH17;s__PeH17 sp000435055	p__Bacillota_A	aminocoumarin antibiotic	aminocoumarin	3
MAG826	d__Bacteria;p__Bacillota;c__Bacilli;o__RF39;f__UBA660;g__CAG-914;s__CAG-914 sp000437895	p__Bacillota	aminocoumarin antibiotic	aminocoumarin	1
MAG826	d__Bacteria;p__Bacillota;c__Bacilli;o__RF39;f__UBA660;g__CAG-914;s__CAG-914 sp000437895	p__Bacillota	aminocoumarin antibiotic	aminocoumarin	1
MAG826	d__Bacteria;p__Bacillota;c__Bacilli;o__RF39;f__UBA660;g__CAG-914;s__CAG-914 sp000437895	p__Bacillota	aminocoumarin antibiotic	aminocoumarin	2
MAG914	d__Bacteria;p__Bacillota;c__Bacilli;o__Erysipelotrichales;f__Erysipelotrichaceae;g__UBA636;s__UBA636 sp002299675	p__Bacillota	aminocoumarin antibiotic	aminocoumarin	1
MAG914	d__Bacteria;p__Bacillota;c__Bacilli;o__Erysipelotrichales;f__Erysipelotrichaceae;g__UBA636;s__UBA636 sp002299675	p__Bacillota	aminocoumarin antibiotic	aminocoumarin	1
MAG914	d__Bacteria;p__Bacillota;c__Bacilli;o__Erysipelotrichales;f__Erysipelotrichaceae;g__UBA636;s__UBA636 sp002299675	p__Bacillota	aminocoumarin antibiotic	aminocoumarin	1
MAG961	d__Bacteria;p__Pseudomonadota;c__Gammaproteobacteria;o__Cardiobacteriales;f__Wohlfahrtiimonadaceae;g__Ignatzschineria;s__Unclassified	p__Pseudomonadota	aminocoumarin antibiotic	aminocoumarin	1
MAG994	d__Bacteria;p__Bacillota_A;c__Clostridia;o__Oscillospirales;f__Acutalibacteraceae;g__CAG-177;s__CAG-177 sp016297555	p__Bacillota_A	aminocoumarin antibiotic	aminocoumarin	2
MAG1226	d__Bacteria;p__Bacillota_A;c__Clostridia;o__Oscillospirales;f__Acutalibacteraceae;g__UBA1417;s__UBA1417 sp003531055	p__Bacillota_A	aminocoumarin antibiotic	aminocoumarin	2
MAG1503	d__Bacteria;p__Bacillota;c__Bacilli;o__Lactobacillales;f__Lactobacillaceae;g__Limosilactobacillus;s__Limosilactobacillus mucosae	p__Bacillota	aminocoumarin antibiotic	aminocoumarin	1
MAG1503	d__Bacteria;p__Bacillota;c__Bacilli;o__Lactobacillales;f__Lactobacillaceae;g__Limosilactobacillus;s__Limosilactobacillus mucosae	p__Bacillota	aminocoumarin antibiotic	aminocoumarin	1
MAG1503	d__Bacteria;p__Bacillota;c__Bacilli;o__Lactobacillales;f__Lactobacillaceae;g__Limosilactobacillus;s__Limosilactobacillus mucosae	p__Bacillota	aminocoumarin antibiotic	aminocoumarin	1
MAG1504	d__Bacteria;p__Bacillota_A;c__Clostridia;o__Oscillospirales;f__Oscillospiraceae;g__Faecousia;s__Unclassified	p__Bacillota_A	aminocoumarin antibiotic	aminocoumarin	1
MAG2070	d__Bacteria;p__Bacillota_A;c__Clostridia;o__Oscillospirales;f__CAG-382;g__UBA1752;s__UBA1752 sp900554405	p__Bacillota_A	aminocoumarin antibiotic	aminocoumarin	3
MAG2079	d__Bacteria;p__Cyanobacteriota;c__Vampirovibrionia;o__Gastranaerophilales;f__Gastranaerophilaceae;g__Stercorousia;s__Unclassified	p__Cyanobacteriota	aminocoumarin antibiotic	aminocoumarin	1
MAG214	d__Bacteria;p__Bacillota;c__Bacilli;o__Erysipelotrichales;f__Erysipelotrichaceae;g__UBA636;s__UBA636 sp002299675	p__Bacillota	aminocoumarin antibiotic	aminocoumarin	2
MAG2194	d__Bacteria;p__Bacillota;c__Bacilli;o__Lactobacillales;f__Lactobacillaceae;g__Lactobacillus;s__Lactobacillus amylovorus	p__Bacillota	aminocoumarin antibiotic	aminocoumarin	2
MAG2218	d__Bacteria;p__Actinomycetota;c__Actinomycetia;o__Mycobacteriales;f__Mycobacteriaceae;g__Corynebacterium;s__Corynebacterium sputi	p__Actinomycetota	aminocoumarin antibiotic	aminocoumarin	3
MAG2422	d__Bacteria;p__Bacillota;c__Bacilli;o__RF39;f__UBA660;g__CAG-1000;s__CAG-1000 sp004552445	p__Bacillota	aminocoumarin antibiotic	aminocoumarin	1
MAG2422	d__Bacteria;p__Bacillota;c__Bacilli;o__RF39;f__UBA660;g__CAG-1000;s__CAG-1000 sp004552445	p__Bacillota	aminocoumarin antibiotic	aminocoumarin	1
MAG2422	d__Bacteria;p__Bacillota;c__Bacilli;o__RF39;f__UBA660;g__CAG-1000;s__CAG-1000 sp004552445	p__Bacillota	aminocoumarin antibiotic	aminocoumarin	2
MAG2602	d__Bacteria;p__Bacillota;c__Bacilli;o__Erysipelotrichales;f__Erysipelotrichaceae;g__JAHHTG01;s__Unclassified	p__Bacillota	aminocoumarin antibiotic	aminocoumarin	1
MAG2602	d__Bacteria;p__Bacillota;c__Bacilli;o__Erysipelotrichales;f__Erysipelotrichaceae;g__JAHHTG01;s__Unclassified	p__Bacillota	aminocoumarin antibiotic	aminocoumarin	1
MAG2602	d__Bacteria;p__Bacillota;c__Bacilli;o__Erysipelotrichales;f__Erysipelotrichaceae;g__JAHHTG01;s__Unclassified	p__Bacillota	aminocoumarin antibiotic	aminocoumarin	2
MAG2606	d__Bacteria;p__Bacillota_A;c__Clostridia;o__TANB77;f__CAG-508;g__CAG-273;s__CAG-273 sp003507395	p__Bacillota_A	aminocoumarin antibiotic	aminocoumarin	1
MAG2704	d__Bacteria;p__Bacillota_A;c__Clostridia;o__Peptostreptococcales;f__Anaerovoracaceae;g__Lentihominibacter;s__Lentihominibacter sp022775805	p__Bacillota_A	aminocoumarin antibiotic	aminocoumarin	1
MAG2704	d__Bacteria;p__Bacillota_A;c__Clostridia;o__Peptostreptococcales;f__Anaerovoracaceae;g__Lentihominibacter;s__Lentihominibacter sp022775805	p__Bacillota_A	aminocoumarin antibiotic	aminocoumarin	2
MAG2850	d__Bacteria;p__Bacillota;c__Bacilli;o__Erysipelotrichales;f__Erysipelotrichaceae;g__Floccifex;s__Floccifex porci	p__Bacillota	aminocoumarin antibiotic	aminocoumarin	1
MAG2850	d__Bacteria;p__Bacillota;c__Bacilli;o__Erysipelotrichales;f__Erysipelotrichaceae;g__Floccifex;s__Floccifex porci	p__Bacillota	aminocoumarin antibiotic	aminocoumarin	1
MAG2855	d__Bacteria;p__Actinomycetota;c__Actinomycetia;o__Mycobacteriales;f__Mycobacteriaceae;g__Corynebacterium;s__Corynebacterium glutamicum	p__Actinomycetota	aminocoumarin antibiotic	aminocoumarin	2
MAG2859	d__Bacteria;p__Spirochaetota;c__Spirochaetia;o__Treponematales;f__Treponemataceae;g__Treponema_D;s__Treponema_D porcinum	p__Spirochaetota	aminocoumarin antibiotic	aminocoumarin	1
MAG2992	d__Bacteria;p__Bacteroidota;c__Bacteroidia;o__Bacteroidales;f__UBA3663;g__UBA3663;s__UBA3663 sp016293065	p__Bacteroidota	aminocoumarin antibiotic	aminocoumarin	1
MAG2992	d__Bacteria;p__Bacteroidota;c__Bacteroidia;o__Bacteroidales;f__UBA3663;g__UBA3663;s__UBA3663 sp016293065	p__Bacteroidota	aminocoumarin antibiotic	aminocoumarin	1
MAG3013	d__Bacteria;p__Bacillota_A;c__Clostridia;o__Christensenellales;f__CAG-138;g__SFEL01;s__SFEL01 sp016292635	p__Bacillota_A	aminocoumarin antibiotic	aminocoumarin	1
MAG3102	d__Bacteria;p__Bacteroidota;c__Bacteroidia;o__Bacteroidales;f__Muribaculaceae;g__SFTJ01;s__SFTJ01 sp004563195	p__Bacteroidota	aminocoumarin antibiotic	aminocoumarin	2
MAG3102	d__Bacteria;p__Bacteroidota;c__Bacteroidia;o__Bacteroidales;f__Muribaculaceae;g__SFTJ01;s__SFTJ01 sp004563195	p__Bacteroidota	aminocoumarin antibiotic	aminocoumarin	1
MAG3111	d__Bacteria;p__Bacillota_A;c__Clostridia;o__Lachnospirales;f__Lachnospiraceae;g__UBA1712;s__UBA1712 sp900766815	p__Bacillota_A	aminocoumarin antibiotic	aminocoumarin	1
MAG3206	d__Bacteria;p__Bacillota;c__Bacilli;o__Erysipelotrichales;f__Erysipelotrichaceae;g__Bulleidia;s__Unclassified	p__Bacillota	aminocoumarin antibiotic	aminocoumarin	1
MAG3206	d__Bacteria;p__Bacillota;c__Bacilli;o__Erysipelotrichales;f__Erysipelotrichaceae;g__Bulleidia;s__Unclassified	p__Bacillota	aminocoumarin antibiotic	aminocoumarin	1
MAG3243	d__Bacteria;p__Pseudomonadota;c__Gammaproteobacteria;o__Enterobacterales;f__Enterobacteriaceae;g__Escherichia;s__Escherichia coli	p__Pseudomonadota	aminocoumarin antibiotic	aminocoumarin	1
MAG3243	d__Bacteria;p__Pseudomonadota;c__Gammaproteobacteria;o__Enterobacterales;f__Enterobacteriaceae;g__Escherichia;s__Escherichia coli	p__Pseudomonadota	aminocoumarin antibiotic	aminocoumarin	2
MAG3256	d__Bacteria;p__Bacillota_A;c__Clostridia;o__Peptostreptococcales;f__Peptostreptococcaceae;g__Intestinibacter;s__Unclassified	p__Bacillota_A	aminocoumarin antibiotic	aminocoumarin	2
MAG3485	d__Bacteria;p__Bacteroidota;c__Bacteroidia;o__Bacteroidales;f__Bacteroidaceae;g__UBA4334;s__UBA4334 sp900316975	p__Bacteroidota	aminocoumarin antibiotic	aminocoumarin	1
MAG35	d__Bacteria;p__Bacillota_A;c__Clostridia;o__Lachnospirales;f__Lachnospiraceae;g__Merdiplasma;s__Unclassified	p__Bacillota_A	aminocoumarin antibiotic	aminocoumarin	4
MAG3639	d__Bacteria;p__Bacteroidota;c__Bacteroidia;o__Bacteroidales;f__Muribaculaceae;g__Sodaliphilus;s__Sodaliphilus sp004557565	p__Bacteroidota	aminocoumarin antibiotic	aminocoumarin	1
MAG3639	d__Bacteria;p__Bacteroidota;c__Bacteroidia;o__Bacteroidales;f__Muribaculaceae;g__Sodaliphilus;s__Sodaliphilus sp004557565	p__Bacteroidota	aminocoumarin antibiotic	aminocoumarin	2
MAG3645	d__Bacteria;p__Bacillota_A;c__Clostridia;o__Oscillospirales;f__Oscillospiraceae;g__Vescimonas;s__Vescimonas sp003487665	p__Bacillota_A	aminocoumarin antibiotic	aminocoumarin	1
MAG3645	d__Bacteria;p__Bacillota_A;c__Clostridia;o__Oscillospirales;f__Oscillospiraceae;g__Vescimonas;s__Vescimonas sp003487665	p__Bacillota_A	aminocoumarin antibiotic	aminocoumarin	1
MAG3656	d__Bacteria;p__Bacillota_A;c__Clostridia;o__Oscillospirales;f__Acutalibacteraceae;g__UBA1417;s__UBA1417 sp003531055	p__Bacillota_A	aminocoumarin antibiotic	aminocoumarin	3
MAG3808	d__Bacteria;p__Spirochaetota;c__Spirochaetia;o__Treponematales;f__Treponemataceae;g__Treponema_D;s__Treponema_D porcinum	p__Spirochaetota	aminocoumarin antibiotic	aminocoumarin	1
MAG3812	d__Bacteria;p__Actinomycetota;c__Coriobacteriia;o__Coriobacteriales;f__QAMH01;g__W2P13-069;s__Unclassified	p__Actinomycetota	aminocoumarin antibiotic	aminocoumarin	1
MAG3812	d__Bacteria;p__Actinomycetota;c__Coriobacteriia;o__Coriobacteriales;f__QAMH01;g__W2P13-069;s__Unclassified	p__Actinomycetota	aminocoumarin antibiotic	aminocoumarin	2
MAG3934	d__Bacteria;p__Actinomycetota;c__Coriobacteriia;o__Coriobacteriales;f__QAMH01;g__W2P13-069;s__Unclassified	p__Actinomycetota	aminocoumarin antibiotic	aminocoumarin	1
MAG3934	d__Bacteria;p__Actinomycetota;c__Coriobacteriia;o__Coriobacteriales;f__QAMH01;g__W2P13-069;s__Unclassified	p__Actinomycetota	aminocoumarin antibiotic	aminocoumarin	3
MAG743	d__Bacteria;p__Bacillota_A;c__Clostridia;o__Peptostreptococcales;f__Anaerovoracaceae;g__RGIG7111;s__RGIG7111 sp945873875	p__Bacillota_A	aminocoumarin antibiotic	aminocoumarin	1
MAG787	d__Bacteria;p__Bacillota;c__Bacilli;o__Lactobacillales;f__Lactobacillaceae;g__Lactobacillus;s__Lactobacillus amylovorus	p__Bacillota	aminocoumarin antibiotic	aminocoumarin	1
MAG787	d__Bacteria;p__Bacillota;c__Bacilli;o__Lactobacillales;f__Lactobacillaceae;g__Lactobacillus;s__Lactobacillus amylovorus	p__Bacillota	aminocoumarin antibiotic	aminocoumarin	2
MAG911	d__Bacteria;p__Bacillota;c__Bacilli;o__Lactobacillales;f__Lactobacillaceae;g__Leuconostoc;s__Unclassified	p__Bacillota	aminocoumarin antibiotic	aminocoumarin	1
MAG911	d__Bacteria;p__Bacillota;c__Bacilli;o__Lactobacillales;f__Lactobacillaceae;g__Leuconostoc;s__Unclassified	p__Bacillota	aminocoumarin antibiotic	aminocoumarin	1
MAG911	d__Bacteria;p__Bacillota;c__Bacilli;o__Lactobacillales;f__Lactobacillaceae;g__Leuconostoc;s__Unclassified	p__Bacillota	aminocoumarin antibiotic	aminocoumarin	3
MAG101	d__Bacteria;p__Bacillota_A;c__Clostridia;o__Christensenellales;f__CAG-138;g__SFDB01;s__SFDB01 sp004558825	p__Bacillota_A	aminocoumarin antibiotic	aminocoumarin	1
MAG101	d__Bacteria;p__Bacillota_A;c__Clostridia;o__Christensenellales;f__CAG-138;g__SFDB01;s__SFDB01 sp004558825	p__Bacillota_A	aminocoumarin antibiotic	aminocoumarin	1
MAG1031	d__Bacteria;p__Bacillota_A;c__Clostridia;o__Oscillospirales;f__Oscillospiraceae;g__ER4;s__ER4 sp016295615	p__Bacillota_A	aminocoumarin antibiotic	aminocoumarin	1
MAG107	d__Bacteria;p__Bacillota;c__Bacilli;o__Erysipelotrichales;f__Erysipelotrichaceae;g__UBA636;s__UBA636 sp002299675	p__Bacillota	aminocoumarin antibiotic	aminocoumarin	1
MAG107	d__Bacteria;p__Bacillota;c__Bacilli;o__Erysipelotrichales;f__Erysipelotrichaceae;g__UBA636;s__UBA636 sp002299675	p__Bacillota	aminocoumarin antibiotic	aminocoumarin	1
MAG107	d__Bacteria;p__Bacillota;c__Bacilli;o__Erysipelotrichales;f__Erysipelotrichaceae;g__UBA636;s__UBA636 sp002299675	p__Bacillota	aminocoumarin antibiotic	aminocoumarin	1
MAG108	d__Bacteria;p__Bacillota_A;c__Clostridia;o__Peptostreptococcales;f__Anaerovoracaceae;g__Lentihominibacter;s__Lentihominibacter sp022775805	p__Bacillota_A	aminocoumarin antibiotic	aminocoumarin	1
MAG108	d__Bacteria;p__Bacillota_A;c__Clostridia;o__Peptostreptococcales;f__Anaerovoracaceae;g__Lentihominibacter;s__Lentihominibacter sp022775805	p__Bacillota_A	aminocoumarin antibiotic	aminocoumarin	1
MAG1234	d__Bacteria;p__Bacillota_A;c__Clostridia;o__Lachnospirales;f__Lachnospiraceae;g__Acetatifactor;s__Unclassified	p__Bacillota_A	aminocoumarin antibiotic	aminocoumarin	1
MAG1234	d__Bacteria;p__Bacillota_A;c__Clostridia;o__Lachnospirales;f__Lachnospiraceae;g__Acetatifactor;s__Unclassified	p__Bacillota_A	aminocoumarin antibiotic	aminocoumarin	5
MAG1239	d__Bacteria;p__Bacillota_A;c__Clostridia;o__Oscillospirales;f__Acutalibacteraceae;g__CAG-488;s__Unclassified	p__Bacillota_A	aminocoumarin antibiotic	aminocoumarin	1
MAG1337	d__Bacteria;p__Bacillota_A;c__Clostridia;o__Lachnospirales;f__Lachnospiraceae;g__Acetatifactor;s__Acetatifactor sp018385425	p__Bacillota_A	aminocoumarin antibiotic	aminocoumarin	1
MAG1337	d__Bacteria;p__Bacillota_A;c__Clostridia;o__Lachnospirales;f__Lachnospiraceae;g__Acetatifactor;s__Acetatifactor sp018385425	p__Bacillota_A	aminocoumarin antibiotic	aminocoumarin	4
MAG1349	d__Bacteria;p__Bacillota;c__Bacilli;o__Lactobacillales;f__Lactobacillaceae;g__Paucilactobacillus;s__Paucilactobacillus nenjiangensis	p__Bacillota	aminocoumarin antibiotic	aminocoumarin	1
MAG1349	d__Bacteria;p__Bacillota;c__Bacilli;o__Lactobacillales;f__Lactobacillaceae;g__Paucilactobacillus;s__Paucilactobacillus nenjiangensis	p__Bacillota	aminocoumarin antibiotic	aminocoumarin	1
MAG1349	d__Bacteria;p__Bacillota;c__Bacilli;o__Lactobacillales;f__Lactobacillaceae;g__Paucilactobacillus;s__Paucilactobacillus nenjiangensis	p__Bacillota	aminocoumarin antibiotic	aminocoumarin	1
MAG1726	d__Bacteria;p__Bacillota_A;c__Clostridia;o__Christensenellales;f__CAG-138;g__PeH17;s__PeH17 sp900542285	p__Bacillota_A	aminocoumarin antibiotic	aminocoumarin	4
MAG2042	d__Bacteria;p__Bacillota_A;c__Clostridia;o__Lachnospirales;f__Lachnospiraceae;g__Mediterraneibacter;s__Mediterraneibacter torques	p__Bacillota_A	aminocoumarin antibiotic	aminocoumarin	2
MAG2043	d__Bacteria;p__Bacillota_A;c__Clostridia;o__Christensenellales;f__CAG-138;g__PeH17;s__PeH17 sp004556165	p__Bacillota_A	aminocoumarin antibiotic	aminocoumarin	1
MAG2043	d__Bacteria;p__Bacillota_A;c__Clostridia;o__Christensenellales;f__CAG-138;g__PeH17;s__PeH17 sp004556165	p__Bacillota_A	aminocoumarin antibiotic	aminocoumarin	2
MAG2451	d__Bacteria;p__Actinomycetota;c__Actinomycetia;o__Propionibacteriales;f__Propionibacteriaceae;g__Luteococcus;s__Luteococcus japonicus	p__Actinomycetota	aminocoumarin antibiotic	aminocoumarin	1
MAG2451	d__Bacteria;p__Actinomycetota;c__Actinomycetia;o__Propionibacteriales;f__Propionibacteriaceae;g__Luteococcus;s__Luteococcus japonicus	p__Actinomycetota	aminocoumarin antibiotic	aminocoumarin	3
MAG2853	d__Bacteria;p__Bacillota_A;c__Clostridia;o__Oscillospirales;f__UMGS1384;g__UMGS1384;s__UMGS1384 sp018384365	p__Bacillota_A	aminocoumarin antibiotic	aminocoumarin	5
MAG2993	d__Bacteria;p__Bacillota_A;c__Clostridia;o__Oscillospirales;f__UBA644;g__UBA644;s__UBA644 sp002299265	p__Bacillota_A	aminocoumarin antibiotic	aminocoumarin	1
MAG3109	d__Bacteria;p__Bacillota_A;c__Clostridia;o__Oscillospirales;f__UMGS1384;g__UMGS1384;s__UMGS1384 sp018384365	p__Bacillota_A	aminocoumarin antibiotic	aminocoumarin	2
MAG3252	d__Bacteria;p__Bacteroidota;c__Bacteroidia;o__Bacteroidales;f__Tannerellaceae;g__Parabacteroides;s__Parabacteroides faecavium	p__Bacteroidota	aminocoumarin antibiotic	aminocoumarin	1
MAG3252	d__Bacteria;p__Bacteroidota;c__Bacteroidia;o__Bacteroidales;f__Tannerellaceae;g__Parabacteroides;s__Parabacteroides faecavium	p__Bacteroidota	aminocoumarin antibiotic	aminocoumarin	1
MAG3489	d__Bacteria;p__Pseudomonadota;c__Gammaproteobacteria;o__Burkholderiales;f__Neisseriaceae;g__Vitreoscilla;s__Unclassified	p__Pseudomonadota	aminocoumarin antibiotic	aminocoumarin	1
MAG3489	d__Bacteria;p__Pseudomonadota;c__Gammaproteobacteria;o__Burkholderiales;f__Neisseriaceae;g__Vitreoscilla;s__Unclassified	p__Pseudomonadota	aminocoumarin antibiotic	aminocoumarin	1
MAG3499	d__Bacteria;p__Bacillota;c__Bacilli;o__Staphylococcales;f__Salinicoccaceae;g__Jeotgalicoccus;s__Jeotgalicoccus psychrophilus	p__Bacillota	aminocoumarin antibiotic	aminocoumarin	1
MAG3499	d__Bacteria;p__Bacillota;c__Bacilli;o__Staphylococcales;f__Salinicoccaceae;g__Jeotgalicoccus;s__Jeotgalicoccus psychrophilus	p__Bacillota	aminocoumarin antibiotic	aminocoumarin	3
MAG3754	d__Bacteria;p__Bacillota_A;c__Clostridia;o__Oscillospirales;f__Acutalibacteraceae;g__UBA6857;s__UBA6857 sp016293225	p__Bacillota_A	aminocoumarin antibiotic	aminocoumarin	1
MAG3835	d__Bacteria;p__Bacillota_A;c__Clostridia;o__Oscillospirales;f__Oscillospiraceae;g__CAG-103;s__CAG-103 sp004556965	p__Bacillota_A	aminocoumarin antibiotic	aminocoumarin	2
MAG4131	d__Bacteria;p__Bacillota_A;c__Clostridia;o__Christensenellales;f__CAG-138;g__RGIG3141;s__Unclassified	p__Bacillota_A	aminocoumarin antibiotic	aminocoumarin	1
MAG4143	d__Bacteria;p__Bacillota_A;c__Clostridia;o__Peptostreptococcales;f__Anaerovoracaceae;g__Lentihominibacter;s__Lentihominibacter sp022775805	p__Bacillota_A	aminocoumarin antibiotic	aminocoumarin	1
MAG4143	d__Bacteria;p__Bacillota_A;c__Clostridia;o__Peptostreptococcales;f__Anaerovoracaceae;g__Lentihominibacter;s__Lentihominibacter sp022775805	p__Bacillota_A	aminocoumarin antibiotic	aminocoumarin	2
MAG732	d__Bacteria;p__Bacteroidota;c__Bacteroidia;o__Bacteroidales;f__UBA932;g__Cryptobacteroides;s__Cryptobacteroides sp900769905	p__Bacteroidota	aminocoumarin antibiotic	aminocoumarin	2
MAG732	d__Bacteria;p__Bacteroidota;c__Bacteroidia;o__Bacteroidales;f__UBA932;g__Cryptobacteroides;s__Cryptobacteroides sp900769905	p__Bacteroidota	aminocoumarin antibiotic	aminocoumarin	1
MAG735	d__Bacteria;p__Bacteroidota;c__Bacteroidia;o__Bacteroidales;f__Muribaculaceae;g__Sodaliphilus;s__Sodaliphilus sp004557565	p__Bacteroidota	aminocoumarin antibiotic	aminocoumarin	1
MAG735	d__Bacteria;p__Bacteroidota;c__Bacteroidia;o__Bacteroidales;f__Muribaculaceae;g__Sodaliphilus;s__Sodaliphilus sp004557565	p__Bacteroidota	aminocoumarin antibiotic	aminocoumarin	1
MAG109	d__Bacteria;p__Bacillota_A;c__Clostridia;o__Oscillospirales;f__Acutalibacteraceae;g__CAG-177;s__CAG-177 sp900771185	p__Bacillota_A	aminocoumarin antibiotic	aminocoumarin	2
MAG1159	d__Bacteria;p__Bacillota_A;c__Clostridia;o__Oscillospirales;f__Acutalibacteraceae;g__CAG-177;s__CAG-177 sp900770255	p__Bacillota_A	aminocoumarin antibiotic	aminocoumarin	3
MAG1220	d__Bacteria;p__Actinomycetota;c__Actinomycetia;o__Propionibacteriales;f__Propionibacteriaceae;g__Luteococcus;s__Luteococcus japonicus	p__Actinomycetota	aminocoumarin antibiotic	aminocoumarin	1
MAG1220	d__Bacteria;p__Actinomycetota;c__Actinomycetia;o__Propionibacteriales;f__Propionibacteriaceae;g__Luteococcus;s__Luteococcus japonicus	p__Actinomycetota	aminocoumarin antibiotic	aminocoumarin	2
MAG1233	d__Bacteria;p__Bacteroidota;c__Bacteroidia;o__Bacteroidales;f__Muribaculaceae;g__Sodaliphilus;s__Sodaliphilus sp004557565	p__Bacteroidota	aminocoumarin antibiotic	aminocoumarin	1
MAG1233	d__Bacteria;p__Bacteroidota;c__Bacteroidia;o__Bacteroidales;f__Muribaculaceae;g__Sodaliphilus;s__Sodaliphilus sp004557565	p__Bacteroidota	aminocoumarin antibiotic	aminocoumarin	1
MAG1238	d__Bacteria;p__Actinomycetota;c__Coriobacteriia;o__Coriobacteriales;f__Coriobacteriaceae;g__Collinsella;s__Collinsella sp002391315	p__Actinomycetota	aminocoumarin antibiotic	aminocoumarin	1
MAG1339	d__Bacteria;p__Bacillota_A;c__Clostridia;o__Oscillospirales;f__CAG-272;g__RUG14199;s__Unclassified	p__Bacillota_A	aminocoumarin antibiotic	aminocoumarin	1
MAG1508	d__Bacteria;p__Bacillota_A;c__Clostridia;o__Lachnospirales;f__Lachnospiraceae;g__UMGS2037;s__UMGS2037 sp945643825	p__Bacillota_A	aminocoumarin antibiotic	aminocoumarin	1
MAG163	d__Bacteria;p__Bacillota;c__Bacilli;o__Erysipelotrichales;f__Erysipelotrichaceae;g__UBA636;s__UBA636 sp002299675	p__Bacillota	aminocoumarin antibiotic	aminocoumarin	1
MAG163	d__Bacteria;p__Bacillota;c__Bacilli;o__Erysipelotrichales;f__Erysipelotrichaceae;g__UBA636;s__UBA636 sp002299675	p__Bacillota	aminocoumarin antibiotic	aminocoumarin	2
MAG163	d__Bacteria;p__Bacillota;c__Bacilli;o__Erysipelotrichales;f__Erysipelotrichaceae;g__UBA636;s__UBA636 sp002299675	p__Bacillota	aminocoumarin antibiotic	aminocoumarin	1
MAG1649	d__Bacteria;p__Bacillota_A;c__Clostridia;o__Oscillospirales;f__Oscillospiraceae;g__F23-B02;s__F23-B02 sp945613045	p__Bacillota_A	aminocoumarin antibiotic	aminocoumarin	1
MAG1723	d__Bacteria;p__Bacteroidota;c__Bacteroidia;o__Bacteroidales;f__P3;g__Onthomorpha;s__Onthomorpha sp004551865	p__Bacteroidota	aminocoumarin antibiotic	aminocoumarin	1
MAG1800	d__Bacteria;p__Bacillota_A;c__Clostridia;o__Peptostreptococcales;f__Anaerovoracaceae;g__UMGS973;s__UMGS973 sp016293805	p__Bacillota_A	aminocoumarin antibiotic	aminocoumarin	1
MAG2078	d__Bacteria;p__Verrucomicrobiota;c__Verrucomicrobiae;o__Verrucomicrobiales;f__Akkermansiaceae;g__Akkermansia;s__Unclassified	p__Verrucomicrobiota	aminocoumarin antibiotic	aminocoumarin	1
MAG2078	d__Bacteria;p__Verrucomicrobiota;c__Verrucomicrobiae;o__Verrucomicrobiales;f__Akkermansiaceae;g__Akkermansia;s__Unclassified	p__Verrucomicrobiota	aminocoumarin antibiotic	aminocoumarin	1
MAG2078	d__Bacteria;p__Verrucomicrobiota;c__Verrucomicrobiae;o__Verrucomicrobiales;f__Akkermansiaceae;g__Akkermansia;s__Unclassified	p__Verrucomicrobiota	aminocoumarin antibiotic	aminocoumarin	1
MAG2083	d__Bacteria;p__Bacillota_A;c__Clostridia;o__Oscillospirales;f__Oscillospiraceae;g__F23-B02;s__F23-B02 sp000431075	p__Bacillota_A	aminocoumarin antibiotic	aminocoumarin	1
MAG2083	d__Bacteria;p__Bacillota_A;c__Clostridia;o__Oscillospirales;f__Oscillospiraceae;g__F23-B02;s__F23-B02 sp000431075	p__Bacillota_A	aminocoumarin antibiotic	aminocoumarin	1
MAG213	d__Bacteria;p__Pseudomonadota;c__Gammaproteobacteria;o__Enterobacterales;f__Enterobacteriaceae;g__Escherichia;s__Escherichia coli	p__Pseudomonadota	aminocoumarin antibiotic	aminocoumarin	1
MAG213	d__Bacteria;p__Pseudomonadota;c__Gammaproteobacteria;o__Enterobacterales;f__Enterobacteriaceae;g__Escherichia;s__Escherichia coli	p__Pseudomonadota	aminocoumarin antibiotic	aminocoumarin	2
MAG213	d__Bacteria;p__Pseudomonadota;c__Gammaproteobacteria;o__Enterobacterales;f__Enterobacteriaceae;g__Escherichia;s__Escherichia coli	p__Pseudomonadota	aminocoumarin antibiotic	aminocoumarin	1
MAG219	d__Bacteria;p__Actinomycetota;c__Coriobacteriia;o__Coriobacteriales;f__Eggerthellaceae;g__W1P20-047;s__W1P20-047 sp004555335	p__Actinomycetota	aminocoumarin antibiotic	aminocoumarin	2
MAG2196	d__Bacteria;p__Bacillota_A;c__Clostridia;o__Peptostreptococcales;f__Anaerovoracaceae;g__Lentihominibacter;s__Lentihominibacter sp022775805	p__Bacillota_A	aminocoumarin antibiotic	aminocoumarin	1
MAG224	d__Bacteria;p__Bacteroidota;c__Bacteroidia;o__Bacteroidales;f__Muribaculaceae;g__Sodaliphilus;s__Sodaliphilus sp004557565	p__Bacteroidota	aminocoumarin antibiotic	aminocoumarin	1
MAG2294	d__Bacteria;p__Bacillota_A;c__Clostridia;o__Oscillospirales;f__Oscillospiraceae;g__F23-B02;s__F23-B02 sp000431075	p__Bacillota_A	aminocoumarin antibiotic	aminocoumarin	2
MAG2512	d__Bacteria;p__Actinomycetota;c__Coriobacteriia;o__Coriobacteriales;f__Eggerthellaceae;g__W1P20-047;s__W1P20-047 sp004555335	p__Actinomycetota	aminocoumarin antibiotic	aminocoumarin	3
MAG2600	d__Bacteria;p__Bacillota_A;c__Clostridia;o__Christensenellales;f__CAG-74;g__SFTH01;s__SFTH01 sp934663625	p__Bacillota_A	aminocoumarin antibiotic	aminocoumarin	1
MAG2600	d__Bacteria;p__Bacillota_A;c__Clostridia;o__Christensenellales;f__CAG-74;g__SFTH01;s__SFTH01 sp934663625	p__Bacillota_A	aminocoumarin antibiotic	aminocoumarin	5
MAG2705	d__Bacteria;p__Bacillota;c__Bacilli;o__Lactobacillales;f__Enterococcaceae;g__Enterococcus_I;s__Unclassified	p__Bacillota	aminocoumarin antibiotic	aminocoumarin	2
MAG2705	d__Bacteria;p__Bacillota;c__Bacilli;o__Lactobacillales;f__Enterococcaceae;g__Enterococcus_I;s__Unclassified	p__Bacillota	aminocoumarin antibiotic	aminocoumarin	1
MAG2858	d__Bacteria;p__Bacillota_A;c__Clostridia;o__Lachnospirales;f__Lachnospiraceae;g__RUG115;s__Unclassified	p__Bacillota_A	aminocoumarin antibiotic	aminocoumarin	2
MAG3073	d__Bacteria;p__Actinomycetota;c__Coriobacteriia;o__Coriobacteriales;f__Eggerthellaceae;g__W1P20-047;s__W1P20-047 sp004555335	p__Actinomycetota	aminocoumarin antibiotic	aminocoumarin	3
MAG3175	d__Bacteria;p__Bacillota_A;c__Clostridia;o__Oscillospirales;f__Ruminococcaceae;g__Angelakisella;s__Angelakisella sp004554485	p__Bacillota_A	aminocoumarin antibiotic	aminocoumarin	1
MAG3482	d__Bacteria;p__Bacteroidota;c__Bacteroidia;o__Bacteroidales;f__UBA3663;g__UBA3663;s__UBA3663 sp016293065	p__Bacteroidota	aminocoumarin antibiotic	aminocoumarin	2
MAG3482	d__Bacteria;p__Bacteroidota;c__Bacteroidia;o__Bacteroidales;f__UBA3663;g__UBA3663;s__UBA3663 sp016293065	p__Bacteroidota	aminocoumarin antibiotic	aminocoumarin	1
MAG3655	d__Bacteria;p__Bacteroidota;c__Bacteroidia;o__Bacteroidales;f__Muribaculaceae;g__Sodaliphilus;s__Sodaliphilus sp004557565	p__Bacteroidota	aminocoumarin antibiotic	aminocoumarin	1
MAG3659	d__Bacteria;p__Patescibacteria;c__Saccharimonadia;o__Saccharimonadales;f__Nanosyncoccaceae;g__UBA2834;s__UBA2834 sp004561445	p__Patescibacteria	aminocoumarin antibiotic	aminocoumarin	2
MAG3804	d__Bacteria;p__Bacillota_A;c__Clostridia;o__Peptostreptococcales;f__Anaerovoracaceae;g__UMGS973;s__UMGS973 sp016293805	p__Bacillota_A	aminocoumarin antibiotic	aminocoumarin	1
MAG3836	d__Bacteria;p__Bacillota_A;c__Clostridia;o__Oscillospirales;f__Acutalibacteraceae;g__CAG-488;s__Unclassified	p__Bacillota_A	aminocoumarin antibiotic	aminocoumarin	1
MAG3885	d__Bacteria;p__Bacteroidota;c__Bacteroidia;o__Bacteroidales;f__Muribaculaceae;g__Sodaliphilus;s__Sodaliphilus sp004557565	p__Bacteroidota	aminocoumarin antibiotic	aminocoumarin	1
MAG3885	d__Bacteria;p__Bacteroidota;c__Bacteroidia;o__Bacteroidales;f__Muribaculaceae;g__Sodaliphilus;s__Sodaliphilus sp004557565	p__Bacteroidota	aminocoumarin antibiotic	aminocoumarin	1
MAG46	d__Bacteria;p__Bacillota_A;c__Clostridia;o__Oscillospirales;f__Oscillospiraceae;g__Faecousia;s__Faecousia sp016296045	p__Bacillota_A	aminocoumarin antibiotic	aminocoumarin	1
MAG692	d__Bacteria;p__Bacillota_A;c__Clostridia;o__Peptostreptococcales;f__Anaerovoracaceae;g__Lentihominibacter;s__Lentihominibacter sp022775805	p__Bacillota_A	aminocoumarin antibiotic	aminocoumarin	1
MAG749	d__Bacteria;p__Bacteroidota;c__Bacteroidia;o__Bacteroidales;f__Muribaculaceae;g__Limisoma;s__Limisoma sp004555955	p__Bacteroidota	aminocoumarin antibiotic	aminocoumarin	1
MAG749	d__Bacteria;p__Bacteroidota;c__Bacteroidia;o__Bacteroidales;f__Muribaculaceae;g__Limisoma;s__Limisoma sp004555955	p__Bacteroidota	aminocoumarin antibiotic	aminocoumarin	1
MAG888	d__Bacteria;p__Bacillota_A;c__Clostridia;o__Oscillospirales;f__Ruminococcaceae;g__Gemmiger;s__Unclassified	p__Bacillota_A	aminocoumarin antibiotic	aminocoumarin	1
MAG888	d__Bacteria;p__Bacillota_A;c__Clostridia;o__Oscillospirales;f__Ruminococcaceae;g__Gemmiger;s__Unclassified	p__Bacillota_A	aminocoumarin antibiotic	aminocoumarin	1
MAG888	d__Bacteria;p__Bacillota_A;c__Clostridia;o__Oscillospirales;f__Ruminococcaceae;g__Gemmiger;s__Unclassified	p__Bacillota_A	aminocoumarin antibiotic	aminocoumarin	1
MAG915	d__Bacteria;p__Bacteroidota;c__Bacteroidia;o__Sphingobacteriales;f__Sphingobacteriaceae;g__Albibacterium;s__Unclassified	p__Bacteroidota	aminocoumarin antibiotic	aminocoumarin	1
MAG915	d__Bacteria;p__Bacteroidota;c__Bacteroidia;o__Sphingobacteriales;f__Sphingobacteriaceae;g__Albibacterium;s__Unclassified	p__Bacteroidota	aminocoumarin antibiotic	aminocoumarin	1
MAG915	d__Bacteria;p__Bacteroidota;c__Bacteroidia;o__Sphingobacteriales;f__Sphingobacteriaceae;g__Albibacterium;s__Unclassified	p__Bacteroidota	aminocoumarin antibiotic	aminocoumarin	1
MAG947	d__Bacteria;p__Bacillota_A;c__Clostridia;o__Lachnospirales;f__Lachnospiraceae;g__UBA2882;s__UBA2882 sp016297945	p__Bacillota_A	aminocoumarin antibiotic	aminocoumarin	1
MAG1231	d__Bacteria;p__Bacillota;c__Bacilli;o__Erysipelotrichales;f__Coprobacillaceae;g__Catenibacterium;s__Catenibacterium mitsuokai	p__Bacillota	aminocoumarin antibiotic	aminocoumarin	1
MAG1231	d__Bacteria;p__Bacillota;c__Bacilli;o__Erysipelotrichales;f__Coprobacillaceae;g__Catenibacterium;s__Catenibacterium mitsuokai	p__Bacillota	aminocoumarin antibiotic	aminocoumarin	1
MAG1231	d__Bacteria;p__Bacillota;c__Bacilli;o__Erysipelotrichales;f__Coprobacillaceae;g__Catenibacterium;s__Catenibacterium mitsuokai	p__Bacillota	aminocoumarin antibiotic	aminocoumarin	2
MAG1334	d__Bacteria;p__Actinomycetota;c__Coriobacteriia;o__Coriobacteriales;f__QAMH01;g__W2P13-069;s__W2P13-069 sp004553405	p__Actinomycetota	aminocoumarin antibiotic	aminocoumarin	2
MAG1342	d__Bacteria;p__Bacteroidota;c__Bacteroidia;o__Bacteroidales;f__Bacteroidaceae;g__Prevotella;s__Prevotella sp900548195	p__Bacteroidota	aminocoumarin antibiotic	aminocoumarin	1
MAG1346	d__Bacteria;p__Actinomycetota;c__Actinomycetia;o__Mycobacteriales;f__Mycobacteriaceae;g__Corynebacterium;s__Corynebacterium casei	p__Actinomycetota	aminocoumarin antibiotic	aminocoumarin	3
MAG1408	d__Bacteria;p__Bacillota_A;c__Clostridia;o__Lachnospirales;f__Lachnospiraceae;g__Wujia;s__Unclassified	p__Bacillota_A	aminocoumarin antibiotic	aminocoumarin	1
MAG1408	d__Bacteria;p__Bacillota_A;c__Clostridia;o__Lachnospirales;f__Lachnospiraceae;g__Wujia;s__Unclassified	p__Bacillota_A	aminocoumarin antibiotic	aminocoumarin	7
MAG1640	d__Bacteria;p__Planctomycetota;c__Planctomycetia;o__Pirellulales;f__Thermoguttaceae;g__RUG369;s__RUG369 sp004556055	p__Planctomycetota	aminocoumarin antibiotic	aminocoumarin	1
MAG1688	d__Bacteria;p__Bacillota;c__Bacilli;o__RF39;f__UBA660;g__CAG-710;s__CAG-710 sp016295795	p__Bacillota	aminocoumarin antibiotic	aminocoumarin	1
MAG2048	d__Bacteria;p__Bacillota_A;c__Clostridia;o__Oscillospirales;f__Oscillospiraceae;g__CAG-170;s__CAG-170 sp016297855	p__Bacillota_A	aminocoumarin antibiotic	aminocoumarin	2
MAG2073	d__Bacteria;p__Actinomycetota;c__Actinomycetia;o__Mycobacteriales;f__Mycobacteriaceae;g__Corynebacterium;s__Unclassified	p__Actinomycetota	aminocoumarin antibiotic	aminocoumarin	3
MAG220	d__Bacteria;p__Bacteroidota;c__Bacteroidia;o__Bacteroidales;f__Muribaculaceae;g__Sodaliphilus;s__Sodaliphilus sp004557565	p__Bacteroidota	aminocoumarin antibiotic	aminocoumarin	1
MAG220	d__Bacteria;p__Bacteroidota;c__Bacteroidia;o__Bacteroidales;f__Muribaculaceae;g__Sodaliphilus;s__Sodaliphilus sp004557565	p__Bacteroidota	aminocoumarin antibiotic	aminocoumarin	1
MAG226	d__Bacteria;p__Bacillota_A;c__Clostridia;o__Oscillospirales;f__CAG-272;g__UMGS1225;s__Unclassified	p__Bacillota_A	aminocoumarin antibiotic	aminocoumarin	4
MAG2293	d__Bacteria;p__Bacillota_A;c__Clostridia;o__Christensenellales;f__CAG-138;g__PeH17;s__PeH17 sp004556165	p__Bacillota_A	aminocoumarin antibiotic	aminocoumarin	4
MAG2295	d__Bacteria;p__Bacillota;c__Bacilli;o__Lactobacillales;f__Lactobacillaceae;g__Paucilactobacillus;s__Paucilactobacillus nenjiangensis	p__Bacillota	aminocoumarin antibiotic	aminocoumarin	1
MAG2295	d__Bacteria;p__Bacillota;c__Bacilli;o__Lactobacillales;f__Lactobacillaceae;g__Paucilactobacillus;s__Paucilactobacillus nenjiangensis	p__Bacillota	aminocoumarin antibiotic	aminocoumarin	1
MAG2295	d__Bacteria;p__Bacillota;c__Bacilli;o__Lactobacillales;f__Lactobacillaceae;g__Paucilactobacillus;s__Paucilactobacillus nenjiangensis	p__Bacillota	aminocoumarin antibiotic	aminocoumarin	2
MAG2299	d__Bacteria;p__Bacteroidota;c__Bacteroidia;o__Bacteroidales;f__UBA932;g__Cryptobacteroides;s__Cryptobacteroides sp004552965	p__Bacteroidota	aminocoumarin antibiotic	aminocoumarin	2
MAG2299	d__Bacteria;p__Bacteroidota;c__Bacteroidia;o__Bacteroidales;f__UBA932;g__Cryptobacteroides;s__Cryptobacteroides sp004552965	p__Bacteroidota	aminocoumarin antibiotic	aminocoumarin	2
MAG2424	d__Bacteria;p__Bacteroidota;c__Bacteroidia;o__Bacteroidales;f__UBA932;g__Egerieousia;s__Unclassified	p__Bacteroidota	aminocoumarin antibiotic	aminocoumarin	1
MAG2897	d__Bacteria;p__Actinomycetota;c__Actinomycetia;o__Actinomycetales;f__Bifidobacteriaceae;g__Bifidobacterium;s__Bifidobacterium choerinum	p__Actinomycetota	aminocoumarin antibiotic	aminocoumarin	2
MAG2950	d__Bacteria;p__Bacteroidota;c__Bacteroidia;o__Bacteroidales;f__Muribaculaceae;g__Sodaliphilus;s__Sodaliphilus sp004557565	p__Bacteroidota	aminocoumarin antibiotic	aminocoumarin	1
MAG2950	d__Bacteria;p__Bacteroidota;c__Bacteroidia;o__Bacteroidales;f__Muribaculaceae;g__Sodaliphilus;s__Sodaliphilus sp004557565	p__Bacteroidota	aminocoumarin antibiotic	aminocoumarin	1
MAG2950	d__Bacteria;p__Bacteroidota;c__Bacteroidia;o__Bacteroidales;f__Muribaculaceae;g__Sodaliphilus;s__Sodaliphilus sp004557565	p__Bacteroidota	aminocoumarin antibiotic	aminocoumarin	1
MAG3064	d__Bacteria;p__Bacillota_A;c__Clostridia;o__Oscillospirales;f__Oscillospiraceae;g__CAG-103;s__CAG-103 sp900317855	p__Bacillota_A	aminocoumarin antibiotic	aminocoumarin	2
MAG3112	d__Bacteria;p__Bacteroidota;c__Bacteroidia;o__Bacteroidales;f__Muribaculaceae;g__CAJUPY01;s__CAJUPY01 sp900768685	p__Bacteroidota	aminocoumarin antibiotic	aminocoumarin	1
MAG3112	d__Bacteria;p__Bacteroidota;c__Bacteroidia;o__Bacteroidales;f__Muribaculaceae;g__CAJUPY01;s__CAJUPY01 sp900768685	p__Bacteroidota	aminocoumarin antibiotic	aminocoumarin	3
MAG3114	d__Bacteria;p__Bacillota_A;c__Clostridia;o__Lachnospirales;f__Lachnospiraceae;g__UBA1066;s__Unclassified	p__Bacillota_A	aminocoumarin antibiotic	aminocoumarin	2
MAG3129	d__Bacteria;p__Bacillota;c__Bacilli;o__Lactobacillales;f__Lactobacillaceae;g__Ligilactobacillus;s__Ligilactobacillus ruminis	p__Bacillota	aminocoumarin antibiotic	aminocoumarin	1
MAG3129	d__Bacteria;p__Bacillota;c__Bacilli;o__Lactobacillales;f__Lactobacillaceae;g__Ligilactobacillus;s__Ligilactobacillus ruminis	p__Bacillota	aminocoumarin antibiotic	aminocoumarin	1
MAG3129	d__Bacteria;p__Bacillota;c__Bacilli;o__Lactobacillales;f__Lactobacillaceae;g__Ligilactobacillus;s__Ligilactobacillus ruminis	p__Bacillota	aminocoumarin antibiotic	aminocoumarin	2
MAG3255	d__Bacteria;p__Bacillota_A;c__Clostridia;o__Christensenellales;f__CAG-138;g__PeH17;s__PeH17 sp004556165	p__Bacillota_A	aminocoumarin antibiotic	aminocoumarin	1
MAG3259	d__Bacteria;p__Bacillota;c__Bacilli;o__RF39;f__UBA660;g__RUG705;s__Unclassified	p__Bacillota	aminocoumarin antibiotic	aminocoumarin	1
MAG328	d__Bacteria;p__Bacteroidota;c__Bacteroidia;o__Bacteroidales;f__Muribaculaceae;g__Sodaliphilus;s__Sodaliphilus sp004557565	p__Bacteroidota	aminocoumarin antibiotic	aminocoumarin	1
MAG328	d__Bacteria;p__Bacteroidota;c__Bacteroidia;o__Bacteroidales;f__Muribaculaceae;g__Sodaliphilus;s__Sodaliphilus sp004557565	p__Bacteroidota	aminocoumarin antibiotic	aminocoumarin	1
MAG3642	d__Bacteria;p__Actinomycetota;c__Actinomycetia;o__Actinomycetales;f__Actinomycetaceae;g__Flaviflexus;s__Flaviflexus ciconiae	p__Actinomycetota	aminocoumarin antibiotic	aminocoumarin	4
MAG367	d__Bacteria;p__Bacillota_A;c__Clostridia;o__Lachnospirales;f__Lachnospiraceae;g__JAFBIY01;s__JAFBIY01 sp021531975	p__Bacillota_A	aminocoumarin antibiotic	aminocoumarin	1
MAG367	d__Bacteria;p__Bacillota_A;c__Clostridia;o__Lachnospirales;f__Lachnospiraceae;g__JAFBIY01;s__JAFBIY01 sp021531975	p__Bacillota_A	aminocoumarin antibiotic	aminocoumarin	1
MAG4049	d__Bacteria;p__Bacteroidota;c__Bacteroidia;o__Bacteroidales;f__Bacteroidaceae;g__Alloprevotella;s__Alloprevotella sp004557185	p__Bacteroidota	aminocoumarin antibiotic	aminocoumarin	1
MAG4049	d__Bacteria;p__Bacteroidota;c__Bacteroidia;o__Bacteroidales;f__Bacteroidaceae;g__Alloprevotella;s__Alloprevotella sp004557185	p__Bacteroidota	aminocoumarin antibiotic	aminocoumarin	1
MAG4134	d__Bacteria;p__Bacillota_A;c__Clostridia;o__Oscillospirales;f__Oscillospiraceae;g__CAG-103;s__CAG-103 sp004556965	p__Bacillota_A	aminocoumarin antibiotic	aminocoumarin	2
MAG4141	d__Bacteria;p__Actinomycetota;c__Coriobacteriia;o__Coriobacteriales;f__Coriobacteriaceae;g__Collinsella;s__Collinsella sp002391315	p__Actinomycetota	aminocoumarin antibiotic	aminocoumarin	2
MAG584	d__Bacteria;p__Bacillota_A;c__Clostridia;o__Lachnospirales;f__Lachnospiraceae;g__Anaerobutyricum;s__Unclassified	p__Bacillota_A	aminocoumarin antibiotic	aminocoumarin	1
MAG744	d__Bacteria;p__Bacillota_A;c__Clostridia;o__Oscillospirales;f__Acutalibacteraceae;g__CAG-177;s__CAG-177 sp003514385	p__Bacillota_A	aminocoumarin antibiotic	aminocoumarin	1
MAG744	d__Bacteria;p__Bacillota_A;c__Clostridia;o__Oscillospirales;f__Acutalibacteraceae;g__CAG-177;s__CAG-177 sp003514385	p__Bacillota_A	aminocoumarin antibiotic	aminocoumarin	1
MAG844	d__Bacteria;p__Bacillota_B;c__Peptococcia;o__Peptococcales;f__Peptococcaceae;g__UMGS1590;s__UMGS1590 sp900759105	p__Bacillota_B	aminocoumarin antibiotic	aminocoumarin	1
MAG103	d__Bacteria;p__Actinomycetota;c__Coriobacteriia;o__Coriobacteriales;f__Coriobacteriaceae;g__Collinsella;s__Collinsella sp002391315	p__Actinomycetota	aminocoumarin antibiotic	aminocoumarin	1
MAG1348	d__Bacteria;p__Bacillota;c__Bacilli;o__Lactobacillales;f__Lactobacillaceae;g__Limosilactobacillus;s__Unclassified	p__Bacillota	aminocoumarin antibiotic	aminocoumarin	1
MAG1348	d__Bacteria;p__Bacillota;c__Bacilli;o__Lactobacillales;f__Lactobacillaceae;g__Limosilactobacillus;s__Unclassified	p__Bacillota	aminocoumarin antibiotic	aminocoumarin	1
MAG1642	d__Bacteria;p__Bacteroidota;c__Bacteroidia;o__Bacteroidales;f__UBA3663;g__UBA3663;s__UBA3663 sp016293065	p__Bacteroidota	aminocoumarin antibiotic	aminocoumarin	2
MAG1642	d__Bacteria;p__Bacteroidota;c__Bacteroidia;o__Bacteroidales;f__UBA3663;g__UBA3663;s__UBA3663 sp016293065	p__Bacteroidota	aminocoumarin antibiotic	aminocoumarin	1
MAG216	d__Bacteria;p__Bacillota_A;c__Clostridia;o__Oscillospirales;f__Ruminococcaceae;g__Ruminiclostridium_E;s__Ruminiclostridium_E sp016302655	p__Bacillota_A	aminocoumarin antibiotic	aminocoumarin	1
MAG2339	d__Bacteria;p__Bacillota_A;c__Clostridia;o__Christensenellales;f__CAG-138;g__PeH17;s__PeH17 sp004556165	p__Bacillota_A	aminocoumarin antibiotic	aminocoumarin	3
MAG2426	d__Bacteria;p__Bacillota_A;c__Clostridia;o__Oscillospirales;f__Oscillospiraceae;g__CAG-103;s__CAG-103 sp004556965	p__Bacillota_A	aminocoumarin antibiotic	aminocoumarin	2
MAG2429	d__Bacteria;p__Bacillota_A;c__Clostridia;o__Christensenellales;f__CAG-138;g__PeH17;s__PeH17 sp004556165	p__Bacillota_A	aminocoumarin antibiotic	aminocoumarin	2
MAG2678	d__Bacteria;p__Bacillota_A;c__Clostridia;o__Christensenellales;f__CAG-138;g__PeH17;s__PeH17 sp900542285	p__Bacillota_A	aminocoumarin antibiotic	aminocoumarin	4
MAG2703	d__Bacteria;p__Pseudomonadota;c__Gammaproteobacteria;o__Pseudomonadales;f__Moraxellaceae;g__Acinetobacter;s__Acinetobacter sp022700675	p__Pseudomonadota	aminocoumarin antibiotic	aminocoumarin	1
MAG2703	d__Bacteria;p__Pseudomonadota;c__Gammaproteobacteria;o__Pseudomonadales;f__Moraxellaceae;g__Acinetobacter;s__Acinetobacter sp022700675	p__Pseudomonadota	aminocoumarin antibiotic	aminocoumarin	1
MAG279	d__Bacteria;p__Bacillota_A;c__Clostridia;o__Lachnospirales;f__Lachnospiraceae;g__Limivivens;s__Limivivens sp900066135	p__Bacillota_A	aminocoumarin antibiotic	aminocoumarin	2
MAG2823	d__Bacteria;p__Bacillota_A;c__Clostridia;o__Oscillospirales;f__Oscillospiraceae;g__ER4;s__ER4 sp003522105	p__Bacillota_A	aminocoumarin antibiotic	aminocoumarin	1
MAG3171	d__Bacteria;p__Bacillota_A;c__Clostridia;o__Peptostreptococcales;f__Anaerovoracaceae;g__Lentihominibacter;s__Lentihominibacter sp022773945	p__Bacillota_A	aminocoumarin antibiotic	aminocoumarin	1
MAG3171	d__Bacteria;p__Bacillota_A;c__Clostridia;o__Peptostreptococcales;f__Anaerovoracaceae;g__Lentihominibacter;s__Lentihominibacter sp022773945	p__Bacillota_A	aminocoumarin antibiotic	aminocoumarin	1
MAG3257	d__Bacteria;p__Bacteroidota;c__Bacteroidia;o__Bacteroidales;f__Muribaculaceae;g__Sodaliphilus;s__Sodaliphilus sp004557565	p__Bacteroidota	aminocoumarin antibiotic	aminocoumarin	1
MAG3257	d__Bacteria;p__Bacteroidota;c__Bacteroidia;o__Bacteroidales;f__Muribaculaceae;g__Sodaliphilus;s__Sodaliphilus sp004557565	p__Bacteroidota	aminocoumarin antibiotic	aminocoumarin	1
MAG3488	d__Bacteria;p__Actinomycetota;c__Actinomycetia;o__Actinomycetales;f__Dermabacteraceae;g__Brachybacterium;s__Brachybacterium massiliense	p__Actinomycetota	aminocoumarin antibiotic	aminocoumarin	2
MAG3488	d__Bacteria;p__Actinomycetota;c__Actinomycetia;o__Actinomycetales;f__Dermabacteraceae;g__Brachybacterium;s__Brachybacterium massiliense	p__Actinomycetota	aminocoumarin antibiotic	aminocoumarin	1
MAG3488	d__Bacteria;p__Actinomycetota;c__Actinomycetia;o__Actinomycetales;f__Dermabacteraceae;g__Brachybacterium;s__Brachybacterium massiliense	p__Actinomycetota	aminocoumarin antibiotic	aminocoumarin	5
MAG3494	d__Bacteria;p__Bacillota_A;c__Clostridia;o__Peptostreptococcales;f__Anaerovoracaceae;g__JALEJU01;s__JALEJU01 sp022769485	p__Bacillota_A	aminocoumarin antibiotic	aminocoumarin	1
MAG3494	d__Bacteria;p__Bacillota_A;c__Clostridia;o__Peptostreptococcales;f__Anaerovoracaceae;g__JALEJU01;s__JALEJU01 sp022769485	p__Bacillota_A	aminocoumarin antibiotic	aminocoumarin	1
MAG3646	d__Bacteria;p__Bacillota;c__Bacilli;o__RF39;f__UBA660;g__CAG-533;s__CAG-533 sp900551105	p__Bacillota	aminocoumarin antibiotic	aminocoumarin	1
MAG3646	d__Bacteria;p__Bacillota;c__Bacilli;o__RF39;f__UBA660;g__CAG-533;s__CAG-533 sp900551105	p__Bacillota	aminocoumarin antibiotic	aminocoumarin	1
MAG3650	d__Bacteria;p__Bacteroidota;c__Bacteroidia;o__Bacteroidales;f__UBA932;g__Cryptobacteroides;s__Cryptobacteroides sp016295245	p__Bacteroidota	aminocoumarin antibiotic	aminocoumarin	2
MAG4042	d__Bacteria;p__Actinomycetota;c__Coriobacteriia;o__Coriobacteriales;f__QAMH01;g__W2P13-069;s__W2P13-069 sp004553405	p__Actinomycetota	aminocoumarin antibiotic	aminocoumarin	1
MAG4042	d__Bacteria;p__Actinomycetota;c__Coriobacteriia;o__Coriobacteriales;f__QAMH01;g__W2P13-069;s__W2P13-069 sp004553405	p__Actinomycetota	aminocoumarin antibiotic	aminocoumarin	3
MAG4139	d__Bacteria;p__Bacillota_A;c__Clostridia;o__Christensenellales;f__CAG-138;g__SFEL01;s__SFEL01 sp004557245	p__Bacillota_A	aminocoumarin antibiotic	aminocoumarin	1
MAG4139	d__Bacteria;p__Bacillota_A;c__Clostridia;o__Christensenellales;f__CAG-138;g__SFEL01;s__SFEL01 sp004557245	p__Bacillota_A	aminocoumarin antibiotic	aminocoumarin	1
MAG45	d__Bacteria;p__Bacillota_A;c__Clostridia;o__Peptostreptococcales;f__Anaerovoracaceae;g__RUG099;s__Unclassified	p__Bacillota_A	aminocoumarin antibiotic	aminocoumarin	1
MAG587	d__Bacteria;p__Bacillota;c__Bacilli;o__Lactobacillales;f__Aerococcaceae;g__Jeotgalibaca;s__Jeotgalibaca arthritidis	p__Bacillota	aminocoumarin antibiotic	aminocoumarin	1
MAG587	d__Bacteria;p__Bacillota;c__Bacilli;o__Lactobacillales;f__Aerococcaceae;g__Jeotgalibaca;s__Jeotgalibaca arthritidis	p__Bacillota	aminocoumarin antibiotic	aminocoumarin	1
MAG587	d__Bacteria;p__Bacillota;c__Bacilli;o__Lactobacillales;f__Aerococcaceae;g__Jeotgalibaca;s__Jeotgalibaca arthritidis	p__Bacillota	aminocoumarin antibiotic	aminocoumarin	1
MAG1222	d__Bacteria;p__Bacillota_A;c__Clostridia;o__Oscillospirales;f__CAG-382;g__UBA1752;s__UBA1752 sp900554405	p__Bacillota_A	aminocoumarin antibiotic	aminocoumarin	3
MAG1237	d__Bacteria;p__Bacillota_A;c__Clostridia;o__Oscillospirales;f__Oscillospiraceae;g__F23-B02;s__F23-B02 sp016292445	p__Bacillota_A	aminocoumarin antibiotic	aminocoumarin	1
MAG130	d__Bacteria;p__Bacillota_A;c__Clostridia;o__Christensenellales;f__CAG-138;g__SFEL01;s__SFEL01 sp004557245	p__Bacillota_A	aminocoumarin antibiotic	aminocoumarin	1
MAG138	d__Bacteria;p__Bacillota_A;c__Clostridia;o__Lachnospirales;f__Lachnospiraceae;g__UBA2868;s__UBA2868 sp004552595	p__Bacillota_A	aminocoumarin antibiotic	aminocoumarin	1
MAG1533	d__Bacteria;p__Bacteroidota;c__Bacteroidia;o__Bacteroidales;f__P3;g__Onthomorpha;s__Onthomorpha sp004551865	p__Bacteroidota	aminocoumarin antibiotic	aminocoumarin	1
MAG1533	d__Bacteria;p__Bacteroidota;c__Bacteroidia;o__Bacteroidales;f__P3;g__Onthomorpha;s__Onthomorpha sp004551865	p__Bacteroidota	aminocoumarin antibiotic	aminocoumarin	1
MAG1767	d__Bacteria;p__Actinomycetota;c__Actinomycetia;o__Actinomycetales;f__Bifidobacteriaceae;g__Bifidobacterium;s__Unclassified	p__Actinomycetota	aminocoumarin antibiotic	aminocoumarin	2
MAG2075	d__Bacteria;p__Bacillota_A;c__Clostridia;o__Lachnospirales;f__Lachnospiraceae;g__KM106-2;s__KM106-2 sp945787925	p__Bacillota_A	aminocoumarin antibiotic	aminocoumarin	1
MAG2075	d__Bacteria;p__Bacillota_A;c__Clostridia;o__Lachnospirales;f__Lachnospiraceae;g__KM106-2;s__KM106-2 sp945787925	p__Bacillota_A	aminocoumarin antibiotic	aminocoumarin	2
MAG2077	d__Bacteria;p__Bacteroidota;c__Bacteroidia;o__Bacteroidales;f__Bacteroidaceae;g__Prevotella;s__Prevotella sp945614335	p__Bacteroidota	aminocoumarin antibiotic	aminocoumarin	1
MAG2198	d__Bacteria;p__Bacillota_A;c__Clostridia;o__Oscillospirales;f__Ruminococcaceae;g__Ruminococcus_C;s__Unclassified	p__Bacillota_A	aminocoumarin antibiotic	aminocoumarin	1
MAG225	d__Bacteria;p__Bacillota;c__Bacilli;o__Lactobacillales;f__Lactobacillaceae;g__Limosilactobacillus;s__Unclassified	p__Bacillota	aminocoumarin antibiotic	aminocoumarin	1
MAG225	d__Bacteria;p__Bacillota;c__Bacilli;o__Lactobacillales;f__Lactobacillaceae;g__Limosilactobacillus;s__Unclassified	p__Bacillota	aminocoumarin antibiotic	aminocoumarin	1
MAG2292	d__Bacteria;p__Bacteroidota;c__Bacteroidia;o__Bacteroidales;f__Muribaculaceae;g__Sodaliphilus;s__Sodaliphilus sp004557565	p__Bacteroidota	aminocoumarin antibiotic	aminocoumarin	1
MAG2292	d__Bacteria;p__Bacteroidota;c__Bacteroidia;o__Bacteroidales;f__Muribaculaceae;g__Sodaliphilus;s__Sodaliphilus sp004557565	p__Bacteroidota	aminocoumarin antibiotic	aminocoumarin	1
MAG2457	d__Bacteria;p__Bacteroidota;c__Bacteroidia;o__Bacteroidales;f__Muribaculaceae;g__Sodaliphilus;s__Sodaliphilus sp004557565	p__Bacteroidota	aminocoumarin antibiotic	aminocoumarin	1
MAG2457	d__Bacteria;p__Bacteroidota;c__Bacteroidia;o__Bacteroidales;f__Muribaculaceae;g__Sodaliphilus;s__Sodaliphilus sp004557565	p__Bacteroidota	aminocoumarin antibiotic	aminocoumarin	2
MAG2511	d__Bacteria;p__Bacteroidota;c__Bacteroidia;o__Bacteroidales;f__UBA3663;g__UBA3663;s__UBA3663 sp016293065	p__Bacteroidota	aminocoumarin antibiotic	aminocoumarin	2
MAG2511	d__Bacteria;p__Bacteroidota;c__Bacteroidia;o__Bacteroidales;f__UBA3663;g__UBA3663;s__UBA3663 sp016293065	p__Bacteroidota	aminocoumarin antibiotic	aminocoumarin	1
MAG2513	d__Bacteria;p__Patescibacteria;c__Saccharimonadia;o__Saccharimonadales;f__Nanosyncoccaceae;g__UBA2834;s__UBA2834 sp004561445	p__Patescibacteria	aminocoumarin antibiotic	aminocoumarin	1
MAG2516	d__Bacteria;p__Bacillota_A;c__Clostridia;o__Peptostreptococcales;f__Anaerovoracaceae;g__UMGS973;s__UMGS973 sp016293805	p__Bacillota_A	aminocoumarin antibiotic	aminocoumarin	2
MAG2673	d__Bacteria;p__Bacteroidota;c__Bacteroidia;o__Bacteroidales;f__Muribaculaceae;g__Sodaliphilus;s__Sodaliphilus sp004559845	p__Bacteroidota	aminocoumarin antibiotic	aminocoumarin	1
MAG2673	d__Bacteria;p__Bacteroidota;c__Bacteroidia;o__Bacteroidales;f__Muribaculaceae;g__Sodaliphilus;s__Sodaliphilus sp004559845	p__Bacteroidota	aminocoumarin antibiotic	aminocoumarin	2
MAG2673	d__Bacteria;p__Bacteroidota;c__Bacteroidia;o__Bacteroidales;f__Muribaculaceae;g__Sodaliphilus;s__Sodaliphilus sp004559845	p__Bacteroidota	aminocoumarin antibiotic	aminocoumarin	1
MAG2702	d__Bacteria;p__Bacteroidota;c__Bacteroidia;o__Bacteroidales;f__Muribaculaceae;g__SFTJ01;s__SFTJ01 sp004563195	p__Bacteroidota	aminocoumarin antibiotic	aminocoumarin	1
MAG3174	d__Bacteria;p__Bacillota_A;c__Clostridia;o__Christensenellales;f__CAG-138;g__SFEL01;s__SFEL01 sp004557245	p__Bacillota_A	aminocoumarin antibiotic	aminocoumarin	1
MAG3174	d__Bacteria;p__Bacillota_A;c__Clostridia;o__Christensenellales;f__CAG-138;g__SFEL01;s__SFEL01 sp004557245	p__Bacillota_A	aminocoumarin antibiotic	aminocoumarin	2
MAG3177	d__Bacteria;p__Bacillota_A;c__Clostridia;o__Christensenellales;f__CAG-138;g__PeH17;s__PeH17 sp000435055	p__Bacillota_A	aminocoumarin antibiotic	aminocoumarin	3
MAG3247	d__Bacteria;p__Bacillota_A;c__Clostridia;o__Christensenellales;f__CAG-138;g__Aphodomorpha;s__Unclassified	p__Bacillota_A	aminocoumarin antibiotic	aminocoumarin	2
MAG3253	d__Bacteria;p__Bacillota_A;c__Clostridia;o__Oscillospirales;f__Oscillospiraceae;g__F23-B02;s__F23-B02 sp000431075	p__Bacillota_A	aminocoumarin antibiotic	aminocoumarin	1
MAG3253	d__Bacteria;p__Bacillota_A;c__Clostridia;o__Oscillospirales;f__Oscillospiraceae;g__F23-B02;s__F23-B02 sp000431075	p__Bacillota_A	aminocoumarin antibiotic	aminocoumarin	1
MAG3493	d__Bacteria;p__Bacteroidota;c__Bacteroidia;o__Bacteroidales;f__Muribaculaceae;g__Sodaliphilus;s__Sodaliphilus sp004557565	p__Bacteroidota	aminocoumarin antibiotic	aminocoumarin	1
MAG3493	d__Bacteria;p__Bacteroidota;c__Bacteroidia;o__Bacteroidales;f__Muribaculaceae;g__Sodaliphilus;s__Sodaliphilus sp004557565	p__Bacteroidota	aminocoumarin antibiotic	aminocoumarin	1
MAG363	d__Bacteria;p__Bacillota_A;c__Clostridia;o__Christensenellales;f__CAG-138;g__PeH17;s__PeH17 sp004556165	p__Bacillota_A	aminocoumarin antibiotic	aminocoumarin	3
MAG3644	d__Bacteria;p__Bacillota_A;c__Clostridia;o__Oscillospirales;f__Acutalibacteraceae;g__Eubacterium_R;s__Unclassified	p__Bacillota_A	aminocoumarin antibiotic	aminocoumarin	1
MAG3644	d__Bacteria;p__Bacillota_A;c__Clostridia;o__Oscillospirales;f__Acutalibacteraceae;g__Eubacterium_R;s__Unclassified	p__Bacillota_A	aminocoumarin antibiotic	aminocoumarin	1
MAG3644	d__Bacteria;p__Bacillota_A;c__Clostridia;o__Oscillospirales;f__Acutalibacteraceae;g__Eubacterium_R;s__Unclassified	p__Bacillota_A	aminocoumarin antibiotic	aminocoumarin	3
MAG3658	d__Bacteria;p__Bacillota_A;c__Clostridia;o__Oscillospirales;f__Oscillospiraceae;g__CAG-103;s__CAG-103 sp004556965	p__Bacillota_A	aminocoumarin antibiotic	aminocoumarin	1
MAG3816	d__Bacteria;p__Bacillota_A;c__Clostridia;o__Christensenellales;f__CAG-138;g__SFEL01;s__SFEL01 sp016292635	p__Bacillota_A	aminocoumarin antibiotic	aminocoumarin	1
MAG3816	d__Bacteria;p__Bacillota_A;c__Clostridia;o__Christensenellales;f__CAG-138;g__SFEL01;s__SFEL01 sp016292635	p__Bacillota_A	aminocoumarin antibiotic	aminocoumarin	1
MAG3936	d__Bacteria;p__Bacillota_A;c__Clostridia;o__Oscillospirales;f__Oscillospiraceae;g__Faecousia;s__Unclassified	p__Bacillota_A	aminocoumarin antibiotic	aminocoumarin	2
MAG4047	d__Bacteria;p__Bacillota_A;c__Clostridia;o__Peptostreptococcales;f__Anaerovoracaceae;g__Lentihominibacter;s__Lentihominibacter sp022780965	p__Bacillota_A	aminocoumarin antibiotic	aminocoumarin	1
MAG41	d__Bacteria;p__Actinomycetota;c__Actinomycetia;o__Mycobacteriales;f__Mycobacteriaceae;g__Corynebacterium;s__Corynebacterium variabile	p__Actinomycetota	aminocoumarin antibiotic	aminocoumarin	2
MAG4136	d__Bacteria;p__Bacillota_A;c__Clostridia;o__Christensenellales;f__CAG-138;g__RGIG1693;s__RGIG1693 sp016293975	p__Bacillota_A	aminocoumarin antibiotic	aminocoumarin	3
MAG624	d__Bacteria;p__Bacillota_A;c__Clostridia;o__Oscillospirales;f__Oscillospiraceae;g__F23-B02;s__Unclassified	p__Bacillota_A	aminocoumarin antibiotic	aminocoumarin	1
MAG691	d__Bacteria;p__Spirochaetota;c__Spirochaetia;o__Treponematales;f__Treponemataceae;g__Treponema_D;s__Treponema_D sp016293495	p__Spirochaetota	aminocoumarin antibiotic	aminocoumarin	1
MAG884	d__Bacteria;p__Bacillota_A;c__Clostridia;o__Peptostreptococcales;f__Peptostreptococcaceae;g__Terrisporobacter;s__Unclassified	p__Bacillota_A	aminocoumarin antibiotic	aminocoumarin	1
MAG885	d__Bacteria;p__Actinomycetota;c__Actinomycetia;o__Mycobacteriales;f__Mycobacteriaceae;g__Corynebacterium;s__Corynebacterium testudinoris	p__Actinomycetota	aminocoumarin antibiotic	aminocoumarin	1
MAG963	d__Bacteria;p__Bacillota;c__Bacilli;o__Erysipelotrichales;f__Erysipelotrichaceae;g__Bulleidia;s__Unclassified	p__Bacillota	aminocoumarin antibiotic	aminocoumarin	1
MAG963	d__Bacteria;p__Bacillota;c__Bacilli;o__Erysipelotrichales;f__Erysipelotrichaceae;g__Bulleidia;s__Unclassified	p__Bacillota	aminocoumarin antibiotic	aminocoumarin	1
MAG105	d__Bacteria;p__Bacillota_A;c__Clostridia;o__Oscillospirales;f__Acutalibacteraceae;g__CAG-177;s__CAG-177 sp003514385	p__Bacillota_A	aminocoumarin antibiotic	aminocoumarin	3
MAG1230	d__Bacteria;p__Bacteroidota;c__Bacteroidia;o__Bacteroidales;f__Bacteroidaceae;g__Prevotella;s__Prevotella sp002251365	p__Bacteroidota	aminocoumarin antibiotic	aminocoumarin	1
MAG1236	d__Bacteria;p__Bacillota_A;c__Clostridia;o__Christensenellales;f__CAG-138;g__PeH17;s__PeH17 sp900542285	p__Bacillota_A	aminocoumarin antibiotic	aminocoumarin	2
MAG1507	d__Bacteria;p__Bacillota_A;c__Clostridia;o__Oscillospirales;f__Ruminococcaceae;g__Gemmiger;s__Gemmiger sp004561545	p__Bacillota_A	aminocoumarin antibiotic	aminocoumarin	1
MAG1507	d__Bacteria;p__Bacillota_A;c__Clostridia;o__Oscillospirales;f__Ruminococcaceae;g__Gemmiger;s__Gemmiger sp004561545	p__Bacillota_A	aminocoumarin antibiotic	aminocoumarin	1
MAG1507	d__Bacteria;p__Bacillota_A;c__Clostridia;o__Oscillospirales;f__Ruminococcaceae;g__Gemmiger;s__Gemmiger sp004561545	p__Bacillota_A	aminocoumarin antibiotic	aminocoumarin	1
MAG1658	d__Bacteria;p__Bacillota_A;c__Clostridia;o__Oscillospirales;f__Oscillospiraceae;g__Vescimonas;s__Vescimonas sp003487665	p__Bacillota_A	aminocoumarin antibiotic	aminocoumarin	1
MAG1928	d__Bacteria;p__Bacillota;c__Bacilli;o__Erysipelotrichales;f__Erysipelotrichaceae;g__UBA636;s__Unclassified	p__Bacillota	aminocoumarin antibiotic	aminocoumarin	1
MAG1928	d__Bacteria;p__Bacillota;c__Bacilli;o__Erysipelotrichales;f__Erysipelotrichaceae;g__UBA636;s__Unclassified	p__Bacillota	aminocoumarin antibiotic	aminocoumarin	1
MAG1937	d__Bacteria;p__Bacillota_A;c__Clostridia;o__Christensenellales;f__CAG-138;g__RGIG1693;s__RGIG1693 sp016293975	p__Bacillota_A	aminocoumarin antibiotic	aminocoumarin	1
MAG2174	d__Bacteria;p__Bacillota;c__Bacilli;o__Lactobacillales;f__Enterococcaceae;g__Enterococcus_I;s__Enterococcus_I avicola	p__Bacillota	aminocoumarin antibiotic	aminocoumarin	1
MAG2228	d__Bacteria;p__Bacillota_A;c__Clostridia;o__Oscillospirales;f__Oscillospiraceae;g__Vescimonas;s__Vescimonas sp003487665	p__Bacillota_A	aminocoumarin antibiotic	aminocoumarin	2
MAG227	d__Bacteria;p__Bacillota_A;c__Clostridia;o__UBA1212;f__SIG427;g__SIG427;s__Unclassified	p__Bacillota_A	aminocoumarin antibiotic	aminocoumarin	2
MAG2607	d__Bacteria;p__Bacillota_C;c__Negativicutes;o__Acidaminococcales;f__Acidaminococcaceae;g__Phascolarctobacterium_A;s__Phascolarctobacterium_A sp900553055	p__Bacillota_C	aminocoumarin antibiotic	aminocoumarin	3
MAG2751	d__Bacteria;p__Bacillota;c__Bacilli;o__Erysipelotrichales;f__Erysipelotrichaceae;g__Faecalicoccus;s__Faecalicoccus pleomorphus	p__Bacillota	aminocoumarin antibiotic	aminocoumarin	1
MAG2751	d__Bacteria;p__Bacillota;c__Bacilli;o__Erysipelotrichales;f__Erysipelotrichaceae;g__Faecalicoccus;s__Faecalicoccus pleomorphus	p__Bacillota	aminocoumarin antibiotic	aminocoumarin	1
MAG2751	d__Bacteria;p__Bacillota;c__Bacilli;o__Erysipelotrichales;f__Erysipelotrichaceae;g__Faecalicoccus;s__Faecalicoccus pleomorphus	p__Bacillota	aminocoumarin antibiotic	aminocoumarin	1
MAG2852	d__Bacteria;p__Bacillota_A;c__Clostridia;o__Oscillospirales;f__Acutalibacteraceae;g__Ruminococcus_E;s__Unclassified	p__Bacillota_A	aminocoumarin antibiotic	aminocoumarin	1
MAG3318	d__Bacteria;p__Actinomycetota;c__Actinomycetia;o__Mycobacteriales;f__Mycobacteriaceae;g__Corynebacterium;s__Corynebacterium casei	p__Actinomycetota	aminocoumarin antibiotic	aminocoumarin	3
MAG3380	d__Bacteria;p__Actinomycetota;c__Actinomycetia;o__Actinomycetales;f__Dermabacteraceae;g__Brachybacterium;s__Brachybacterium massiliense	p__Actinomycetota	aminocoumarin antibiotic	aminocoumarin	1
MAG3380	d__Bacteria;p__Actinomycetota;c__Actinomycetia;o__Actinomycetales;f__Dermabacteraceae;g__Brachybacterium;s__Brachybacterium massiliense	p__Actinomycetota	aminocoumarin antibiotic	aminocoumarin	5
MAG353	d__Bacteria;p__Bacillota_A;c__Clostridia;o__Oscillospirales;f__Oscillospiraceae;g__Faecousia;s__Unclassified	p__Bacillota_A	aminocoumarin antibiotic	aminocoumarin	1
MAG355	d__Bacteria;p__Bacteroidota;c__Bacteroidia;o__Bacteroidales;f__Bacteroidaceae;g__Prevotella;s__Prevotella sp900548195	p__Bacteroidota	aminocoumarin antibiotic	aminocoumarin	1
MAG355	d__Bacteria;p__Bacteroidota;c__Bacteroidia;o__Bacteroidales;f__Bacteroidaceae;g__Prevotella;s__Prevotella sp900548195	p__Bacteroidota	aminocoumarin antibiotic	aminocoumarin	1
MAG3640	d__Bacteria;p__Bacillota;c__Bacilli;o__RF39;f__UBA660;g__CAG-914;s__CAG-914 sp000437895	p__Bacillota	aminocoumarin antibiotic	aminocoumarin	1
MAG3640	d__Bacteria;p__Bacillota;c__Bacilli;o__RF39;f__UBA660;g__CAG-914;s__CAG-914 sp000437895	p__Bacillota	aminocoumarin antibiotic	aminocoumarin	1
MAG3640	d__Bacteria;p__Bacillota;c__Bacilli;o__RF39;f__UBA660;g__CAG-914;s__CAG-914 sp000437895	p__Bacillota	aminocoumarin antibiotic	aminocoumarin	2
MAG3803	d__Bacteria;p__Bacillota_A;c__Clostridia;o__Christensenellales;f__CAG-74;g__Unclassified;s__Unclassified	p__Bacillota_A	aminocoumarin antibiotic	aminocoumarin	3
MAG3930	d__Bacteria;p__Bacillota_A;c__Clostridia;o__Oscillospirales;f__Acutalibacteraceae;g__UBA737;s__Unclassified	p__Bacillota_A	aminocoumarin antibiotic	aminocoumarin	1
MAG3930	d__Bacteria;p__Bacillota_A;c__Clostridia;o__Oscillospirales;f__Acutalibacteraceae;g__UBA737;s__Unclassified	p__Bacillota_A	aminocoumarin antibiotic	aminocoumarin	1
MAG537	d__Bacteria;p__Bacillota;c__Bacilli;o__Erysipelotrichales;f__Erysipelotrichaceae;g__JAHHTG01;s__Unclassified	p__Bacillota	aminocoumarin antibiotic	aminocoumarin	1
MAG537	d__Bacteria;p__Bacillota;c__Bacilli;o__Erysipelotrichales;f__Erysipelotrichaceae;g__JAHHTG01;s__Unclassified	p__Bacillota	aminocoumarin antibiotic	aminocoumarin	2
MAG582	d__Bacteria;p__Bacillota;c__Bacilli;o__Erysipelotrichales;f__Erysipelotrichaceae;g__Floccifex;s__Floccifex porci	p__Bacillota	aminocoumarin antibiotic	aminocoumarin	2
MAG582	d__Bacteria;p__Bacillota;c__Bacilli;o__Erysipelotrichales;f__Erysipelotrichaceae;g__Floccifex;s__Floccifex porci	p__Bacillota	aminocoumarin antibiotic	aminocoumarin	1
MAG582	d__Bacteria;p__Bacillota;c__Bacilli;o__Erysipelotrichales;f__Erysipelotrichaceae;g__Floccifex;s__Floccifex porci	p__Bacillota	aminocoumarin antibiotic	aminocoumarin	2
MAG586	d__Bacteria;p__Actinomycetota;c__Coriobacteriia;o__Coriobacteriales;f__Eggerthellaceae;g__W1P20-047;s__W1P20-047 sp004555335	p__Actinomycetota	aminocoumarin antibiotic	aminocoumarin	2
MAG690	d__Bacteria;p__Bacillota_A;c__Clostridia;o__Oscillospirales;f__Acutalibacteraceae;g__CAG-488;s__Unclassified	p__Bacillota_A	aminocoumarin antibiotic	aminocoumarin	1
MAG690	d__Bacteria;p__Bacillota_A;c__Clostridia;o__Oscillospirales;f__Acutalibacteraceae;g__CAG-488;s__Unclassified	p__Bacillota_A	aminocoumarin antibiotic	aminocoumarin	2
MAG737	d__Bacteria;p__Actinomycetota;c__Coriobacteriia;o__Coriobacteriales;f__Eggerthellaceae;g__W1P20-047;s__W1P20-047 sp004555335	p__Actinomycetota	aminocoumarin antibiotic	aminocoumarin	1
MAG740	d__Bacteria;p__Bacteroidota;c__Bacteroidia;o__Bacteroidales;f__Muribaculaceae;g__Sodaliphilus;s__Sodaliphilus sp004559845	p__Bacteroidota	aminocoumarin antibiotic	aminocoumarin	2
MAG965	d__Bacteria;p__Spirochaetota;c__Spirochaetia;o__Treponematales;f__Treponemataceae;g__Treponema_D;s__Treponema_D porcinum	p__Spirochaetota	aminocoumarin antibiotic	aminocoumarin	1
MAG968	d__Bacteria;p__Bacteroidota;c__Bacteroidia;o__Bacteroidales;f__UBA932;g__Cryptobacteroides;s__Cryptobacteroides sp004554455	p__Bacteroidota	aminocoumarin antibiotic	aminocoumarin	1
MAG968	d__Bacteria;p__Bacteroidota;c__Bacteroidia;o__Bacteroidales;f__UBA932;g__Cryptobacteroides;s__Cryptobacteroides sp004554455	p__Bacteroidota	aminocoumarin antibiotic	aminocoumarin	1
MAG992	d__Bacteria;p__Bacteroidota;c__Bacteroidia;o__Bacteroidales;f__UBA932;g__Cryptobacteroides;s__Cryptobacteroides sp945487035	p__Bacteroidota	aminocoumarin antibiotic	aminocoumarin	1
MAG992	d__Bacteria;p__Bacteroidota;c__Bacteroidia;o__Bacteroidales;f__UBA932;g__Cryptobacteroides;s__Cryptobacteroides sp945487035	p__Bacteroidota	aminocoumarin antibiotic	aminocoumarin	1
MAG992	d__Bacteria;p__Bacteroidota;c__Bacteroidia;o__Bacteroidales;f__UBA932;g__Cryptobacteroides;s__Cryptobacteroides sp945487035	p__Bacteroidota	aminocoumarin antibiotic	aminocoumarin	2
MAG1008	d__Bacteria;p__Bacillota;c__Bacilli;o__Erysipelotrichales;f__Erysipelotrichaceae;g__JALEVB01;s__JALEVB01 sp022780745	p__Bacillota	aminocoumarin antibiotic	aminocoumarin	1
MAG1506	d__Bacteria;p__Bacillota_A;c__Clostridia;o__Peptostreptococcales;f__Anaerovoracaceae;g__Lentihominibacter;s__Lentihominibacter sp900066305	p__Bacillota_A	aminocoumarin antibiotic	aminocoumarin	2
MAG1531	d__Bacteria;p__Bacillota;c__Bacilli;o__Lactobacillales;f__Lactobacillaceae;g__Weissella;s__Weissella paramesenteroides	p__Bacillota	aminocoumarin antibiotic	aminocoumarin	1
MAG1531	d__Bacteria;p__Bacillota;c__Bacilli;o__Lactobacillales;f__Lactobacillaceae;g__Weissella;s__Weissella paramesenteroides	p__Bacillota	aminocoumarin antibiotic	aminocoumarin	1
MAG1531	d__Bacteria;p__Bacillota;c__Bacilli;o__Lactobacillales;f__Lactobacillaceae;g__Weissella;s__Weissella paramesenteroides	p__Bacillota	aminocoumarin antibiotic	aminocoumarin	2
MAG1539	d__Bacteria;p__Bacillota_A;c__Clostridia;o__Oscillospirales;f__Acutalibacteraceae;g__CAG-177;s__CAG-177 sp003514385	p__Bacillota_A	aminocoumarin antibiotic	aminocoumarin	3
MAG1647	d__Bacteria;p__Bacillota;c__Bacilli;o__Haloplasmatales;f__Turicibacteraceae;g__Turicibacter;s__Turicibacter bilis	p__Bacillota	aminocoumarin antibiotic	aminocoumarin	1
MAG1647	d__Bacteria;p__Bacillota;c__Bacilli;o__Haloplasmatales;f__Turicibacteraceae;g__Turicibacter;s__Turicibacter bilis	p__Bacillota	aminocoumarin antibiotic	aminocoumarin	2
MAG1657	d__Bacteria;p__Bacillota_A;c__Clostridia;o__Oscillospirales;f__Acutalibacteraceae;g__CAG-488;s__Unclassified	p__Bacillota_A	aminocoumarin antibiotic	aminocoumarin	1
MAG1657	d__Bacteria;p__Bacillota_A;c__Clostridia;o__Oscillospirales;f__Acutalibacteraceae;g__CAG-488;s__Unclassified	p__Bacillota_A	aminocoumarin antibiotic	aminocoumarin	3
MAG166	d__Bacteria;p__Pseudomonadota;c__Gammaproteobacteria;o__Enterobacterales;f__Enterobacteriaceae;g__Escherichia;s__Escherichia coli	p__Pseudomonadota	aminocoumarin antibiotic	aminocoumarin	1
MAG166	d__Bacteria;p__Pseudomonadota;c__Gammaproteobacteria;o__Enterobacterales;f__Enterobacteriaceae;g__Escherichia;s__Escherichia coli	p__Pseudomonadota	aminocoumarin antibiotic	aminocoumarin	3
MAG1737	d__Bacteria;p__Bacillota;c__Bacilli;o__RF39;f__UBA660;g__UMGS1449;s__Unclassified	p__Bacillota	aminocoumarin antibiotic	aminocoumarin	1
MAG1737	d__Bacteria;p__Bacillota;c__Bacilli;o__RF39;f__UBA660;g__UMGS1449;s__Unclassified	p__Bacillota	aminocoumarin antibiotic	aminocoumarin	1
MAG1751	d__Bacteria;p__Actinomycetota;c__Coriobacteriia;o__Coriobacteriales;f__QAMH01;g__W2P13-069;s__Unclassified	p__Actinomycetota	aminocoumarin antibiotic	aminocoumarin	1
MAG1751	d__Bacteria;p__Actinomycetota;c__Coriobacteriia;o__Coriobacteriales;f__QAMH01;g__W2P13-069;s__Unclassified	p__Actinomycetota	aminocoumarin antibiotic	aminocoumarin	2
MAG217	d__Bacteria;p__Bacillota_A;c__Clostridia;o__Christensenellales;f__CAG-138;g__PeH17;s__PeH17 sp004556165	p__Bacillota_A	aminocoumarin antibiotic	aminocoumarin	1
MAG2191	d__Bacteria;p__Actinomycetota;c__Coriobacteriia;o__Coriobacteriales;f__Eggerthellaceae;g__W1P20-047;s__W1P20-047 sp004555335	p__Actinomycetota	aminocoumarin antibiotic	aminocoumarin	2
MAG229	d__Bacteria;p__Bacillota_A;c__Clostridia;o__Oscillospirales;f__Acutalibacteraceae;g__CAG-177;s__CAG-177 sp900771185	p__Bacillota_A	aminocoumarin antibiotic	aminocoumarin	2
MAG2298	d__Bacteria;p__Bacillota_A;c__Clostridia;o__Oscillospirales;f__Oscillospiraceae;g__UBA738;s__UBA738 sp004557735	p__Bacillota_A	aminocoumarin antibiotic	aminocoumarin	1
MAG2298	d__Bacteria;p__Bacillota_A;c__Clostridia;o__Oscillospirales;f__Oscillospiraceae;g__UBA738;s__UBA738 sp004557735	p__Bacillota_A	aminocoumarin antibiotic	aminocoumarin	3
MAG2333	d__Bacteria;p__Spirochaetota;c__Spirochaetia;o__Treponematales;f__Treponemataceae;g__Treponema_D;s__Treponema_D sp018384055	p__Spirochaetota	aminocoumarin antibiotic	aminocoumarin	1
MAG2333	d__Bacteria;p__Spirochaetota;c__Spirochaetia;o__Treponematales;f__Treponemataceae;g__Treponema_D;s__Treponema_D sp018384055	p__Spirochaetota	aminocoumarin antibiotic	aminocoumarin	1
MAG2672	d__Bacteria;p__Patescibacteria;c__Saccharimonadia;o__Saccharimonadales;f__Nanosyncoccaceae;g__UBA2834;s__UBA2834 sp004561445	p__Patescibacteria	aminocoumarin antibiotic	aminocoumarin	1
MAG2677	d__Bacteria;p__Bacillota;c__Bacilli;o__Erysipelotrichales;f__Erysipelotrichaceae;g__Floccifex;s__Floccifex porci	p__Bacillota	aminocoumarin antibiotic	aminocoumarin	1
MAG2677	d__Bacteria;p__Bacillota;c__Bacilli;o__Erysipelotrichales;f__Erysipelotrichaceae;g__Floccifex;s__Floccifex porci	p__Bacillota	aminocoumarin antibiotic	aminocoumarin	2
MAG3077	d__Bacteria;p__Spirochaetota;c__Spirochaetia;o__Treponematales;f__Treponemataceae;g__Treponema_D;s__Treponema_D porcinum	p__Spirochaetota	aminocoumarin antibiotic	aminocoumarin	1
MAG3106	d__Bacteria;p__Pseudomonadota;c__Gammaproteobacteria;o__Pseudomonadales;f__Moraxellaceae;g__Acinetobacter;s__Acinetobacter pseudolwoffii	p__Pseudomonadota	aminocoumarin antibiotic	aminocoumarin	1
MAG3106	d__Bacteria;p__Pseudomonadota;c__Gammaproteobacteria;o__Pseudomonadales;f__Moraxellaceae;g__Acinetobacter;s__Acinetobacter pseudolwoffii	p__Pseudomonadota	aminocoumarin antibiotic	aminocoumarin	1
MAG3106	d__Bacteria;p__Pseudomonadota;c__Gammaproteobacteria;o__Pseudomonadales;f__Moraxellaceae;g__Acinetobacter;s__Acinetobacter pseudolwoffii	p__Pseudomonadota	aminocoumarin antibiotic	aminocoumarin	1
MAG3106	d__Bacteria;p__Pseudomonadota;c__Gammaproteobacteria;o__Pseudomonadales;f__Moraxellaceae;g__Acinetobacter;s__Acinetobacter pseudolwoffii	p__Pseudomonadota	aminocoumarin antibiotic	aminocoumarin	1
MAG3110	d__Bacteria;p__Bacillota_A;c__Clostridia;o__Oscillospirales;f__Ruminococcaceae;g__Gemmiger;s__Gemmiger formicilis	p__Bacillota_A	aminocoumarin antibiotic	aminocoumarin	1
MAG3110	d__Bacteria;p__Bacillota_A;c__Clostridia;o__Oscillospirales;f__Ruminococcaceae;g__Gemmiger;s__Gemmiger formicilis	p__Bacillota_A	aminocoumarin antibiotic	aminocoumarin	1
MAG3113	d__Bacteria;p__Bacillota_A;c__Clostridia;o__Oscillospirales;f__Oscillospiraceae;g__F23-B02;s__F23-B02 sp000431075	p__Bacillota_A	aminocoumarin antibiotic	aminocoumarin	1
MAG3117	d__Bacteria;p__Actinomycetota;c__Actinomycetia;o__Actinomycetales;f__Microbacteriaceae;g__Microbacterium;s__Unclassified	p__Actinomycetota	aminocoumarin antibiotic	aminocoumarin	7
MAG3241	d__Bacteria;p__Bacillota_A;c__Clostridia;o__Christensenellales;f__CAG-138;g__RGIG3141;s__Unclassified	p__Bacillota_A	aminocoumarin antibiotic	aminocoumarin	1
MAG3241	d__Bacteria;p__Bacillota_A;c__Clostridia;o__Christensenellales;f__CAG-138;g__RGIG3141;s__Unclassified	p__Bacillota_A	aminocoumarin antibiotic	aminocoumarin	1
MAG3241	d__Bacteria;p__Bacillota_A;c__Clostridia;o__Christensenellales;f__CAG-138;g__RGIG3141;s__Unclassified	p__Bacillota_A	aminocoumarin antibiotic	aminocoumarin	1
MAG3241	d__Bacteria;p__Bacillota_A;c__Clostridia;o__Christensenellales;f__CAG-138;g__RGIG3141;s__Unclassified	p__Bacillota_A	aminocoumarin antibiotic	aminocoumarin	1
MAG3242	d__Bacteria;p__Actinomycetota;c__Coriobacteriia;o__Coriobacteriales;f__Eggerthellaceae;g__W1P20-047;s__W1P20-047 sp004555335	p__Actinomycetota	aminocoumarin antibiotic	aminocoumarin	1
MAG3248	d__Bacteria;p__Bacteroidota;c__Bacteroidia;o__Bacteroidales;f__Marinilabiliaceae;g__Alkaliflexus;s__Unclassified	p__Bacteroidota	aminocoumarin antibiotic	aminocoumarin	1
MAG3248	d__Bacteria;p__Bacteroidota;c__Bacteroidia;o__Bacteroidales;f__Marinilabiliaceae;g__Alkaliflexus;s__Unclassified	p__Bacteroidota	aminocoumarin antibiotic	aminocoumarin	1
MAG3336	d__Bacteria;p__Bacillota_A;c__Clostridia;o__Christensenellales;f__CAG-138;g__SFEL01;s__SFEL01 sp016292635	p__Bacillota_A	aminocoumarin antibiotic	aminocoumarin	1
MAG3385	d__Bacteria;p__Bacillota;c__Bacilli;o__Lactobacillales;f__Aerococcaceae;g__Aerococcus;s__Aerococcus urinaeequi	p__Bacillota	aminocoumarin antibiotic	aminocoumarin	1
MAG3385	d__Bacteria;p__Bacillota;c__Bacilli;o__Lactobacillales;f__Aerococcaceae;g__Aerococcus;s__Aerococcus urinaeequi	p__Bacillota	aminocoumarin antibiotic	aminocoumarin	1
MAG352	d__Bacteria;p__Spirochaetota;c__Spirochaetia;o__Treponematales;f__Treponemataceae;g__Treponema_D;s__Treponema_D porcinum	p__Spirochaetota	aminocoumarin antibiotic	aminocoumarin	1
MAG3647	d__Bacteria;p__Bacillota_A;c__Clostridia;o__Oscillospirales;f__Oscillospiraceae;g__Faecousia;s__Unclassified	p__Bacillota_A	aminocoumarin antibiotic	aminocoumarin	1
MAG3653	d__Bacteria;p__Bacillota;c__Bacilli;o__Erysipelotrichales;f__Erysipelotrichaceae;g__UBA636;s__UBA636 sp002299675	p__Bacillota	aminocoumarin antibiotic	aminocoumarin	1
MAG3653	d__Bacteria;p__Bacillota;c__Bacilli;o__Erysipelotrichales;f__Erysipelotrichaceae;g__UBA636;s__UBA636 sp002299675	p__Bacillota	aminocoumarin antibiotic	aminocoumarin	1
MAG3653	d__Bacteria;p__Bacillota;c__Bacilli;o__Erysipelotrichales;f__Erysipelotrichaceae;g__UBA636;s__UBA636 sp002299675	p__Bacillota	aminocoumarin antibiotic	aminocoumarin	2
MAG3810	d__Bacteria;p__Bacillota;c__Bacilli;o__Erysipelotrichales;f__Erysipelotrichaceae;g__UBA636;s__UBA636 sp002299675	p__Bacillota	aminocoumarin antibiotic	aminocoumarin	1
MAG3810	d__Bacteria;p__Bacillota;c__Bacilli;o__Erysipelotrichales;f__Erysipelotrichaceae;g__UBA636;s__UBA636 sp002299675	p__Bacillota	aminocoumarin antibiotic	aminocoumarin	1
MAG3810	d__Bacteria;p__Bacillota;c__Bacilli;o__Erysipelotrichales;f__Erysipelotrichaceae;g__UBA636;s__UBA636 sp002299675	p__Bacillota	aminocoumarin antibiotic	aminocoumarin	2
MAG3815	d__Bacteria;p__Bacteroidota;c__Bacteroidia;o__Bacteroidales;f__Muribaculaceae;g__SFTJ01;s__SFTJ01 sp004563195	p__Bacteroidota	aminocoumarin antibiotic	aminocoumarin	1
MAG4043	d__Bacteria;p__Bacillota_A;c__Clostridia;o__Christensenellales;f__CAG-138;g__PeH17;s__Unclassified	p__Bacillota_A	aminocoumarin antibiotic	aminocoumarin	4
MAG4048	d__Bacteria;p__Bacteroidota;c__Bacteroidia;o__Bacteroidales;f__Bacteroidaceae;g__Prevotella;s__Unclassified	p__Bacteroidota	aminocoumarin antibiotic	aminocoumarin	1
MAG4048	d__Bacteria;p__Bacteroidota;c__Bacteroidia;o__Bacteroidales;f__Bacteroidaceae;g__Prevotella;s__Unclassified	p__Bacteroidota	aminocoumarin antibiotic	aminocoumarin	1
MAG739	d__Bacteria;p__Bacillota_A;c__Clostridia;o__Oscillospirales;f__Acutalibacteraceae;g__CAG-177;s__CAG-177 sp900771185	p__Bacillota_A	aminocoumarin antibiotic	aminocoumarin	2
MAG781	d__Bacteria;p__Bacillota_A;c__Clostridia;o__Peptostreptococcales;f__Anaerovoracaceae;g__UMGS973;s__UMGS973 sp900547295	p__Bacillota_A	aminocoumarin antibiotic	aminocoumarin	2
MAG849	d__Bacteria;p__Spirochaetota;c__Spirochaetia;o__Treponematales;f__Treponemataceae;g__Treponema_D;s__Treponema_D sp018384055	p__Spirochaetota	aminocoumarin antibiotic	aminocoumarin	1
MAG849	d__Bacteria;p__Spirochaetota;c__Spirochaetia;o__Treponematales;f__Treponemataceae;g__Treponema_D;s__Treponema_D sp018384055	p__Spirochaetota	aminocoumarin antibiotic	aminocoumarin	1
MAG930	d__Bacteria;p__Bacillota_A;c__Clostridia;o__Oscillospirales;f__Ruminococcaceae;g__Gemmiger;s__Unclassified	p__Bacillota_A	aminocoumarin antibiotic	aminocoumarin	1
MAG930	d__Bacteria;p__Bacillota_A;c__Clostridia;o__Oscillospirales;f__Ruminococcaceae;g__Gemmiger;s__Unclassified	p__Bacillota_A	aminocoumarin antibiotic	aminocoumarin	1
MAG136	d__Bacteria;p__Bacillota;c__Bacilli;o__RF39;f__UBA660;g__RUG705;s__Unclassified	p__Bacillota	aminocoumarin antibiotic	aminocoumarin	1
MAG136	d__Bacteria;p__Bacillota;c__Bacilli;o__RF39;f__UBA660;g__RUG705;s__Unclassified	p__Bacillota	aminocoumarin antibiotic	aminocoumarin	1
MAG162	d__Bacteria;p__Bacteroidota;c__Bacteroidia;o__Bacteroidales;f__Muribaculaceae;g__CAG-485;s__CAG-485 sp905214735	p__Bacteroidota	aminocoumarin antibiotic	aminocoumarin	1
MAG1727	d__Bacteria;p__Bacillota_A;c__Clostridia;o__Peptostreptococcales;f__Anaerovoracaceae;g__CAG-238;s__CAG-238 sp927797855	p__Bacillota_A	aminocoumarin antibiotic	aminocoumarin	1
MAG1728	d__Bacteria;p__Bacillota_A;c__Clostridia;o__Lachnospirales;f__Lachnospiraceae;g__Bariatricus;s__Bariatricus sp004560705	p__Bacillota_A	aminocoumarin antibiotic	aminocoumarin	2
MAG1735	d__Bacteria;p__Bacillota_A;c__Clostridia;o__Oscillospirales;f__Ruminococcaceae;g__UMGS363;s__Unclassified	p__Bacillota_A	aminocoumarin antibiotic	aminocoumarin	1
MAG1735	d__Bacteria;p__Bacillota_A;c__Clostridia;o__Oscillospirales;f__Ruminococcaceae;g__UMGS363;s__Unclassified	p__Bacillota_A	aminocoumarin antibiotic	aminocoumarin	2
MAG2072	d__Bacteria;p__Bacillota_A;c__Clostridia;o__Oscillospirales;f__CAG-382;g__SFLA01;s__SFLA01 sp004553575	p__Bacillota_A	aminocoumarin antibiotic	aminocoumarin	3
MAG215	d__Bacteria;p__Bacillota_A;c__Clostridia;o__Oscillospirales;f__Oscillospiraceae;g__F23-B02;s__F23-B02 sp000431075	p__Bacillota_A	aminocoumarin antibiotic	aminocoumarin	1
MAG2290	d__Bacteria;p__Bacillota;c__Bacilli;o__Erysipelotrichales;f__Erysipelotrichaceae;g__Holdemanella;s__Holdemanella porci	p__Bacillota	aminocoumarin antibiotic	aminocoumarin	1
MAG2290	d__Bacteria;p__Bacillota;c__Bacilli;o__Erysipelotrichales;f__Erysipelotrichaceae;g__Holdemanella;s__Holdemanella porci	p__Bacillota	aminocoumarin antibiotic	aminocoumarin	1
MAG2455	d__Bacteria;p__Bacillota_A;c__Clostridia;o__Oscillospirales;f__CAG-272;g__RGIG3438;s__Unclassified	p__Bacillota_A	aminocoumarin antibiotic	aminocoumarin	1
MAG2680	d__Bacteria;p__Bacillota_A;c__Clostridia;o__Oscillospirales;f__Ruminococcaceae;g__HUN007;s__Unclassified	p__Bacillota_A	aminocoumarin antibiotic	aminocoumarin	3
MAG2940	d__Bacteria;p__Bacteroidota;c__Bacteroidia;o__Bacteroidales;f__UBA932;g__Cryptobacteroides;s__Cryptobacteroides sp945874155	p__Bacteroidota	aminocoumarin antibiotic	aminocoumarin	1
MAG3060	d__Bacteria;p__Bacteroidota;c__Bacteroidia;o__Bacteroidales;f__Bacteroidaceae;g__Alloprevotella;s__Alloprevotella sp004552865	p__Bacteroidota	aminocoumarin antibiotic	aminocoumarin	1
MAG3061	d__Bacteria;p__Bacillota_A;c__Clostridia;o__Lachnospirales;f__Lachnospiraceae;g__UBA11774;s__UBA11774 sp900556645	p__Bacillota_A	aminocoumarin antibiotic	aminocoumarin	1
MAG3076	d__Bacteria;p__Bacillota_A;c__Clostridia;o__Christensenellales;f__CAG-74;g__Aphodomonas;s__Aphodomonas sp934615235	p__Bacillota_A	aminocoumarin antibiotic	aminocoumarin	4
MAG3172	d__Bacteria;p__Bacillota_A;c__Clostridia;o__Oscillospirales;f__Oscillospiraceae;g__Faecousia;s__Faecousia sp905215665	p__Bacillota_A	aminocoumarin antibiotic	aminocoumarin	1
MAG3172	d__Bacteria;p__Bacillota_A;c__Clostridia;o__Oscillospirales;f__Oscillospiraceae;g__Faecousia;s__Faecousia sp905215665	p__Bacillota_A	aminocoumarin antibiotic	aminocoumarin	1
MAG3240	d__Bacteria;p__Bacillota_A;c__Clostridia;o__Oscillospirales;f__Oscillospiraceae;g__Faecousia;s__Unclassified	p__Bacillota_A	aminocoumarin antibiotic	aminocoumarin	1
MAG3240	d__Bacteria;p__Bacillota_A;c__Clostridia;o__Oscillospirales;f__Oscillospiraceae;g__Faecousia;s__Unclassified	p__Bacillota_A	aminocoumarin antibiotic	aminocoumarin	1
MAG3498	d__Bacteria;p__Planctomycetota;c__Planctomycetia;o__Pirellulales;f__Thermoguttaceae;g__RUG369;s__RUG369 sp004556055	p__Planctomycetota	aminocoumarin antibiotic	aminocoumarin	1
MAG350	d__Bacteria;p__Bacillota;c__Bacilli;o__Haloplasmatales;f__Turicibacteraceae;g__Turicibacter;s__Turicibacter bilis	p__Bacillota	aminocoumarin antibiotic	aminocoumarin	1
MAG350	d__Bacteria;p__Bacillota;c__Bacilli;o__Haloplasmatales;f__Turicibacteraceae;g__Turicibacter;s__Turicibacter bilis	p__Bacillota	aminocoumarin antibiotic	aminocoumarin	1
MAG350	d__Bacteria;p__Bacillota;c__Bacilli;o__Haloplasmatales;f__Turicibacteraceae;g__Turicibacter;s__Turicibacter bilis	p__Bacillota	aminocoumarin antibiotic	aminocoumarin	3
MAG3643	d__Bacteria;p__Bacillota_A;c__Clostridia;o__Oscillospirales;f__Acutalibacteraceae;g__CAG-488;s__Unclassified	p__Bacillota_A	aminocoumarin antibiotic	aminocoumarin	1
MAG3643	d__Bacteria;p__Bacillota_A;c__Clostridia;o__Oscillospirales;f__Acutalibacteraceae;g__CAG-488;s__Unclassified	p__Bacillota_A	aminocoumarin antibiotic	aminocoumarin	1
MAG4044	d__Bacteria;p__Bacillota_A;c__Clostridia;o__Oscillospirales;f__Ruminococcaceae;g__Ruminiclostridium_E;s__Ruminiclostridium_E sp016302655	p__Bacillota_A	aminocoumarin antibiotic	aminocoumarin	2
MAG4046	d__Bacteria;p__Bacillota;c__Bacilli;o__Erysipelotrichales;f__Erysipelotrichaceae;g__Bulleidia;s__Bulleidia sp016293365	p__Bacillota	aminocoumarin antibiotic	aminocoumarin	1
MAG4046	d__Bacteria;p__Bacillota;c__Bacilli;o__Erysipelotrichales;f__Erysipelotrichaceae;g__Bulleidia;s__Bulleidia sp016293365	p__Bacillota	aminocoumarin antibiotic	aminocoumarin	1
MAG488	d__Bacteria;p__Bacillota_A;c__Clostridia;o__Oscillospirales;f__CAG-272;g__UBA1740;s__Unclassified	p__Bacillota_A	aminocoumarin antibiotic	aminocoumarin	4
MAG588	d__Bacteria;p__Bacillota_A;c__Clostridia;o__Oscillospirales;f__Acutalibacteraceae;g__CAG-177;s__CAG-177 sp003514385	p__Bacillota_A	aminocoumarin antibiotic	aminocoumarin	1
MAG738	d__Bacteria;p__Bacillota_A;c__Clostridia;o__Clostridiales;f__Clostridiaceae;g__Inconstantimicrobium;s__Inconstantimicrobium porci	p__Bacillota_A	aminocoumarin antibiotic	aminocoumarin	3
MAG741	d__Bacteria;p__Bacillota_A;c__Clostridia;o__Christensenellales;f__CAG-138;g__SFEL01;s__SFEL01 sp004557245	p__Bacillota_A	aminocoumarin antibiotic	aminocoumarin	1
MAG847	d__Bacteria;p__Bacillota_A;c__Clostridia;o__Oscillospirales;f__Oscillospiraceae;g__CAG-170;s__CAG-170 sp016297855	p__Bacillota_A	aminocoumarin antibiotic	aminocoumarin	3
MAG104	d__Bacteria;p__Bacillota_A;c__Clostridia;o__Oscillospirales;f__Oscillospiraceae;g__Faecousia;s__Unclassified	p__Bacillota_A	aminocoumarin antibiotic	aminocoumarin	2
MAG1344	d__Bacteria;p__Actinomycetota;c__Actinomycetia;o__Mycobacteriales;f__Mycobacteriaceae;g__Corynebacterium;s__Corynebacterium variabile	p__Actinomycetota	aminocoumarin antibiotic	aminocoumarin	1
MAG1400	d__Bacteria;p__Bacillota_A;c__Clostridia;o__Oscillospirales;f__Oscillospiraceae;g__Faecousia;s__Faecousia sp016296045	p__Bacillota_A	aminocoumarin antibiotic	aminocoumarin	1
MAG1431	d__Bacteria;p__Bacillota_A;c__Clostridia;o__Oscillospirales;f__Acutalibacteraceae;g__UBA1417;s__UBA1417 sp004555625	p__Bacillota_A	aminocoumarin antibiotic	aminocoumarin	1
MAG1431	d__Bacteria;p__Bacillota_A;c__Clostridia;o__Oscillospirales;f__Acutalibacteraceae;g__UBA1417;s__UBA1417 sp004555625	p__Bacillota_A	aminocoumarin antibiotic	aminocoumarin	1
MAG212	d__Bacteria;p__Bacillota;c__Bacilli;o__Lactobacillales;f__Lactobacillaceae;g__Limosilactobacillus;s__Unclassified	p__Bacillota	aminocoumarin antibiotic	aminocoumarin	1
MAG212	d__Bacteria;p__Bacillota;c__Bacilli;o__Lactobacillales;f__Lactobacillaceae;g__Limosilactobacillus;s__Unclassified	p__Bacillota	aminocoumarin antibiotic	aminocoumarin	1
MAG2332	d__Bacteria;p__Actinomycetota;c__Coriobacteriia;o__Coriobacteriales;f__Coriobacteriaceae;g__Collinsella;s__Collinsella sp002391315	p__Actinomycetota	aminocoumarin antibiotic	aminocoumarin	1
MAG2335	d__Bacteria;p__Bacillota_A;c__Clostridia;o__Oscillospirales;f__Oscillospiraceae;g__ER4;s__ER4 sp016295615	p__Bacillota_A	aminocoumarin antibiotic	aminocoumarin	1
MAG2335	d__Bacteria;p__Bacillota_A;c__Clostridia;o__Oscillospirales;f__Oscillospiraceae;g__ER4;s__ER4 sp016295615	p__Bacillota_A	aminocoumarin antibiotic	aminocoumarin	1
MAG2425	d__Bacteria;p__Bacteroidota;c__Bacteroidia;o__Bacteroidales;f__UBA3663;g__UBA3663;s__UBA3663 sp016293065	p__Bacteroidota	aminocoumarin antibiotic	aminocoumarin	1
MAG2425	d__Bacteria;p__Bacteroidota;c__Bacteroidia;o__Bacteroidales;f__UBA3663;g__UBA3663;s__UBA3663 sp016293065	p__Bacteroidota	aminocoumarin antibiotic	aminocoumarin	1
MAG2604	d__Bacteria;p__Actinomycetota;c__Actinomycetia;o__Actinomycetales;f__Brevibacteriaceae;g__Brevibacterium;s__Brevibacterium yomogidense_A	p__Actinomycetota	aminocoumarin antibiotic	aminocoumarin	1
MAG2604	d__Bacteria;p__Actinomycetota;c__Actinomycetia;o__Actinomycetales;f__Brevibacteriaceae;g__Brevibacterium;s__Brevibacterium yomogidense_A	p__Actinomycetota	aminocoumarin antibiotic	aminocoumarin	2
MAG3071	d__Bacteria;p__Bacillota_A;c__Clostridia;o__Lachnospirales;f__Lachnospiraceae;g__Choladousia;s__Unclassified	p__Bacillota_A	aminocoumarin antibiotic	aminocoumarin	4
MAG3072	d__Bacteria;p__Bacillota_A;c__Clostridia;o__Oscillospirales;f__Acutalibacteraceae;g__CAG-177;s__CAG-177 sp016297555	p__Bacillota_A	aminocoumarin antibiotic	aminocoumarin	4
MAG3115	d__Bacteria;p__Bacillota_A;c__Clostridia;o__Lachnospirales;f__Lachnospiraceae;g__KM106-2;s__KM106-2 sp945787925	p__Bacillota_A	aminocoumarin antibiotic	aminocoumarin	1
MAG3244	d__Bacteria;p__Bacillota_A;c__Clostridia;o__Oscillospirales;f__Oscillospiraceae;g__Vescimonas;s__Vescimonas sp004555205	p__Bacillota_A	aminocoumarin antibiotic	aminocoumarin	1
MAG3251	d__Bacteria;p__Pseudomonadota;c__Gammaproteobacteria;o__Enterobacterales;f__Enterobacteriaceae;g__Escherichia;s__Escherichia coli	p__Pseudomonadota	aminocoumarin antibiotic	aminocoumarin	1
MAG3251	d__Bacteria;p__Pseudomonadota;c__Gammaproteobacteria;o__Enterobacterales;f__Enterobacteriaceae;g__Escherichia;s__Escherichia coli	p__Pseudomonadota	aminocoumarin antibiotic	aminocoumarin	1
MAG3251	d__Bacteria;p__Pseudomonadota;c__Gammaproteobacteria;o__Enterobacterales;f__Enterobacteriaceae;g__Escherichia;s__Escherichia coli	p__Pseudomonadota	aminocoumarin antibiotic	aminocoumarin	1
MAG3251	d__Bacteria;p__Pseudomonadota;c__Gammaproteobacteria;o__Enterobacterales;f__Enterobacteriaceae;g__Escherichia;s__Escherichia coli	p__Pseudomonadota	aminocoumarin antibiotic	aminocoumarin	2
MAG3258	d__Bacteria;p__Bacillota;c__Bacilli;o__Lactobacillales;f__Lactobacillaceae;g__Lactobacillus;s__Lactobacillus johnsonii	p__Bacillota	aminocoumarin antibiotic	aminocoumarin	1
MAG3258	d__Bacteria;p__Bacillota;c__Bacilli;o__Lactobacillales;f__Lactobacillaceae;g__Lactobacillus;s__Lactobacillus johnsonii	p__Bacillota	aminocoumarin antibiotic	aminocoumarin	2
MAG3381	d__Bacteria;p__Cyanobacteriota;c__Vampirovibrionia;o__Gastranaerophilales;f__Gastranaerophilaceae;g__CAG-196;s__CAG-196 sp900549855	p__Cyanobacteriota	aminocoumarin antibiotic	aminocoumarin	1
MAG366	d__Bacteria;p__Bacillota_A;c__Clostridia;o__Lachnospirales;f__Lachnospiraceae;g__Oliverpabstia;s__Oliverpabstia sp004556655	p__Bacillota_A	aminocoumarin antibiotic	aminocoumarin	1
MAG746	d__Bacteria;p__Bacillota_A;c__Clostridia;o__Christensenellales;f__CAG-138;g__PeH17;s__PeH17 sp004556165	p__Bacillota_A	aminocoumarin antibiotic	aminocoumarin	1
MAG746	d__Bacteria;p__Bacillota_A;c__Clostridia;o__Christensenellales;f__CAG-138;g__PeH17;s__PeH17 sp004556165	p__Bacillota_A	aminocoumarin antibiotic	aminocoumarin	4
MAG1532	d__Bacteria;p__Bacillota;c__Bacilli;o__Erysipelotrichales;f__Erysipelotrichaceae;g__JALEVB01;s__JALEVB01 sp022780745	p__Bacillota	aminocoumarin antibiotic	aminocoumarin	1
MAG1532	d__Bacteria;p__Bacillota;c__Bacilli;o__Erysipelotrichales;f__Erysipelotrichaceae;g__JALEVB01;s__JALEVB01 sp022780745	p__Bacillota	aminocoumarin antibiotic	aminocoumarin	1
MAG1535	d__Bacteria;p__Bacillota_A;c__Clostridia;o__Oscillospirales;f__Acutalibacteraceae;g__CAG-488;s__CAG-488 sp000434055	p__Bacillota_A	aminocoumarin antibiotic	aminocoumarin	1
MAG1535	d__Bacteria;p__Bacillota_A;c__Clostridia;o__Oscillospirales;f__Acutalibacteraceae;g__CAG-488;s__CAG-488 sp000434055	p__Bacillota_A	aminocoumarin antibiotic	aminocoumarin	2
MAG1536	d__Bacteria;p__Bacillota_A;c__Clostridia;o__Oscillospirales;f__Ruminococcaceae;g__Ruminiclostridium_E;s__Ruminiclostridium_E sp016297165	p__Bacillota_A	aminocoumarin antibiotic	aminocoumarin	2
MAG1643	d__Bacteria;p__Bacillota;c__Bacilli;o__Lactobacillales;f__Lactobacillaceae;g__Lactobacillus;s__Lactobacillus johnsonii	p__Bacillota	aminocoumarin antibiotic	aminocoumarin	1
MAG1643	d__Bacteria;p__Bacillota;c__Bacilli;o__Lactobacillales;f__Lactobacillaceae;g__Lactobacillus;s__Lactobacillus johnsonii	p__Bacillota	aminocoumarin antibiotic	aminocoumarin	1
MAG1724	d__Bacteria;p__Bacillota;c__Bacilli;o__RF39;f__UBA660;g__RUG11198;s__Unclassified	p__Bacillota	aminocoumarin antibiotic	aminocoumarin	1
MAG2076	d__Bacteria;p__Bacillota_A;c__Clostridia;o__Peptostreptococcales;f__Anaerovoracaceae;g__Lentihominibacter;s__Lentihominibacter sp022775805	p__Bacillota_A	aminocoumarin antibiotic	aminocoumarin	1
MAG2076	d__Bacteria;p__Bacillota_A;c__Clostridia;o__Peptostreptococcales;f__Anaerovoracaceae;g__Lentihominibacter;s__Lentihominibacter sp022775805	p__Bacillota_A	aminocoumarin antibiotic	aminocoumarin	3
MAG2428	d__Bacteria;p__Bacillota_A;c__Clostridia;o__Christensenellales;f__CAG-138;g__PeH17;s__PeH17 sp004556165	p__Bacillota_A	aminocoumarin antibiotic	aminocoumarin	2
MAG2603	d__Bacteria;p__Bacillota_A;c__Clostridia;o__Oscillospirales;f__Acutalibacteraceae;g__Fimenecus;s__Unclassified	p__Bacillota_A	aminocoumarin antibiotic	aminocoumarin	3
MAG2605	d__Bacteria;p__Actinomycetota;c__Coriobacteriia;o__Coriobacteriales;f__QAMH01;g__W2P13-069;s__W2P13-069 sp004553405	p__Actinomycetota	aminocoumarin antibiotic	aminocoumarin	1
MAG2605	d__Bacteria;p__Actinomycetota;c__Coriobacteriia;o__Coriobacteriales;f__QAMH01;g__W2P13-069;s__W2P13-069 sp004553405	p__Actinomycetota	aminocoumarin antibiotic	aminocoumarin	2
MAG2721	d__Bacteria;p__Bacteroidota;c__Bacteroidia;o__Bacteroidales;f__UBA932;g__Cryptobacteroides;s__Cryptobacteroides sp004556005	p__Bacteroidota	aminocoumarin antibiotic	aminocoumarin	1
MAG3648	d__Bacteria;p__Bacillota_A;c__Clostridia;o__Lachnospirales;f__Lachnospiraceae;g__RUG115;s__Unclassified	p__Bacillota_A	aminocoumarin antibiotic	aminocoumarin	2
MAG3852	d__Bacteria;p__Spirochaetota;c__Spirochaetia;o__Treponematales;f__Treponemataceae;g__Treponema_D;s__Treponema_D sp016296655	p__Spirochaetota	aminocoumarin antibiotic	aminocoumarin	1
MAG3852	d__Bacteria;p__Spirochaetota;c__Spirochaetia;o__Treponematales;f__Treponemataceae;g__Treponema_D;s__Treponema_D sp016296655	p__Spirochaetota	aminocoumarin antibiotic	aminocoumarin	1
MAG40	d__Bacteria;p__Bacillota;c__Bacilli;o__RF39;f__UBA660;g__UBA6448;s__UBA6448 sp000437315	p__Bacillota	aminocoumarin antibiotic	aminocoumarin	1
MAG40	d__Bacteria;p__Bacillota;c__Bacilli;o__RF39;f__UBA660;g__UBA6448;s__UBA6448 sp000437315	p__Bacillota	aminocoumarin antibiotic	aminocoumarin	1
MAG40	d__Bacteria;p__Bacillota;c__Bacilli;o__RF39;f__UBA660;g__UBA6448;s__UBA6448 sp000437315	p__Bacillota	aminocoumarin antibiotic	aminocoumarin	1
MAG589	d__Bacteria;p__Bacillota_A;c__Clostridia;o__Oscillospirales;f__Oscillospiraceae;g__F23-B02;s__Unclassified	p__Bacillota_A	aminocoumarin antibiotic	aminocoumarin	1
MAG730	d__Bacteria;p__Bacillota_A;c__Clostridia;o__UBA1381;f__UBA1381;g__JALEPO01;s__JALEPO01 sp022768695	p__Bacillota_A	aminocoumarin antibiotic	aminocoumarin	1
MAG736	d__Bacteria;p__Bacillota;c__Bacilli;o__Haloplasmatales;f__Turicibacteraceae;g__Turicibacter;s__Turicibacter bilis	p__Bacillota	aminocoumarin antibiotic	aminocoumarin	1
MAG736	d__Bacteria;p__Bacillota;c__Bacilli;o__Haloplasmatales;f__Turicibacteraceae;g__Turicibacter;s__Turicibacter bilis	p__Bacillota	aminocoumarin antibiotic	aminocoumarin	2
MAG820	d__Bacteria;p__Bacillota_A;c__Clostridia;o__Oscillospirales;f__Oscillospiraceae;g__ER4;s__ER4 sp016295615	p__Bacillota_A	aminocoumarin antibiotic	aminocoumarin	1
MAG993	d__Bacteria;p__Bacillota_A;c__Clostridia;o__Oscillospirales;f__Oscillospiraceae;g__Faecousia;s__Faecousia sp016302015	p__Bacillota_A	aminocoumarin antibiotic	aminocoumarin	3
MAG1235	d__Bacteria;p__Bacillota;c__Bacilli;o__Lactobacillales;f__Aerococcaceae;g__Jeotgalibaca;s__Jeotgalibaca porci	p__Bacillota	aminocoumarin antibiotic	aminocoumarin	1
MAG1235	d__Bacteria;p__Bacillota;c__Bacilli;o__Lactobacillales;f__Aerococcaceae;g__Jeotgalibaca;s__Jeotgalibaca porci	p__Bacillota	aminocoumarin antibiotic	aminocoumarin	1
MAG1235	d__Bacteria;p__Bacillota;c__Bacilli;o__Lactobacillales;f__Aerococcaceae;g__Jeotgalibaca;s__Jeotgalibaca porci	p__Bacillota	aminocoumarin antibiotic	aminocoumarin	3
MAG2074	d__Bacteria;p__Bacillota;c__Bacilli;o__Lactobacillales;f__Lactobacillaceae;g__Amylolactobacillus;s__Unclassified	p__Bacillota	aminocoumarin antibiotic	aminocoumarin	1
MAG2074	d__Bacteria;p__Bacillota;c__Bacilli;o__Lactobacillales;f__Lactobacillaceae;g__Amylolactobacillus;s__Unclassified	p__Bacillota	aminocoumarin antibiotic	aminocoumarin	1
MAG2074	d__Bacteria;p__Bacillota;c__Bacilli;o__Lactobacillales;f__Lactobacillaceae;g__Amylolactobacillus;s__Unclassified	p__Bacillota	aminocoumarin antibiotic	aminocoumarin	3
MAG2707	d__Bacteria;p__Bacillota;c__Bacilli;o__RF39;f__UBA660;g__CAG-1000;s__CAG-1000 sp004552445	p__Bacillota	aminocoumarin antibiotic	aminocoumarin	1
MAG2707	d__Bacteria;p__Bacillota;c__Bacilli;o__RF39;f__UBA660;g__CAG-1000;s__CAG-1000 sp004552445	p__Bacillota	aminocoumarin antibiotic	aminocoumarin	1
MAG2707	d__Bacteria;p__Bacillota;c__Bacilli;o__RF39;f__UBA660;g__CAG-1000;s__CAG-1000 sp004552445	p__Bacillota	aminocoumarin antibiotic	aminocoumarin	3
MAG2896	d__Bacteria;p__Bacillota_A;c__Clostridia;o__Oscillospirales;f__Oscillospiraceae;g__Vescimonas;s__Vescimonas sp004557655	p__Bacillota_A	aminocoumarin antibiotic	aminocoumarin	1
MAG2914	d__Bacteria;p__Bacillota;c__Bacilli;o__Lactobacillales;f__Lactobacillaceae;g__Limosilactobacillus;s__Limosilactobacillus sp945873395	p__Bacillota	aminocoumarin antibiotic	aminocoumarin	1
MAG2914	d__Bacteria;p__Bacillota;c__Bacilli;o__Lactobacillales;f__Lactobacillaceae;g__Limosilactobacillus;s__Limosilactobacillus sp945873395	p__Bacillota	aminocoumarin antibiotic	aminocoumarin	1
MAG2914	d__Bacteria;p__Bacillota;c__Bacilli;o__Lactobacillales;f__Lactobacillaceae;g__Limosilactobacillus;s__Limosilactobacillus sp945873395	p__Bacillota	aminocoumarin antibiotic	aminocoumarin	2
MAG3118	d__Bacteria;p__Bacillota_A;c__Clostridia;o__Christensenellales;f__CAG-74;g__HGM11604;s__HGM11604 sp900769875	p__Bacillota_A	aminocoumarin antibiotic	aminocoumarin	2
MAG3250	d__Bacteria;p__Actinomycetota;c__Coriobacteriia;o__Coriobacteriales;f__Eggerthellaceae;g__W1P20-047;s__Unclassified	p__Actinomycetota	aminocoumarin antibiotic	aminocoumarin	2
MAG365	d__Bacteria;p__Bacillota;c__Bacilli;o__Erysipelotrichales;f__Erysipelotrichaceae;g__Bulleidia;s__Bulleidia sp016293365	p__Bacillota	aminocoumarin antibiotic	aminocoumarin	2
MAG365	d__Bacteria;p__Bacillota;c__Bacilli;o__Erysipelotrichales;f__Erysipelotrichaceae;g__Bulleidia;s__Bulleidia sp016293365	p__Bacillota	aminocoumarin antibiotic	aminocoumarin	1
MAG3657	d__Bacteria;p__Bacillota_A;c__Clostridia;o__Oscillospirales;f__Oscillospiraceae;g__F23-B02;s__F23-B02 sp004556755	p__Bacillota_A	aminocoumarin antibiotic	aminocoumarin	2
MAG3883	d__Bacteria;p__Bacillota_A;c__Clostridia;o__Oscillospirales;f__Acutalibacteraceae;g__CAG-177;s__CAG-177 sp900771185	p__Bacillota_A	aminocoumarin antibiotic	aminocoumarin	4
MAG4045	d__Bacteria;p__Bacteroidota;c__Bacteroidia;o__Bacteroidales;f__Bacteroidaceae;g__Phocaeicola;s__Phocaeicola plebeius_A	p__Bacteroidota	aminocoumarin antibiotic	aminocoumarin	1
MAG4045	d__Bacteria;p__Bacteroidota;c__Bacteroidia;o__Bacteroidales;f__Bacteroidaceae;g__Phocaeicola;s__Phocaeicola plebeius_A	p__Bacteroidota	aminocoumarin antibiotic	aminocoumarin	2
MAG4045	d__Bacteria;p__Bacteroidota;c__Bacteroidia;o__Bacteroidales;f__Bacteroidaceae;g__Phocaeicola;s__Phocaeicola plebeius_A	p__Bacteroidota	aminocoumarin antibiotic	aminocoumarin	1
MAG745	d__Bacteria;p__Bacillota_A;c__Clostridia;o__Oscillospirales;f__Ruminococcaceae;g__Angelakisella;s__Angelakisella sp004554485	p__Bacillota_A	aminocoumarin antibiotic	aminocoumarin	1
MAG1406	d__Bacteria;p__Bacillota_A;c__Clostridia;o__Oscillospirales;f__Oscillospiraceae;g__Evtepia;s__Evtepia sp004551945	p__Bacillota_A	aminocoumarin antibiotic	aminocoumarin	1
MAG1406	d__Bacteria;p__Bacillota_A;c__Clostridia;o__Oscillospirales;f__Oscillospiraceae;g__Evtepia;s__Evtepia sp004551945	p__Bacillota_A	aminocoumarin antibiotic	aminocoumarin	1
MAG1407	d__Bacteria;p__Bacillota;c__Bacilli;o__Staphylococcales;f__Staphylococcaceae;g__Staphylococcus;s__Staphylococcus cohnii	p__Bacillota	aminocoumarin antibiotic	aminocoumarin	1
MAG1407	d__Bacteria;p__Bacillota;c__Bacilli;o__Staphylococcales;f__Staphylococcaceae;g__Staphylococcus;s__Staphylococcus cohnii	p__Bacillota	aminocoumarin antibiotic	aminocoumarin	2
MAG1500	d__Bacteria;p__Bacillota_A;c__Clostridia;o__Clostridiales;f__Clostridiaceae;g__Clostridium;s__Clostridium thermobutyricum	p__Bacillota_A	aminocoumarin antibiotic	aminocoumarin	1
MAG1509	d__Bacteria;p__Bacillota;c__Bacilli;o__Erysipelotrichales;f__Erysipelotrichaceae;g__UBA1783;s__UBA1783 sp016302195	p__Bacillota	aminocoumarin antibiotic	aminocoumarin	1
MAG1509	d__Bacteria;p__Bacillota;c__Bacilli;o__Erysipelotrichales;f__Erysipelotrichaceae;g__UBA1783;s__UBA1783 sp016302195	p__Bacillota	aminocoumarin antibiotic	aminocoumarin	3
MAG1654	d__Bacteria;p__Bacillota_B;c__Peptococcia;o__Peptococcales;f__Peptococcaceae;g__UMGS1590;s__UMGS1590 sp900759105	p__Bacillota_B	aminocoumarin antibiotic	aminocoumarin	2
MAG222	d__Bacteria;p__Bacillota_A;c__Clostridia;o__Oscillospirales;f__Acutalibacteraceae;g__Eubacterium_R;s__Eubacterium_R sp022772725	p__Bacillota_A	aminocoumarin antibiotic	aminocoumarin	1
MAG223	d__Bacteria;p__Bacillota;c__Bacilli;o__Erysipelotrichales;f__Erysipelotrichaceae;g__Bulleidia;s__Bulleidia sp016293365	p__Bacillota	aminocoumarin antibiotic	aminocoumarin	1
MAG223	d__Bacteria;p__Bacillota;c__Bacilli;o__Erysipelotrichales;f__Erysipelotrichaceae;g__Bulleidia;s__Bulleidia sp016293365	p__Bacillota	aminocoumarin antibiotic	aminocoumarin	1
MAG2330	d__Bacteria;p__Bacillota_A;c__Clostridia;o__Christensenellales;f__CAG-138;g__SFEL01;s__SFEL01 sp004557245	p__Bacillota_A	aminocoumarin antibiotic	aminocoumarin	1
MAG2670	d__Bacteria;p__Spirochaetota;c__Spirochaetia;o__Treponematales;f__Treponemataceae;g__Treponema_D;s__Treponema_D sp900769985	p__Spirochaetota	aminocoumarin antibiotic	aminocoumarin	1
MAG2670	d__Bacteria;p__Spirochaetota;c__Spirochaetia;o__Treponematales;f__Treponemataceae;g__Treponema_D;s__Treponema_D sp900769985	p__Spirochaetota	aminocoumarin antibiotic	aminocoumarin	1
MAG2670	d__Bacteria;p__Spirochaetota;c__Spirochaetia;o__Treponematales;f__Treponemataceae;g__Treponema_D;s__Treponema_D sp900769985	p__Spirochaetota	aminocoumarin antibiotic	aminocoumarin	1
MAG2670	d__Bacteria;p__Spirochaetota;c__Spirochaetia;o__Treponematales;f__Treponemataceae;g__Treponema_D;s__Treponema_D sp900769985	p__Spirochaetota	aminocoumarin antibiotic	aminocoumarin	1
MAG2851	d__Bacteria;p__Bacillota_A;c__Clostridia;o__Christensenellales;f__CAG-74;g__HGM11604;s__HGM11604 sp900769875	p__Bacillota_A	aminocoumarin antibiotic	aminocoumarin	3
MAG2854	d__Bacteria;p__Bacillota_A;c__Clostridia;o__Oscillospirales;f__Acutalibacteraceae;g__UBA1417;s__UBA1417 sp003531055	p__Bacillota_A	aminocoumarin antibiotic	aminocoumarin	2
MAG2997	d__Bacteria;p__Bacteroidota;c__Bacteroidia;o__Bacteroidales;f__Muribaculaceae;g__CAG-485;s__CAG-485 sp905214735	p__Bacteroidota	aminocoumarin antibiotic	aminocoumarin	1
MAG2997	d__Bacteria;p__Bacteroidota;c__Bacteroidia;o__Bacteroidales;f__Muribaculaceae;g__CAG-485;s__CAG-485 sp905214735	p__Bacteroidota	aminocoumarin antibiotic	aminocoumarin	1
MAG2997	d__Bacteria;p__Bacteroidota;c__Bacteroidia;o__Bacteroidales;f__Muribaculaceae;g__CAG-485;s__CAG-485 sp905214735	p__Bacteroidota	aminocoumarin antibiotic	aminocoumarin	1
MAG3066	d__Bacteria;p__Bacillota_B;c__Peptococcia;o__Peptococcales;f__Peptococcaceae;g__UMGS1590;s__UMGS1590 sp900759105	p__Bacillota_B	aminocoumarin antibiotic	aminocoumarin	1
MAG3652	d__Bacteria;p__Bacillota_A;c__Clostridia;o__Oscillospirales;f__Acutalibacteraceae;g__CAG-488;s__Unclassified	p__Bacillota_A	aminocoumarin antibiotic	aminocoumarin	1
MAG580	d__Bacteria;p__Bacillota_A;c__Clostridia;o__Peptostreptococcales;f__Anaerovoracaceae;g__Lentihominibacter;s__Lentihominibacter sp900066305	p__Bacillota_A	aminocoumarin antibiotic	aminocoumarin	1
MAG742	d__Bacteria;p__Bacillota_A;c__Clostridia;o__Christensenellales;f__CAG-74;g__Ventricola;s__Unclassified	p__Bacillota_A	aminocoumarin antibiotic	aminocoumarin	4
MAG747	d__Bacteria;p__Bacillota_A;c__Clostridia;o__Oscillospirales;f__Acutalibacteraceae;g__UMGS1491;s__Unclassified	p__Bacillota_A	aminocoumarin antibiotic	aminocoumarin	1
MAG747	d__Bacteria;p__Bacillota_A;c__Clostridia;o__Oscillospirales;f__Acutalibacteraceae;g__UMGS1491;s__Unclassified	p__Bacillota_A	aminocoumarin antibiotic	aminocoumarin	2
MAG817	d__Bacteria;p__Spirochaetota;c__Spirochaetia;o__Treponematales;f__Treponemataceae;g__Treponema_D;s__Treponema_D sp018384055	p__Spirochaetota	aminocoumarin antibiotic	aminocoumarin	1
MAG817	d__Bacteria;p__Spirochaetota;c__Spirochaetia;o__Treponematales;f__Treponemataceae;g__Treponema_D;s__Treponema_D sp018384055	p__Spirochaetota	aminocoumarin antibiotic	aminocoumarin	1
MAG916	d__Bacteria;p__Bacteroidota;c__Bacteroidia;o__Bacteroidales;f__UBA932;g__Cryptobacteroides;s__Cryptobacteroides sp004552615	p__Bacteroidota	aminocoumarin antibiotic	aminocoumarin	2
MAG995	d__Bacteria;p__Bacillota_A;c__Clostridia;o__Lachnospirales;f__Lachnospiraceae;g__Fimousia;s__Fimousia sp001940245	p__Bacillota_A	aminocoumarin antibiotic	aminocoumarin	1
MAG1436	d__Bacteria;p__Bacillota_A;c__Clostridia;o__Lachnospirales;f__Lachnospiraceae;g__Mediterraneibacter;s__Mediterraneibacter faecis	p__Bacillota_A	aminocoumarin antibiotic	aminocoumarin	2
MAG1652	d__Bacteria;p__Bacillota_A;c__Clostridia;o__Oscillospirales;f__Acutalibacteraceae;g__UBA1417;s__UBA1417 sp003531055	p__Bacillota_A	aminocoumarin antibiotic	aminocoumarin	1
MAG1652	d__Bacteria;p__Bacillota_A;c__Clostridia;o__Oscillospirales;f__Acutalibacteraceae;g__UBA1417;s__UBA1417 sp003531055	p__Bacillota_A	aminocoumarin antibiotic	aminocoumarin	4
MAG1659	d__Bacteria;p__Bacillota;c__Bacilli;o__Erysipelotrichales;f__Coprobacillaceae;g__Catenibacterium;s__Catenibacterium mitsuokai	p__Bacillota	aminocoumarin antibiotic	aminocoumarin	1
MAG1659	d__Bacteria;p__Bacillota;c__Bacilli;o__Erysipelotrichales;f__Coprobacillaceae;g__Catenibacterium;s__Catenibacterium mitsuokai	p__Bacillota	aminocoumarin antibiotic	aminocoumarin	1
MAG1659	d__Bacteria;p__Bacillota;c__Bacilli;o__Erysipelotrichales;f__Coprobacillaceae;g__Catenibacterium;s__Catenibacterium mitsuokai	p__Bacillota	aminocoumarin antibiotic	aminocoumarin	2
MAG1729	d__Bacteria;p__Bacillota_A;c__Clostridia;o__Christensenellales;f__CAG-74;g__SFHK01;s__SFHK01 sp004556395	p__Bacillota_A	aminocoumarin antibiotic	aminocoumarin	6
MAG2177	d__Bacteria;p__Bacillota_A;c__Clostridia;o__Oscillospirales;f__Ruminococcaceae;g__Angelakisella;s__Angelakisella sp004554485	p__Bacillota_A	aminocoumarin antibiotic	aminocoumarin	1
MAG2351	d__Bacteria;p__Bacillota_A;c__Clostridia;o__Christensenellales;f__CAG-138;g__SFDB01;s__SFDB01 sp004558825	p__Bacillota_A	aminocoumarin antibiotic	aminocoumarin	1
MAG2351	d__Bacteria;p__Bacillota_A;c__Clostridia;o__Christensenellales;f__CAG-138;g__SFDB01;s__SFDB01 sp004558825	p__Bacillota_A	aminocoumarin antibiotic	aminocoumarin	2
MAG2456	d__Bacteria;p__Actinomycetota;c__Actinomycetia;o__Mycobacteriales;f__Mycobacteriaceae;g__Corynebacterium;s__Corynebacterium glutamicum	p__Actinomycetota	aminocoumarin antibiotic	aminocoumarin	2
MAG2458	d__Bacteria;p__Actinomycetota;c__Actinomycetia;o__Mycobacteriales;f__Mycobacteriaceae;g__Corynebacterium;s__Corynebacterium flavescens	p__Actinomycetota	aminocoumarin antibiotic	aminocoumarin	2
MAG3481	d__Bacteria;p__Bacillota_A;c__Clostridia;o__Oscillospirales;f__Acutalibacteraceae;g__CAG-177;s__CAG-177 sp900771185	p__Bacillota_A	aminocoumarin antibiotic	aminocoumarin	2
MAG3487	d__Bacteria;p__Bacillota;c__Bacilli;o__RF39;f__UBA660;g__CAG-611;s__Unclassified	p__Bacillota	aminocoumarin antibiotic	aminocoumarin	1
MAG3492	d__Bacteria;p__Bacillota_A;c__Clostridia;o__Oscillospirales;f__Acutalibacteraceae;g__CAG-488;s__Unclassified	p__Bacillota_A	aminocoumarin antibiotic	aminocoumarin	4
MAG4040	d__Bacteria;p__Bacillota;c__Bacilli;o__RF39;f__UBA660;g__JAEDMO01;s__JAEDMO01 sp016302935	p__Bacillota	aminocoumarin antibiotic	aminocoumarin	1
MAG4040	d__Bacteria;p__Bacillota;c__Bacilli;o__RF39;f__UBA660;g__JAEDMO01;s__JAEDMO01 sp016302935	p__Bacillota	aminocoumarin antibiotic	aminocoumarin	1
MAG4149	d__Bacteria;p__Bacillota_A;c__Clostridia;o__Oscillospirales;f__Ruminococcaceae;g__Angelakisella;s__Angelakisella sp004554485	p__Bacillota_A	aminocoumarin antibiotic	aminocoumarin	1
MAG4149	d__Bacteria;p__Bacillota_A;c__Clostridia;o__Oscillospirales;f__Ruminococcaceae;g__Angelakisella;s__Angelakisella sp004554485	p__Bacillota_A	aminocoumarin antibiotic	aminocoumarin	1
MAG1083	d__Bacteria;p__Spirochaetota;c__Spirochaetia;o__Treponematales;f__Treponemataceae;g__Treponema_D;s__Treponema_D sp016293645	p__Spirochaetota	aminocoumarin antibiotic	aminocoumarin	1
MAG1083	d__Bacteria;p__Spirochaetota;c__Spirochaetia;o__Treponematales;f__Treponemataceae;g__Treponema_D;s__Treponema_D sp016293645	p__Spirochaetota	aminocoumarin antibiotic	aminocoumarin	1
MAG1096	d__Bacteria;p__Bacillota_A;c__Clostridia;o__Christensenellales;f__CAG-138;g__PeH17;s__PeH17 sp900542285	p__Bacillota_A	aminocoumarin antibiotic	aminocoumarin	4
MAG112	d__Bacteria;p__Bacillota_A;c__Clostridia;o__Oscillospirales;f__Oscillospiraceae;g__Evtepia;s__Evtepia sp004551945	p__Bacillota_A	aminocoumarin antibiotic	aminocoumarin	1
MAG112	d__Bacteria;p__Bacillota_A;c__Clostridia;o__Oscillospirales;f__Oscillospiraceae;g__Evtepia;s__Evtepia sp004551945	p__Bacillota_A	aminocoumarin antibiotic	aminocoumarin	2
MAG119	d__Bacteria;p__Bacillota;c__Bacilli;o__RF39;f__UBA660;g__RUG11241;s__RUG11241 sp934162285	p__Bacillota	aminocoumarin antibiotic	aminocoumarin	2
MAG119	d__Bacteria;p__Bacillota;c__Bacilli;o__RF39;f__UBA660;g__RUG11241;s__RUG11241 sp934162285	p__Bacillota	aminocoumarin antibiotic	aminocoumarin	1
MAG1257	d__Bacteria;p__Actinomycetota;c__Coriobacteriia;o__Coriobacteriales;f__UMGS124;g__UMGS124;s__UMGS124 sp900555105	p__Actinomycetota	aminocoumarin antibiotic	aminocoumarin	4
MAG1386	d__Bacteria;p__Bacillota_A;c__Clostridia;o__Christensenellales;f__CAG-138;g__SFDB01;s__SFDB01 sp004558825	p__Bacillota_A	aminocoumarin antibiotic	aminocoumarin	1
MAG1386	d__Bacteria;p__Bacillota_A;c__Clostridia;o__Christensenellales;f__CAG-138;g__SFDB01;s__SFDB01 sp004558825	p__Bacillota_A	aminocoumarin antibiotic	aminocoumarin	1
MAG1398	d__Bacteria;p__Bacillota_A;c__Clostridia;o__Oscillospirales;f__Oscillospiraceae;g__F23-B02;s__F23-B02 sp945613045	p__Bacillota_A	aminocoumarin antibiotic	aminocoumarin	1
MAG1648	d__Bacteria;p__Desulfobacterota;c__Desulfovibrionia;o__Desulfovibrionales;f__Desulfovibrionaceae;g__Desulfovibrio;s__Desulfovibrio sp900556755	p__Desulfobacterota	aminocoumarin antibiotic	aminocoumarin	2
MAG1648	d__Bacteria;p__Desulfobacterota;c__Desulfovibrionia;o__Desulfovibrionales;f__Desulfovibrionaceae;g__Desulfovibrio;s__Desulfovibrio sp900556755	p__Desulfobacterota	aminocoumarin antibiotic	aminocoumarin	1
MAG1648	d__Bacteria;p__Desulfobacterota;c__Desulfovibrionia;o__Desulfovibrionales;f__Desulfovibrionaceae;g__Desulfovibrio;s__Desulfovibrio sp900556755	p__Desulfobacterota	aminocoumarin antibiotic	aminocoumarin	3
MAG1669	d__Bacteria;p__Pseudomonadota;c__Gammaproteobacteria;o__Enterobacterales;f__Enterobacteriaceae;g__Escherichia;s__Escherichia coli	p__Pseudomonadota	aminocoumarin antibiotic	aminocoumarin	1
MAG1669	d__Bacteria;p__Pseudomonadota;c__Gammaproteobacteria;o__Enterobacterales;f__Enterobacteriaceae;g__Escherichia;s__Escherichia coli	p__Pseudomonadota	aminocoumarin antibiotic	aminocoumarin	1
MAG1669	d__Bacteria;p__Pseudomonadota;c__Gammaproteobacteria;o__Enterobacterales;f__Enterobacteriaceae;g__Escherichia;s__Escherichia coli	p__Pseudomonadota	aminocoumarin antibiotic	aminocoumarin	1
MAG1669	d__Bacteria;p__Pseudomonadota;c__Gammaproteobacteria;o__Enterobacterales;f__Enterobacteriaceae;g__Escherichia;s__Escherichia coli	p__Pseudomonadota	aminocoumarin antibiotic	aminocoumarin	2
MAG1714	d__Bacteria;p__Bacillota_A;c__Clostridia;o__Lachnospirales;f__Lachnospiraceae;g__Blautia_A;s__Blautia_A massiliensis	p__Bacillota_A	aminocoumarin antibiotic	aminocoumarin	2
MAG1869	d__Bacteria;p__Bacillota;c__Bacilli;o__Erysipelotrichales;f__Erysipelotrichaceae;g__UBA636;s__UBA636 sp002299675	p__Bacillota	aminocoumarin antibiotic	aminocoumarin	1
MAG1869	d__Bacteria;p__Bacillota;c__Bacilli;o__Erysipelotrichales;f__Erysipelotrichaceae;g__UBA636;s__UBA636 sp002299675	p__Bacillota	aminocoumarin antibiotic	aminocoumarin	1
MAG1869	d__Bacteria;p__Bacillota;c__Bacilli;o__Erysipelotrichales;f__Erysipelotrichaceae;g__UBA636;s__UBA636 sp002299675	p__Bacillota	aminocoumarin antibiotic	aminocoumarin	2
MAG1898	d__Bacteria;p__Actinomycetota;c__Actinomycetia;o__Mycobacteriales;f__Mycobacteriaceae;g__Rhodococcus;s__Unclassified	p__Actinomycetota	aminocoumarin antibiotic	aminocoumarin	5
MAG1899	d__Bacteria;p__Pseudomonadota;c__Alphaproteobacteria;o__Rs-D84;f__Rs-D84;g__Enterousia;s__Enterousia sp016301865	p__Pseudomonadota	aminocoumarin antibiotic	aminocoumarin	2
MAG1899	d__Bacteria;p__Pseudomonadota;c__Alphaproteobacteria;o__Rs-D84;f__Rs-D84;g__Enterousia;s__Enterousia sp016301865	p__Pseudomonadota	aminocoumarin antibiotic	aminocoumarin	1
MAG1899	d__Bacteria;p__Pseudomonadota;c__Alphaproteobacteria;o__Rs-D84;f__Rs-D84;g__Enterousia;s__Enterousia sp016301865	p__Pseudomonadota	aminocoumarin antibiotic	aminocoumarin	1
MAG2016	d__Bacteria;p__Pseudomonadota;c__Gammaproteobacteria;o__Burkholderiales;f__Burkholderiaceae;g__Oxalobacter;s__Unclassified	p__Pseudomonadota	aminocoumarin antibiotic	aminocoumarin	1
MAG2016	d__Bacteria;p__Pseudomonadota;c__Gammaproteobacteria;o__Burkholderiales;f__Burkholderiaceae;g__Oxalobacter;s__Unclassified	p__Pseudomonadota	aminocoumarin antibiotic	aminocoumarin	2
MAG2016	d__Bacteria;p__Pseudomonadota;c__Gammaproteobacteria;o__Burkholderiales;f__Burkholderiaceae;g__Oxalobacter;s__Unclassified	p__Pseudomonadota	aminocoumarin antibiotic	aminocoumarin	1
MAG2272	d__Bacteria;p__Spirochaetota;c__Spirochaetia;o__Treponematales;f__Treponemataceae;g__Treponema_D;s__Treponema_D sp945868875	p__Spirochaetota	aminocoumarin antibiotic	aminocoumarin	3
MAG2281	d__Bacteria;p__Spirochaetota;c__Spirochaetia;o__Treponematales;f__Treponemataceae;g__Treponema_D;s__Treponema_D sp016293495	p__Spirochaetota	aminocoumarin antibiotic	aminocoumarin	1
MAG2281	d__Bacteria;p__Spirochaetota;c__Spirochaetia;o__Treponematales;f__Treponemataceae;g__Treponema_D;s__Treponema_D sp016293495	p__Spirochaetota	aminocoumarin antibiotic	aminocoumarin	1
MAG2283	d__Bacteria;p__Bacillota_A;c__Clostridia;o__Oscillospirales;f__Acutalibacteraceae;g__UMGS1224;s__Unclassified	p__Bacillota_A	aminocoumarin antibiotic	aminocoumarin	1
MAG2442	d__Bacteria;p__Synergistota;c__Synergistia;o__Synergistales;f__Synergistaceae;g__Cloacibacillus;s__Cloacibacillus porcorum	p__Synergistota	aminocoumarin antibiotic	aminocoumarin	1
MAG2442	d__Bacteria;p__Synergistota;c__Synergistia;o__Synergistales;f__Synergistaceae;g__Cloacibacillus;s__Cloacibacillus porcorum	p__Synergistota	aminocoumarin antibiotic	aminocoumarin	3
MAG2493	d__Bacteria;p__Bacillota_A;c__Clostridia;o__Lachnospirales;f__Lachnospiraceae;g__RGIG4034;s__RGIG4034 sp016293925	p__Bacillota_A	aminocoumarin antibiotic	aminocoumarin	4
MAG2499	d__Bacteria;p__Actinomycetota;c__Coriobacteriia;o__Coriobacteriales;f__UMGS124;g__UMGS124;s__UMGS124 sp019420325	p__Actinomycetota	aminocoumarin antibiotic	aminocoumarin	5
MAG2667	d__Bacteria;p__Bacteroidota;c__Bacteroidia;o__Bacteroidales;f__P3;g__Onthomorpha;s__Onthomorpha sp004551865	p__Bacteroidota	aminocoumarin antibiotic	aminocoumarin	1
MAG2667	d__Bacteria;p__Bacteroidota;c__Bacteroidia;o__Bacteroidales;f__P3;g__Onthomorpha;s__Onthomorpha sp004551865	p__Bacteroidota	aminocoumarin antibiotic	aminocoumarin	1
MAG2719	d__Bacteria;p__Bacillota_A;c__Clostridia;o__Peptostreptococcales;f__Anaerovoracaceae;g__RGIG7111;s__RGIG7111 sp945873875	p__Bacillota_A	aminocoumarin antibiotic	aminocoumarin	1
MAG2847	d__Bacteria;p__Bacillota_A;c__Clostridia;o__Oscillospirales;f__Ruminococcaceae;g__HUN007;s__HUN007 sp945876405	p__Bacillota_A	aminocoumarin antibiotic	aminocoumarin	1
MAG2970	d__Bacteria;p__Actinomycetota;c__Coriobacteriia;o__Coriobacteriales;f__UMGS124;g__UMGS124;s__UMGS124 sp019420325	p__Actinomycetota	aminocoumarin antibiotic	aminocoumarin	5
MAG2972	d__Bacteria;p__Bacillota_A;c__Clostridia;o__Lachnospirales;f__Lachnospiraceae;g__UBA1066;s__Unclassified	p__Bacillota_A	aminocoumarin antibiotic	aminocoumarin	1
MAG2972	d__Bacteria;p__Bacillota_A;c__Clostridia;o__Lachnospirales;f__Lachnospiraceae;g__UBA1066;s__Unclassified	p__Bacillota_A	aminocoumarin antibiotic	aminocoumarin	1
MAG3005	d__Bacteria;p__Bacillota_A;c__Clostridia;o__Oscillospirales;f__Oscillospiraceae;g__F23-B02;s__F23-B02 sp004556755	p__Bacillota_A	aminocoumarin antibiotic	aminocoumarin	2
MAG3006	d__Bacteria;p__Bacteroidota;c__Bacteroidia;o__Bacteroidales;f__Muribaculaceae;g__CAG-873;s__Unclassified	p__Bacteroidota	aminocoumarin antibiotic	aminocoumarin	1
MAG3006	d__Bacteria;p__Bacteroidota;c__Bacteroidia;o__Bacteroidales;f__Muribaculaceae;g__CAG-873;s__Unclassified	p__Bacteroidota	aminocoumarin antibiotic	aminocoumarin	1
MAG3011	d__Bacteria;p__Bacteroidota;c__Bacteroidia;o__Bacteroidales;f__UBA932;g__Cryptobacteroides;s__Cryptobacteroides sp000433355	p__Bacteroidota	aminocoumarin antibiotic	aminocoumarin	1
MAG3011	d__Bacteria;p__Bacteroidota;c__Bacteroidia;o__Bacteroidales;f__UBA932;g__Cryptobacteroides;s__Cryptobacteroides sp000433355	p__Bacteroidota	aminocoumarin antibiotic	aminocoumarin	1
MAG3314	d__Bacteria;p__Bacteroidota;c__Bacteroidia;o__Bacteroidales;f__P3;g__Onthomorpha;s__Onthomorpha sp004551865	p__Bacteroidota	aminocoumarin antibiotic	aminocoumarin	1
MAG3314	d__Bacteria;p__Bacteroidota;c__Bacteroidia;o__Bacteroidales;f__P3;g__Onthomorpha;s__Onthomorpha sp004551865	p__Bacteroidota	aminocoumarin antibiotic	aminocoumarin	1
MAG3392	d__Bacteria;p__Bacillota_A;c__Clostridia;o__Christensenellales;f__CAG-74;g__HGM11604;s__HGM11604 sp900769875	p__Bacillota_A	aminocoumarin antibiotic	aminocoumarin	3
MAG3533	d__Bacteria;p__Bacillota;c__Bacilli;o__Lactobacillales;f__Lactobacillaceae;g__Lactobacillus;s__Lactobacillus amylovorus	p__Bacillota	aminocoumarin antibiotic	aminocoumarin	1
MAG3533	d__Bacteria;p__Bacillota;c__Bacilli;o__Lactobacillales;f__Lactobacillaceae;g__Lactobacillus;s__Lactobacillus amylovorus	p__Bacillota	aminocoumarin antibiotic	aminocoumarin	1
MAG3533	d__Bacteria;p__Bacillota;c__Bacilli;o__Lactobacillales;f__Lactobacillaceae;g__Lactobacillus;s__Lactobacillus amylovorus	p__Bacillota	aminocoumarin antibiotic	aminocoumarin	5
MAG3536	d__Bacteria;p__Bacillota;c__Bacilli;o__RF39;f__UBA660;g__CAG-533;s__CAG-533 sp004563275	p__Bacillota	aminocoumarin antibiotic	aminocoumarin	2
MAG3536	d__Bacteria;p__Bacillota;c__Bacilli;o__RF39;f__UBA660;g__CAG-533;s__CAG-533 sp004563275	p__Bacillota	aminocoumarin antibiotic	aminocoumarin	1
MAG3554	d__Bacteria;p__Bacillota_A;c__Clostridia;o__Oscillospirales;f__Acutalibacteraceae;g__UBA737;s__UBA737 sp016303035	p__Bacillota_A	aminocoumarin antibiotic	aminocoumarin	4
MAG373	d__Bacteria;p__Spirochaetota;c__Spirochaetia;o__Treponematales;f__Treponemataceae;g__Treponema_D;s__Treponema_D porcinum	p__Spirochaetota	aminocoumarin antibiotic	aminocoumarin	1
MAG3814	d__Bacteria;p__Bacillota_A;c__Clostridia;o__Christensenellales;f__CAG-74;g__SFHK01;s__SFHK01 sp004556395	p__Bacillota_A	aminocoumarin antibiotic	aminocoumarin	7
MAG564	d__Bacteria;p__Bacillota;c__Bacilli;o__Lactobacillales;f__Lactobacillaceae;g__Pediococcus;s__Pediococcus pentosaceus	p__Bacillota	aminocoumarin antibiotic	aminocoumarin	1
MAG564	d__Bacteria;p__Bacillota;c__Bacilli;o__Lactobacillales;f__Lactobacillaceae;g__Pediococcus;s__Pediococcus pentosaceus	p__Bacillota	aminocoumarin antibiotic	aminocoumarin	1
MAG564	d__Bacteria;p__Bacillota;c__Bacilli;o__Lactobacillales;f__Lactobacillaceae;g__Pediococcus;s__Pediococcus pentosaceus	p__Bacillota	aminocoumarin antibiotic	aminocoumarin	3
MAG756	d__Bacteria;p__Bacillota_A;c__Clostridia;o__Lachnospirales;f__Lachnospiraceae;g__CAG-791;s__CAG-791 sp000431495	p__Bacillota_A	aminocoumarin antibiotic	aminocoumarin	2
MAG764	d__Bacteria;p__Bacillota_A;c__Clostridia;o__Oscillospirales;f__Oscillospiraceae;g__Faecousia;s__Unclassified	p__Bacillota_A	aminocoumarin antibiotic	aminocoumarin	3
MAG1	d__Bacteria;p__Bacillota_A;c__Clostridia;o__Oscillospirales;f__Ruminococcaceae;g__Gemmiger;s__Gemmiger sp900554145	p__Bacillota_A	aminocoumarin antibiotic	aminocoumarin	2
MAG1	d__Bacteria;p__Bacillota_A;c__Clostridia;o__Oscillospirales;f__Ruminococcaceae;g__Gemmiger;s__Gemmiger sp900554145	p__Bacillota_A	aminocoumarin antibiotic	aminocoumarin	1
MAG1	d__Bacteria;p__Bacillota_A;c__Clostridia;o__Oscillospirales;f__Ruminococcaceae;g__Gemmiger;s__Gemmiger sp900554145	p__Bacillota_A	aminocoumarin antibiotic	aminocoumarin	2
MAG1091	d__Bacteria;p__Bacillota;c__Bacilli;o__Erysipelotrichales;f__Erysipelotrichaceae;g__UBA636;s__UBA636 sp002299675	p__Bacillota	aminocoumarin antibiotic	aminocoumarin	1
MAG1091	d__Bacteria;p__Bacillota;c__Bacilli;o__Erysipelotrichales;f__Erysipelotrichaceae;g__UBA636;s__UBA636 sp002299675	p__Bacillota	aminocoumarin antibiotic	aminocoumarin	1
MAG1091	d__Bacteria;p__Bacillota;c__Bacilli;o__Erysipelotrichales;f__Erysipelotrichaceae;g__UBA636;s__UBA636 sp002299675	p__Bacillota	aminocoumarin antibiotic	aminocoumarin	1
MAG1095	d__Bacteria;p__Bacillota_A;c__Clostridia;o__Oscillospirales;f__Oscillospiraceae;g__CAG-103;s__CAG-103 sp004556965	p__Bacillota_A	aminocoumarin antibiotic	aminocoumarin	2
MAG1241	d__Bacteria;p__Bacteroidota;c__Bacteroidia;o__Bacteroidales;f__Bacteroidaceae;g__Prevotella;s__Prevotella sp002251245	p__Bacteroidota	aminocoumarin antibiotic	aminocoumarin	1
MAG1241	d__Bacteria;p__Bacteroidota;c__Bacteroidia;o__Bacteroidales;f__Bacteroidaceae;g__Prevotella;s__Prevotella sp002251245	p__Bacteroidota	aminocoumarin antibiotic	aminocoumarin	2
MAG1521	d__Bacteria;p__Bacteroidota;c__Bacteroidia;o__Bacteroidales;f__Muribaculaceae;g__Sodaliphilus;s__Sodaliphilus sp004557565	p__Bacteroidota	aminocoumarin antibiotic	aminocoumarin	1
MAG1521	d__Bacteria;p__Bacteroidota;c__Bacteroidia;o__Bacteroidales;f__Muribaculaceae;g__Sodaliphilus;s__Sodaliphilus sp004557565	p__Bacteroidota	aminocoumarin antibiotic	aminocoumarin	1
MAG1528	d__Bacteria;p__Bacteroidota;c__Bacteroidia;o__Bacteroidales;f__UBA932;g__Cryptobacteroides;s__Cryptobacteroides sp016295245	p__Bacteroidota	aminocoumarin antibiotic	aminocoumarin	2
MAG1528	d__Bacteria;p__Bacteroidota;c__Bacteroidia;o__Bacteroidales;f__UBA932;g__Cryptobacteroides;s__Cryptobacteroides sp016295245	p__Bacteroidota	aminocoumarin antibiotic	aminocoumarin	1
MAG1529	d__Bacteria;p__Pseudomonadota;c__Gammaproteobacteria;o__Pseudomonadales;f__Pseudomonadaceae;g__Halopseudomonas;s__Unclassified	p__Pseudomonadota	aminocoumarin antibiotic	aminocoumarin	1
MAG1668	d__Bacteria;p__Bacillota;c__Bacilli;o__Erysipelotrichales;f__Erysipelotrichaceae;g__JAHHTG01;s__Unclassified	p__Bacillota	aminocoumarin antibiotic	aminocoumarin	1
MAG1668	d__Bacteria;p__Bacillota;c__Bacilli;o__Erysipelotrichales;f__Erysipelotrichaceae;g__JAHHTG01;s__Unclassified	p__Bacillota	aminocoumarin antibiotic	aminocoumarin	1
MAG1668	d__Bacteria;p__Bacillota;c__Bacilli;o__Erysipelotrichales;f__Erysipelotrichaceae;g__JAHHTG01;s__Unclassified	p__Bacillota	aminocoumarin antibiotic	aminocoumarin	1
MAG1718	d__Bacteria;p__Bacteroidota;c__Bacteroidia;o__Bacteroidales;f__Muribaculaceae;g__Sodaliphilus;s__Sodaliphilus sp004557565	p__Bacteroidota	aminocoumarin antibiotic	aminocoumarin	1
MAG1718	d__Bacteria;p__Bacteroidota;c__Bacteroidia;o__Bacteroidales;f__Muribaculaceae;g__Sodaliphilus;s__Sodaliphilus sp004557565	p__Bacteroidota	aminocoumarin antibiotic	aminocoumarin	2
MAG1861	d__Bacteria;p__Bacillota_A;c__Clostridia;o__Oscillospirales;f__Oscillospiraceae;g__Faecousia;s__Unclassified	p__Bacillota_A	aminocoumarin antibiotic	aminocoumarin	1
MAG2	d__Bacteria;p__Pseudomonadota;c__Gammaproteobacteria;o__Burkholderiales;f__Burkholderiaceae_C;g__Paenalcaligenes;s__Unclassified	p__Pseudomonadota	aminocoumarin antibiotic	aminocoumarin	1
MAG2	d__Bacteria;p__Pseudomonadota;c__Gammaproteobacteria;o__Burkholderiales;f__Burkholderiaceae_C;g__Paenalcaligenes;s__Unclassified	p__Pseudomonadota	aminocoumarin antibiotic	aminocoumarin	2
MAG2	d__Bacteria;p__Pseudomonadota;c__Gammaproteobacteria;o__Burkholderiales;f__Burkholderiaceae_C;g__Paenalcaligenes;s__Unclassified	p__Pseudomonadota	aminocoumarin antibiotic	aminocoumarin	2
MAG202	d__Bacteria;p__Bacteroidota;c__Bacteroidia;o__Bacteroidales;f__UBA932;g__Coprenecus;s__Coprenecus sp945787505	p__Bacteroidota	aminocoumarin antibiotic	aminocoumarin	2
MAG202	d__Bacteria;p__Bacteroidota;c__Bacteroidia;o__Bacteroidales;f__UBA932;g__Coprenecus;s__Coprenecus sp945787505	p__Bacteroidota	aminocoumarin antibiotic	aminocoumarin	2
MAG2067	d__Bacteria;p__Bacillota_A;c__Clostridia;o__Oscillospirales;f__Oscillospiraceae;g__F23-B02;s__F23-B02 sp945613045	p__Bacillota_A	aminocoumarin antibiotic	aminocoumarin	1
MAG2271	d__Bacteria;p__Bacillota_A;c__Clostridia;o__Oscillospirales;f__Oscillospiraceae;g__Evtepia;s__Evtepia sp004551945	p__Bacillota_A	aminocoumarin antibiotic	aminocoumarin	1
MAG2271	d__Bacteria;p__Bacillota_A;c__Clostridia;o__Oscillospirales;f__Oscillospiraceae;g__Evtepia;s__Evtepia sp004551945	p__Bacillota_A	aminocoumarin antibiotic	aminocoumarin	4
MAG2470	d__Bacteria;p__Bacillota_A;c__Clostridia;o__Oscillospirales;f__Acutalibacteraceae;g__CAG-177;s__CAG-177 sp900771185	p__Bacillota_A	aminocoumarin antibiotic	aminocoumarin	3
MAG2492	d__Bacteria;p__Bacillota_A;c__Clostridia;o__Oscillospirales;f__Acutalibacteraceae;g__Eubacterium_R;s__Eubacterium_R sp945788455	p__Bacillota_A	aminocoumarin antibiotic	aminocoumarin	1
MAG2497	d__Bacteria;p__Bacillota_A;c__Clostridia;o__Oscillospirales;f__Oscillospiraceae;g__F23-B02;s__F23-B02 sp016292445	p__Bacillota_A	aminocoumarin antibiotic	aminocoumarin	1
MAG2576	d__Bacteria;p__Bacillota_A;c__Clostridia;o__Christensenellales;f__CAG-138;g__CAG-1024;s__CAG-1024 sp004554165	p__Bacillota_A	aminocoumarin antibiotic	aminocoumarin	3
MAG2650	d__Bacteria;p__Bacillota_C;c__Negativicutes;o__Selenomonadales;f__Selenomonadaceae;g__RGIG250;s__RGIG250 sp017383125	p__Bacillota_C	aminocoumarin antibiotic	aminocoumarin	1
MAG2663	d__Bacteria;p__Bacteroidota;c__Bacteroidia;o__Bacteroidales;f__UBA932;g__Cryptobacteroides;s__Cryptobacteroides sp000433355	p__Bacteroidota	aminocoumarin antibiotic	aminocoumarin	1
MAG2663	d__Bacteria;p__Bacteroidota;c__Bacteroidia;o__Bacteroidales;f__UBA932;g__Cryptobacteroides;s__Cryptobacteroides sp000433355	p__Bacteroidota	aminocoumarin antibiotic	aminocoumarin	1
MAG2665	d__Bacteria;p__Bacillota_A;c__Clostridia;o__Clostridiales;f__Clostridiaceae;g__Clostridium;s__Unclassified	p__Bacillota_A	aminocoumarin antibiotic	aminocoumarin	1
MAG2665	d__Bacteria;p__Bacillota_A;c__Clostridia;o__Clostridiales;f__Clostridiaceae;g__Clostridium;s__Unclassified	p__Bacillota_A	aminocoumarin antibiotic	aminocoumarin	2
MAG2666	d__Bacteria;p__Bacillota_A;c__Clostridia;o__Christensenellales;f__CAG-138;g__PeH17;s__PeH17 sp000435055	p__Bacillota_A	aminocoumarin antibiotic	aminocoumarin	3
MAG2669	d__Bacteria;p__Bacillota_A;c__Clostridia;o__Christensenellales;f__CAG-138;g__PeH17;s__PeH17 sp000435055	p__Bacillota_A	aminocoumarin antibiotic	aminocoumarin	3
MAG2710	d__Bacteria;p__Bacteroidota;c__Bacteroidia;o__Bacteroidales;f__Muribaculaceae;g__Sodaliphilus;s__Sodaliphilus sp004557565	p__Bacteroidota	aminocoumarin antibiotic	aminocoumarin	1
MAG2710	d__Bacteria;p__Bacteroidota;c__Bacteroidia;o__Bacteroidales;f__Muribaculaceae;g__Sodaliphilus;s__Sodaliphilus sp004557565	p__Bacteroidota	aminocoumarin antibiotic	aminocoumarin	2
MAG2715	d__Bacteria;p__Bacillota;c__Bacilli;o__Erysipelotrichales;f__Erysipelotrichaceae;g__UBA636;s__UBA636 sp002299675	p__Bacillota	aminocoumarin antibiotic	aminocoumarin	1
MAG2715	d__Bacteria;p__Bacillota;c__Bacilli;o__Erysipelotrichales;f__Erysipelotrichaceae;g__UBA636;s__UBA636 sp002299675	p__Bacillota	aminocoumarin antibiotic	aminocoumarin	2
MAG2715	d__Bacteria;p__Bacillota;c__Bacilli;o__Erysipelotrichales;f__Erysipelotrichaceae;g__UBA636;s__UBA636 sp002299675	p__Bacillota	aminocoumarin antibiotic	aminocoumarin	2
MAG2770	d__Bacteria;p__Bacillota_A;c__Clostridia;o__Oscillospirales;f__Ruminococcaceae;g__Gemmiger;s__Gemmiger variabilis_A	p__Bacillota_A	aminocoumarin antibiotic	aminocoumarin	2
MAG3012	d__Bacteria;p__Bacillota_A;c__Clostridia;o__Oscillospirales;f__Oscillospiraceae;g__Evtepia;s__Evtepia sp004551945	p__Bacillota_A	aminocoumarin antibiotic	aminocoumarin	1
MAG3012	d__Bacteria;p__Bacillota_A;c__Clostridia;o__Oscillospirales;f__Oscillospiraceae;g__Evtepia;s__Evtepia sp004551945	p__Bacillota_A	aminocoumarin antibiotic	aminocoumarin	2
MAG3389	d__Bacteria;p__Actinomycetota;c__Coriobacteriia;o__Coriobacteriales;f__UMGS124;g__UMGS124;s__UMGS124 sp019420325	p__Actinomycetota	aminocoumarin antibiotic	aminocoumarin	7
MAG3456	d__Bacteria;p__Bacillota;c__Bacilli;o__Erysipelotrichales;f__Erysipelotrichaceae;g__UBA636;s__UBA636 sp002299675	p__Bacillota	aminocoumarin antibiotic	aminocoumarin	1
MAG3456	d__Bacteria;p__Bacillota;c__Bacilli;o__Erysipelotrichales;f__Erysipelotrichaceae;g__UBA636;s__UBA636 sp002299675	p__Bacillota	aminocoumarin antibiotic	aminocoumarin	1
MAG3456	d__Bacteria;p__Bacillota;c__Bacilli;o__Erysipelotrichales;f__Erysipelotrichaceae;g__UBA636;s__UBA636 sp002299675	p__Bacillota	aminocoumarin antibiotic	aminocoumarin	1
MAG3456	d__Bacteria;p__Bacillota;c__Bacilli;o__Erysipelotrichales;f__Erysipelotrichaceae;g__UBA636;s__UBA636 sp002299675	p__Bacillota	aminocoumarin antibiotic	aminocoumarin	1
MAG3944	d__Bacteria;p__Bacillota_A;c__Clostridia;o__Oscillospirales;f__CAG-272;g__HGM12713;s__Unclassified	p__Bacillota_A	aminocoumarin antibiotic	aminocoumarin	2
MAG3952	d__Bacteria;p__Bacillota_A;c__Clostridia;o__Lachnospirales;f__Lachnospiraceae;g__Acetatifactor;s__Acetatifactor sp016293615	p__Bacillota_A	aminocoumarin antibiotic	aminocoumarin	1
MAG3952	d__Bacteria;p__Bacillota_A;c__Clostridia;o__Lachnospirales;f__Lachnospiraceae;g__Acetatifactor;s__Acetatifactor sp016293615	p__Bacillota_A	aminocoumarin antibiotic	aminocoumarin	7
MAG4151	d__Bacteria;p__Bacillota_A;c__Clostridia;o__TANB77;f__CAG-508;g__CAG-245;s__Unclassified	p__Bacillota_A	aminocoumarin antibiotic	aminocoumarin	1
MAG685	d__Bacteria;p__Spirochaetota;c__Spirochaetia;o__Treponematales;f__Treponemataceae;g__Treponema_D;s__Treponema_D sp900769985	p__Spirochaetota	aminocoumarin antibiotic	aminocoumarin	2
MAG686	d__Bacteria;p__Bacillota;c__Bacilli;o__Erysipelotrichales;f__Erysipelotrichaceae;g__UBA636;s__UBA636 sp002299675	p__Bacillota	aminocoumarin antibiotic	aminocoumarin	1
MAG686	d__Bacteria;p__Bacillota;c__Bacilli;o__Erysipelotrichales;f__Erysipelotrichaceae;g__UBA636;s__UBA636 sp002299675	p__Bacillota	aminocoumarin antibiotic	aminocoumarin	1
MAG686	d__Bacteria;p__Bacillota;c__Bacilli;o__Erysipelotrichales;f__Erysipelotrichaceae;g__UBA636;s__UBA636 sp002299675	p__Bacillota	aminocoumarin antibiotic	aminocoumarin	4
MAG755	d__Bacteria;p__Bacillota_A;c__Clostridia;o__Oscillospirales;f__Acutalibacteraceae;g__UBA6857;s__UBA6857 sp016293225	p__Bacillota_A	aminocoumarin antibiotic	aminocoumarin	2
MAG1085	d__Bacteria;p__Bacillota_A;c__Clostridia;o__Oscillospirales;f__Acutalibacteraceae;g__CAG-177;s__CAG-177 sp900771185	p__Bacillota_A	aminocoumarin antibiotic	aminocoumarin	1
MAG1085	d__Bacteria;p__Bacillota_A;c__Clostridia;o__Oscillospirales;f__Acutalibacteraceae;g__CAG-177;s__CAG-177 sp900771185	p__Bacillota_A	aminocoumarin antibiotic	aminocoumarin	3
MAG1089	d__Bacteria;p__Bacillota_A;c__Clostridia;o__Christensenellales;f__CAG-138;g__Phil1;s__Phil1 sp001940855	p__Bacillota_A	aminocoumarin antibiotic	aminocoumarin	3
MAG1093	d__Bacteria;p__Bacillota_A;c__Clostridia;o__Oscillospirales;f__Oscillospiraceae;g__CAG-103;s__CAG-103 sp900317855	p__Bacillota_A	aminocoumarin antibiotic	aminocoumarin	1
MAG1093	d__Bacteria;p__Bacillota_A;c__Clostridia;o__Oscillospirales;f__Oscillospiraceae;g__CAG-103;s__CAG-103 sp900317855	p__Bacillota_A	aminocoumarin antibiotic	aminocoumarin	2
MAG1098	d__Bacteria;p__Bacillota;c__Bacilli;o__RF39;f__UBA660;g__UMGS1449;s__Unclassified	p__Bacillota	aminocoumarin antibiotic	aminocoumarin	1
MAG1099	d__Bacteria;p__Bacteroidota;c__Bacteroidia;o__Bacteroidales;f__P3;g__Onthomorpha;s__Onthomorpha sp004551865	p__Bacteroidota	aminocoumarin antibiotic	aminocoumarin	1
MAG1099	d__Bacteria;p__Bacteroidota;c__Bacteroidia;o__Bacteroidales;f__P3;g__Onthomorpha;s__Onthomorpha sp004551865	p__Bacteroidota	aminocoumarin antibiotic	aminocoumarin	1
MAG116	d__Bacteria;p__Bacillota_A;c__Clostridia;o__Peptostreptococcales;f__Peptostreptococcaceae;g__Terrisporobacter;s__Unclassified	p__Bacillota_A	aminocoumarin antibiotic	aminocoumarin	1
MAG118	d__Bacteria;p__Pseudomonadota;c__Gammaproteobacteria;o__Enterobacterales;f__Enterobacteriaceae;g__Escherichia;s__Escherichia coli	p__Pseudomonadota	aminocoumarin antibiotic	aminocoumarin	2
MAG118	d__Bacteria;p__Pseudomonadota;c__Gammaproteobacteria;o__Enterobacterales;f__Enterobacteriaceae;g__Escherichia;s__Escherichia coli	p__Pseudomonadota	aminocoumarin antibiotic	aminocoumarin	1
MAG118	d__Bacteria;p__Pseudomonadota;c__Gammaproteobacteria;o__Enterobacterales;f__Enterobacteriaceae;g__Escherichia;s__Escherichia coli	p__Pseudomonadota	aminocoumarin antibiotic	aminocoumarin	1
MAG1244	d__Bacteria;p__Bacillota_A;c__Clostridia;o__Oscillospirales;f__Acutalibacteraceae;g__UBA7067;s__Unclassified	p__Bacillota_A	aminocoumarin antibiotic	aminocoumarin	1
MAG1385	d__Bacteria;p__Bacillota_A;c__Clostridia;o__Peptostreptococcales;f__Anaerovoracaceae;g__Lentihominibacter;s__Lentihominibacter sp022775805	p__Bacillota_A	aminocoumarin antibiotic	aminocoumarin	1
MAG1385	d__Bacteria;p__Bacillota_A;c__Clostridia;o__Peptostreptococcales;f__Anaerovoracaceae;g__Lentihominibacter;s__Lentihominibacter sp022775805	p__Bacillota_A	aminocoumarin antibiotic	aminocoumarin	1
MAG1413	d__Bacteria;p__Bacteroidota;c__Bacteroidia;o__Bacteroidales;f__Paludibacteraceae;g__RF16;s__Unclassified	p__Bacteroidota	aminocoumarin antibiotic	aminocoumarin	1
MAG1413	d__Bacteria;p__Bacteroidota;c__Bacteroidia;o__Bacteroidales;f__Paludibacteraceae;g__RF16;s__Unclassified	p__Bacteroidota	aminocoumarin antibiotic	aminocoumarin	1
MAG1628	d__Bacteria;p__Patescibacteria;c__Saccharimonadia;o__Saccharimonadales;f__Nanosyncoccaceae;g__UBA2834;s__UBA2834 sp004561445	p__Patescibacteria	aminocoumarin antibiotic	aminocoumarin	1
MAG1708	d__Bacteria;p__Bacillota_A;c__Clostridia;o__Christensenellales;f__CAG-74;g__SFMI01;s__SFMI01 sp004556155	p__Bacillota_A	aminocoumarin antibiotic	aminocoumarin	2
MAG1708	d__Bacteria;p__Bacillota_A;c__Clostridia;o__Christensenellales;f__CAG-74;g__SFMI01;s__SFMI01 sp004556155	p__Bacillota_A	aminocoumarin antibiotic	aminocoumarin	1
MAG1708	d__Bacteria;p__Bacillota_A;c__Clostridia;o__Christensenellales;f__CAG-74;g__SFMI01;s__SFMI01 sp004556155	p__Bacillota_A	aminocoumarin antibiotic	aminocoumarin	4
MAG1874	d__Bacteria;p__Bacillota_A;c__Clostridia;o__Lachnospirales;f__Lachnospiraceae;g__UBA1712;s__UBA1712 sp018056665	p__Bacillota_A	aminocoumarin antibiotic	aminocoumarin	1
MAG1882	d__Bacteria;p__Bacillota_A;c__Clostridia;o__Oscillospirales;f__Oscillospiraceae;g__F23-B02;s__F23-B02 sp945613045	p__Bacillota_A	aminocoumarin antibiotic	aminocoumarin	1
MAG1887	d__Bacteria;p__Actinomycetota;c__Actinomycetia;o__Mycobacteriales;f__Mycobacteriaceae;g__Corynebacterium;s__Corynebacterium testudinoris	p__Actinomycetota	aminocoumarin antibiotic	aminocoumarin	3
MAG1890	d__Bacteria;p__Actinomycetota;c__Actinomycetia;o__Mycobacteriales;f__Mycobacteriaceae;g__Corynebacterium;s__Corynebacterium variabile	p__Actinomycetota	aminocoumarin antibiotic	aminocoumarin	3
MAG2014	d__Bacteria;p__Bacillota_A;c__Clostridia;o__Oscillospirales;f__Ruminococcaceae;g__Ruminiclostridium_E;s__Unclassified	p__Bacillota_A	aminocoumarin antibiotic	aminocoumarin	2
MAG205	d__Bacteria;p__Actinomycetota;c__Actinomycetia;o__Mycobacteriales;f__Mycobacteriaceae;g__Corynebacterium;s__Corynebacterium casei	p__Actinomycetota	aminocoumarin antibiotic	aminocoumarin	2
MAG206	d__Bacteria;p__Bacillota_B;c__Dehalobacteriia;o__UBA7702;f__UBA7702;g__UBA7702;s__Unclassified	p__Bacillota_B	aminocoumarin antibiotic	aminocoumarin	1
MAG2068	d__Bacteria;p__Bacillota;c__Bacilli;o__Erysipelotrichales;f__Erysipelotrichaceae;g__Bulleidia;s__Unclassified	p__Bacillota	aminocoumarin antibiotic	aminocoumarin	1
MAG2068	d__Bacteria;p__Bacillota;c__Bacilli;o__Erysipelotrichales;f__Erysipelotrichaceae;g__Bulleidia;s__Unclassified	p__Bacillota	aminocoumarin antibiotic	aminocoumarin	1
MAG2068	d__Bacteria;p__Bacillota;c__Bacilli;o__Erysipelotrichales;f__Erysipelotrichaceae;g__Bulleidia;s__Unclassified	p__Bacillota	aminocoumarin antibiotic	aminocoumarin	1
MAG2381	d__Bacteria;p__Bacteroidota;c__Bacteroidia;o__Bacteroidales;f__Muribaculaceae;g__SFTJ01;s__SFTJ01 sp004563195	p__Bacteroidota	aminocoumarin antibiotic	aminocoumarin	1
MAG2382	d__Bacteria;p__Actinomycetota;c__Coriobacteriia;o__Coriobacteriales;f__Coriobacteriaceae;g__Collinsella;s__Collinsella sp002391315	p__Actinomycetota	aminocoumarin antibiotic	aminocoumarin	1
MAG2382	d__Bacteria;p__Actinomycetota;c__Coriobacteriia;o__Coriobacteriales;f__Coriobacteriaceae;g__Collinsella;s__Collinsella sp002391315	p__Actinomycetota	aminocoumarin antibiotic	aminocoumarin	1
MAG2476	d__Bacteria;p__Bacillota_A;c__Clostridia;o__Peptostreptococcales;f__Anaerovoracaceae;g__JALEJU01;s__JALEJU01 sp022769485	p__Bacillota_A	aminocoumarin antibiotic	aminocoumarin	1
MAG2476	d__Bacteria;p__Bacillota_A;c__Clostridia;o__Peptostreptococcales;f__Anaerovoracaceae;g__JALEJU01;s__JALEJU01 sp022769485	p__Bacillota_A	aminocoumarin antibiotic	aminocoumarin	1
MAG2712	d__Bacteria;p__Bacteroidota;c__Bacteroidia;o__Bacteroidales;f__Muribaculaceae;g__CALZFJ01;s__Unclassified	p__Bacteroidota	aminocoumarin antibiotic	aminocoumarin	1
MAG2712	d__Bacteria;p__Bacteroidota;c__Bacteroidia;o__Bacteroidales;f__Muribaculaceae;g__CALZFJ01;s__Unclassified	p__Bacteroidota	aminocoumarin antibiotic	aminocoumarin	1
MAG2712	d__Bacteria;p__Bacteroidota;c__Bacteroidia;o__Bacteroidales;f__Muribaculaceae;g__CALZFJ01;s__Unclassified	p__Bacteroidota	aminocoumarin antibiotic	aminocoumarin	1
MAG2713	d__Bacteria;p__Bacillota_A;c__Clostridia;o__Lachnospirales;f__Lachnospiraceae;g__UBA1066;s__Unclassified	p__Bacillota_A	aminocoumarin antibiotic	aminocoumarin	1
MAG2846	d__Bacteria;p__Bacillota;c__Bacilli;o__Lactobacillales;f__Lactobacillaceae;g__Levilactobacillus;s__Levilactobacillus brevis	p__Bacillota	aminocoumarin antibiotic	aminocoumarin	2
MAG2846	d__Bacteria;p__Bacillota;c__Bacilli;o__Lactobacillales;f__Lactobacillaceae;g__Levilactobacillus;s__Levilactobacillus brevis	p__Bacillota	aminocoumarin antibiotic	aminocoumarin	3
MAG285	d__Bacteria;p__Bacillota_A;c__Clostridia;o__Christensenellales;f__CAG-74;g__SFMI01;s__SFMI01 sp004556155	p__Bacillota_A	aminocoumarin antibiotic	aminocoumarin	4
MAG3	d__Bacteria;p__Bacillota_A;c__Clostridia;o__Oscillospirales;f__Oscillospiraceae;g__Vescimonas;s__Unclassified	p__Bacillota_A	aminocoumarin antibiotic	aminocoumarin	2
MAG3017	d__Bacteria;p__Bacillota_A;c__Clostridia;o__Christensenellales;f__CAG-138;g__PeH17;s__PeH17 sp004556165	p__Bacillota_A	aminocoumarin antibiotic	aminocoumarin	1
MAG3532	d__Bacteria;p__Bacillota;c__Bacilli;o__Lactobacillales;f__Lactobacillaceae;g__Limosilactobacillus;s__Limosilactobacillus mucosae	p__Bacillota	aminocoumarin antibiotic	aminocoumarin	1
MAG3625	d__Bacteria;p__Bacillota_A;c__Clostridia;o__Oscillospirales;f__Ruminococcaceae;g__Gemmiger;s__Gemmiger formicilis	p__Bacillota_A	aminocoumarin antibiotic	aminocoumarin	1
MAG3625	d__Bacteria;p__Bacillota_A;c__Clostridia;o__Oscillospirales;f__Ruminococcaceae;g__Gemmiger;s__Gemmiger formicilis	p__Bacillota_A	aminocoumarin antibiotic	aminocoumarin	1
MAG3705	d__Bacteria;p__Bacillota_A;c__Clostridia;o__Oscillospirales;f__Acutalibacteraceae;g__CAG-177;s__CAG-177 sp003514385	p__Bacillota_A	aminocoumarin antibiotic	aminocoumarin	3
MAG371	d__Bacteria;p__Bacteroidota;c__Bacteroidia;o__Bacteroidales;f__Bacteroidaceae;g__Mediterranea;s__Unclassified	p__Bacteroidota	aminocoumarin antibiotic	aminocoumarin	1
MAG371	d__Bacteria;p__Bacteroidota;c__Bacteroidia;o__Bacteroidales;f__Bacteroidaceae;g__Mediterranea;s__Unclassified	p__Bacteroidota	aminocoumarin antibiotic	aminocoumarin	1
MAG371	d__Bacteria;p__Bacteroidota;c__Bacteroidia;o__Bacteroidales;f__Bacteroidaceae;g__Mediterranea;s__Unclassified	p__Bacteroidota	aminocoumarin antibiotic	aminocoumarin	1
MAG7	d__Bacteria;p__Bacillota;c__Bacilli;o__RF39;f__UBA660;g__RUG705;s__Unclassified	p__Bacillota	aminocoumarin antibiotic	aminocoumarin	1
MAG7	d__Bacteria;p__Bacillota;c__Bacilli;o__RF39;f__UBA660;g__RUG705;s__Unclassified	p__Bacillota	aminocoumarin antibiotic	aminocoumarin	1
MAG751	d__Bacteria;p__Bacteroidota;c__Bacteroidia;o__Bacteroidales;f__P3;g__Onthomorpha;s__Onthomorpha sp004551865	p__Bacteroidota	aminocoumarin antibiotic	aminocoumarin	1
MAG751	d__Bacteria;p__Bacteroidota;c__Bacteroidia;o__Bacteroidales;f__P3;g__Onthomorpha;s__Onthomorpha sp004551865	p__Bacteroidota	aminocoumarin antibiotic	aminocoumarin	1
MAG769	d__Bacteria;p__Bacillota;c__Bacilli;o__Erysipelotrichales;f__Erysipelotrichaceae;g__UBA636;s__UBA636 sp002299675	p__Bacillota	aminocoumarin antibiotic	aminocoumarin	1
MAG769	d__Bacteria;p__Bacillota;c__Bacilli;o__Erysipelotrichales;f__Erysipelotrichaceae;g__UBA636;s__UBA636 sp002299675	p__Bacillota	aminocoumarin antibiotic	aminocoumarin	1
MAG769	d__Bacteria;p__Bacillota;c__Bacilli;o__Erysipelotrichales;f__Erysipelotrichaceae;g__UBA636;s__UBA636 sp002299675	p__Bacillota	aminocoumarin antibiotic	aminocoumarin	1
MAG789	d__Bacteria;p__Bacteroidota;c__Bacteroidia;o__Bacteroidales;f__Bacteroidaceae;g__Prevotella;s__Prevotella sp002251365	p__Bacteroidota	aminocoumarin antibiotic	aminocoumarin	1
MAG789	d__Bacteria;p__Bacteroidota;c__Bacteroidia;o__Bacteroidales;f__Bacteroidaceae;g__Prevotella;s__Prevotella sp002251365	p__Bacteroidota	aminocoumarin antibiotic	aminocoumarin	1
MAG975	d__Bacteria;p__Bacillota_A;c__Clostridia;o__Oscillospirales;f__Ruminococcaceae;g__Gemmiger;s__Gemmiger qucibialis	p__Bacillota_A	aminocoumarin antibiotic	aminocoumarin	2
MAG975	d__Bacteria;p__Bacillota_A;c__Clostridia;o__Oscillospirales;f__Ruminococcaceae;g__Gemmiger;s__Gemmiger qucibialis	p__Bacillota_A	aminocoumarin antibiotic	aminocoumarin	1
MAG1047	d__Bacteria;p__Bacillota_A;c__Clostridia;o__Christensenellales;f__CAG-138;g__Phil1;s__Phil1 sp004558525	p__Bacillota_A	aminocoumarin antibiotic	aminocoumarin	2
MAG1081	d__Bacteria;p__Bacillota_A;c__Clostridia;o__Lachnospirales;f__Lachnospiraceae;g__CAG-95;s__CAG-95 sp018384375	p__Bacillota_A	aminocoumarin antibiotic	aminocoumarin	1
MAG1081	d__Bacteria;p__Bacillota_A;c__Clostridia;o__Lachnospirales;f__Lachnospiraceae;g__CAG-95;s__CAG-95 sp018384375	p__Bacillota_A	aminocoumarin antibiotic	aminocoumarin	5
MAG111	d__Bacteria;p__Bacillota_A;c__Clostridia;o__Oscillospirales;f__CAG-382;g__SFLA01;s__SFLA01 sp004553575	p__Bacillota_A	aminocoumarin antibiotic	aminocoumarin	4
MAG117	d__Bacteria;p__Bacteroidota;c__Bacteroidia;o__Bacteroidales;f__UBA932;g__Cryptobacteroides;s__Unclassified	p__Bacteroidota	aminocoumarin antibiotic	aminocoumarin	1
MAG1259	d__Bacteria;p__Bacillota_A;c__Clostridia;o__Lachnospirales;f__Lachnospiraceae;g__Faecalimonas;s__Unclassified	p__Bacillota_A	aminocoumarin antibiotic	aminocoumarin	4
MAG1380	d__Bacteria;p__Bacillota;c__Bacilli;o__Lactobacillales;f__Streptococcaceae;g__Streptococcus;s__Streptococcus hyointestinalis	p__Bacillota	aminocoumarin antibiotic	aminocoumarin	1
MAG1380	d__Bacteria;p__Bacillota;c__Bacilli;o__Lactobacillales;f__Streptococcaceae;g__Streptococcus;s__Streptococcus hyointestinalis	p__Bacillota	aminocoumarin antibiotic	aminocoumarin	1
MAG1380	d__Bacteria;p__Bacillota;c__Bacilli;o__Lactobacillales;f__Streptococcaceae;g__Streptococcus;s__Streptococcus hyointestinalis	p__Bacillota	aminocoumarin antibiotic	aminocoumarin	1
MAG1381	d__Bacteria;p__Bacillota_A;c__Clostridia;o__Lachnospirales;f__Lachnospiraceae;g__Marvinbryantia;s__Marvinbryantia sp900066075	p__Bacillota_A	aminocoumarin antibiotic	aminocoumarin	1
MAG1527	d__Bacteria;p__Bacillota_A;c__Clostridia;o__Oscillospirales;f__Oscillospiraceae;g__CAG-103;s__CAG-103 sp004556965	p__Bacillota_A	aminocoumarin antibiotic	aminocoumarin	1
MAG1709	d__Bacteria;p__Bacillota_A;c__Clostridia;o__Christensenellales;f__CAG-138;g__PeH17;s__PeH17 sp900542285	p__Bacillota_A	aminocoumarin antibiotic	aminocoumarin	6
MAG1719	d__Bacteria;p__Bacteroidota;c__Bacteroidia;o__Bacteroidales;f__Muribaculaceae;g__Sodaliphilus;s__Sodaliphilus sp004557565	p__Bacteroidota	aminocoumarin antibiotic	aminocoumarin	1
MAG1962	d__Bacteria;p__Bacillota_A;c__Clostridia;o__Christensenellales;f__CAG-138;g__SFEL01;s__SFEL01 sp004557245	p__Bacillota_A	aminocoumarin antibiotic	aminocoumarin	1
MAG2066	d__Bacteria;p__Bacillota_A;c__Clostridia;o__Christensenellales;f__CAG-917;g__CAG-349;s__CAG-349 sp003539515	p__Bacillota_A	aminocoumarin antibiotic	aminocoumarin	1
MAG2289	d__Bacteria;p__Actinomycetota;c__Coriobacteriia;o__Coriobacteriales;f__Coriobacteriaceae;g__Collinsella;s__Collinsella sp002391315	p__Actinomycetota	aminocoumarin antibiotic	aminocoumarin	1
MAG2389	d__Bacteria;p__Bacillota_A;c__Clostridia;o__Oscillospirales;f__Butyricicoccaceae;g__JAEDEU01;s__JAEDEU01 sp016293155	p__Bacillota_A	aminocoumarin antibiotic	aminocoumarin	1
MAG2490	d__Bacteria;p__Bacillota_A;c__Clostridia;o__Oscillospirales;f__Ruminococcaceae;g__Angelakisella;s__Angelakisella sp004554485	p__Bacillota_A	aminocoumarin antibiotic	aminocoumarin	1
MAG2579	d__Bacteria;p__Bacillota_A;c__Clostridia;o__TANB77;f__CAG-508;g__Scatovivens;s__Unclassified	p__Bacillota_A	aminocoumarin antibiotic	aminocoumarin	1
MAG2652	d__Bacteria;p__Bacillota;c__Bacilli;o__RF39;f__UBA660;g__UBA6448;s__UBA6448 sp000437315	p__Bacillota	aminocoumarin antibiotic	aminocoumarin	1
MAG2652	d__Bacteria;p__Bacillota;c__Bacilli;o__RF39;f__UBA660;g__UBA6448;s__UBA6448 sp000437315	p__Bacillota	aminocoumarin antibiotic	aminocoumarin	1
MAG2664	d__Bacteria;p__Bacillota;c__Bacilli;o__Erysipelotrichales;f__Erysipelotrichaceae;g__UBA636;s__UBA636 sp002299675	p__Bacillota	aminocoumarin antibiotic	aminocoumarin	1
MAG2664	d__Bacteria;p__Bacillota;c__Bacilli;o__Erysipelotrichales;f__Erysipelotrichaceae;g__UBA636;s__UBA636 sp002299675	p__Bacillota	aminocoumarin antibiotic	aminocoumarin	2
MAG2664	d__Bacteria;p__Bacillota;c__Bacilli;o__Erysipelotrichales;f__Erysipelotrichaceae;g__UBA636;s__UBA636 sp002299675	p__Bacillota	aminocoumarin antibiotic	aminocoumarin	1
MAG2717	d__Bacteria;p__Bacillota;c__Bacilli;o__Erysipelotrichales;f__Erysipelotrichaceae;g__UBA636;s__UBA636 sp002299675	p__Bacillota	aminocoumarin antibiotic	aminocoumarin	1
MAG2717	d__Bacteria;p__Bacillota;c__Bacilli;o__Erysipelotrichales;f__Erysipelotrichaceae;g__UBA636;s__UBA636 sp002299675	p__Bacillota	aminocoumarin antibiotic	aminocoumarin	1
MAG2717	d__Bacteria;p__Bacillota;c__Bacilli;o__Erysipelotrichales;f__Erysipelotrichaceae;g__UBA636;s__UBA636 sp002299675	p__Bacillota	aminocoumarin antibiotic	aminocoumarin	1
MAG3014	d__Bacteria;p__Bacillota_A;c__Clostridia;o__Christensenellales;f__CAG-138;g__Phil1;s__Phil1 sp004558525	p__Bacillota_A	aminocoumarin antibiotic	aminocoumarin	1
MAG3531	d__Bacteria;p__Bacillota_A;c__Clostridia;o__Christensenellales;f__CAG-138;g__Phil1;s__Phil1 sp001940855	p__Bacillota_A	aminocoumarin antibiotic	aminocoumarin	1
MAG3703	d__Bacteria;p__Bacillota_A;c__Clostridia;o__Lachnospirales;f__Lachnospiraceae;g__Agathobacter;s__Agathobacter sp900317585	p__Bacillota_A	aminocoumarin antibiotic	aminocoumarin	1
MAG3707	d__Bacteria;p__Bacillota_A;c__Clostridia;o__Christensenellales;f__CAG-138;g__PeH17;s__PeH17 sp900542285	p__Bacillota_A	aminocoumarin antibiotic	aminocoumarin	5
MAG3711	d__Bacteria;p__Bacillota_A;c__Clostridia;o__Oscillospirales;f__Ruminococcaceae;g__Gemmiger;s__Gemmiger qucibialis	p__Bacillota_A	aminocoumarin antibiotic	aminocoumarin	1
MAG3711	d__Bacteria;p__Bacillota_A;c__Clostridia;o__Oscillospirales;f__Ruminococcaceae;g__Gemmiger;s__Gemmiger qucibialis	p__Bacillota_A	aminocoumarin antibiotic	aminocoumarin	1
MAG3711	d__Bacteria;p__Bacillota_A;c__Clostridia;o__Oscillospirales;f__Ruminococcaceae;g__Gemmiger;s__Gemmiger qucibialis	p__Bacillota_A	aminocoumarin antibiotic	aminocoumarin	1
MAG3819	d__Bacteria;p__Bacillota_A;c__Clostridia;o__Christensenellales;f__CAG-314;g__SFEB01;s__SFEB01 sp004558105	p__Bacillota_A	aminocoumarin antibiotic	aminocoumarin	1
MAG680	d__Bacteria;p__Bacillota_A;c__Clostridia;o__Christensenellales;f__CAG-138;g__PeH17;s__PeH17 sp900542285	p__Bacillota_A	aminocoumarin antibiotic	aminocoumarin	5
MAG768	d__Bacteria;p__Actinomycetota;c__Actinomycetia;o__Mycobacteriales;f__Mycobacteriaceae;g__Corynebacterium;s__Corynebacterium flavescens	p__Actinomycetota	aminocoumarin antibiotic	aminocoumarin	1
MAG1041	d__Bacteria;p__Bacillota_A;c__Clostridia;o__Oscillospirales;f__Oscillospiraceae;g__F23-B02;s__F23-B02 sp000431075	p__Bacillota_A	aminocoumarin antibiotic	aminocoumarin	1
MAG1045	d__Bacteria;p__Bacteroidota;c__Bacteroidia;o__Bacteroidales;f__Muribaculaceae;g__Sodaliphilus;s__Sodaliphilus sp004557565	p__Bacteroidota	aminocoumarin antibiotic	aminocoumarin	1
MAG1045	d__Bacteria;p__Bacteroidota;c__Bacteroidia;o__Bacteroidales;f__Muribaculaceae;g__Sodaliphilus;s__Sodaliphilus sp004557565	p__Bacteroidota	aminocoumarin antibiotic	aminocoumarin	2
MAG1253	d__Bacteria;p__Bacteroidota;c__Bacteroidia;o__Bacteroidales;f__Muribaculaceae;g__Sodaliphilus;s__Sodaliphilus sp004557565	p__Bacteroidota	aminocoumarin antibiotic	aminocoumarin	2
MAG1253	d__Bacteria;p__Bacteroidota;c__Bacteroidia;o__Bacteroidales;f__Muribaculaceae;g__Sodaliphilus;s__Sodaliphilus sp004557565	p__Bacteroidota	aminocoumarin antibiotic	aminocoumarin	1
MAG1384	d__Bacteria;p__Bacillota_A;c__Clostridia;o__Oscillospirales;f__Ruminococcaceae;g__UMGS1668;s__UMGS1668 sp004556975	p__Bacillota_A	aminocoumarin antibiotic	aminocoumarin	1
MAG1384	d__Bacteria;p__Bacillota_A;c__Clostridia;o__Oscillospirales;f__Ruminococcaceae;g__UMGS1668;s__UMGS1668 sp004556975	p__Bacillota_A	aminocoumarin antibiotic	aminocoumarin	2
MAG1663	d__Bacteria;p__Bacillota_A;c__Clostridia;o__Oscillospirales;f__Acutalibacteraceae;g__UMGS1491;s__UMGS1491 sp934695425	p__Bacillota_A	aminocoumarin antibiotic	aminocoumarin	1
MAG1673	d__Bacteria;p__Bacillota_A;c__Clostridia;o__Christensenellales;f__CAG-138;g__Phil1;s__Phil1 sp004558525	p__Bacillota_A	aminocoumarin antibiotic	aminocoumarin	3
MAG1713	d__Bacteria;p__Bacteroidota;c__Bacteroidia;o__Bacteroidales;f__P3;g__Onthomorpha;s__Onthomorpha sp004551865	p__Bacteroidota	aminocoumarin antibiotic	aminocoumarin	1
MAG1713	d__Bacteria;p__Bacteroidota;c__Bacteroidia;o__Bacteroidales;f__P3;g__Onthomorpha;s__Onthomorpha sp004551865	p__Bacteroidota	aminocoumarin antibiotic	aminocoumarin	1
MAG1825	d__Bacteria;p__Bacillota_A;c__Clostridia;o__Oscillospirales;f__Oscillospiraceae;g__ER4;s__ER4 sp900768135	p__Bacillota_A	aminocoumarin antibiotic	aminocoumarin	1
MAG1828	d__Bacteria;p__Actinomycetota;c__Actinomycetia;o__Mycobacteriales;f__Mycobacteriaceae;g__Corynebacterium;s__Corynebacterium casei	p__Actinomycetota	aminocoumarin antibiotic	aminocoumarin	2
MAG1880	d__Bacteria;p__Bacillota_A;c__Clostridia;o__Christensenellales;f__CAG-138;g__SFDB01;s__SFDB01 sp004558825	p__Bacillota_A	aminocoumarin antibiotic	aminocoumarin	2
MAG2015	d__Bacteria;p__Bacillota_A;c__Clostridia;o__Lachnospirales;f__Lachnospiraceae;g__Lachnospira;s__Unclassified	p__Bacillota_A	aminocoumarin antibiotic	aminocoumarin	1
MAG2015	d__Bacteria;p__Bacillota_A;c__Clostridia;o__Lachnospirales;f__Lachnospiraceae;g__Lachnospira;s__Unclassified	p__Bacillota_A	aminocoumarin antibiotic	aminocoumarin	2
MAG2018	d__Bacteria;p__Actinomycetota;c__Actinomycetia;o__Mycobacteriales;f__Mycobacteriaceae;g__Corynebacterium;s__Unclassified	p__Actinomycetota	aminocoumarin antibiotic	aminocoumarin	3
MAG2063	d__Bacteria;p__Bacteroidota;c__Bacteroidia;o__Bacteroidales;f__Muribaculaceae;g__CAG-485;s__CAG-485 sp000437495	p__Bacteroidota	aminocoumarin antibiotic	aminocoumarin	1
MAG2387	d__Bacteria;p__Actinomycetota;c__Actinomycetia;o__Mycobacteriales;f__Mycobacteriaceae;g__Corynebacterium;s__Unclassified	p__Actinomycetota	aminocoumarin antibiotic	aminocoumarin	3
MAG2471	d__Bacteria;p__Bacillota_A;c__Clostridia;o__Lachnospirales;f__Lachnospiraceae;g__Oliverpabstia;s__Oliverpabstia sp004556655	p__Bacillota_A	aminocoumarin antibiotic	aminocoumarin	1
MAG3019	d__Bacteria;p__Bacillota_A;c__Clostridia;o__Lachnospirales;f__Lachnospiraceae;g__Agathobacter;s__Agathobacter sp900317585	p__Bacillota_A	aminocoumarin antibiotic	aminocoumarin	1
MAG3227	d__Bacteria;p__Cyanobacteriota;c__Vampirovibrionia;o__Gastranaerophilales;f__Gastranaerophilaceae;g__CAG-196;s__CAG-196 sp900549855	p__Cyanobacteriota	aminocoumarin antibiotic	aminocoumarin	1
MAG3227	d__Bacteria;p__Cyanobacteriota;c__Vampirovibrionia;o__Gastranaerophilales;f__Gastranaerophilaceae;g__CAG-196;s__CAG-196 sp900549855	p__Cyanobacteriota	aminocoumarin antibiotic	aminocoumarin	1
MAG3820	d__Bacteria;p__Bacillota;c__Bacilli;o__Bacillales;f__Planococcaceae;g__Kurthia;s__Kurthia intestinigallinarum	p__Bacillota	aminocoumarin antibiotic	aminocoumarin	3
MAG3822	d__Bacteria;p__Bacillota_B;c__Dehalobacteriia;o__UBA7702;f__UBA7702;g__UBA7702;s__Unclassified	p__Bacillota_B	aminocoumarin antibiotic	aminocoumarin	2
MAG3822	d__Bacteria;p__Bacillota_B;c__Dehalobacteriia;o__UBA7702;f__UBA7702;g__UBA7702;s__Unclassified	p__Bacillota_B	aminocoumarin antibiotic	aminocoumarin	1
MAG4157	d__Bacteria;p__Bacillota;c__Bacilli;o__Lactobacillales;f__Enterococcaceae;g__Enterococcus_E;s__Enterococcus_E cecorum	p__Bacillota	aminocoumarin antibiotic	aminocoumarin	1
MAG4157	d__Bacteria;p__Bacillota;c__Bacilli;o__Lactobacillales;f__Enterococcaceae;g__Enterococcus_E;s__Enterococcus_E cecorum	p__Bacillota	aminocoumarin antibiotic	aminocoumarin	3
MAG592	d__Bacteria;p__Bacillota_A;c__Clostridia;o__Christensenellales;f__CAG-138;g__PeH17;s__PeH17 sp004556165	p__Bacillota_A	aminocoumarin antibiotic	aminocoumarin	2
MAG699	d__Bacteria;p__Bacillota;c__Bacilli;o__Erysipelotrichales;f__Erysipelotrichaceae;g__UBA636;s__UBA636 sp002299675	p__Bacillota	aminocoumarin antibiotic	aminocoumarin	1
MAG699	d__Bacteria;p__Bacillota;c__Bacilli;o__Erysipelotrichales;f__Erysipelotrichaceae;g__UBA636;s__UBA636 sp002299675	p__Bacillota	aminocoumarin antibiotic	aminocoumarin	1
MAG699	d__Bacteria;p__Bacillota;c__Bacilli;o__Erysipelotrichales;f__Erysipelotrichaceae;g__UBA636;s__UBA636 sp002299675	p__Bacillota	aminocoumarin antibiotic	aminocoumarin	1
MAG762	d__Bacteria;p__Pseudomonadota;c__Alphaproteobacteria;o__Rs-D84;f__Rs-D84;g__Enterousia;s__Enterousia sp016301865	p__Pseudomonadota	aminocoumarin antibiotic	aminocoumarin	2
MAG762	d__Bacteria;p__Pseudomonadota;c__Alphaproteobacteria;o__Rs-D84;f__Rs-D84;g__Enterousia;s__Enterousia sp016301865	p__Pseudomonadota	aminocoumarin antibiotic	aminocoumarin	1
MAG762	d__Bacteria;p__Pseudomonadota;c__Alphaproteobacteria;o__Rs-D84;f__Rs-D84;g__Enterousia;s__Enterousia sp016301865	p__Pseudomonadota	aminocoumarin antibiotic	aminocoumarin	1
MAG9	d__Bacteria;p__Bacillota_A;c__Clostridia;o__Oscillospirales;f__Acutalibacteraceae;g__CAG-177;s__CAG-177 sp016295895	p__Bacillota_A	aminocoumarin antibiotic	aminocoumarin	1
MAG9	d__Bacteria;p__Bacillota_A;c__Clostridia;o__Oscillospirales;f__Acutalibacteraceae;g__CAG-177;s__CAG-177 sp016295895	p__Bacillota_A	aminocoumarin antibiotic	aminocoumarin	1
MAG9	d__Bacteria;p__Bacillota_A;c__Clostridia;o__Oscillospirales;f__Acutalibacteraceae;g__CAG-177;s__CAG-177 sp016295895	p__Bacillota_A	aminocoumarin antibiotic	aminocoumarin	2
MAG946	d__Bacteria;p__Bacteroidota;c__Bacteroidia;o__Bacteroidales;f__Muribaculaceae;g__CAJUPY01;s__CAJUPY01 sp900768685	p__Bacteroidota	aminocoumarin antibiotic	aminocoumarin	1
MAG946	d__Bacteria;p__Bacteroidota;c__Bacteroidia;o__Bacteroidales;f__Muribaculaceae;g__CAJUPY01;s__CAJUPY01 sp900768685	p__Bacteroidota	aminocoumarin antibiotic	aminocoumarin	1
MAG946	d__Bacteria;p__Bacteroidota;c__Bacteroidia;o__Bacteroidales;f__Muribaculaceae;g__CAJUPY01;s__CAJUPY01 sp900768685	p__Bacteroidota	aminocoumarin antibiotic	aminocoumarin	2
MAG1082	d__Bacteria;p__Bacillota_A;c__Clostridia;o__Peptostreptococcales;f__Anaerovoracaceae;g__Lentihominibacter;s__Lentihominibacter sp022775805	p__Bacillota_A	aminocoumarin antibiotic	aminocoumarin	1
MAG1084	d__Bacteria;p__Bacillota_A;c__Clostridia;o__Oscillospirales;f__Oscillospiraceae;g__Evtepia;s__Evtepia sp004551945	p__Bacillota_A	aminocoumarin antibiotic	aminocoumarin	1
MAG1084	d__Bacteria;p__Bacillota_A;c__Clostridia;o__Oscillospirales;f__Oscillospiraceae;g__Evtepia;s__Evtepia sp004551945	p__Bacillota_A	aminocoumarin antibiotic	aminocoumarin	1
MAG114	d__Bacteria;p__Bacillota_A;c__Clostridia;o__Christensenellales;f__CAG-138;g__PeH17;s__PeH17 sp000435055	p__Bacillota_A	aminocoumarin antibiotic	aminocoumarin	3
MAG1251	d__Bacteria;p__Bacteroidota;c__Bacteroidia;o__Bacteroidales;f__Muribaculaceae;g__Sodaliphilus;s__Sodaliphilus sp004557565	p__Bacteroidota	aminocoumarin antibiotic	aminocoumarin	1
MAG1251	d__Bacteria;p__Bacteroidota;c__Bacteroidia;o__Bacteroidales;f__Muribaculaceae;g__Sodaliphilus;s__Sodaliphilus sp004557565	p__Bacteroidota	aminocoumarin antibiotic	aminocoumarin	2
MAG1388	d__Bacteria;p__Actinomycetota;c__Actinomycetia;o__Actinomycetales;f__Microbacteriaceae;g__Leucobacter;s__Unclassified	p__Actinomycetota	aminocoumarin antibiotic	aminocoumarin	1
MAG1388	d__Bacteria;p__Actinomycetota;c__Actinomycetia;o__Actinomycetales;f__Microbacteriaceae;g__Leucobacter;s__Unclassified	p__Actinomycetota	aminocoumarin antibiotic	aminocoumarin	1
MAG1388	d__Bacteria;p__Actinomycetota;c__Actinomycetia;o__Actinomycetales;f__Microbacteriaceae;g__Leucobacter;s__Unclassified	p__Actinomycetota	aminocoumarin antibiotic	aminocoumarin	2
MAG1389	d__Bacteria;p__Actinomycetota;c__Coriobacteriia;o__Coriobacteriales;f__UMGS124;g__UMGS124;s__UMGS124 sp019420325	p__Actinomycetota	aminocoumarin antibiotic	aminocoumarin	2
MAG1523	d__Bacteria;p__Bacillota;c__Bacilli;o__Erysipelotrichales;f__Erysipelotrichaceae;g__UBA636;s__UBA636 sp002299675	p__Bacillota	aminocoumarin antibiotic	aminocoumarin	1
MAG1523	d__Bacteria;p__Bacillota;c__Bacilli;o__Erysipelotrichales;f__Erysipelotrichaceae;g__UBA636;s__UBA636 sp002299675	p__Bacillota	aminocoumarin antibiotic	aminocoumarin	2
MAG1523	d__Bacteria;p__Bacillota;c__Bacilli;o__Erysipelotrichales;f__Erysipelotrichaceae;g__UBA636;s__UBA636 sp002299675	p__Bacillota	aminocoumarin antibiotic	aminocoumarin	1
MAG1524	d__Bacteria;p__Bacillota_A;c__Clostridia;o__Oscillospirales;f__Oscillospiraceae;g__F23-B02;s__F23-B02 sp000431075	p__Bacillota_A	aminocoumarin antibiotic	aminocoumarin	1
MAG1666	d__Bacteria;p__Bacteroidota;c__Bacteroidia;o__Bacteroidales;f__Muribaculaceae;g__Sodaliphilus;s__Sodaliphilus sp004557565	p__Bacteroidota	aminocoumarin antibiotic	aminocoumarin	1
MAG2065	d__Bacteria;p__Bacillota_A;c__Clostridia;o__Christensenellales;f__CAG-138;g__PeH17;s__PeH17 sp004556165	p__Bacillota_A	aminocoumarin antibiotic	aminocoumarin	2
MAG2278	d__Bacteria;p__Bacteroidota;c__Bacteroidia;o__Bacteroidales;f__Muribaculaceae;g__Sodaliphilus;s__Unclassified	p__Bacteroidota	aminocoumarin antibiotic	aminocoumarin	1
MAG2278	d__Bacteria;p__Bacteroidota;c__Bacteroidia;o__Bacteroidales;f__Muribaculaceae;g__Sodaliphilus;s__Unclassified	p__Bacteroidota	aminocoumarin antibiotic	aminocoumarin	1
MAG2278	d__Bacteria;p__Bacteroidota;c__Bacteroidia;o__Bacteroidales;f__Muribaculaceae;g__Sodaliphilus;s__Unclassified	p__Bacteroidota	aminocoumarin antibiotic	aminocoumarin	2
MAG2662	d__Bacteria;p__Bacteroidota;c__Bacteroidia;o__Bacteroidales;f__UBA932;g__Egerieousia;s__Egerieousia sp004561775	p__Bacteroidota	aminocoumarin antibiotic	aminocoumarin	1
MAG2662	d__Bacteria;p__Bacteroidota;c__Bacteroidia;o__Bacteroidales;f__UBA932;g__Egerieousia;s__Egerieousia sp004561775	p__Bacteroidota	aminocoumarin antibiotic	aminocoumarin	1
MAG2662	d__Bacteria;p__Bacteroidota;c__Bacteroidia;o__Bacteroidales;f__UBA932;g__Egerieousia;s__Egerieousia sp004561775	p__Bacteroidota	aminocoumarin antibiotic	aminocoumarin	1
MAG3386	d__Bacteria;p__Bacillota_A;c__Clostridia;o__Oscillospirales;f__Oscillospiraceae;g__Evtepia;s__Evtepia sp004551945	p__Bacillota_A	aminocoumarin antibiotic	aminocoumarin	1
MAG3386	d__Bacteria;p__Bacillota_A;c__Clostridia;o__Oscillospirales;f__Oscillospiraceae;g__Evtepia;s__Evtepia sp004551945	p__Bacillota_A	aminocoumarin antibiotic	aminocoumarin	1
MAG3700	d__Bacteria;p__Bacteroidota;c__Bacteroidia;o__Bacteroidales;f__Muribaculaceae;g__SFTJ01;s__SFTJ01 sp004563195	p__Bacteroidota	aminocoumarin antibiotic	aminocoumarin	1
MAG3712	d__Bacteria;p__Bacteroidota;c__Bacteroidia;o__Bacteroidales;f__UBA932;g__Egerieousia;s__Egerieousia sp004561775	p__Bacteroidota	aminocoumarin antibiotic	aminocoumarin	1
MAG3712	d__Bacteria;p__Bacteroidota;c__Bacteroidia;o__Bacteroidales;f__UBA932;g__Egerieousia;s__Egerieousia sp004561775	p__Bacteroidota	aminocoumarin antibiotic	aminocoumarin	1
MAG3712	d__Bacteria;p__Bacteroidota;c__Bacteroidia;o__Bacteroidales;f__UBA932;g__Egerieousia;s__Egerieousia sp004561775	p__Bacteroidota	aminocoumarin antibiotic	aminocoumarin	1
MAG3713	d__Bacteria;p__Bacillota_A;c__Clostridia;o__Peptostreptococcales;f__Anaerovoracaceae;g__Lentihominibacter;s__Lentihominibacter sp022775805	p__Bacillota_A	aminocoumarin antibiotic	aminocoumarin	1
MAG3713	d__Bacteria;p__Bacillota_A;c__Clostridia;o__Peptostreptococcales;f__Anaerovoracaceae;g__Lentihominibacter;s__Lentihominibacter sp022775805	p__Bacillota_A	aminocoumarin antibiotic	aminocoumarin	1
MAG379	d__Bacteria;p__Actinomycetota;c__Coriobacteriia;o__Coriobacteriales;f__Coriobacteriaceae;g__Collinsella;s__Collinsella sp002391315	p__Actinomycetota	aminocoumarin antibiotic	aminocoumarin	2
MAG3857	d__Bacteria;p__Bacillota_A;c__Clostridia;o__Oscillospirales;f__Ruminococcaceae;g__Ruminiclostridium_E;s__Ruminiclostridium_E sp016302655	p__Bacillota_A	aminocoumarin antibiotic	aminocoumarin	4
MAG3954	d__Bacteria;p__Bacillota_A;c__Clostridia;o__Oscillospirales;f__Oscillospiraceae;g__F23-B02;s__F23-B02 sp000431075	p__Bacillota_A	aminocoumarin antibiotic	aminocoumarin	1
MAG4152	d__Bacteria;p__Bacillota;c__Bacilli;o__Erysipelotrichales;f__Erysipelotrichaceae;g__Floccifex;s__Floccifex porci	p__Bacillota	aminocoumarin antibiotic	aminocoumarin	1
MAG4152	d__Bacteria;p__Bacillota;c__Bacilli;o__Erysipelotrichales;f__Erysipelotrichaceae;g__Floccifex;s__Floccifex porci	p__Bacillota	aminocoumarin antibiotic	aminocoumarin	1
MAG4152	d__Bacteria;p__Bacillota;c__Bacilli;o__Erysipelotrichales;f__Erysipelotrichaceae;g__Floccifex;s__Floccifex porci	p__Bacillota	aminocoumarin antibiotic	aminocoumarin	1
MAG4158	d__Bacteria;p__Actinomycetota;c__Coriobacteriia;o__Coriobacteriales;f__Coriobacteriaceae;g__Collinsella;s__Collinsella sp002391315	p__Actinomycetota	aminocoumarin antibiotic	aminocoumarin	2
MAG562	d__Bacteria;p__Bacillota;c__Bacilli;o__Lactobacillales;f__Lactobacillaceae;g__Lactobacillus;s__Lactobacillus johnsonii	p__Bacillota	aminocoumarin antibiotic	aminocoumarin	2
MAG562	d__Bacteria;p__Bacillota;c__Bacilli;o__Lactobacillales;f__Lactobacillaceae;g__Lactobacillus;s__Lactobacillus johnsonii	p__Bacillota	aminocoumarin antibiotic	aminocoumarin	1
MAG1097	d__Bacteria;p__Bacteroidota;c__Bacteroidia;o__Bacteroidales;f__UBA932;g__Cryptobacteroides;s__Cryptobacteroides sp945487035	p__Bacteroidota	aminocoumarin antibiotic	aminocoumarin	1
MAG1097	d__Bacteria;p__Bacteroidota;c__Bacteroidia;o__Bacteroidales;f__UBA932;g__Cryptobacteroides;s__Cryptobacteroides sp945487035	p__Bacteroidota	aminocoumarin antibiotic	aminocoumarin	1
MAG1097	d__Bacteria;p__Bacteroidota;c__Bacteroidia;o__Bacteroidales;f__UBA932;g__Cryptobacteroides;s__Cryptobacteroides sp945487035	p__Bacteroidota	aminocoumarin antibiotic	aminocoumarin	2
MAG1387	d__Bacteria;p__Bacillota_A;c__Clostridia;o__Oscillospirales;f__Ruminococcaceae;g__Angelakisella;s__Angelakisella sp004554485	p__Bacillota_A	aminocoumarin antibiotic	aminocoumarin	1
MAG1387	d__Bacteria;p__Bacillota_A;c__Clostridia;o__Oscillospirales;f__Ruminococcaceae;g__Angelakisella;s__Angelakisella sp004554485	p__Bacillota_A	aminocoumarin antibiotic	aminocoumarin	1
MAG1387	d__Bacteria;p__Bacillota_A;c__Clostridia;o__Oscillospirales;f__Ruminococcaceae;g__Angelakisella;s__Angelakisella sp004554485	p__Bacillota_A	aminocoumarin antibiotic	aminocoumarin	1
MAG1387	d__Bacteria;p__Bacillota_A;c__Clostridia;o__Oscillospirales;f__Ruminococcaceae;g__Angelakisella;s__Angelakisella sp004554485	p__Bacillota_A	aminocoumarin antibiotic	aminocoumarin	1
MAG1419	d__Bacteria;p__Bacillota_A;c__Clostridia;o__Oscillospirales;f__Ruminococcaceae;g__Gemmiger;s__Gemmiger sp900554145	p__Bacillota_A	aminocoumarin antibiotic	aminocoumarin	1
MAG1419	d__Bacteria;p__Bacillota_A;c__Clostridia;o__Oscillospirales;f__Ruminococcaceae;g__Gemmiger;s__Gemmiger sp900554145	p__Bacillota_A	aminocoumarin antibiotic	aminocoumarin	2
MAG1660	d__Bacteria;p__Bacillota_A;c__Clostridia;o__Christensenellales;f__CAG-138;g__SFDB01;s__SFDB01 sp004558825	p__Bacillota_A	aminocoumarin antibiotic	aminocoumarin	1
MAG1660	d__Bacteria;p__Bacillota_A;c__Clostridia;o__Christensenellales;f__CAG-138;g__SFDB01;s__SFDB01 sp004558825	p__Bacillota_A	aminocoumarin antibiotic	aminocoumarin	1
MAG1670	d__Bacteria;p__Spirochaetota;c__Spirochaetia;o__Treponematales;f__Treponemataceae;g__Treponema_D;s__Unclassified	p__Spirochaetota	aminocoumarin antibiotic	aminocoumarin	1
MAG1670	d__Bacteria;p__Spirochaetota;c__Spirochaetia;o__Treponematales;f__Treponemataceae;g__Treponema_D;s__Unclassified	p__Spirochaetota	aminocoumarin antibiotic	aminocoumarin	2
MAG1675	d__Bacteria;p__Bacillota;c__Bacilli;o__Lactobacillales;f__Carnobacteriaceae;g__Carnobacterium_A;s__Carnobacterium_A inhibens	p__Bacillota	aminocoumarin antibiotic	aminocoumarin	1
MAG1675	d__Bacteria;p__Bacillota;c__Bacilli;o__Lactobacillales;f__Carnobacteriaceae;g__Carnobacterium_A;s__Carnobacterium_A inhibens	p__Bacillota	aminocoumarin antibiotic	aminocoumarin	1
MAG1863	d__Bacteria;p__Bacillota_A;c__Clostridia;o__Oscillospirales;f__Oscillospiraceae;g__Faecousia;s__Faecousia sp945635805	p__Bacillota_A	aminocoumarin antibiotic	aminocoumarin	1
MAG1872	d__Bacteria;p__Bacillota_A;c__Clostridia;o__Christensenellales;f__CAG-138;g__CAG-1024;s__CAG-1024 sp000432015	p__Bacillota_A	aminocoumarin antibiotic	aminocoumarin	2
MAG1967	d__Bacteria;p__Bacillota_A;c__Clostridia;o__HGM11514;f__HGM11514;g__CAKSKB01;s__Unclassified	p__Bacillota_A	aminocoumarin antibiotic	aminocoumarin	1
MAG2069	d__Bacteria;p__Actinomycetota;c__Coriobacteriia;o__Coriobacteriales;f__QAMH01;g__W2P13-069;s__Unclassified	p__Actinomycetota	aminocoumarin antibiotic	aminocoumarin	1
MAG2069	d__Bacteria;p__Actinomycetota;c__Coriobacteriia;o__Coriobacteriales;f__QAMH01;g__W2P13-069;s__Unclassified	p__Actinomycetota	aminocoumarin antibiotic	aminocoumarin	3
MAG2287	d__Bacteria;p__Bacillota_A;c__Clostridia;o__Oscillospirales;f__Oscillospiraceae;g__F23-B02;s__F23-B02 sp000431075	p__Bacillota_A	aminocoumarin antibiotic	aminocoumarin	1
MAG2383	d__Bacteria;p__Bacteroidota;c__Bacteroidia;o__Bacteroidales;f__Muribaculaceae;g__Sodaliphilus;s__Sodaliphilus sp004557565	p__Bacteroidota	aminocoumarin antibiotic	aminocoumarin	1
MAG2383	d__Bacteria;p__Bacteroidota;c__Bacteroidia;o__Bacteroidales;f__Muribaculaceae;g__Sodaliphilus;s__Sodaliphilus sp004557565	p__Bacteroidota	aminocoumarin antibiotic	aminocoumarin	2
MAG2661	d__Bacteria;p__Bacillota;c__Bacilli;o__Erysipelotrichales;f__Erysipelotrichaceae;g__UBA636;s__UBA636 sp002299675	p__Bacillota	aminocoumarin antibiotic	aminocoumarin	1
MAG2661	d__Bacteria;p__Bacillota;c__Bacilli;o__Erysipelotrichales;f__Erysipelotrichaceae;g__UBA636;s__UBA636 sp002299675	p__Bacillota	aminocoumarin antibiotic	aminocoumarin	1
MAG2661	d__Bacteria;p__Bacillota;c__Bacilli;o__Erysipelotrichales;f__Erysipelotrichaceae;g__UBA636;s__UBA636 sp002299675	p__Bacillota	aminocoumarin antibiotic	aminocoumarin	2
MAG2718	d__Bacteria;p__Bacteroidota;c__Bacteroidia;o__Bacteroidales;f__UBA932;g__Cryptobacteroides;s__Cryptobacteroides sp945827785	p__Bacteroidota	aminocoumarin antibiotic	aminocoumarin	1
MAG3622	d__Bacteria;p__Bacillota_A;c__Clostridia;o__Oscillospirales;f__Acutalibacteraceae;g__CAG-488;s__CAG-488 sp934488615	p__Bacillota_A	aminocoumarin antibiotic	aminocoumarin	1
MAG3715	d__Bacteria;p__Bacteroidota;c__Bacteroidia;o__Bacteroidales;f__Muribaculaceae;g__CAG-485;s__CAG-485 sp905214735	p__Bacteroidota	aminocoumarin antibiotic	aminocoumarin	1
MAG3715	d__Bacteria;p__Bacteroidota;c__Bacteroidia;o__Bacteroidales;f__Muribaculaceae;g__CAG-485;s__CAG-485 sp905214735	p__Bacteroidota	aminocoumarin antibiotic	aminocoumarin	1
MAG3719	d__Bacteria;p__Actinomycetota;c__Coriobacteriia;o__Coriobacteriales;f__UMGS124;g__UMGS124;s__UMGS124 sp019420325	p__Actinomycetota	aminocoumarin antibiotic	aminocoumarin	5
MAG372	d__Bacteria;p__Bacillota_A;c__Clostridia;o__Oscillospirales;f__Ruminococcaceae;g__Ruminiclostridium_E;s__Ruminiclostridium_E sp016297165	p__Bacillota_A	aminocoumarin antibiotic	aminocoumarin	5
MAG377	d__Bacteria;p__Bacillota;c__Bacilli;o__Staphylococcales;f__Salinicoccaceae;g__Jeotgalicoccus;s__Jeotgalicoccus psychrophilus	p__Bacillota	aminocoumarin antibiotic	aminocoumarin	2
MAG377	d__Bacteria;p__Bacillota;c__Bacilli;o__Staphylococcales;f__Salinicoccaceae;g__Jeotgalicoccus;s__Jeotgalicoccus psychrophilus	p__Bacillota	aminocoumarin antibiotic	aminocoumarin	1
MAG377	d__Bacteria;p__Bacillota;c__Bacilli;o__Staphylococcales;f__Salinicoccaceae;g__Jeotgalicoccus;s__Jeotgalicoccus psychrophilus	p__Bacillota	aminocoumarin antibiotic	aminocoumarin	3
MAG3833	d__Bacteria;p__Spirochaetota;c__Spirochaetia;o__Treponematales;f__Treponemataceae;g__Treponema_D;s__Treponema_D sp900769985	p__Spirochaetota	aminocoumarin antibiotic	aminocoumarin	1
MAG3833	d__Bacteria;p__Spirochaetota;c__Spirochaetia;o__Treponematales;f__Treponemataceae;g__Treponema_D;s__Treponema_D sp900769985	p__Spirochaetota	aminocoumarin antibiotic	aminocoumarin	1
MAG5	d__Bacteria;p__Bacillota;c__Bacilli;o__Lactobacillales;f__Lactobacillaceae;g__Lactobacillus;s__Lactobacillus amylovorus	p__Bacillota	aminocoumarin antibiotic	aminocoumarin	2
MAG560	d__Bacteria;p__Bacillota_A;c__Clostridia;o__Christensenellales;f__CAG-138;g__Phil1;s__Phil1 sp004558525	p__Bacillota_A	aminocoumarin antibiotic	aminocoumarin	1
MAG593	d__Bacteria;p__Pseudomonadota;c__Gammaproteobacteria;o__Pseudomonadales;f__Moraxellaceae;g__Acinetobacter;s__Acinetobacter pseudolwoffii	p__Pseudomonadota	aminocoumarin antibiotic	aminocoumarin	1
MAG593	d__Bacteria;p__Pseudomonadota;c__Gammaproteobacteria;o__Pseudomonadales;f__Moraxellaceae;g__Acinetobacter;s__Acinetobacter pseudolwoffii	p__Pseudomonadota	aminocoumarin antibiotic	aminocoumarin	1
MAG689	d__Bacteria;p__Pseudomonadota;c__Gammaproteobacteria;o__Pseudomonadales;f__Moraxellaceae;g__Acinetobacter;s__Acinetobacter towneri	p__Pseudomonadota	aminocoumarin antibiotic	aminocoumarin	2
MAG689	d__Bacteria;p__Pseudomonadota;c__Gammaproteobacteria;o__Pseudomonadales;f__Moraxellaceae;g__Acinetobacter;s__Acinetobacter towneri	p__Pseudomonadota	aminocoumarin antibiotic	aminocoumarin	1
MAG689	d__Bacteria;p__Pseudomonadota;c__Gammaproteobacteria;o__Pseudomonadales;f__Moraxellaceae;g__Acinetobacter;s__Acinetobacter towneri	p__Pseudomonadota	aminocoumarin antibiotic	aminocoumarin	1
MAG696	d__Bacteria;p__Bacillota_A;c__Clostridia;o__Lachnospirales;f__Lachnospiraceae;g__Acetatifactor;s__Acetatifactor sp018385425	p__Bacillota_A	aminocoumarin antibiotic	aminocoumarin	1
MAG696	d__Bacteria;p__Bacillota_A;c__Clostridia;o__Lachnospirales;f__Lachnospiraceae;g__Acetatifactor;s__Acetatifactor sp018385425	p__Bacillota_A	aminocoumarin antibiotic	aminocoumarin	2
MAG759	d__Bacteria;p__Bacillota;c__Bacilli;o__Lactobacillales;f__Aerococcaceae;g__Jeotgalibaca;s__Jeotgalibaca porci	p__Bacillota	aminocoumarin antibiotic	aminocoumarin	1
MAG759	d__Bacteria;p__Bacillota;c__Bacilli;o__Lactobacillales;f__Aerococcaceae;g__Jeotgalibaca;s__Jeotgalibaca porci	p__Bacillota	aminocoumarin antibiotic	aminocoumarin	1
MAG759	d__Bacteria;p__Bacillota;c__Bacilli;o__Lactobacillales;f__Aerococcaceae;g__Jeotgalibaca;s__Jeotgalibaca porci	p__Bacillota	aminocoumarin antibiotic	aminocoumarin	2
MAG761	d__Bacteria;p__Bacteroidota;c__Bacteroidia;o__Bacteroidales;f__W3P20-009;g__CALYZD01;s__CALYZD01 sp945607565	p__Bacteroidota	aminocoumarin antibiotic	aminocoumarin	1
MAG782	d__Bacteria;p__Bacillota;c__Bacilli;o__RF39;f__UBA660;g__CAG-877;s__CAG-877 sp934157235	p__Bacillota	aminocoumarin antibiotic	aminocoumarin	1
MAG782	d__Bacteria;p__Bacillota;c__Bacilli;o__RF39;f__UBA660;g__CAG-877;s__CAG-877 sp934157235	p__Bacillota	aminocoumarin antibiotic	aminocoumarin	1
MAG782	d__Bacteria;p__Bacillota;c__Bacilli;o__RF39;f__UBA660;g__CAG-877;s__CAG-877 sp934157235	p__Bacillota	aminocoumarin antibiotic	aminocoumarin	1
MAG110	d__Bacteria;p__Actinomycetota;c__Coriobacteriia;o__Coriobacteriales;f__Coriobacteriaceae;g__Collinsella;s__Collinsella sp002391315	p__Actinomycetota	aminocoumarin antibiotic	aminocoumarin	1
MAG110	d__Bacteria;p__Actinomycetota;c__Coriobacteriia;o__Coriobacteriales;f__Coriobacteriaceae;g__Collinsella;s__Collinsella sp002391315	p__Actinomycetota	aminocoumarin antibiotic	aminocoumarin	1
MAG113	d__Bacteria;p__Bacillota;c__Bacilli;o__RF39;f__UBA660;g__UMGS1498;s__Unclassified	p__Bacillota	aminocoumarin antibiotic	aminocoumarin	2
MAG113	d__Bacteria;p__Bacillota;c__Bacilli;o__RF39;f__UBA660;g__UMGS1498;s__Unclassified	p__Bacillota	aminocoumarin antibiotic	aminocoumarin	1
MAG1391	d__Bacteria;p__Pseudomonadota;c__Gammaproteobacteria;o__Pseudomonadales;f__Moraxellaceae;g__Psychrobacter;s__Psychrobacter pasteurii	p__Pseudomonadota	aminocoumarin antibiotic	aminocoumarin	1
MAG1391	d__Bacteria;p__Pseudomonadota;c__Gammaproteobacteria;o__Pseudomonadales;f__Moraxellaceae;g__Psychrobacter;s__Psychrobacter pasteurii	p__Pseudomonadota	aminocoumarin antibiotic	aminocoumarin	1
MAG1412	d__Bacteria;p__Bacillota_A;c__Clostridia;o__Lachnospirales;f__Lachnospiraceae;g__Acetatifactor;s__Acetatifactor sp018385425	p__Bacillota_A	aminocoumarin antibiotic	aminocoumarin	5
MAG1414	d__Bacteria;p__Bacillota_A;c__Clostridia;o__Oscillospirales;f__Ruminococcaceae;g__Gemmiger;s__Gemmiger variabilis_A	p__Bacillota_A	aminocoumarin antibiotic	aminocoumarin	1
MAG1662	d__Bacteria;p__Bacillota_A;c__Clostridia;o__Lachnospirales;f__Lachnospiraceae;g__Oliverpabstia;s__Oliverpabstia sp022764165	p__Bacillota_A	aminocoumarin antibiotic	aminocoumarin	1
MAG1662	d__Bacteria;p__Bacillota_A;c__Clostridia;o__Lachnospirales;f__Lachnospiraceae;g__Oliverpabstia;s__Oliverpabstia sp022764165	p__Bacillota_A	aminocoumarin antibiotic	aminocoumarin	1
MAG1671	d__Bacteria;p__Cyanobacteriota;c__Vampirovibrionia;o__Gastranaerophilales;f__Gastranaerophilaceae;g__UBA1221;s__Unclassified	p__Cyanobacteriota	aminocoumarin antibiotic	aminocoumarin	1
MAG1867	d__Bacteria;p__Actinomycetota;c__Coriobacteriia;o__Coriobacteriales;f__Coriobacteriaceae;g__Collinsella;s__Collinsella sp002391315	p__Actinomycetota	aminocoumarin antibiotic	aminocoumarin	2
MAG1871	d__Bacteria;p__Actinomycetota;c__Coriobacteriia;o__Coriobacteriales;f__Coriobacteriaceae;g__Collinsella;s__Collinsella sp002391315	p__Actinomycetota	aminocoumarin antibiotic	aminocoumarin	2
MAG1896	d__Bacteria;p__Actinomycetota;c__Actinomycetia;o__Mycobacteriales;f__Mycobacteriaceae;g__Corynebacterium;s__Corynebacterium casei	p__Actinomycetota	aminocoumarin antibiotic	aminocoumarin	3
MAG204	d__Bacteria;p__Bacteroidota;c__Bacteroidia;o__Bacteroidales;f__Muribaculaceae;g__Sodaliphilus;s__Sodaliphilus sp004557565	p__Bacteroidota	aminocoumarin antibiotic	aminocoumarin	1
MAG204	d__Bacteria;p__Bacteroidota;c__Bacteroidia;o__Bacteroidales;f__Muribaculaceae;g__Sodaliphilus;s__Sodaliphilus sp004557565	p__Bacteroidota	aminocoumarin antibiotic	aminocoumarin	1
MAG2285	d__Bacteria;p__Actinomycetota;c__Coriobacteriia;o__Coriobacteriales;f__Eggerthellaceae;g__W1P20-047;s__W1P20-047 sp004555335	p__Actinomycetota	aminocoumarin antibiotic	aminocoumarin	3
MAG2386	d__Bacteria;p__Bacillota;c__Bacilli;o__Lactobacillales;f__Aerococcaceae;g__Jeotgalibaca;s__Jeotgalibaca porci	p__Bacillota	aminocoumarin antibiotic	aminocoumarin	1
MAG2386	d__Bacteria;p__Bacillota;c__Bacilli;o__Lactobacillales;f__Aerococcaceae;g__Jeotgalibaca;s__Jeotgalibaca porci	p__Bacillota	aminocoumarin antibiotic	aminocoumarin	1
MAG2386	d__Bacteria;p__Bacillota;c__Bacilli;o__Lactobacillales;f__Aerococcaceae;g__Jeotgalibaca;s__Jeotgalibaca porci	p__Bacillota	aminocoumarin antibiotic	aminocoumarin	1
MAG2498	d__Bacteria;p__Actinomycetota;c__Coriobacteriia;o__Coriobacteriales;f__Eggerthellaceae;g__W1P20-047;s__W1P20-047 sp004555335	p__Actinomycetota	aminocoumarin antibiotic	aminocoumarin	2
MAG3391	d__Bacteria;p__Bacillota_A;c__Clostridia;o__Oscillospirales;f__Butyricicoccaceae;g__JAEDEU01;s__JAEDEU01 sp016293155	p__Bacillota_A	aminocoumarin antibiotic	aminocoumarin	1
MAG3391	d__Bacteria;p__Bacillota_A;c__Clostridia;o__Oscillospirales;f__Butyricicoccaceae;g__JAEDEU01;s__JAEDEU01 sp016293155	p__Bacillota_A	aminocoumarin antibiotic	aminocoumarin	1
MAG3534	d__Bacteria;p__Bacteroidota;c__Bacteroidia;o__Bacteroidales;f__Bacteroidaceae;g__Prevotella;s__Prevotella sp945869265	p__Bacteroidota	aminocoumarin antibiotic	aminocoumarin	2
MAG3534	d__Bacteria;p__Bacteroidota;c__Bacteroidia;o__Bacteroidales;f__Bacteroidaceae;g__Prevotella;s__Prevotella sp945869265	p__Bacteroidota	aminocoumarin antibiotic	aminocoumarin	1
MAG3537	d__Bacteria;p__Actinomycetota;c__Coriobacteriia;o__Coriobacteriales;f__Atopobiaceae;g__Paratractidigestivibacter;s__Paratractidigestivibacter faecalis	p__Actinomycetota	aminocoumarin antibiotic	aminocoumarin	1
MAG3717	d__Bacteria;p__Bacillota_A;c__Clostridia;o__Christensenellales;f__CAG-138;g__SFEL01;s__SFEL01 sp004557245	p__Bacillota_A	aminocoumarin antibiotic	aminocoumarin	1
MAG3831	d__Bacteria;p__Bacillota;c__Bacilli;o__Lactobacillales;f__Lactobacillaceae;g__Limosilactobacillus;s__Limosilactobacillus mucosae	p__Bacillota	aminocoumarin antibiotic	aminocoumarin	2
MAG3831	d__Bacteria;p__Bacillota;c__Bacilli;o__Lactobacillales;f__Lactobacillaceae;g__Limosilactobacillus;s__Limosilactobacillus mucosae	p__Bacillota	aminocoumarin antibiotic	aminocoumarin	1
MAG4159	d__Bacteria;p__Bacillota;c__Bacilli;o__Erysipelotrichales;f__Erysipelotrichaceae;g__UBA636;s__UBA636 sp002299675	p__Bacillota	aminocoumarin antibiotic	aminocoumarin	1
MAG4159	d__Bacteria;p__Bacillota;c__Bacilli;o__Erysipelotrichales;f__Erysipelotrichaceae;g__UBA636;s__UBA636 sp002299675	p__Bacillota	aminocoumarin antibiotic	aminocoumarin	1
MAG4159	d__Bacteria;p__Bacillota;c__Bacilli;o__Erysipelotrichales;f__Erysipelotrichaceae;g__UBA636;s__UBA636 sp002299675	p__Bacillota	aminocoumarin antibiotic	aminocoumarin	1
MAG4159	d__Bacteria;p__Bacillota;c__Bacilli;o__Erysipelotrichales;f__Erysipelotrichaceae;g__UBA636;s__UBA636 sp002299675	p__Bacillota	aminocoumarin antibiotic	aminocoumarin	4
MAG567	d__Bacteria;p__Bacillota_A;c__Clostridia;o__Peptostreptococcales;f__Anaerovoracaceae;g__CAG-238;s__CAG-238 sp927797855	p__Bacillota_A	aminocoumarin antibiotic	aminocoumarin	1
MAG567	d__Bacteria;p__Bacillota_A;c__Clostridia;o__Peptostreptococcales;f__Anaerovoracaceae;g__CAG-238;s__CAG-238 sp927797855	p__Bacillota_A	aminocoumarin antibiotic	aminocoumarin	1
MAG569	d__Bacteria;p__Bacteroidota;c__Bacteroidia;o__Bacteroidales;f__Muribaculaceae;g__Sodaliphilus;s__Sodaliphilus sp004559845	p__Bacteroidota	aminocoumarin antibiotic	aminocoumarin	1
MAG597	d__Bacteria;p__Bacillota_A;c__Clostridia;o__UBA1381;f__UBA1381;g__CAG-41;s__CAG-41 sp945876665	p__Bacillota_A	aminocoumarin antibiotic	aminocoumarin	1
MAG967	d__Bacteria;p__Pseudomonadota;c__Gammaproteobacteria;o__Enterobacterales;f__Enterobacteriaceae;g__Escherichia;s__Escherichia coli	p__Pseudomonadota	aminocoumarin antibiotic	aminocoumarin	1
MAG967	d__Bacteria;p__Pseudomonadota;c__Gammaproteobacteria;o__Enterobacterales;f__Enterobacteriaceae;g__Escherichia;s__Escherichia coli	p__Pseudomonadota	aminocoumarin antibiotic	aminocoumarin	1
MAG967	d__Bacteria;p__Pseudomonadota;c__Gammaproteobacteria;o__Enterobacterales;f__Enterobacteriaceae;g__Escherichia;s__Escherichia coli	p__Pseudomonadota	aminocoumarin antibiotic	aminocoumarin	2
MAG967	d__Bacteria;p__Pseudomonadota;c__Gammaproteobacteria;o__Enterobacterales;f__Enterobacteriaceae;g__Escherichia;s__Escherichia coli	p__Pseudomonadota	aminocoumarin antibiotic	aminocoumarin	2
MAG990	d__Bacteria;p__Bacillota_A;c__Clostridia;o__Oscillospirales;f__Ruminococcaceae;g__Ruminococcus;s__Ruminococcus sp016303195	p__Bacillota_A	aminocoumarin antibiotic	aminocoumarin	2
MAG1094	d__Bacteria;p__Cyanobacteriota;c__Vampirovibrionia;o__Gastranaerophilales;f__Gastranaerophilaceae;g__UBA2883;s__UBA2883 sp900768915	p__Cyanobacteriota	aminocoumarin antibiotic	aminocoumarin	1
MAG1258	d__Bacteria;p__Bacillota_A;c__Clostridia;o__Oscillospirales;f__Oscillospiraceae;g__Faecousia;s__Faecousia sp016296045	p__Bacillota_A	aminocoumarin antibiotic	aminocoumarin	2
MAG1596	d__Bacteria;p__Bacillota_A;c__Clostridia;o__Oscillospirales;f__Acutalibacteraceae;g__CAG-488;s__CAG-488 sp934456435	p__Bacillota_A	aminocoumarin antibiotic	aminocoumarin	1
MAG1665	d__Bacteria;p__Bacillota_A;c__Clostridia;o__Peptostreptococcales;f__Anaerovoracaceae;g__Lentihominibacter;s__Lentihominibacter sp022775805	p__Bacillota_A	aminocoumarin antibiotic	aminocoumarin	1
MAG1667	d__Bacteria;p__Bacillota_A;c__Clostridia;o__Oscillospirales;f__Ruminococcaceae;g__UMGS1668;s__UMGS1668 sp004556975	p__Bacillota_A	aminocoumarin antibiotic	aminocoumarin	1
MAG1667	d__Bacteria;p__Bacillota_A;c__Clostridia;o__Oscillospirales;f__Ruminococcaceae;g__UMGS1668;s__UMGS1668 sp004556975	p__Bacillota_A	aminocoumarin antibiotic	aminocoumarin	2
MAG1749	d__Bacteria;p__Bacteroidota;c__Bacteroidia;o__Bacteroidales;f__Paludibacteraceae;g__RF16;s__Unclassified	p__Bacteroidota	aminocoumarin antibiotic	aminocoumarin	1
MAG1775	d__Bacteria;p__Actinomycetota;c__Coriobacteriia;o__Coriobacteriales;f__Eggerthellaceae;g__W1P20-047;s__W1P20-047 sp004555335	p__Actinomycetota	aminocoumarin antibiotic	aminocoumarin	2
MAG1883	d__Bacteria;p__Bacillota_A;c__Clostridia;o__Lachnospirales;f__Lachnospiraceae;g__Choladousia;s__Choladousia sp022776305	p__Bacillota_A	aminocoumarin antibiotic	aminocoumarin	1
MAG2060	d__Bacteria;p__Bacillota_A;c__Clostridia;o__Lachnospirales;f__Lachnospiraceae;g__SIG292;s__Unclassified	p__Bacillota_A	aminocoumarin antibiotic	aminocoumarin	1
MAG2061	d__Bacteria;p__Bacillota_A;c__Clostridia;o__Lachnospirales;f__Lachnospiraceae;g__UMGS2037;s__UMGS2037 sp945643825	p__Bacillota_A	aminocoumarin antibiotic	aminocoumarin	1
MAG2125	d__Bacteria;p__Actinomycetota;c__Coriobacteriia;o__Coriobacteriales;f__Coriobacteriaceae;g__Collinsella;s__Collinsella sp002391315	p__Actinomycetota	aminocoumarin antibiotic	aminocoumarin	2
MAG2276	d__Bacteria;p__Bacteroidota;c__Bacteroidia;o__Bacteroidales;f__Muribaculaceae;g__Limisoma;s__Limisoma sp004561555	p__Bacteroidota	aminocoumarin antibiotic	aminocoumarin	1
MAG2276	d__Bacteria;p__Bacteroidota;c__Bacteroidia;o__Bacteroidales;f__Muribaculaceae;g__Limisoma;s__Limisoma sp004561555	p__Bacteroidota	aminocoumarin antibiotic	aminocoumarin	1
MAG2478	d__Bacteria;p__Bacillota_A;c__Clostridia;o__Oscillospirales;f__Oscillospiraceae;g__Evtepia;s__Evtepia sp004551945	p__Bacillota_A	aminocoumarin antibiotic	aminocoumarin	1
MAG2479	d__Bacteria;p__Actinomycetota;c__Coriobacteriia;o__Coriobacteriales;f__Eggerthellaceae;g__W1P20-047;s__W1P20-047 sp004555335	p__Actinomycetota	aminocoumarin antibiotic	aminocoumarin	4
MAG2701	d__Bacteria;p__Bacillota_A;c__Clostridia;o__Oscillospirales;f__UBA644;g__UBA644;s__UBA644 sp002299265	p__Bacillota_A	aminocoumarin antibiotic	aminocoumarin	2
MAG2779	d__Bacteria;p__Bacillota_A;c__Clostridia;o__Christensenellales;f__CAG-138;g__PeH17;s__PeH17 sp004556165	p__Bacillota_A	aminocoumarin antibiotic	aminocoumarin	1
MAG3004	d__Bacteria;p__Bacillota;c__Bacilli;o__Erysipelotrichales;f__Erysipelotrichaceae;g__Bulleidia;s__Bulleidia sp900539965	p__Bacillota	aminocoumarin antibiotic	aminocoumarin	1
MAG3004	d__Bacteria;p__Bacillota;c__Bacilli;o__Erysipelotrichales;f__Erysipelotrichaceae;g__Bulleidia;s__Bulleidia sp900539965	p__Bacillota	aminocoumarin antibiotic	aminocoumarin	1
MAG3004	d__Bacteria;p__Bacillota;c__Bacilli;o__Erysipelotrichales;f__Erysipelotrichaceae;g__Bulleidia;s__Bulleidia sp900539965	p__Bacillota	aminocoumarin antibiotic	aminocoumarin	1
MAG3016	d__Bacteria;p__Bacillota_A;c__Clostridia;o__Christensenellales;f__CAG-138;g__PeH17;s__PeH17 sp900542285	p__Bacillota_A	aminocoumarin antibiotic	aminocoumarin	2
MAG3535	d__Bacteria;p__Actinomycetota;c__Actinomycetia;o__Mycobacteriales;f__Mycobacteriaceae;g__Corynebacterium;s__Corynebacterium variabile	p__Actinomycetota	aminocoumarin antibiotic	aminocoumarin	3
MAG3553	d__Bacteria;p__Actinomycetota;c__Coriobacteriia;o__Coriobacteriales;f__Coriobacteriaceae;g__Collinsella;s__Collinsella sp002391315	p__Actinomycetota	aminocoumarin antibiotic	aminocoumarin	1
MAG3553	d__Bacteria;p__Actinomycetota;c__Coriobacteriia;o__Coriobacteriales;f__Coriobacteriaceae;g__Collinsella;s__Collinsella sp002391315	p__Actinomycetota	aminocoumarin antibiotic	aminocoumarin	2
MAG3701	d__Bacteria;p__Bacillota_A;c__Clostridia;o__Oscillospirales;f__Acutalibacteraceae;g__Ruminococcus_E;s__Unclassified	p__Bacillota_A	aminocoumarin antibiotic	aminocoumarin	1
MAG3701	d__Bacteria;p__Bacillota_A;c__Clostridia;o__Oscillospirales;f__Acutalibacteraceae;g__Ruminococcus_E;s__Unclassified	p__Bacillota_A	aminocoumarin antibiotic	aminocoumarin	1
MAG763	d__Bacteria;p__Bacillota_A;c__Clostridia;o__Oscillospirales;f__Oscillospiraceae;g__Faecousia;s__Faecousia sp016296045	p__Bacillota_A	aminocoumarin antibiotic	aminocoumarin	2
MAG1086	d__Bacteria;p__Actinomycetota;c__Coriobacteriia;o__Coriobacteriales;f__QAMH01;g__W2P13-069;s__W2P13-069 sp004553405	p__Actinomycetota	aminocoumarin antibiotic	aminocoumarin	1
MAG1086	d__Bacteria;p__Actinomycetota;c__Coriobacteriia;o__Coriobacteriales;f__QAMH01;g__W2P13-069;s__W2P13-069 sp004553405	p__Actinomycetota	aminocoumarin antibiotic	aminocoumarin	2
MAG1088	d__Bacteria;p__Bacillota_A;c__Clostridia;o__Christensenellales;f__CAG-138;g__SFEL01;s__SFEL01 sp004557245	p__Bacillota_A	aminocoumarin antibiotic	aminocoumarin	2
MAG1088	d__Bacteria;p__Bacillota_A;c__Clostridia;o__Christensenellales;f__CAG-138;g__SFEL01;s__SFEL01 sp004557245	p__Bacillota_A	aminocoumarin antibiotic	aminocoumarin	1
MAG1395	d__Bacteria;p__Bacillota_A;c__Clostridia;o__Oscillospirales;f__Ruminococcaceae;g__Gemmiger;s__Gemmiger sp900554145	p__Bacillota_A	aminocoumarin antibiotic	aminocoumarin	1
MAG1395	d__Bacteria;p__Bacillota_A;c__Clostridia;o__Oscillospirales;f__Ruminococcaceae;g__Gemmiger;s__Gemmiger sp900554145	p__Bacillota_A	aminocoumarin antibiotic	aminocoumarin	1
MAG1395	d__Bacteria;p__Bacillota_A;c__Clostridia;o__Oscillospirales;f__Ruminococcaceae;g__Gemmiger;s__Gemmiger sp900554145	p__Bacillota_A	aminocoumarin antibiotic	aminocoumarin	2
MAG1396	d__Bacteria;p__Bacteroidota;c__Bacteroidia;o__Bacteroidales;f__Muribaculaceae;g__Sodaliphilus;s__Sodaliphilus sp004557565	p__Bacteroidota	aminocoumarin antibiotic	aminocoumarin	1
MAG1826	d__Bacteria;p__Bacillota_A;c__Clostridia;o__Oscillospirales;f__Acutalibacteraceae;g__Eubacterium_R;s__Eubacterium_R coprostanoligenes	p__Bacillota_A	aminocoumarin antibiotic	aminocoumarin	1
MAG2012	d__Bacteria;p__Bacillota_A;c__Clostridia;o__Lachnospirales;f__Lachnospiraceae;g__UBA1066;s__Unclassified	p__Bacillota_A	aminocoumarin antibiotic	aminocoumarin	1
MAG2273	d__Bacteria;p__Bacteroidota;c__Bacteroidia;o__Bacteroidales;f__Muribaculaceae;g__Sodaliphilus;s__Sodaliphilus sp004557565	p__Bacteroidota	aminocoumarin antibiotic	aminocoumarin	1
MAG2273	d__Bacteria;p__Bacteroidota;c__Bacteroidia;o__Bacteroidales;f__Muribaculaceae;g__Sodaliphilus;s__Sodaliphilus sp004557565	p__Bacteroidota	aminocoumarin antibiotic	aminocoumarin	2
MAG2380	d__Bacteria;p__Bacillota;c__Bacilli;o__Lactobacillales;f__Streptococcaceae;g__Streptococcus;s__Streptococcus orisratti	p__Bacillota	aminocoumarin antibiotic	aminocoumarin	2
MAG2380	d__Bacteria;p__Bacillota;c__Bacilli;o__Lactobacillales;f__Streptococcaceae;g__Streptococcus;s__Streptococcus orisratti	p__Bacillota	aminocoumarin antibiotic	aminocoumarin	1
MAG2441	d__Bacteria;p__Bacillota_A;c__Clostridia;o__Christensenellales;f__CAG-138;g__PeH17;s__PeH17 sp900542285	p__Bacillota_A	aminocoumarin antibiotic	aminocoumarin	3
MAG2472	d__Bacteria;p__Bacillota;c__Bacilli;o__Haloplasmatales;f__Turicibacteraceae;g__Turicibacter;s__Turicibacter bilis	p__Bacillota	aminocoumarin antibiotic	aminocoumarin	2
MAG2472	d__Bacteria;p__Bacillota;c__Bacilli;o__Haloplasmatales;f__Turicibacteraceae;g__Turicibacter;s__Turicibacter bilis	p__Bacillota	aminocoumarin antibiotic	aminocoumarin	3
MAG2711	d__Bacteria;p__Bacteroidota;c__Bacteroidia;o__Bacteroidales;f__Muribaculaceae;g__Sodaliphilus;s__Sodaliphilus sp004557565	p__Bacteroidota	aminocoumarin antibiotic	aminocoumarin	1
MAG2711	d__Bacteria;p__Bacteroidota;c__Bacteroidia;o__Bacteroidales;f__Muribaculaceae;g__Sodaliphilus;s__Sodaliphilus sp004557565	p__Bacteroidota	aminocoumarin antibiotic	aminocoumarin	1
MAG28	d__Bacteria;p__Desulfobacterota;c__Desulfovibrionia;o__Desulfovibrionales;f__Desulfovibrionaceae;g__Desulfovibrio;s__Desulfovibrio sp900556755	p__Desulfobacterota	aminocoumarin antibiotic	aminocoumarin	1
MAG28	d__Bacteria;p__Desulfobacterota;c__Desulfovibrionia;o__Desulfovibrionales;f__Desulfovibrionaceae;g__Desulfovibrio;s__Desulfovibrio sp900556755	p__Desulfobacterota	aminocoumarin antibiotic	aminocoumarin	1
MAG28	d__Bacteria;p__Desulfobacterota;c__Desulfovibrionia;o__Desulfovibrionales;f__Desulfovibrionaceae;g__Desulfovibrio;s__Desulfovibrio sp900556755	p__Desulfobacterota	aminocoumarin antibiotic	aminocoumarin	2
MAG3100	d__Bacteria;p__Bacillota;c__Bacilli;o__Erysipelotrichales;f__Erysipelotrichaceae;g__Bulleidia;s__Bulleidia sp016293365	p__Bacillota	aminocoumarin antibiotic	aminocoumarin	2
MAG3387	d__Bacteria;p__Actinomycetota;c__Coriobacteriia;o__Coriobacteriales;f__UMGS124;g__UMGS124;s__UMGS124 sp019420325	p__Actinomycetota	aminocoumarin antibiotic	aminocoumarin	3
MAG3396	d__Bacteria;p__Spirochaetota;c__Spirochaetia;o__Treponematales;f__Treponemataceae;g__Treponema_D;s__Treponema_D sp016296655	p__Spirochaetota	aminocoumarin antibiotic	aminocoumarin	1
MAG3623	d__Bacteria;p__Bacillota;c__Bacilli;o__Lactobacillales;f__Lactobacillaceae;g__Lapidilactobacillus;s__Lapidilactobacillus concavus	p__Bacillota	aminocoumarin antibiotic	aminocoumarin	1
MAG3623	d__Bacteria;p__Bacillota;c__Bacilli;o__Lactobacillales;f__Lactobacillaceae;g__Lapidilactobacillus;s__Lapidilactobacillus concavus	p__Bacillota	aminocoumarin antibiotic	aminocoumarin	1
MAG3623	d__Bacteria;p__Bacillota;c__Bacilli;o__Lactobacillales;f__Lactobacillaceae;g__Lapidilactobacillus;s__Lapidilactobacillus concavus	p__Bacillota	aminocoumarin antibiotic	aminocoumarin	3
MAG3638	d__Bacteria;p__Bacillota_A;c__Clostridia;o__Oscillospirales;f__Acutalibacteraceae;g__CAG-177;s__CAG-177 sp003514385	p__Bacillota_A	aminocoumarin antibiotic	aminocoumarin	2
MAG3702	d__Bacteria;p__Bacillota_A;c__Clostridia;o__Christensenellales;f__CAG-138;g__RGIG1693;s__RGIG1693 sp016293975	p__Bacillota_A	aminocoumarin antibiotic	aminocoumarin	3
MAG3706	d__Bacteria;p__Bacillota_A;c__Clostridia;o__Oscillospirales;f__Acutalibacteraceae;g__UBA7067;s__Unclassified	p__Bacillota_A	aminocoumarin antibiotic	aminocoumarin	1
MAG374	d__Bacteria;p__Bacteroidota;c__Bacteroidia;o__Bacteroidales;f__Bacteroidaceae;g__Prevotella;s__Prevotella sp002251435	p__Bacteroidota	aminocoumarin antibiotic	aminocoumarin	1
MAG3779	d__Bacteria;p__Actinomycetota;c__Coriobacteriia;o__Coriobacteriales;f__Eggerthellaceae;g__W1P20-047;s__W1P20-047 sp004555335	p__Actinomycetota	aminocoumarin antibiotic	aminocoumarin	2
MAG3832	d__Bacteria;p__Bacillota;c__Bacilli;o__Lactobacillales;f__Lactobacillaceae;g__Leuconostoc;s__Leuconostoc citreum	p__Bacillota	aminocoumarin antibiotic	aminocoumarin	1
MAG3832	d__Bacteria;p__Bacillota;c__Bacilli;o__Lactobacillales;f__Lactobacillaceae;g__Leuconostoc;s__Leuconostoc citreum	p__Bacillota	aminocoumarin antibiotic	aminocoumarin	1
MAG3832	d__Bacteria;p__Bacillota;c__Bacilli;o__Lactobacillales;f__Lactobacillaceae;g__Leuconostoc;s__Leuconostoc citreum	p__Bacillota	aminocoumarin antibiotic	aminocoumarin	2
MAG565	d__Bacteria;p__Bacillota_A;c__Clostridia;o__Lachnospirales;f__Lachnospiraceae;g__Unclassified;s__Unclassified	p__Bacillota_A	aminocoumarin antibiotic	aminocoumarin	1
MAG565	d__Bacteria;p__Bacillota_A;c__Clostridia;o__Lachnospirales;f__Lachnospiraceae;g__Unclassified;s__Unclassified	p__Bacillota_A	aminocoumarin antibiotic	aminocoumarin	10
MAG6	d__Bacteria;p__Pseudomonadota;c__Gammaproteobacteria;o__Pseudomonadales;f__Moraxellaceae;g__Psychrobacter;s__Psychrobacter pasteurii	p__Pseudomonadota	aminocoumarin antibiotic	aminocoumarin	2
MAG681	d__Bacteria;p__Actinomycetota;c__Coriobacteriia;o__Coriobacteriales;f__Atopobiaceae;g__Paratractidigestivibacter;s__Paratractidigestivibacter faecalis	p__Actinomycetota	aminocoumarin antibiotic	aminocoumarin	1
MAG683	d__Bacteria;p__Bacillota_A;c__Clostridia;o__Lachnospirales;f__Lachnospiraceae;g__Bariatricus;s__Bariatricus sp004560705	p__Bacillota_A	aminocoumarin antibiotic	aminocoumarin	1
MAG698	d__Bacteria;p__Bacillota_A;c__Clostridia;o__Christensenellales;f__CAG-138;g__UBA1685;s__UBA1685 sp004560435	p__Bacillota_A	aminocoumarin antibiotic	aminocoumarin	2
MAG753	d__Bacteria;p__Bacillota;c__Bacilli;o__RF39;f__UBA660;g__CAG-302;s__Unclassified	p__Bacillota	aminocoumarin antibiotic	aminocoumarin	1
MAG753	d__Bacteria;p__Bacillota;c__Bacilli;o__RF39;f__UBA660;g__CAG-302;s__Unclassified	p__Bacillota	aminocoumarin antibiotic	aminocoumarin	1
MAG754	d__Bacteria;p__Bacillota_A;c__Clostridia;o__Christensenellales;f__CAG-74;g__Limiplasma;s__Limiplasma sp016297535	p__Bacillota_A	aminocoumarin antibiotic	aminocoumarin	1
MAG785	d__Bacteria;p__Bacillota;c__Bacilli;o__Erysipelotrichales;f__Erysipelotrichaceae;g__UBA636;s__Unclassified	p__Bacillota	aminocoumarin antibiotic	aminocoumarin	1
MAG785	d__Bacteria;p__Bacillota;c__Bacilli;o__Erysipelotrichales;f__Erysipelotrichaceae;g__UBA636;s__Unclassified	p__Bacillota	aminocoumarin antibiotic	aminocoumarin	1
MAG785	d__Bacteria;p__Bacillota;c__Bacilli;o__Erysipelotrichales;f__Erysipelotrichaceae;g__UBA636;s__Unclassified	p__Bacillota	aminocoumarin antibiotic	aminocoumarin	2
MAG853	d__Bacteria;p__Bacillota_A;c__Clostridia;o__Oscillospirales;f__Ruminococcaceae;g__UMGS1668;s__UMGS1668 sp004556975	p__Bacillota_A	aminocoumarin antibiotic	aminocoumarin	1
MAG853	d__Bacteria;p__Bacillota_A;c__Clostridia;o__Oscillospirales;f__Ruminococcaceae;g__UMGS1668;s__UMGS1668 sp004556975	p__Bacillota_A	aminocoumarin antibiotic	aminocoumarin	1
MAG940	d__Bacteria;p__Bacillota_A;c__Clostridia;o__Oscillospirales;f__Ruminococcaceae;g__Gemmiger;s__Gemmiger formicilis	p__Bacillota_A	aminocoumarin antibiotic	aminocoumarin	1
MAG940	d__Bacteria;p__Bacillota_A;c__Clostridia;o__Oscillospirales;f__Ruminococcaceae;g__Gemmiger;s__Gemmiger formicilis	p__Bacillota_A	aminocoumarin antibiotic	aminocoumarin	1
MAG940	d__Bacteria;p__Bacillota_A;c__Clostridia;o__Oscillospirales;f__Ruminococcaceae;g__Gemmiger;s__Gemmiger formicilis	p__Bacillota_A	aminocoumarin antibiotic	aminocoumarin	1
MAG949	d__Bacteria;p__Bacillota_A;c__Clostridia;o__Oscillospirales;f__Acutalibacteraceae;g__Ruminococcus_E;s__Unclassified	p__Bacillota_A	aminocoumarin antibiotic	aminocoumarin	1
MAG971	d__Bacteria;p__Bacillota;c__Bacilli;o__RF39;f__UBA660;g__CAG-914;s__CAG-914 sp000437895	p__Bacillota	aminocoumarin antibiotic	aminocoumarin	1
MAG971	d__Bacteria;p__Bacillota;c__Bacilli;o__RF39;f__UBA660;g__CAG-914;s__CAG-914 sp000437895	p__Bacillota	aminocoumarin antibiotic	aminocoumarin	1
MAG971	d__Bacteria;p__Bacillota;c__Bacilli;o__RF39;f__UBA660;g__CAG-914;s__CAG-914 sp000437895	p__Bacillota	aminocoumarin antibiotic	aminocoumarin	1
MAG10	d__Bacteria;p__Bacillota_A;c__Clostridia;o__Oscillospirales;f__Oscillospiraceae;g__Faecousia;s__Faecousia sp016296045	p__Bacillota_A	aminocoumarin antibiotic	aminocoumarin	1
MAG1092	d__Bacteria;p__Bacillota_A;c__Clostridia;o__Oscillospirales;f__Acutalibacteraceae;g__Ruminococcus_E;s__Ruminococcus_E bromii_B	p__Bacillota_A	aminocoumarin antibiotic	aminocoumarin	1
MAG1092	d__Bacteria;p__Bacillota_A;c__Clostridia;o__Oscillospirales;f__Acutalibacteraceae;g__Ruminococcus_E;s__Ruminococcus_E bromii_B	p__Bacillota_A	aminocoumarin antibiotic	aminocoumarin	1
MAG1392	d__Bacteria;p__Bacillota_A;c__Clostridia;o__Christensenellales;f__CAG-138;g__SFEL01;s__SFEL01 sp004557245	p__Bacillota_A	aminocoumarin antibiotic	aminocoumarin	1
MAG1397	d__Bacteria;p__Actinomycetota;c__Actinomycetia;o__Mycobacteriales;f__Mycobacteriaceae;g__Corynebacterium;s__Unclassified	p__Actinomycetota	aminocoumarin antibiotic	aminocoumarin	2
MAG1591	d__Bacteria;p__Bacteroidota;c__Bacteroidia;o__Bacteroidales;f__UBA3663;g__UBA3663;s__UBA3663 sp016293065	p__Bacteroidota	aminocoumarin antibiotic	aminocoumarin	1
MAG1591	d__Bacteria;p__Bacteroidota;c__Bacteroidia;o__Bacteroidales;f__UBA3663;g__UBA3663;s__UBA3663 sp016293065	p__Bacteroidota	aminocoumarin antibiotic	aminocoumarin	1
MAG1707	d__Bacteria;p__Bacillota_A;c__Clostridia;o__Peptostreptococcales;f__Peptostreptococcaceae;g__Terrisporobacter;s__Unclassified	p__Bacillota_A	aminocoumarin antibiotic	aminocoumarin	2
MAG1716	d__Bacteria;p__Spirochaetota;c__Spirochaetia;o__Treponematales;f__Treponemataceae;g__Treponema_D;s__Treponema_D porcinum	p__Spirochaetota	aminocoumarin antibiotic	aminocoumarin	1
MAG2011	d__Bacteria;p__Actinomycetota;c__Coriobacteriia;o__Coriobacteriales;f__Coriobacteriaceae;g__Collinsella;s__Collinsella sp002391315	p__Actinomycetota	aminocoumarin antibiotic	aminocoumarin	1
MAG2011	d__Bacteria;p__Actinomycetota;c__Coriobacteriia;o__Coriobacteriales;f__Coriobacteriaceae;g__Collinsella;s__Collinsella sp002391315	p__Actinomycetota	aminocoumarin antibiotic	aminocoumarin	1
MAG2013	d__Bacteria;p__Bacillota_A;c__Clostridia;o__Lachnospirales;f__Lachnospiraceae;g__KM106-2;s__KM106-2 sp945787925	p__Bacillota_A	aminocoumarin antibiotic	aminocoumarin	1
MAG2013	d__Bacteria;p__Bacillota_A;c__Clostridia;o__Lachnospirales;f__Lachnospiraceae;g__KM106-2;s__KM106-2 sp945787925	p__Bacillota_A	aminocoumarin antibiotic	aminocoumarin	2
MAG2440	d__Bacteria;p__Bacillota_A;c__Clostridia;o__Oscillospirales;f__Ruminococcaceae;g__Gemmiger;s__Gemmiger qucibialis	p__Bacillota_A	aminocoumarin antibiotic	aminocoumarin	1
MAG2440	d__Bacteria;p__Bacillota_A;c__Clostridia;o__Oscillospirales;f__Ruminococcaceae;g__Gemmiger;s__Gemmiger qucibialis	p__Bacillota_A	aminocoumarin antibiotic	aminocoumarin	2
MAG2844	d__Bacteria;p__Planctomycetota;c__Planctomycetia;o__Pirellulales;f__Thermoguttaceae;g__RUG369;s__Unclassified	p__Planctomycetota	aminocoumarin antibiotic	aminocoumarin	1
MAG3007	d__Bacteria;p__Pseudomonadota;c__Gammaproteobacteria;o__Enterobacterales;f__Enterobacteriaceae;g__Escherichia;s__Escherichia coli	p__Pseudomonadota	aminocoumarin antibiotic	aminocoumarin	2
MAG3007	d__Bacteria;p__Pseudomonadota;c__Gammaproteobacteria;o__Enterobacterales;f__Enterobacteriaceae;g__Escherichia;s__Escherichia coli	p__Pseudomonadota	aminocoumarin antibiotic	aminocoumarin	1
MAG3007	d__Bacteria;p__Pseudomonadota;c__Gammaproteobacteria;o__Enterobacterales;f__Enterobacteriaceae;g__Escherichia;s__Escherichia coli	p__Pseudomonadota	aminocoumarin antibiotic	aminocoumarin	1
MAG3007	d__Bacteria;p__Pseudomonadota;c__Gammaproteobacteria;o__Enterobacterales;f__Enterobacteriaceae;g__Escherichia;s__Escherichia coli	p__Pseudomonadota	aminocoumarin antibiotic	aminocoumarin	1
MAG3388	d__Bacteria;p__Bacillota;c__Bacilli;o__RF39;f__UBA660;g__JAEDMO01;s__JAEDMO01 sp016302935	p__Bacillota	aminocoumarin antibiotic	aminocoumarin	1
MAG3539	d__Bacteria;p__Bacillota_A;c__Clostridia;o__Christensenellales;f__CAG-138;g__PeH17;s__Unclassified	p__Bacillota_A	aminocoumarin antibiotic	aminocoumarin	6
MAG3552	d__Bacteria;p__Bacillota_A;c__Clostridia;o__Clostridiales;f__Clostridiaceae;g__Inconstantimicrobium;s__Inconstantimicrobium porci	p__Bacillota_A	aminocoumarin antibiotic	aminocoumarin	1
MAG3552	d__Bacteria;p__Bacillota_A;c__Clostridia;o__Clostridiales;f__Clostridiaceae;g__Inconstantimicrobium;s__Inconstantimicrobium porci	p__Bacillota_A	aminocoumarin antibiotic	aminocoumarin	1
MAG3620	d__Bacteria;p__Bacillota_A;c__Clostridia;o__Oscillospirales;f__Oscillospiraceae;g__Faecousia;s__Unclassified	p__Bacillota_A	aminocoumarin antibiotic	aminocoumarin	1
MAG3621	d__Bacteria;p__Bacillota_A;c__Clostridia;o__Oscillospirales;f__Oscillospiraceae;g__F23-B02;s__F23-B02 sp016292445	p__Bacillota_A	aminocoumarin antibiotic	aminocoumarin	1
MAG378	d__Bacteria;p__Bacillota;c__Bacilli;o__RF39;f__UBA660;g__RUG705;s__Unclassified	p__Bacillota	aminocoumarin antibiotic	aminocoumarin	1
MAG682	d__Bacteria;p__Bacillota_A;c__Clostridia;o__Lachnospirales;f__Lachnospiraceae;g__Oliverpabstia;s__Unclassified	p__Bacillota_A	aminocoumarin antibiotic	aminocoumarin	1
MAG682	d__Bacteria;p__Bacillota_A;c__Clostridia;o__Lachnospirales;f__Lachnospiraceae;g__Oliverpabstia;s__Unclassified	p__Bacillota_A	aminocoumarin antibiotic	aminocoumarin	1
MAG697	d__Bacteria;p__Bacillota_A;c__Clostridia;o__Christensenellales;f__CAG-74;g__UBA11524;s__Unclassified	p__Bacillota_A	aminocoumarin antibiotic	aminocoumarin	1
MAG697	d__Bacteria;p__Bacillota_A;c__Clostridia;o__Christensenellales;f__CAG-74;g__UBA11524;s__Unclassified	p__Bacillota_A	aminocoumarin antibiotic	aminocoumarin	1
MAG760	d__Bacteria;p__Bacillota_A;c__Clostridia;o__Christensenellales;f__CAG-138;g__PeH17;s__PeH17 sp004556165	p__Bacillota_A	aminocoumarin antibiotic	aminocoumarin	3
MAG765	d__Bacteria;p__Bacillota_A;c__Clostridia;o__Oscillospirales;f__Oscillospiraceae;g__F23-B02;s__F23-B02 sp016292445	p__Bacillota_A	aminocoumarin antibiotic	aminocoumarin	1
MAG8	d__Bacteria;p__Bacillota_A;c__Clostridia;o__Clostridiales;f__Clostridiaceae;g__Sarcina;s__Sarcina perfringens	p__Bacillota_A	aminocoumarin antibiotic	aminocoumarin	1
MAG8	d__Bacteria;p__Bacillota_A;c__Clostridia;o__Clostridiales;f__Clostridiaceae;g__Sarcina;s__Sarcina perfringens	p__Bacillota_A	aminocoumarin antibiotic	aminocoumarin	1
MAG948	d__Bacteria;p__Bacillota_A;c__Clostridia;o__Oscillospirales;f__Oscillospiraceae;g__Faecousia;s__Unclassified	p__Bacillota_A	aminocoumarin antibiotic	aminocoumarin	1
MAG1087	d__Bacteria;p__Actinomycetota;c__Actinomycetia;o__Mycobacteriales;f__Mycobacteriaceae;g__Corynebacterium;s__Corynebacterium xerosis	p__Actinomycetota	aminocoumarin antibiotic	aminocoumarin	1
MAG1383	d__Bacteria;p__Bacillota;c__Bacilli;o__Erysipelotrichales;f__Erysipelotrichaceae;g__Bulleidia;s__Bulleidia sp016293365	p__Bacillota	aminocoumarin antibiotic	aminocoumarin	1
MAG1383	d__Bacteria;p__Bacillota;c__Bacilli;o__Erysipelotrichales;f__Erysipelotrichaceae;g__Bulleidia;s__Bulleidia sp016293365	p__Bacillota	aminocoumarin antibiotic	aminocoumarin	1
MAG1383	d__Bacteria;p__Bacillota;c__Bacilli;o__Erysipelotrichales;f__Erysipelotrichaceae;g__Bulleidia;s__Bulleidia sp016293365	p__Bacillota	aminocoumarin antibiotic	aminocoumarin	1
MAG1418	d__Bacteria;p__Actinomycetota;c__Actinomycetia;o__Actinomycetales;f__Bifidobacteriaceae;g__Bifidobacterium;s__Bifidobacterium animalis	p__Actinomycetota	aminocoumarin antibiotic	aminocoumarin	4
MAG1522	d__Bacteria;p__Bacillota_A;c__Clostridia;o__Christensenellales;f__CAG-138;g__UBA1685;s__UBA1685 sp004560435	p__Bacillota_A	aminocoumarin antibiotic	aminocoumarin	1
MAG1522	d__Bacteria;p__Bacillota_A;c__Clostridia;o__Christensenellales;f__CAG-138;g__UBA1685;s__UBA1685 sp004560435	p__Bacillota_A	aminocoumarin antibiotic	aminocoumarin	3
MAG1525	d__Bacteria;p__Pseudomonadota;c__Gammaproteobacteria;o__Xanthomonadales;f__Xanthomonadaceae;g__Luteimonas_D;s__Unclassified	p__Pseudomonadota	aminocoumarin antibiotic	aminocoumarin	1
MAG1525	d__Bacteria;p__Pseudomonadota;c__Gammaproteobacteria;o__Xanthomonadales;f__Xanthomonadaceae;g__Luteimonas_D;s__Unclassified	p__Pseudomonadota	aminocoumarin antibiotic	aminocoumarin	1
MAG1525	d__Bacteria;p__Pseudomonadota;c__Gammaproteobacteria;o__Xanthomonadales;f__Xanthomonadaceae;g__Luteimonas_D;s__Unclassified	p__Pseudomonadota	aminocoumarin antibiotic	aminocoumarin	2
MAG1778	d__Bacteria;p__Bacillota_A;c__Clostridia;o__Oscillospirales;f__Acutalibacteraceae;g__UBA1417;s__UBA1417 sp003531055	p__Bacillota_A	aminocoumarin antibiotic	aminocoumarin	2
MAG1886	d__Bacteria;p__Bacillota;c__Bacilli;o__RF39;f__UBA660;g__UBA3631;s__Unclassified	p__Bacillota	aminocoumarin antibiotic	aminocoumarin	1
MAG1886	d__Bacteria;p__Bacillota;c__Bacilli;o__RF39;f__UBA660;g__UBA3631;s__Unclassified	p__Bacillota	aminocoumarin antibiotic	aminocoumarin	1
MAG2288	d__Bacteria;p__Bacillota_B;c__Dehalobacteriia;o__UBA7702;f__UBA7702;g__UBA7702;s__Unclassified	p__Bacillota_B	aminocoumarin antibiotic	aminocoumarin	1
MAG2444	d__Bacteria;p__Verrucomicrobiota;c__Kiritimatiellia;o__RFP12;f__UBA3636;g__JAEDLN01;s__JAEDLN01 sp016295275	p__Verrucomicrobiota	aminocoumarin antibiotic	aminocoumarin	1
MAG2444	d__Bacteria;p__Verrucomicrobiota;c__Kiritimatiellia;o__RFP12;f__UBA3636;g__JAEDLN01;s__JAEDLN01 sp016295275	p__Verrucomicrobiota	aminocoumarin antibiotic	aminocoumarin	1
MAG2473	d__Bacteria;p__Bacillota;c__Bacilli;o__Haloplasmatales;f__Turicibacteraceae;g__Turicibacter;s__Turicibacter bilis	p__Bacillota	aminocoumarin antibiotic	aminocoumarin	1
MAG2473	d__Bacteria;p__Bacillota;c__Bacilli;o__Haloplasmatales;f__Turicibacteraceae;g__Turicibacter;s__Turicibacter bilis	p__Bacillota	aminocoumarin antibiotic	aminocoumarin	1
MAG2475	d__Bacteria;p__Bacillota_A;c__Clostridia;o__Christensenellales;f__CAG-138;g__SFDB01;s__SFDB01 sp004558825	p__Bacillota_A	aminocoumarin antibiotic	aminocoumarin	1
MAG2475	d__Bacteria;p__Bacillota_A;c__Clostridia;o__Christensenellales;f__CAG-138;g__SFDB01;s__SFDB01 sp004558825	p__Bacillota_A	aminocoumarin antibiotic	aminocoumarin	1
MAG2651	d__Bacteria;p__Bacillota_A;c__Clostridia;o__Christensenellales;f__CAG-138;g__PeH17;s__PeH17 sp900542285	p__Bacillota_A	aminocoumarin antibiotic	aminocoumarin	6
MAG2842	d__Bacteria;p__Bacillota_A;c__Clostridia;o__Lachnospirales;f__Lachnospiraceae;g__Acetatifactor;s__Unclassified	p__Bacillota_A	aminocoumarin antibiotic	aminocoumarin	1
MAG2842	d__Bacteria;p__Bacillota_A;c__Clostridia;o__Lachnospirales;f__Lachnospiraceae;g__Acetatifactor;s__Unclassified	p__Bacillota_A	aminocoumarin antibiotic	aminocoumarin	5
MAG2845	d__Bacteria;p__Bacillota;c__Bacilli;o__Lactobacillales;f__Aerococcaceae;g__Fundicoccus;s__Fundicoccus ignavus	p__Bacillota	aminocoumarin antibiotic	aminocoumarin	1
MAG2930	d__Bacteria;p__Bacillota_A;c__Clostridia;o__Oscillospirales;f__Oscillospiraceae;g__Faecousia;s__Faecousia sp016296045	p__Bacillota_A	aminocoumarin antibiotic	aminocoumarin	1
MAG3079	d__Bacteria;p__Bacillota_A;c__Clostridia;o__Clostridiales;f__Clostridiaceae;g__Inconstantimicrobium;s__Inconstantimicrobium porci	p__Bacillota_A	aminocoumarin antibiotic	aminocoumarin	5
MAG3393	d__Bacteria;p__Bacillota;c__Bacilli;o__Staphylococcales;f__Staphylococcaceae;g__Staphylococcus;s__Staphylococcus cohnii	p__Bacillota	aminocoumarin antibiotic	aminocoumarin	2
MAG3393	d__Bacteria;p__Bacillota;c__Bacilli;o__Staphylococcales;f__Staphylococcaceae;g__Staphylococcus;s__Staphylococcus cohnii	p__Bacillota	aminocoumarin antibiotic	aminocoumarin	1
MAG3393	d__Bacteria;p__Bacillota;c__Bacilli;o__Staphylococcales;f__Staphylococcaceae;g__Staphylococcus;s__Staphylococcus cohnii	p__Bacillota	aminocoumarin antibiotic	aminocoumarin	3
MAG3818	d__Bacteria;p__Bacillota;c__Bacilli;o__Lactobacillales;f__Aerococcaceae;g__Jeotgalibaca;s__Jeotgalibaca porci	p__Bacillota	aminocoumarin antibiotic	aminocoumarin	1
MAG3818	d__Bacteria;p__Bacillota;c__Bacilli;o__Lactobacillales;f__Aerococcaceae;g__Jeotgalibaca;s__Jeotgalibaca porci	p__Bacillota	aminocoumarin antibiotic	aminocoumarin	1
MAG3818	d__Bacteria;p__Bacillota;c__Bacilli;o__Lactobacillales;f__Aerococcaceae;g__Jeotgalibaca;s__Jeotgalibaca porci	p__Bacillota	aminocoumarin antibiotic	aminocoumarin	2
MAG3837	d__Bacteria;p__Bacillota_A;c__Clostridia;o__Oscillospirales;f__Oscillospiraceae;g__ER4;s__ER4 sp016295615	p__Bacillota_A	aminocoumarin antibiotic	aminocoumarin	1
MAG3837	d__Bacteria;p__Bacillota_A;c__Clostridia;o__Oscillospirales;f__Oscillospiraceae;g__ER4;s__ER4 sp016295615	p__Bacillota_A	aminocoumarin antibiotic	aminocoumarin	1
MAG3860	d__Bacteria;p__Bacillota_A;c__Clostridia;o__Oscillospirales;f__Acutalibacteraceae;g__CAG-488;s__CAG-488 sp016292785	p__Bacillota_A	aminocoumarin antibiotic	aminocoumarin	1
MAG3991	d__Bacteria;p__Actinomycetota;c__Actinomycetia;o__Actinomycetales;f__Dermabacteraceae;g__Brachybacterium;s__Brachybacterium paraconglomeratum	p__Actinomycetota	aminocoumarin antibiotic	aminocoumarin	1
MAG3991	d__Bacteria;p__Actinomycetota;c__Actinomycetia;o__Actinomycetales;f__Dermabacteraceae;g__Brachybacterium;s__Brachybacterium paraconglomeratum	p__Actinomycetota	aminocoumarin antibiotic	aminocoumarin	4
MAG750	d__Bacteria;p__Bacillota_A;c__Clostridia;o__Oscillospirales;f__Acutalibacteraceae;g__RGIG6098;s__Unclassified	p__Bacillota_A	aminocoumarin antibiotic	aminocoumarin	3
MAG766	d__Bacteria;p__Bacteroidota;c__Bacteroidia;o__Bacteroidales;f__Muribaculaceae;g__CAG-873;s__CAG-873 sp016302215	p__Bacteroidota	aminocoumarin antibiotic	aminocoumarin	1
MAG788	d__Bacteria;p__Bacillota_A;c__Clostridia;o__Oscillospirales;f__Oscillospiraceae;g__ER4;s__ER4 sp016295615	p__Bacillota_A	aminocoumarin antibiotic	aminocoumarin	1
MAG788	d__Bacteria;p__Bacillota_A;c__Clostridia;o__Oscillospirales;f__Oscillospiraceae;g__ER4;s__ER4 sp016295615	p__Bacillota_A	aminocoumarin antibiotic	aminocoumarin	1
MAG1247	d__Bacteria;p__Spirochaetota;c__Spirochaetia;o__Treponematales;f__Treponemataceae;g__Treponema_D;s__Treponema_D sp945868875	p__Spirochaetota	aminocoumarin antibiotic	aminocoumarin	1
MAG1247	d__Bacteria;p__Spirochaetota;c__Spirochaetia;o__Treponematales;f__Treponemataceae;g__Treponema_D;s__Treponema_D sp945868875	p__Spirochaetota	aminocoumarin antibiotic	aminocoumarin	2
MAG1382	d__Bacteria;p__Bacillota_A;c__Clostridia;o__Oscillospirales;f__Ruminococcaceae;g__Gemmiger;s__Gemmiger sp004561545	p__Bacillota_A	aminocoumarin antibiotic	aminocoumarin	1
MAG1382	d__Bacteria;p__Bacillota_A;c__Clostridia;o__Oscillospirales;f__Ruminococcaceae;g__Gemmiger;s__Gemmiger sp004561545	p__Bacillota_A	aminocoumarin antibiotic	aminocoumarin	2
MAG1410	d__Bacteria;p__Bacillota_A;c__Clostridia;o__Lachnospirales;f__Lachnospiraceae;g__UBA1066;s__Unclassified	p__Bacillota_A	aminocoumarin antibiotic	aminocoumarin	2
MAG1661	d__Bacteria;p__Bacillota_A;c__Clostridia;o__Clostridiales;f__Clostridiaceae;g__Clostridium;s__Unclassified	p__Bacillota_A	aminocoumarin antibiotic	aminocoumarin	2
MAG1677	d__Bacteria;p__Bacillota;c__Bacilli;o__Erysipelotrichales;f__Erysipelotrichaceae;g__Faecalicoccus;s__Faecalicoccus sp900546545	p__Bacillota	aminocoumarin antibiotic	aminocoumarin	1
MAG1677	d__Bacteria;p__Bacillota;c__Bacilli;o__Erysipelotrichales;f__Erysipelotrichaceae;g__Faecalicoccus;s__Faecalicoccus sp900546545	p__Bacillota	aminocoumarin antibiotic	aminocoumarin	1
MAG19	d__Bacteria;p__Bacillota_A;c__Clostridia;o__Oscillospirales;f__Ruminococcaceae;g__Ruminiclostridium_E;s__Unclassified	p__Bacillota_A	aminocoumarin antibiotic	aminocoumarin	2
MAG2019	d__Bacteria;p__Actinomycetota;c__Actinomycetia;o__Actinomycetales;f__Bifidobacteriaceae;g__Bifidobacterium;s__Unclassified	p__Actinomycetota	aminocoumarin antibiotic	aminocoumarin	1
MAG2019	d__Bacteria;p__Actinomycetota;c__Actinomycetia;o__Actinomycetales;f__Bifidobacteriaceae;g__Bifidobacterium;s__Unclassified	p__Actinomycetota	aminocoumarin antibiotic	aminocoumarin	1
MAG207	d__Bacteria;p__Bacillota_A;c__Clostridia;o__Oscillospirales;f__Butyricicoccaceae;g__Butyricicoccus_A;s__Butyricicoccus_A porcorum	p__Bacillota_A	aminocoumarin antibiotic	aminocoumarin	1
MAG207	d__Bacteria;p__Bacillota_A;c__Clostridia;o__Oscillospirales;f__Butyricicoccaceae;g__Butyricicoccus_A;s__Butyricicoccus_A porcorum	p__Bacillota_A	aminocoumarin antibiotic	aminocoumarin	3
MAG2284	d__Bacteria;p__Bacteroidota;c__Bacteroidia;o__Bacteroidales;f__UBA3663;g__UBA3663;s__Unclassified	p__Bacteroidota	aminocoumarin antibiotic	aminocoumarin	1
MAG2284	d__Bacteria;p__Bacteroidota;c__Bacteroidia;o__Bacteroidales;f__UBA3663;g__UBA3663;s__Unclassified	p__Bacteroidota	aminocoumarin antibiotic	aminocoumarin	1
MAG2660	d__Bacteria;p__Actinomycetota;c__Actinomycetia;o__Mycobacteriales;f__Mycobacteriaceae;g__Corynebacterium;s__Corynebacterium variabile	p__Actinomycetota	aminocoumarin antibiotic	aminocoumarin	2
MAG2877	d__Bacteria;p__Bacillota_A;c__Clostridia;o__Christensenellales;f__CAG-74;g__SFMI01;s__SFMI01 sp004556155	p__Bacillota_A	aminocoumarin antibiotic	aminocoumarin	1
MAG2877	d__Bacteria;p__Bacillota_A;c__Clostridia;o__Christensenellales;f__CAG-74;g__SFMI01;s__SFMI01 sp004556155	p__Bacillota_A	aminocoumarin antibiotic	aminocoumarin	2
MAG3018	d__Bacteria;p__Bacillota;c__Bacilli;o__Lactobacillales;f__Aerococcaceae;g__Ruoffia;s__Ruoffia tabacinasalis	p__Bacillota	aminocoumarin antibiotic	aminocoumarin	1
MAG3018	d__Bacteria;p__Bacillota;c__Bacilli;o__Lactobacillales;f__Aerococcaceae;g__Ruoffia;s__Ruoffia tabacinasalis	p__Bacillota	aminocoumarin antibiotic	aminocoumarin	1
MAG3134	d__Bacteria;p__Bacillota_A;c__Clostridia;o__Peptostreptococcales;f__Anaerovoracaceae;g__Lentihominibacter;s__Lentihominibacter sp022775805	p__Bacillota_A	aminocoumarin antibiotic	aminocoumarin	2
MAG3538	d__Bacteria;p__Bacillota_A;c__Clostridia;o__Christensenellales;f__CAG-138;g__Phil1;s__Phil1 sp004558525	p__Bacillota_A	aminocoumarin antibiotic	aminocoumarin	2
MAG3718	d__Bacteria;p__Actinomycetota;c__Coriobacteriia;o__Coriobacteriales;f__Coriobacteriaceae;g__Collinsella;s__Unclassified	p__Actinomycetota	aminocoumarin antibiotic	aminocoumarin	1
MAG3718	d__Bacteria;p__Actinomycetota;c__Coriobacteriia;o__Coriobacteriales;f__Coriobacteriaceae;g__Collinsella;s__Unclassified	p__Actinomycetota	aminocoumarin antibiotic	aminocoumarin	1
MAG375	d__Bacteria;p__Actinomycetota;c__Actinomycetia;o__Mycobacteriales;f__Mycobacteriaceae;g__Corynebacterium;s__Unclassified	p__Actinomycetota	aminocoumarin antibiotic	aminocoumarin	1
MAG3813	d__Bacteria;p__Verrucomicrobiota;c__Verrucomicrobiae;o__Verrucomicrobiales;f__Akkermansiaceae;g__Akkermansia;s__Akkermansia sp022787425	p__Verrucomicrobiota	aminocoumarin antibiotic	aminocoumarin	2
MAG3813	d__Bacteria;p__Verrucomicrobiota;c__Verrucomicrobiae;o__Verrucomicrobiales;f__Akkermansiaceae;g__Akkermansia;s__Akkermansia sp022787425	p__Verrucomicrobiota	aminocoumarin antibiotic	aminocoumarin	1
MAG3813	d__Bacteria;p__Verrucomicrobiota;c__Verrucomicrobiae;o__Verrucomicrobiales;f__Akkermansiaceae;g__Akkermansia;s__Akkermansia sp022787425	p__Verrucomicrobiota	aminocoumarin antibiotic	aminocoumarin	1
MAG3813	d__Bacteria;p__Verrucomicrobiota;c__Verrucomicrobiae;o__Verrucomicrobiales;f__Akkermansiaceae;g__Akkermansia;s__Akkermansia sp022787425	p__Verrucomicrobiota	aminocoumarin antibiotic	aminocoumarin	1
MAG3828	d__Bacteria;p__Bacillota_A;c__Clostridia;o__Oscillospirales;f__Acutalibacteraceae;g__Fimenecus;s__Unclassified	p__Bacillota_A	aminocoumarin antibiotic	aminocoumarin	1
MAG3946	d__Bacteria;p__Bacillota_A;c__Clostridia;o__Oscillospirales;f__Ruminococcaceae;g__Gemmiger;s__Gemmiger formicilis	p__Bacillota_A	aminocoumarin antibiotic	aminocoumarin	1
MAG3946	d__Bacteria;p__Bacillota_A;c__Clostridia;o__Oscillospirales;f__Ruminococcaceae;g__Gemmiger;s__Gemmiger formicilis	p__Bacillota_A	aminocoumarin antibiotic	aminocoumarin	1
MAG594	d__Bacteria;p__Bacillota_A;c__Clostridia;o__Peptostreptococcales;f__Anaerovoracaceae;g__UMGS973;s__UMGS973 sp016293805	p__Bacillota_A	aminocoumarin antibiotic	aminocoumarin	1
MAG594	d__Bacteria;p__Bacillota_A;c__Clostridia;o__Peptostreptococcales;f__Anaerovoracaceae;g__UMGS973;s__UMGS973 sp016293805	p__Bacillota_A	aminocoumarin antibiotic	aminocoumarin	1
MAG1219	d__Bacteria;p__Bacillota_A;c__Clostridia;o__Oscillospirales;f__Oscillospiraceae;g__Vescimonas;s__Vescimonas sp003487665	p__Bacillota_A	aminocoumarin antibiotic	aminocoumarin	1
MAG1864	d__Bacteria;p__Actinomycetota;c__Coriobacteriia;o__Coriobacteriales;f__QAMH01;g__W2P13-069;s__Unclassified	p__Actinomycetota	aminocoumarin antibiotic	aminocoumarin	1
MAG1864	d__Bacteria;p__Actinomycetota;c__Coriobacteriia;o__Coriobacteriales;f__QAMH01;g__W2P13-069;s__Unclassified	p__Actinomycetota	aminocoumarin antibiotic	aminocoumarin	1
MAG2017	d__Bacteria;p__Actinomycetota;c__Coriobacteriia;o__Coriobacteriales;f__Eggerthellaceae;g__W1P20-047;s__W1P20-047 sp004555335	p__Actinomycetota	aminocoumarin antibiotic	aminocoumarin	2
MAG2124	d__Bacteria;p__Bacillota_A;c__Clostridia;o__Lachnospirales;f__Lachnospiraceae;g__Choladousia;s__Choladousia sp022776305	p__Bacillota_A	aminocoumarin antibiotic	aminocoumarin	1
MAG2241	d__Bacteria;p__Bacteroidota;c__Bacteroidia;o__Bacteroidales;f__UBA932;g__Cryptobacteroides;s__Cryptobacteroides sp016295245	p__Bacteroidota	aminocoumarin antibiotic	aminocoumarin	2
MAG2384	d__Bacteria;p__Bacillota_A;c__Clostridia;o__Oscillospirales;f__Oscillospiraceae;g__F23-B02;s__F23-B02 sp016292445	p__Bacillota_A	aminocoumarin antibiotic	aminocoumarin	1
MAG3710	d__Bacteria;p__Bacillota_A;c__Clostridia;o__Peptostreptococcales;f__Anaerovoracaceae;g__Lentihominibacter;s__Unclassified	p__Bacillota_A	aminocoumarin antibiotic	aminocoumarin	1
MAG3996	d__Bacteria;p__Bacillota;c__Bacilli;o__Erysipelotrichales;f__Erysipelotrichaceae;g__Holdemanella;s__Holdemanella porci	p__Bacillota	aminocoumarin antibiotic	aminocoumarin	1
MAG3996	d__Bacteria;p__Bacillota;c__Bacilli;o__Erysipelotrichales;f__Erysipelotrichaceae;g__Holdemanella;s__Holdemanella porci	p__Bacillota	aminocoumarin antibiotic	aminocoumarin	1
MAG3996	d__Bacteria;p__Bacillota;c__Bacilli;o__Erysipelotrichales;f__Erysipelotrichaceae;g__Holdemanella;s__Holdemanella porci	p__Bacillota	aminocoumarin antibiotic	aminocoumarin	2
MAG563	d__Bacteria;p__Bacillota_A;c__Clostridia;o__Christensenellales;f__CAG-74;g__Pullichristensenella;s__Unclassified	p__Bacillota_A	aminocoumarin antibiotic	aminocoumarin	1
MAG563	d__Bacteria;p__Bacillota_A;c__Clostridia;o__Christensenellales;f__CAG-74;g__Pullichristensenella;s__Unclassified	p__Bacillota_A	aminocoumarin antibiotic	aminocoumarin	2
MAG695	d__Bacteria;p__Actinomycetota;c__Actinomycetia;o__Mycobacteriales;f__Mycobacteriaceae;g__Corynebacterium;s__Corynebacterium glutamicum	p__Actinomycetota	aminocoumarin antibiotic	aminocoumarin	2
MAG752	d__Bacteria;p__Pseudomonadota;c__Gammaproteobacteria;o__Enterobacterales;f__Enterobacteriaceae;g__Escherichia;s__Escherichia coli	p__Pseudomonadota	aminocoumarin antibiotic	aminocoumarin	1
MAG758	d__Bacteria;p__Bacillota_A;c__Clostridia;o__Oscillospirales;f__Ruminococcaceae;g__Angelakisella;s__Angelakisella sp004554485	p__Bacillota_A	aminocoumarin antibiotic	aminocoumarin	1
MAG758	d__Bacteria;p__Bacillota_A;c__Clostridia;o__Oscillospirales;f__Ruminococcaceae;g__Angelakisella;s__Angelakisella sp004554485	p__Bacillota_A	aminocoumarin antibiotic	aminocoumarin	1
MAG80	d__Bacteria;p__Bacillota_A;c__Clostridia;o__Oscillospirales;f__CAG-382;g__SFLA01;s__SFLA01 sp004553575	p__Bacillota_A	aminocoumarin antibiotic	aminocoumarin	1
MAG969	d__Bacteria;p__Actinomycetota;c__Actinomycetia;o__Mycobacteriales;f__Mycobacteriaceae;g__Corynebacterium;s__Corynebacterium casei	p__Actinomycetota	aminocoumarin antibiotic	aminocoumarin	2
MAG1246	d__Bacteria;p__Bacillota_A;c__Clostridia;o__Oscillospirales;f__CAG-382;g__SFLA01;s__SFLA01 sp004553575	p__Bacillota_A	aminocoumarin antibiotic	aminocoumarin	4
MAG1399	d__Bacteria;p__Bacillota_A;c__Clostridia;o__Lachnospirales;f__Lachnospiraceae;g__UBA2868;s__UBA2868 sp004552595	p__Bacillota_A	aminocoumarin antibiotic	aminocoumarin	1
MAG1664	d__Bacteria;p__Bacillota_A;c__Clostridia;o__Oscillospirales;f__Butyricicoccaceae;g__UBA4644;s__Unclassified	p__Bacillota_A	aminocoumarin antibiotic	aminocoumarin	2
MAG2171	d__Bacteria;p__Bacillota_A;c__Clostridia;o__Oscillospirales;f__Oscillospiraceae;g__Evtepia;s__Evtepia sp004551945	p__Bacillota_A	aminocoumarin antibiotic	aminocoumarin	1
MAG2171	d__Bacteria;p__Bacillota_A;c__Clostridia;o__Oscillospirales;f__Oscillospiraceae;g__Evtepia;s__Evtepia sp004551945	p__Bacillota_A	aminocoumarin antibiotic	aminocoumarin	3
MAG2279	d__Bacteria;p__Bacillota;c__Bacilli;o__Erysipelotrichales;f__Erysipelotrichaceae;g__JAHHTG01;s__Unclassified	p__Bacillota	aminocoumarin antibiotic	aminocoumarin	1
MAG2279	d__Bacteria;p__Bacillota;c__Bacilli;o__Erysipelotrichales;f__Erysipelotrichaceae;g__JAHHTG01;s__Unclassified	p__Bacillota	aminocoumarin antibiotic	aminocoumarin	1
MAG2279	d__Bacteria;p__Bacillota;c__Bacilli;o__Erysipelotrichales;f__Erysipelotrichaceae;g__JAHHTG01;s__Unclassified	p__Bacillota	aminocoumarin antibiotic	aminocoumarin	1
MAG2874	d__Bacteria;p__Actinomycetota;c__Coriobacteriia;o__Coriobacteriales;f__UMGS124;g__UMGS124;s__UMGS124 sp019420325	p__Actinomycetota	aminocoumarin antibiotic	aminocoumarin	2
MAG2875	d__Bacteria;p__Bacillota_A;c__Clostridia;o__Oscillospirales;f__Oscillospiraceae;g__CAG-103;s__CAG-103 sp004556965	p__Bacillota_A	aminocoumarin antibiotic	aminocoumarin	2
MAG3078	d__Bacteria;p__Bacillota;c__Bacilli;o__Erysipelotrichales;f__Erysipelotrichaceae;g__UBA636;s__UBA636 sp002299675	p__Bacillota	aminocoumarin antibiotic	aminocoumarin	1
MAG3078	d__Bacteria;p__Bacillota;c__Bacilli;o__Erysipelotrichales;f__Erysipelotrichaceae;g__UBA636;s__UBA636 sp002299675	p__Bacillota	aminocoumarin antibiotic	aminocoumarin	1
MAG3078	d__Bacteria;p__Bacillota;c__Bacilli;o__Erysipelotrichales;f__Erysipelotrichaceae;g__UBA636;s__UBA636 sp002299675	p__Bacillota	aminocoumarin antibiotic	aminocoumarin	1
MAG3811	d__Bacteria;p__Bacillota_A;c__Clostridia;o__Oscillospirales;f__Oscillospiraceae;g__UBA738;s__UBA738 sp004557735	p__Bacillota_A	aminocoumarin antibiotic	aminocoumarin	1
MAG598	d__Bacteria;p__Actinomycetota;c__Coriobacteriia;o__Coriobacteriales;f__QAMH01;g__W2P13-069;s__W2P13-069 sp004553405	p__Actinomycetota	aminocoumarin antibiotic	aminocoumarin	1
MAG598	d__Bacteria;p__Actinomycetota;c__Coriobacteriia;o__Coriobacteriales;f__QAMH01;g__W2P13-069;s__W2P13-069 sp004553405	p__Actinomycetota	aminocoumarin antibiotic	aminocoumarin	1
MAG976	d__Bacteria;p__Bacteroidota;c__Bacteroidia;o__Bacteroidales;f__Muribaculaceae;g__Sodaliphilus;s__Sodaliphilus sp004557565	p__Bacteroidota	aminocoumarin antibiotic	aminocoumarin	1
MAG976	d__Bacteria;p__Bacteroidota;c__Bacteroidia;o__Bacteroidales;f__Muribaculaceae;g__Sodaliphilus;s__Sodaliphilus sp004557565	p__Bacteroidota	aminocoumarin antibiotic	aminocoumarin	1
MAG1416	d__Bacteria;p__Bacillota_A;c__Clostridia;o__Oscillospirales;f__Acutalibacteraceae;g__UBA6857;s__UBA6857 sp016292575	p__Bacillota_A	aminocoumarin antibiotic	aminocoumarin	1
MAG1416	d__Bacteria;p__Bacillota_A;c__Clostridia;o__Oscillospirales;f__Acutalibacteraceae;g__UBA6857;s__UBA6857 sp016292575	p__Bacillota_A	aminocoumarin antibiotic	aminocoumarin	1
MAG1416	d__Bacteria;p__Bacillota_A;c__Clostridia;o__Oscillospirales;f__Acutalibacteraceae;g__UBA6857;s__UBA6857 sp016292575	p__Bacillota_A	aminocoumarin antibiotic	aminocoumarin	1
MAG1526	d__Bacteria;p__Bacteroidota;c__Bacteroidia;o__Bacteroidales;f__UBA932;g__Cryptobacteroides;s__Cryptobacteroides sp004552965	p__Bacteroidota	aminocoumarin antibiotic	aminocoumarin	3
MAG1526	d__Bacteria;p__Bacteroidota;c__Bacteroidia;o__Bacteroidales;f__UBA932;g__Cryptobacteroides;s__Cryptobacteroides sp004552965	p__Bacteroidota	aminocoumarin antibiotic	aminocoumarin	1
MAG1592	d__Bacteria;p__Bacillota_A;c__Clostridia;o__Oscillospirales;f__Acutalibacteraceae;g__CAG-177;s__CAG-177 sp016297555	p__Bacillota_A	aminocoumarin antibiotic	aminocoumarin	2
MAG1745	d__Bacteria;p__Bacillota_A;c__Clostridia;o__Oscillospirales;f__Oscillospiraceae;g__F23-B02;s__F23-B02 sp000431075	p__Bacillota_A	aminocoumarin antibiotic	aminocoumarin	1
MAG1966	d__Bacteria;p__Bacteroidota;c__Bacteroidia;o__Bacteroidales;f__Bacteroidaceae;g__Prevotella;s__Prevotella sp945863825	p__Bacteroidota	aminocoumarin antibiotic	aminocoumarin	1
MAG2653	d__Bacteria;p__Bacillota_A;c__Clostridia;o__Oscillospirales;f__Ruminococcaceae;g__Ruminiclostridium_E;s__Ruminiclostridium_E sp016302655	p__Bacillota_A	aminocoumarin antibiotic	aminocoumarin	3
MAG2681	d__Bacteria;p__Bacillota_A;c__Clostridia;o__Oscillospirales;f__Ruminococcaceae;g__UMGS1668;s__UMGS1668 sp004556975	p__Bacillota_A	aminocoumarin antibiotic	aminocoumarin	1
MAG2681	d__Bacteria;p__Bacillota_A;c__Clostridia;o__Oscillospirales;f__Ruminococcaceae;g__UMGS1668;s__UMGS1668 sp004556975	p__Bacillota_A	aminocoumarin antibiotic	aminocoumarin	2
MAG2720	d__Bacteria;p__Bacillota_A;c__Clostridia;o__Peptostreptococcales;f__Anaerovoracaceae;g__RUG099;s__Unclassified	p__Bacillota_A	aminocoumarin antibiotic	aminocoumarin	1
MAG2843	d__Bacteria;p__Pseudomonadota;c__Alphaproteobacteria;o__Rs-D84;f__Rs-D84;g__Enterousia;s__Enterousia sp016301865	p__Pseudomonadota	aminocoumarin antibiotic	aminocoumarin	1
MAG2843	d__Bacteria;p__Pseudomonadota;c__Alphaproteobacteria;o__Rs-D84;f__Rs-D84;g__Enterousia;s__Enterousia sp016301865	p__Pseudomonadota	aminocoumarin antibiotic	aminocoumarin	1
MAG2843	d__Bacteria;p__Pseudomonadota;c__Alphaproteobacteria;o__Rs-D84;f__Rs-D84;g__Enterousia;s__Enterousia sp016301865	p__Pseudomonadota	aminocoumarin antibiotic	aminocoumarin	1
MAG2843	d__Bacteria;p__Pseudomonadota;c__Alphaproteobacteria;o__Rs-D84;f__Rs-D84;g__Enterousia;s__Enterousia sp016301865	p__Pseudomonadota	aminocoumarin antibiotic	aminocoumarin	1
MAG3000	d__Bacteria;p__Planctomycetota;c__Planctomycetia;o__Pirellulales;f__Thermoguttaceae;g__RUG369;s__RUG369 sp934725735	p__Planctomycetota	aminocoumarin antibiotic	aminocoumarin	1
MAG3003	d__Bacteria;p__Bacillota_A;c__Clostridia;o__Lachnospirales;f__Lachnospiraceae;g__KM106-2;s__KM106-2 sp945787925	p__Bacillota_A	aminocoumarin antibiotic	aminocoumarin	2
MAG3015	d__Bacteria;p__Actinomycetota;c__Coriobacteriia;o__Coriobacteriales;f__Eggerthellaceae;g__CAKUOV01;s__Unclassified	p__Actinomycetota	aminocoumarin antibiotic	aminocoumarin	1
MAG3074	d__Bacteria;p__Bacillota_A;c__Clostridia;o__Christensenellales;f__CAG-138;g__PeH17;s__PeH17 sp900542285	p__Bacillota_A	aminocoumarin antibiotic	aminocoumarin	5
MAG3087	d__Bacteria;p__Pseudomonadota;c__Gammaproteobacteria;o__Pseudomonadales;f__Moraxellaceae;g__Acinetobacter;s__Acinetobacter pseudolwoffii	p__Pseudomonadota	aminocoumarin antibiotic	aminocoumarin	1
MAG3087	d__Bacteria;p__Pseudomonadota;c__Gammaproteobacteria;o__Pseudomonadales;f__Moraxellaceae;g__Acinetobacter;s__Acinetobacter pseudolwoffii	p__Pseudomonadota	aminocoumarin antibiotic	aminocoumarin	1
MAG3326	d__Bacteria;p__Bacteroidota;c__Bacteroidia;o__Bacteroidales;f__Muribaculaceae;g__CAG-873;s__CAG-873 sp017889945	p__Bacteroidota	aminocoumarin antibiotic	aminocoumarin	1
MAG3326	d__Bacteria;p__Bacteroidota;c__Bacteroidia;o__Bacteroidales;f__Muribaculaceae;g__CAG-873;s__CAG-873 sp017889945	p__Bacteroidota	aminocoumarin antibiotic	aminocoumarin	1
MAG3557	d__Bacteria;p__Bacillota_A;c__Clostridia;o__Christensenellales;f__CAG-138;g__PeH17;s__PeH17 sp900542285	p__Bacillota_A	aminocoumarin antibiotic	aminocoumarin	1
MAG3557	d__Bacteria;p__Bacillota_A;c__Clostridia;o__Christensenellales;f__CAG-138;g__PeH17;s__PeH17 sp900542285	p__Bacillota_A	aminocoumarin antibiotic	aminocoumarin	5
MAG3716	d__Bacteria;p__Bacillota_A;c__Clostridia;o__Lachnospirales;f__Lachnospiraceae;g__Blautia_A;s__Blautia_A obeum	p__Bacillota_A	aminocoumarin antibiotic	aminocoumarin	1
MAG3839	d__Bacteria;p__Bacillota_A;c__Clostridia;o__Christensenellales;f__CAG-138;g__PeH17;s__PeH17 sp000435055	p__Bacillota_A	aminocoumarin antibiotic	aminocoumarin	3
MAG4153	d__Bacteria;p__Bacillota_A;c__Clostridia;o__Oscillospirales;f__Butyricicoccaceae;g__Butyricicoccus_A;s__Butyricicoccus_A sp945872165	p__Bacillota_A	aminocoumarin antibiotic	aminocoumarin	1
MAG566	d__Bacteria;p__Bacillota_A;c__Clostridia;o__Christensenellales;f__CAG-74;g__SFHK01;s__SFHK01 sp004556395	p__Bacillota_A	aminocoumarin antibiotic	aminocoumarin	7
MAG684	d__Bacteria;p__Bacillota_A;c__Clostridia;o__Oscillospirales;f__Oscillospiraceae;g__ER4;s__ER4 sp016295615	p__Bacillota_A	aminocoumarin antibiotic	aminocoumarin	1
MAG684	d__Bacteria;p__Bacillota_A;c__Clostridia;o__Oscillospirales;f__Oscillospiraceae;g__ER4;s__ER4 sp016295615	p__Bacillota_A	aminocoumarin antibiotic	aminocoumarin	2
MAG688	d__Bacteria;p__Bacillota_A;c__Clostridia;o__Lachnospirales;f__Cellulosilyticaceae;g__Cellulosilyticum;s__Cellulosilyticum sp900556665	p__Bacillota_A	aminocoumarin antibiotic	aminocoumarin	4
MAG694	d__Bacteria;p__Bacillota;c__Bacilli;o__RF39;f__UBA660;g__JAEDMO01;s__JAEDMO01 sp016302935	p__Bacillota	aminocoumarin antibiotic	aminocoumarin	1
MAG1069	d__Bacteria;p__Bacillota;c__Bacilli;o__RF39;f__UBA660;g__CAG-877;s__Unclassified	p__Bacillota	aminocoumarin antibiotic	aminocoumarin	1
MAG1069	d__Bacteria;p__Bacillota;c__Bacilli;o__RF39;f__UBA660;g__CAG-877;s__Unclassified	p__Bacillota	aminocoumarin antibiotic	aminocoumarin	2
MAG1118	d__Bacteria;p__Bacillota_A;c__Clostridia;o__TANB77;f__CAG-508;g__SFKP01;s__SFKP01 sp004553715	p__Bacillota_A	aminocoumarin antibiotic	aminocoumarin	1
MAG1132	d__Bacteria;p__Bacillota_A;c__Clostridia;o__Oscillospirales;f__Acutalibacteraceae;g__CAG-177;s__CAG-177 sp016297555	p__Bacillota_A	aminocoumarin antibiotic	aminocoumarin	2
MAG1263	d__Bacteria;p__Bacillota_A;c__Clostridia;o__UBA1212;f__SIG427;g__SIG427;s__Unclassified	p__Bacillota_A	aminocoumarin antibiotic	aminocoumarin	1
MAG1465	d__Bacteria;p__Bacillota_A;c__Clostridia;o__UMGS1883;f__UMGS1540;g__UMGS1540;s__UMGS1540 sp900552775	p__Bacillota_A	aminocoumarin antibiotic	aminocoumarin	2
MAG1478	d__Bacteria;p__Bacteroidota;c__Bacteroidia;o__Bacteroidales;f__P3;g__Onthomorpha;s__Onthomorpha sp004551865	p__Bacteroidota	aminocoumarin antibiotic	aminocoumarin	1
MAG1478	d__Bacteria;p__Bacteroidota;c__Bacteroidia;o__Bacteroidales;f__P3;g__Onthomorpha;s__Onthomorpha sp004551865	p__Bacteroidota	aminocoumarin antibiotic	aminocoumarin	1
MAG1609	d__Bacteria;p__Bacillota_A;c__Clostridia;o__UBA1381;f__UBA1381;g__Unclassified;s__Unclassified	p__Bacillota_A	aminocoumarin antibiotic	aminocoumarin	1
MAG168	d__Bacteria;p__Bacillota_A;c__Clostridia;o__Oscillospirales;f__Butyricicoccaceae;g__Butyricicoccus_A;s__Butyricicoccus_A porcorum	p__Bacillota_A	aminocoumarin antibiotic	aminocoumarin	1
MAG168	d__Bacteria;p__Bacillota_A;c__Clostridia;o__Oscillospirales;f__Butyricicoccaceae;g__Butyricicoccus_A;s__Butyricicoccus_A porcorum	p__Bacillota_A	aminocoumarin antibiotic	aminocoumarin	1
MAG2132	d__Bacteria;p__Bacillota_A;c__Clostridia;o__Oscillospirales;f__Oscillospiraceae;g__Evtepia;s__Evtepia sp004551945	p__Bacillota_A	aminocoumarin antibiotic	aminocoumarin	1
MAG2132	d__Bacteria;p__Bacillota_A;c__Clostridia;o__Oscillospirales;f__Oscillospiraceae;g__Evtepia;s__Evtepia sp004551945	p__Bacillota_A	aminocoumarin antibiotic	aminocoumarin	1
MAG2132	d__Bacteria;p__Bacillota_A;c__Clostridia;o__Oscillospirales;f__Oscillospiraceae;g__Evtepia;s__Evtepia sp004551945	p__Bacillota_A	aminocoumarin antibiotic	aminocoumarin	2
MAG2268	d__Bacteria;p__Bacillota;c__Bacilli;o__Lactobacillales;f__Lactobacillaceae;g__Limosilactobacillus;s__Unclassified	p__Bacillota	aminocoumarin antibiotic	aminocoumarin	1
[truncated: 158,000 more rows]

## Sheet: Sheet2
Table S5 Statistical table of drug resistance gene classification-2
Genome	Taxonomy	Phylum	Drug Class(ARG type)	Antibiotic class	Gene.no
MAG2490	d__Bacteria;p__Bacillota_A;c__Clostridia;o__Oscillospirales;f__Ruminococcaceae;g__Angelakisella;s__Angelakisella sp004554485	p__Bacillota_A	glycylcycline;tetracycline antibiotic	Multidrug	1
MAG2664	d__Bacteria;p__Bacillota;c__Bacilli;o__Erysipelotrichales;f__Erysipelotrichaceae;g__UBA636;s__UBA636 sp002299675	p__Bacillota	glycylcycline;tetracycline antibiotic	Multidrug	1
MAG2664	d__Bacteria;p__Bacillota;c__Bacilli;o__Erysipelotrichales;f__Erysipelotrichaceae;g__UBA636;s__UBA636 sp002299675	p__Bacillota	glycylcycline;tetracycline antibiotic	Multidrug	1
MAG2717	d__Bacteria;p__Bacillota;c__Bacilli;o__Erysipelotrichales;f__Erysipelotrichaceae;g__UBA636;s__UBA636 sp002299675	p__Bacillota	glycylcycline;tetracycline antibiotic	Multidrug	1
MAG3395	d__Bacteria;p__Bacillota_A;c__Clostridia;o__Lachnospirales;f__Lachnospiraceae;g__UBA2868;s__UBA2868 sp004552595	p__Bacillota_A	glycylcycline;tetracycline antibiotic	Multidrug	2
MAG3398	d__Bacteria;p__Bacillota_A;c__Clostridia;o__Oscillospirales;f__Butyricicoccaceae;g__JAEDEU01;s__JAEDEU01 sp016293155	p__Bacillota_A	glycylcycline;tetracycline antibiotic	Multidrug	2
MAG3707	d__Bacteria;p__Bacillota_A;c__Clostridia;o__Christensenellales;f__CAG-138;g__PeH17;s__PeH17 sp900542285	p__Bacillota_A	glycylcycline;tetracycline antibiotic	Multidrug	2
MAG680	d__Bacteria;p__Bacillota_A;c__Clostridia;o__Christensenellales;f__CAG-138;g__PeH17;s__PeH17 sp900542285	p__Bacillota_A	glycylcycline;tetracycline antibiotic	Multidrug	1
MAG1041	d__Bacteria;p__Bacillota_A;c__Clostridia;o__Oscillospirales;f__Oscillospiraceae;g__F23-B02;s__F23-B02 sp000431075	p__Bacillota_A	glycylcycline;tetracycline antibiotic	Multidrug	1
MAG1045	d__Bacteria;p__Bacteroidota;c__Bacteroidia;o__Bacteroidales;f__Muribaculaceae;g__Sodaliphilus;s__Sodaliphilus sp004557565	p__Bacteroidota	glycylcycline;tetracycline antibiotic	Multidrug	1
MAG1870	d__Bacteria;p__Bacillota;c__Bacilli;o__RF39;f__UBA660;g__UMGS1498;s__UMGS1498 sp900552335	p__Bacillota	glycylcycline;tetracycline antibiotic	Multidrug	1
MAG1880	d__Bacteria;p__Bacillota_A;c__Clostridia;o__Christensenellales;f__CAG-138;g__SFDB01;s__SFDB01 sp004558825	p__Bacillota_A	glycylcycline;tetracycline antibiotic	Multidrug	1
MAG1880	d__Bacteria;p__Bacillota_A;c__Clostridia;o__Christensenellales;f__CAG-138;g__SFDB01;s__SFDB01 sp004558825	p__Bacillota_A	glycylcycline;tetracycline antibiotic	Multidrug	1
MAG1880	d__Bacteria;p__Bacillota_A;c__Clostridia;o__Christensenellales;f__CAG-138;g__SFDB01;s__SFDB01 sp004558825	p__Bacillota_A	glycylcycline;tetracycline antibiotic	Multidrug	1
MAG2015	d__Bacteria;p__Bacillota_A;c__Clostridia;o__Lachnospirales;f__Lachnospiraceae;g__Lachnospira;s__Unclassified	p__Bacillota_A	glycylcycline;tetracycline antibiotic	Multidrug	1
MAG2015	d__Bacteria;p__Bacillota_A;c__Clostridia;o__Lachnospirales;f__Lachnospiraceae;g__Lachnospira;s__Unclassified	p__Bacillota_A	glycylcycline;tetracycline antibiotic	Multidrug	1
MAG2015	d__Bacteria;p__Bacillota_A;c__Clostridia;o__Lachnospirales;f__Lachnospiraceae;g__Lachnospira;s__Unclassified	p__Bacillota_A	glycylcycline;tetracycline antibiotic	Multidrug	1
MAG2063	d__Bacteria;p__Bacteroidota;c__Bacteroidia;o__Bacteroidales;f__Muribaculaceae;g__CAG-485;s__CAG-485 sp000437495	p__Bacteroidota	glycylcycline;tetracycline antibiotic	Multidrug	1
MAG2387	d__Bacteria;p__Actinomycetota;c__Actinomycetia;o__Mycobacteriales;f__Mycobacteriaceae;g__Corynebacterium;s__Unclassified	p__Actinomycetota	glycylcycline;tetracycline antibiotic	Multidrug	1
MAG2471	d__Bacteria;p__Bacillota_A;c__Clostridia;o__Lachnospirales;f__Lachnospiraceae;g__Oliverpabstia;s__Oliverpabstia sp004556655	p__Bacillota_A	glycylcycline;tetracycline antibiotic	Multidrug	1
MAG2471	d__Bacteria;p__Bacillota_A;c__Clostridia;o__Lachnospirales;f__Lachnospiraceae;g__Oliverpabstia;s__Oliverpabstia sp004556655	p__Bacillota_A	glycylcycline;tetracycline antibiotic	Multidrug	1
MAG3227	d__Bacteria;p__Cyanobacteriota;c__Vampirovibrionia;o__Gastranaerophilales;f__Gastranaerophilaceae;g__CAG-196;s__CAG-196 sp900549855	p__Cyanobacteriota	glycylcycline;tetracycline antibiotic	Multidrug	1
MAG3820	d__Bacteria;p__Bacillota;c__Bacilli;o__Bacillales;f__Planococcaceae;g__Kurthia;s__Kurthia intestinigallinarum	p__Bacillota	glycylcycline;tetracycline antibiotic	Multidrug	1
MAG3822	d__Bacteria;p__Bacillota_B;c__Dehalobacteriia;o__UBA7702;f__UBA7702;g__UBA7702;s__Unclassified	p__Bacillota_B	glycylcycline;tetracycline antibiotic	Multidrug	1
MAG4157	d__Bacteria;p__Bacillota;c__Bacilli;o__Lactobacillales;f__Enterococcaceae;g__Enterococcus_E;s__Enterococcus_E cecorum	p__Bacillota	glycylcycline;tetracycline antibiotic	Multidrug	1
MAG592	d__Bacteria;p__Bacillota_A;c__Clostridia;o__Christensenellales;f__CAG-138;g__PeH17;s__PeH17 sp004556165	p__Bacillota_A	glycylcycline;tetracycline antibiotic	Multidrug	2
MAG699	d__Bacteria;p__Bacillota;c__Bacilli;o__Erysipelotrichales;f__Erysipelotrichaceae;g__UBA636;s__UBA636 sp002299675	p__Bacillota	glycylcycline;tetracycline antibiotic	Multidrug	1
MAG699	d__Bacteria;p__Bacillota;c__Bacilli;o__Erysipelotrichales;f__Erysipelotrichaceae;g__UBA636;s__UBA636 sp002299675	p__Bacillota	glycylcycline;tetracycline antibiotic	Multidrug	1
MAG699	d__Bacteria;p__Bacillota;c__Bacilli;o__Erysipelotrichales;f__Erysipelotrichaceae;g__UBA636;s__UBA636 sp002299675	p__Bacillota	glycylcycline;tetracycline antibiotic	Multidrug	1
MAG757	d__Bacteria;p__Spirochaetota;c__Spirochaetia;o__Treponematales;f__Treponemataceae;g__Treponema_D;s__Treponema_D porcinum	p__Spirochaetota	glycylcycline;tetracycline antibiotic	Multidrug	1
MAG1084	d__Bacteria;p__Bacillota_A;c__Clostridia;o__Oscillospirales;f__Oscillospiraceae;g__Evtepia;s__Evtepia sp004551945	p__Bacillota_A	glycylcycline;tetracycline antibiotic	Multidrug	5
MAG114	d__Bacteria;p__Bacillota_A;c__Clostridia;o__Christensenellales;f__CAG-138;g__PeH17;s__PeH17 sp000435055	p__Bacillota_A	glycylcycline;tetracycline antibiotic	Multidrug	3
MAG1251	d__Bacteria;p__Bacteroidota;c__Bacteroidia;o__Bacteroidales;f__Muribaculaceae;g__Sodaliphilus;s__Sodaliphilus sp004557565	p__Bacteroidota	glycylcycline;tetracycline antibiotic	Multidrug	1
MAG1523	d__Bacteria;p__Bacillota;c__Bacilli;o__Erysipelotrichales;f__Erysipelotrichaceae;g__UBA636;s__UBA636 sp002299675	p__Bacillota	glycylcycline;tetracycline antibiotic	Multidrug	1
MAG1523	d__Bacteria;p__Bacillota;c__Bacilli;o__Erysipelotrichales;f__Erysipelotrichaceae;g__UBA636;s__UBA636 sp002299675	p__Bacillota	glycylcycline;tetracycline antibiotic	Multidrug	1
MAG2065	d__Bacteria;p__Bacillota_A;c__Clostridia;o__Christensenellales;f__CAG-138;g__PeH17;s__PeH17 sp004556165	p__Bacillota_A	glycylcycline;tetracycline antibiotic	Multidrug	1
MAG2127	d__Bacteria;p__Bacillota_A;c__Clostridia;o__Christensenellales;f__CAG-138;g__SFEL01;s__SFEL01 sp004557245	p__Bacillota_A	glycylcycline;tetracycline antibiotic	Multidrug	1
MAG3386	d__Bacteria;p__Bacillota_A;c__Clostridia;o__Oscillospirales;f__Oscillospiraceae;g__Evtepia;s__Evtepia sp004551945	p__Bacillota_A	glycylcycline;tetracycline antibiotic	Multidrug	4
MAG3700	d__Bacteria;p__Bacteroidota;c__Bacteroidia;o__Bacteroidales;f__Muribaculaceae;g__SFTJ01;s__SFTJ01 sp004563195	p__Bacteroidota	glycylcycline;tetracycline antibiotic	Multidrug	1
MAG3857	d__Bacteria;p__Bacillota_A;c__Clostridia;o__Oscillospirales;f__Ruminococcaceae;g__Ruminiclostridium_E;s__Ruminiclostridium_E sp016302655	p__Bacillota_A	glycylcycline;tetracycline antibiotic	Multidrug	1
MAG4152	d__Bacteria;p__Bacillota;c__Bacilli;o__Erysipelotrichales;f__Erysipelotrichaceae;g__Floccifex;s__Floccifex porci	p__Bacillota	glycylcycline;tetracycline antibiotic	Multidrug	5
MAG562	d__Bacteria;p__Bacillota;c__Bacilli;o__Lactobacillales;f__Lactobacillaceae;g__Lactobacillus;s__Lactobacillus johnsonii	p__Bacillota	glycylcycline;tetracycline antibiotic	Multidrug	1
MAG1042	d__Bacteria;p__Bacillota_A;c__Clostridia;o__Lachnospirales;f__Lachnospiraceae;g__UBA2868;s__UBA2868 sp004552595	p__Bacillota_A	glycylcycline;tetracycline antibiotic	Multidrug	2
MAG1256	d__Bacteria;p__Planctomycetota;c__Planctomycetia;o__Pirellulales;f__Thermoguttaceae;g__RUG369;s__RUG369 sp934725735	p__Planctomycetota	glycylcycline;tetracycline antibiotic	Multidrug	1
MAG1387	d__Bacteria;p__Bacillota_A;c__Clostridia;o__Oscillospirales;f__Ruminococcaceae;g__Angelakisella;s__Angelakisella sp004554485	p__Bacillota_A	glycylcycline;tetracycline antibiotic	Multidrug	1
MAG1419	d__Bacteria;p__Bacillota_A;c__Clostridia;o__Oscillospirales;f__Ruminococcaceae;g__Gemmiger;s__Gemmiger sp900554145	p__Bacillota_A	glycylcycline;tetracycline antibiotic	Multidrug	1
MAG1660	d__Bacteria;p__Bacillota_A;c__Clostridia;o__Christensenellales;f__CAG-138;g__SFDB01;s__SFDB01 sp004558825	p__Bacillota_A	glycylcycline;tetracycline antibiotic	Multidrug	1
MAG1863	d__Bacteria;p__Bacillota_A;c__Clostridia;o__Oscillospirales;f__Oscillospiraceae;g__Faecousia;s__Faecousia sp945635805	p__Bacillota_A	glycylcycline;tetracycline antibiotic	Multidrug	1
MAG1967	d__Bacteria;p__Bacillota_A;c__Clostridia;o__HGM11514;f__HGM11514;g__CAKSKB01;s__Unclassified	p__Bacillota_A	glycylcycline;tetracycline antibiotic	Multidrug	1
MAG203	d__Bacteria;p__Bacillota_A;c__Clostridia;o__Lachnospirales;f__Lachnospiraceae;g__Anaerobutyricum;s__Anaerobutyricum sp022769785	p__Bacillota_A	glycylcycline;tetracycline antibiotic	Multidrug	1
MAG2282	d__Bacteria;p__Bacillota_A;c__Clostridia;o__Oscillospirales;f__Oscillospiraceae;g__Vescimonas;s__Vescimonas sp004557655	p__Bacillota_A	glycylcycline;tetracycline antibiotic	Multidrug	1
MAG2287	d__Bacteria;p__Bacillota_A;c__Clostridia;o__Oscillospirales;f__Oscillospiraceae;g__F23-B02;s__F23-B02 sp000431075	p__Bacillota_A	glycylcycline;tetracycline antibiotic	Multidrug	1
MAG2383	d__Bacteria;p__Bacteroidota;c__Bacteroidia;o__Bacteroidales;f__Muribaculaceae;g__Sodaliphilus;s__Sodaliphilus sp004557565	p__Bacteroidota	glycylcycline;tetracycline antibiotic	Multidrug	1
MAG2661	d__Bacteria;p__Bacillota;c__Bacilli;o__Erysipelotrichales;f__Erysipelotrichaceae;g__UBA636;s__UBA636 sp002299675	p__Bacillota	glycylcycline;tetracycline antibiotic	Multidrug	1
MAG2661	d__Bacteria;p__Bacillota;c__Bacilli;o__Erysipelotrichales;f__Erysipelotrichaceae;g__UBA636;s__UBA636 sp002299675	p__Bacillota	glycylcycline;tetracycline antibiotic	Multidrug	1
MAG2661	d__Bacteria;p__Bacillota;c__Bacilli;o__Erysipelotrichales;f__Erysipelotrichaceae;g__UBA636;s__UBA636 sp002299675	p__Bacillota	glycylcycline;tetracycline antibiotic	Multidrug	1
MAG3714	d__Bacteria;p__Bacillota_A;c__Clostridia;o__Lachnospirales;f__Lachnospiraceae;g__UBA2868;s__UBA2868 sp004552595	p__Bacillota_A	glycylcycline;tetracycline antibiotic	Multidrug	1
MAG3715	d__Bacteria;p__Bacteroidota;c__Bacteroidia;o__Bacteroidales;f__Muribaculaceae;g__CAG-485;s__CAG-485 sp905214735	p__Bacteroidota	glycylcycline;tetracycline antibiotic	Multidrug	1
MAG372	d__Bacteria;p__Bacillota_A;c__Clostridia;o__Oscillospirales;f__Ruminococcaceae;g__Ruminiclostridium_E;s__Ruminiclostridium_E sp016297165	p__Bacillota_A	glycylcycline;tetracycline antibiotic	Multidrug	1
MAG372	d__Bacteria;p__Bacillota_A;c__Clostridia;o__Oscillospirales;f__Ruminococcaceae;g__Ruminiclostridium_E;s__Ruminiclostridium_E sp016297165	p__Bacillota_A	glycylcycline;tetracycline antibiotic	Multidrug	1
MAG372	d__Bacteria;p__Bacillota_A;c__Clostridia;o__Oscillospirales;f__Ruminococcaceae;g__Ruminiclostridium_E;s__Ruminiclostridium_E sp016297165	p__Bacillota_A	glycylcycline;tetracycline antibiotic	Multidrug	1
MAG3829	d__Bacteria;p__Bacillota_A;c__Clostridia;o__Oscillospirales;f__Acutalibacteraceae;g__UBA1417;s__UBA1417 sp004555625	p__Bacillota_A	glycylcycline;tetracycline antibiotic	Multidrug	1
MAG3829	d__Bacteria;p__Bacillota_A;c__Clostridia;o__Oscillospirales;f__Acutalibacteraceae;g__UBA1417;s__UBA1417 sp004555625	p__Bacillota_A	glycylcycline;tetracycline antibiotic	Multidrug	1
MAG3833	d__Bacteria;p__Spirochaetota;c__Spirochaetia;o__Treponematales;f__Treponemataceae;g__Treponema_D;s__Treponema_D sp900769985	p__Spirochaetota	glycylcycline;tetracycline antibiotic	Multidrug	1
MAG593	d__Bacteria;p__Pseudomonadota;c__Gammaproteobacteria;o__Pseudomonadales;f__Moraxellaceae;g__Acinetobacter;s__Acinetobacter pseudolwoffii	p__Pseudomonadota	glycylcycline;tetracycline antibiotic	Multidrug	1
MAG759	d__Bacteria;p__Bacillota;c__Bacilli;o__Lactobacillales;f__Aerococcaceae;g__Jeotgalibaca;s__Jeotgalibaca porci	p__Bacillota	glycylcycline;tetracycline antibiotic	Multidrug	1
MAG761	d__Bacteria;p__Bacteroidota;c__Bacteroidia;o__Bacteroidales;f__W3P20-009;g__CALYZD01;s__CALYZD01 sp945607565	p__Bacteroidota	glycylcycline;tetracycline antibiotic	Multidrug	1
MAG782	d__Bacteria;p__Bacillota;c__Bacilli;o__RF39;f__UBA660;g__CAG-877;s__CAG-877 sp934157235	p__Bacillota	glycylcycline;tetracycline antibiotic	Multidrug	1
MAG1254	d__Bacteria;p__Bacillota_A;c__Clostridia;o__Lachnospirales;f__Lachnospiraceae;g__Lachnospira;s__Unclassified	p__Bacillota_A	glycylcycline;tetracycline antibiotic	Multidrug	2
MAG1254	d__Bacteria;p__Bacillota_A;c__Clostridia;o__Lachnospirales;f__Lachnospiraceae;g__Lachnospira;s__Unclassified	p__Bacillota_A	glycylcycline;tetracycline antibiotic	Multidrug	2
MAG1254	d__Bacteria;p__Bacillota_A;c__Clostridia;o__Lachnospirales;f__Lachnospiraceae;g__Lachnospira;s__Unclassified	p__Bacillota_A	glycylcycline;tetracycline antibiotic	Multidrug	2
MAG1412	d__Bacteria;p__Bacillota_A;c__Clostridia;o__Lachnospirales;f__Lachnospiraceae;g__Acetatifactor;s__Acetatifactor sp018385425	p__Bacillota_A	glycylcycline;tetracycline antibiotic	Multidrug	1
MAG1412	d__Bacteria;p__Bacillota_A;c__Clostridia;o__Lachnospirales;f__Lachnospiraceae;g__Acetatifactor;s__Acetatifactor sp018385425	p__Bacillota_A	glycylcycline;tetracycline antibiotic	Multidrug	1
MAG1414	d__Bacteria;p__Bacillota_A;c__Clostridia;o__Oscillospirales;f__Ruminococcaceae;g__Gemmiger;s__Gemmiger variabilis_A	p__Bacillota_A	glycylcycline;tetracycline antibiotic	Multidrug	1
MAG1662	d__Bacteria;p__Bacillota_A;c__Clostridia;o__Lachnospirales;f__Lachnospiraceae;g__Oliverpabstia;s__Oliverpabstia sp022764165	p__Bacillota_A	glycylcycline;tetracycline antibiotic	Multidrug	2
MAG204	d__Bacteria;p__Bacteroidota;c__Bacteroidia;o__Bacteroidales;f__Muribaculaceae;g__Sodaliphilus;s__Sodaliphilus sp004557565	p__Bacteroidota	glycylcycline;tetracycline antibiotic	Multidrug	1
MAG2285	d__Bacteria;p__Actinomycetota;c__Coriobacteriia;o__Coriobacteriales;f__Eggerthellaceae;g__W1P20-047;s__W1P20-047 sp004555335	p__Actinomycetota	glycylcycline;tetracycline antibiotic	Multidrug	1
MAG2386	d__Bacteria;p__Bacillota;c__Bacilli;o__Lactobacillales;f__Aerococcaceae;g__Jeotgalibaca;s__Jeotgalibaca porci	p__Bacillota	glycylcycline;tetracycline antibiotic	Multidrug	1
MAG2498	d__Bacteria;p__Actinomycetota;c__Coriobacteriia;o__Coriobacteriales;f__Eggerthellaceae;g__W1P20-047;s__W1P20-047 sp004555335	p__Actinomycetota	glycylcycline;tetracycline antibiotic	Multidrug	1
MAG3391	d__Bacteria;p__Bacillota_A;c__Clostridia;o__Oscillospirales;f__Butyricicoccaceae;g__JAEDEU01;s__JAEDEU01 sp016293155	p__Bacillota_A	glycylcycline;tetracycline antibiotic	Multidrug	2
MAG3534	d__Bacteria;p__Bacteroidota;c__Bacteroidia;o__Bacteroidales;f__Bacteroidaceae;g__Prevotella;s__Prevotella sp945869265	p__Bacteroidota	glycylcycline;tetracycline antibiotic	Multidrug	1
MAG3831	d__Bacteria;p__Bacillota;c__Bacilli;o__Lactobacillales;f__Lactobacillaceae;g__Limosilactobacillus;s__Limosilactobacillus mucosae	p__Bacillota	glycylcycline;tetracycline antibiotic	Multidrug	2
MAG4159	d__Bacteria;p__Bacillota;c__Bacilli;o__Erysipelotrichales;f__Erysipelotrichaceae;g__UBA636;s__UBA636 sp002299675	p__Bacillota	glycylcycline;tetracycline antibiotic	Multidrug	1
MAG4159	d__Bacteria;p__Bacillota;c__Bacilli;o__Erysipelotrichales;f__Erysipelotrichaceae;g__UBA636;s__UBA636 sp002299675	p__Bacillota	glycylcycline;tetracycline antibiotic	Multidrug	1
MAG597	d__Bacteria;p__Bacillota_A;c__Clostridia;o__UBA1381;f__UBA1381;g__CAG-41;s__CAG-41 sp945876665	p__Bacillota_A	glycylcycline;tetracycline antibiotic	Multidrug	1
MAG967	d__Bacteria;p__Pseudomonadota;c__Gammaproteobacteria;o__Enterobacterales;f__Enterobacteriaceae;g__Escherichia;s__Escherichia coli	p__Pseudomonadota	glycylcycline;tetracycline antibiotic	Multidrug	1
MAG967	d__Bacteria;p__Pseudomonadota;c__Gammaproteobacteria;o__Enterobacterales;f__Enterobacteriaceae;g__Escherichia;s__Escherichia coli	p__Pseudomonadota	glycylcycline;tetracycline antibiotic	Multidrug	1
MAG1258	d__Bacteria;p__Bacillota_A;c__Clostridia;o__Oscillospirales;f__Oscillospiraceae;g__Faecousia;s__Faecousia sp016296045	p__Bacillota_A	glycylcycline;tetracycline antibiotic	Multidrug	2
MAG1700	d__Bacteria;p__Bacillota_A;c__Clostridia;o__Lachnospirales;f__Lachnospiraceae;g__Agathobacter;s__Agathobacter sp900317585	p__Bacillota_A	glycylcycline;tetracycline antibiotic	Multidrug	1
MAG1749	d__Bacteria;p__Bacteroidota;c__Bacteroidia;o__Bacteroidales;f__Paludibacteraceae;g__RF16;s__Unclassified	p__Bacteroidota	glycylcycline;tetracycline antibiotic	Multidrug	1
MAG1883	d__Bacteria;p__Bacillota_A;c__Clostridia;o__Lachnospirales;f__Lachnospiraceae;g__Choladousia;s__Choladousia sp022776305	p__Bacillota_A	glycylcycline;tetracycline antibiotic	Multidrug	2
MAG2010	d__Bacteria;p__Bacillota_A;c__Clostridia;o__Oscillospirales;f__Oscillospiraceae;g__Vescimonas;s__Vescimonas sp004557655	p__Bacillota_A	glycylcycline;tetracycline antibiotic	Multidrug	1
MAG2010	d__Bacteria;p__Bacillota_A;c__Clostridia;o__Oscillospirales;f__Oscillospiraceae;g__Vescimonas;s__Vescimonas sp004557655	p__Bacillota_A	glycylcycline;tetracycline antibiotic	Multidrug	1
MAG2060	d__Bacteria;p__Bacillota_A;c__Clostridia;o__Lachnospirales;f__Lachnospiraceae;g__SIG292;s__Unclassified	p__Bacillota_A	glycylcycline;tetracycline antibiotic	Multidrug	1
MAG2061	d__Bacteria;p__Bacillota_A;c__Clostridia;o__Lachnospirales;f__Lachnospiraceae;g__UMGS2037;s__UMGS2037 sp945643825	p__Bacillota_A	glycylcycline;tetracycline antibiotic	Multidrug	1
MAG2276	d__Bacteria;p__Bacteroidota;c__Bacteroidia;o__Bacteroidales;f__Muribaculaceae;g__Limisoma;s__Limisoma sp004561555	p__Bacteroidota	glycylcycline;tetracycline antibiotic	Multidrug	1
MAG2478	d__Bacteria;p__Bacillota_A;c__Clostridia;o__Oscillospirales;f__Oscillospiraceae;g__Evtepia;s__Evtepia sp004551945	p__Bacillota_A	glycylcycline;tetracycline antibiotic	Multidrug	3
MAG2479	d__Bacteria;p__Actinomycetota;c__Coriobacteriia;o__Coriobacteriales;f__Eggerthellaceae;g__W1P20-047;s__W1P20-047 sp004555335	p__Actinomycetota	glycylcycline;tetracycline antibiotic	Multidrug	1
MAG3004	d__Bacteria;p__Bacillota;c__Bacilli;o__Erysipelotrichales;f__Erysipelotrichaceae;g__Bulleidia;s__Bulleidia sp900539965	p__Bacillota	glycylcycline;tetracycline antibiotic	Multidrug	1
MAG3004	d__Bacteria;p__Bacillota;c__Bacilli;o__Erysipelotrichales;f__Erysipelotrichaceae;g__Bulleidia;s__Bulleidia sp900539965	p__Bacillota	glycylcycline;tetracycline antibiotic	Multidrug	3
MAG3010	d__Bacteria;p__Bacillota_A;c__Clostridia;o__UMGS1810;f__UMGS1810;g__RGIG1828;s__Unclassified	p__Bacillota_A	glycylcycline;tetracycline antibiotic	Multidrug	1
MAG3016	d__Bacteria;p__Bacillota_A;c__Clostridia;o__Christensenellales;f__CAG-138;g__PeH17;s__PeH17 sp900542285	p__Bacillota_A	glycylcycline;tetracycline antibiotic	Multidrug	1
MAG3569	d__Bacteria;p__Bacillota_A;c__Clostridia;o__Oscillospirales;f__Oscillospiraceae;g__Vescimonas;s__Vescimonas sp004557655	p__Bacillota_A	glycylcycline;tetracycline antibiotic	Multidrug	1
MAG4	d__Bacteria;p__Bacillota;c__Bacilli;o__Erysipelotrichales;f__Erysipelotrichaceae;g__Bulleidia;s__Bulleidia sp900539965	p__Bacillota	glycylcycline;tetracycline antibiotic	Multidrug	3
MAG763	d__Bacteria;p__Bacillota_A;c__Clostridia;o__Oscillospirales;f__Oscillospiraceae;g__Faecousia;s__Faecousia sp016296045	p__Bacillota_A	glycylcycline;tetracycline antibiotic	Multidrug	1
MAG1395	d__Bacteria;p__Bacillota_A;c__Clostridia;o__Oscillospirales;f__Ruminococcaceae;g__Gemmiger;s__Gemmiger sp900554145	p__Bacillota_A	glycylcycline;tetracycline antibiotic	Multidrug	1
MAG1396	d__Bacteria;p__Bacteroidota;c__Bacteroidia;o__Bacteroidales;f__Muribaculaceae;g__Sodaliphilus;s__Sodaliphilus sp004557565	p__Bacteroidota	glycylcycline;tetracycline antibiotic	Multidrug	1
MAG1826	d__Bacteria;p__Bacillota_A;c__Clostridia;o__Oscillospirales;f__Acutalibacteraceae;g__Eubacterium_R;s__Eubacterium_R coprostanoligenes	p__Bacillota_A	glycylcycline;tetracycline antibiotic	Multidrug	2
MAG2012	d__Bacteria;p__Bacillota_A;c__Clostridia;o__Lachnospirales;f__Lachnospiraceae;g__UBA1066;s__Unclassified	p__Bacillota_A	glycylcycline;tetracycline antibiotic	Multidrug	2
MAG2273	d__Bacteria;p__Bacteroidota;c__Bacteroidia;o__Bacteroidales;f__Muribaculaceae;g__Sodaliphilus;s__Sodaliphilus sp004557565	p__Bacteroidota	glycylcycline;tetracycline antibiotic	Multidrug	1
MAG2443	d__Bacteria;p__Bacillota_A;c__Clostridia;o__Oscillospirales;f__Butyricicoccaceae;g__JAEDEU01;s__JAEDEU01 sp016293155	p__Bacillota_A	glycylcycline;tetracycline antibiotic	Multidrug	2
MAG2472	d__Bacteria;p__Bacillota;c__Bacilli;o__Haloplasmatales;f__Turicibacteraceae;g__Turicibacter;s__Turicibacter bilis	p__Bacillota	glycylcycline;tetracycline antibiotic	Multidrug	1
MAG2472	d__Bacteria;p__Bacillota;c__Bacilli;o__Haloplasmatales;f__Turicibacteraceae;g__Turicibacter;s__Turicibacter bilis	p__Bacillota	glycylcycline;tetracycline antibiotic	Multidrug	1
MAG2711	d__Bacteria;p__Bacteroidota;c__Bacteroidia;o__Bacteroidales;f__Muribaculaceae;g__Sodaliphilus;s__Sodaliphilus sp004557565	p__Bacteroidota	glycylcycline;tetracycline antibiotic	Multidrug	1
MAG28	d__Bacteria;p__Desulfobacterota;c__Desulfovibrionia;o__Desulfovibrionales;f__Desulfovibrionaceae;g__Desulfovibrio;s__Desulfovibrio sp900556755	p__Desulfobacterota	glycylcycline;tetracycline antibiotic	Multidrug	1
MAG3530	d__Bacteria;p__Planctomycetota;c__Planctomycetia;o__Pirellulales;f__Thermoguttaceae;g__RUG369;s__RUG369 sp934725735	p__Planctomycetota	glycylcycline;tetracycline antibiotic	Multidrug	1
MAG3623	d__Bacteria;p__Bacillota;c__Bacilli;o__Lactobacillales;f__Lactobacillaceae;g__Lapidilactobacillus;s__Lapidilactobacillus concavus	p__Bacillota	glycylcycline;tetracycline antibiotic	Multidrug	1
MAG3702	d__Bacteria;p__Bacillota_A;c__Clostridia;o__Christensenellales;f__CAG-138;g__RGIG1693;s__RGIG1693 sp016293975	p__Bacillota_A	glycylcycline;tetracycline antibiotic	Multidrug	2
MAG3706	d__Bacteria;p__Bacillota_A;c__Clostridia;o__Oscillospirales;f__Acutalibacteraceae;g__UBA7067;s__Unclassified	p__Bacillota_A	glycylcycline;tetracycline antibiotic	Multidrug	1
MAG3706	d__Bacteria;p__Bacillota_A;c__Clostridia;o__Oscillospirales;f__Acutalibacteraceae;g__UBA7067;s__Unclassified	p__Bacillota_A	glycylcycline;tetracycline antibiotic	Multidrug	1
MAG3779	d__Bacteria;p__Actinomycetota;c__Coriobacteriia;o__Coriobacteriales;f__Eggerthellaceae;g__W1P20-047;s__W1P20-047 sp004555335	p__Actinomycetota	glycylcycline;tetracycline antibiotic	Multidrug	1
MAG3832	d__Bacteria;p__Bacillota;c__Bacilli;o__Lactobacillales;f__Lactobacillaceae;g__Leuconostoc;s__Leuconostoc citreum	p__Bacillota	glycylcycline;tetracycline antibiotic	Multidrug	1
MAG6	d__Bacteria;p__Pseudomonadota;c__Gammaproteobacteria;o__Pseudomonadales;f__Moraxellaceae;g__Psychrobacter;s__Psychrobacter pasteurii	p__Pseudomonadota	glycylcycline;tetracycline antibiotic	Multidrug	1
MAG683	d__Bacteria;p__Bacillota_A;c__Clostridia;o__Lachnospirales;f__Lachnospiraceae;g__Bariatricus;s__Bariatricus sp004560705	p__Bacillota_A	glycylcycline;tetracycline antibiotic	Multidrug	1
MAG683	d__Bacteria;p__Bacillota_A;c__Clostridia;o__Lachnospirales;f__Lachnospiraceae;g__Bariatricus;s__Bariatricus sp004560705	p__Bacillota_A	glycylcycline;tetracycline antibiotic	Multidrug	1
MAG754	d__Bacteria;p__Bacillota_A;c__Clostridia;o__Christensenellales;f__CAG-74;g__Limiplasma;s__Limiplasma sp016297535	p__Bacillota_A	glycylcycline;tetracycline antibiotic	Multidrug	1
MAG754	d__Bacteria;p__Bacillota_A;c__Clostridia;o__Christensenellales;f__CAG-74;g__Limiplasma;s__Limiplasma sp016297535	p__Bacillota_A	glycylcycline;tetracycline antibiotic	Multidrug	1
MAG785	d__Bacteria;p__Bacillota;c__Bacilli;o__Erysipelotrichales;f__Erysipelotrichaceae;g__UBA636;s__Unclassified	p__Bacillota	glycylcycline;tetracycline antibiotic	Multidrug	1
MAG940	d__Bacteria;p__Bacillota_A;c__Clostridia;o__Oscillospirales;f__Ruminococcaceae;g__Gemmiger;s__Gemmiger formicilis	p__Bacillota_A	glycylcycline;tetracycline antibiotic	Multidrug	1
MAG949	d__Bacteria;p__Bacillota_A;c__Clostridia;o__Oscillospirales;f__Acutalibacteraceae;g__Ruminococcus_E;s__Unclassified	p__Bacillota_A	glycylcycline;tetracycline antibiotic	Multidrug	1
MAG973	d__Bacteria;p__Bacillota_A;c__Clostridia;o__Oscillospirales;f__Oscillospiraceae;g__Vescimonas;s__Vescimonas sp004557655	p__Bacillota_A	glycylcycline;tetracycline antibiotic	Multidrug	1
MAG10	d__Bacteria;p__Bacillota_A;c__Clostridia;o__Oscillospirales;f__Oscillospiraceae;g__Faecousia;s__Faecousia sp016296045	p__Bacillota_A	glycylcycline;tetracycline antibiotic	Multidrug	1
MAG1392	d__Bacteria;p__Bacillota_A;c__Clostridia;o__Christensenellales;f__CAG-138;g__SFEL01;s__SFEL01 sp004557245	p__Bacillota_A	glycylcycline;tetracycline antibiotic	Multidrug	1
MAG1591	d__Bacteria;p__Bacteroidota;c__Bacteroidia;o__Bacteroidales;f__UBA3663;g__UBA3663;s__UBA3663 sp016293065	p__Bacteroidota	glycylcycline;tetracycline antibiotic	Multidrug	1
MAG1707	d__Bacteria;p__Bacillota_A;c__Clostridia;o__Peptostreptococcales;f__Peptostreptococcaceae;g__Terrisporobacter;s__Unclassified	p__Bacillota_A	glycylcycline;tetracycline antibiotic	Multidrug	1
MAG1707	d__Bacteria;p__Bacillota_A;c__Clostridia;o__Peptostreptococcales;f__Peptostreptococcaceae;g__Terrisporobacter;s__Unclassified	p__Bacillota_A	glycylcycline;tetracycline antibiotic	Multidrug	1
MAG2013	d__Bacteria;p__Bacillota_A;c__Clostridia;o__Lachnospirales;f__Lachnospiraceae;g__KM106-2;s__KM106-2 sp945787925	p__Bacillota_A	glycylcycline;tetracycline antibiotic	Multidrug	1
MAG2013	d__Bacteria;p__Bacillota_A;c__Clostridia;o__Lachnospirales;f__Lachnospiraceae;g__KM106-2;s__KM106-2 sp945787925	p__Bacillota_A	glycylcycline;tetracycline antibiotic	Multidrug	1
MAG2722	d__Bacteria;p__Spirochaetota;c__Spirochaetia;o__Treponematales;f__Treponemataceae;g__Treponema_D;s__Treponema_D porcinum	p__Spirochaetota	glycylcycline;tetracycline antibiotic	Multidrug	1
MAG3007	d__Bacteria;p__Pseudomonadota;c__Gammaproteobacteria;o__Enterobacterales;f__Enterobacteriaceae;g__Escherichia;s__Escherichia coli	p__Pseudomonadota	glycylcycline;tetracycline antibiotic	Multidrug	1
MAG3399	d__Bacteria;p__Bacillota_A;c__Clostridia;o__Lachnospirales;f__Lachnospiraceae;g__Anaerobutyricum;s__Anaerobutyricum sp022769785	p__Bacillota_A	glycylcycline;tetracycline antibiotic	Multidrug	1
MAG3539	d__Bacteria;p__Bacillota_A;c__Clostridia;o__Christensenellales;f__CAG-138;g__PeH17;s__Unclassified	p__Bacillota_A	glycylcycline;tetracycline antibiotic	Multidrug	2
MAG3552	d__Bacteria;p__Bacillota_A;c__Clostridia;o__Clostridiales;f__Clostridiaceae;g__Inconstantimicrobium;s__Inconstantimicrobium porci	p__Bacillota_A	glycylcycline;tetracycline antibiotic	Multidrug	1
MAG3620	d__Bacteria;p__Bacillota_A;c__Clostridia;o__Oscillospirales;f__Oscillospiraceae;g__Faecousia;s__Unclassified	p__Bacillota_A	glycylcycline;tetracycline antibiotic	Multidrug	1
MAG3621	d__Bacteria;p__Bacillota_A;c__Clostridia;o__Oscillospirales;f__Oscillospiraceae;g__F23-B02;s__F23-B02 sp016292445	p__Bacillota_A	glycylcycline;tetracycline antibiotic	Multidrug	1
MAG3621	d__Bacteria;p__Bacillota_A;c__Clostridia;o__Oscillospirales;f__Oscillospiraceae;g__F23-B02;s__F23-B02 sp016292445	p__Bacillota_A	glycylcycline;tetracycline antibiotic	Multidrug	1
MAG682	d__Bacteria;p__Bacillota_A;c__Clostridia;o__Lachnospirales;f__Lachnospiraceae;g__Oliverpabstia;s__Unclassified	p__Bacillota_A	glycylcycline;tetracycline antibiotic	Multidrug	1
MAG697	d__Bacteria;p__Bacillota_A;c__Clostridia;o__Christensenellales;f__CAG-74;g__UBA11524;s__Unclassified	p__Bacillota_A	glycylcycline;tetracycline antibiotic	Multidrug	1
MAG760	d__Bacteria;p__Bacillota_A;c__Clostridia;o__Christensenellales;f__CAG-138;g__PeH17;s__PeH17 sp004556165	p__Bacillota_A	glycylcycline;tetracycline antibiotic	Multidrug	2
MAG8	d__Bacteria;p__Bacillota_A;c__Clostridia;o__Clostridiales;f__Clostridiaceae;g__Sarcina;s__Sarcina perfringens	p__Bacillota_A	glycylcycline;tetracycline antibiotic	Multidrug	1
MAG8	d__Bacteria;p__Bacillota_A;c__Clostridia;o__Clostridiales;f__Clostridiaceae;g__Sarcina;s__Sarcina perfringens	p__Bacillota_A	glycylcycline;tetracycline antibiotic	Multidrug	2
MAG948	d__Bacteria;p__Bacillota_A;c__Clostridia;o__Oscillospirales;f__Oscillospiraceae;g__Faecousia;s__Unclassified	p__Bacillota_A	glycylcycline;tetracycline antibiotic	Multidrug	1
MAG948	d__Bacteria;p__Bacillota_A;c__Clostridia;o__Oscillospirales;f__Oscillospiraceae;g__Faecousia;s__Unclassified	p__Bacillota_A	glycylcycline;tetracycline antibiotic	Multidrug	1
MAG974	d__Bacteria;p__Bacillota_A;c__Clostridia;o__Clostridiales;f__Clostridiaceae;g__Clostridium;s__Clostridium sp000435835	p__Bacillota_A	glycylcycline;tetracycline antibiotic	Multidrug	1
MAG974	d__Bacteria;p__Bacillota_A;c__Clostridia;o__Clostridiales;f__Clostridiaceae;g__Clostridium;s__Clostridium sp000435835	p__Bacillota_A	glycylcycline;tetracycline antibiotic	Multidrug	2
MAG1383	d__Bacteria;p__Bacillota;c__Bacilli;o__Erysipelotrichales;f__Erysipelotrichaceae;g__Bulleidia;s__Bulleidia sp016293365	p__Bacillota	glycylcycline;tetracycline antibiotic	Multidrug	1
MAG1522	d__Bacteria;p__Bacillota_A;c__Clostridia;o__Christensenellales;f__CAG-138;g__UBA1685;s__UBA1685 sp004560435	p__Bacillota_A	glycylcycline;tetracycline antibiotic	Multidrug	1
MAG1522	d__Bacteria;p__Bacillota_A;c__Clostridia;o__Christensenellales;f__CAG-138;g__UBA1685;s__UBA1685 sp004560435	p__Bacillota_A	glycylcycline;tetracycline antibiotic	Multidrug	1
MAG1525	d__Bacteria;p__Pseudomonadota;c__Gammaproteobacteria;o__Xanthomonadales;f__Xanthomonadaceae;g__Luteimonas_D;s__Unclassified	p__Pseudomonadota	glycylcycline;tetracycline antibiotic	Multidrug	1
MAG1525	d__Bacteria;p__Pseudomonadota;c__Gammaproteobacteria;o__Xanthomonadales;f__Xanthomonadaceae;g__Luteimonas_D;s__Unclassified	p__Pseudomonadota	glycylcycline;tetracycline antibiotic	Multidrug	1
MAG1778	d__Bacteria;p__Bacillota_A;c__Clostridia;o__Oscillospirales;f__Acutalibacteraceae;g__UBA1417;s__UBA1417 sp003531055	p__Bacillota_A	glycylcycline;tetracycline antibiotic	Multidrug	2
MAG2288	d__Bacteria;p__Bacillota_B;c__Dehalobacteriia;o__UBA7702;f__UBA7702;g__UBA7702;s__Unclassified	p__Bacillota_B	glycylcycline;tetracycline antibiotic	Multidrug	1
MAG2473	d__Bacteria;p__Bacillota;c__Bacilli;o__Haloplasmatales;f__Turicibacteraceae;g__Turicibacter;s__Turicibacter bilis	p__Bacillota	glycylcycline;tetracycline antibiotic	Multidrug	1
MAG2475	d__Bacteria;p__Bacillota_A;c__Clostridia;o__Christensenellales;f__CAG-138;g__SFDB01;s__SFDB01 sp004558825	p__Bacillota_A	glycylcycline;tetracycline antibiotic	Multidrug	1
MAG2475	d__Bacteria;p__Bacillota_A;c__Clostridia;o__Christensenellales;f__CAG-138;g__SFDB01;s__SFDB01 sp004558825	p__Bacillota_A	glycylcycline;tetracycline antibiotic	Multidrug	1
MAG2475	d__Bacteria;p__Bacillota_A;c__Clostridia;o__Christensenellales;f__CAG-138;g__SFDB01;s__SFDB01 sp004558825	p__Bacillota_A	glycylcycline;tetracycline antibiotic	Multidrug	1
MAG2651	d__Bacteria;p__Bacillota_A;c__Clostridia;o__Christensenellales;f__CAG-138;g__PeH17;s__PeH17 sp900542285	p__Bacillota_A	glycylcycline;tetracycline antibiotic	Multidrug	1
MAG2930	d__Bacteria;p__Bacillota_A;c__Clostridia;o__Oscillospirales;f__Oscillospiraceae;g__Faecousia;s__Faecousia sp016296045	p__Bacillota_A	glycylcycline;tetracycline antibiotic	Multidrug	2
MAG3079	d__Bacteria;p__Bacillota_A;c__Clostridia;o__Clostridiales;f__Clostridiaceae;g__Inconstantimicrobium;s__Inconstantimicrobium porci	p__Bacillota_A	glycylcycline;tetracycline antibiotic	Multidrug	2
MAG3818	d__Bacteria;p__Bacillota;c__Bacilli;o__Lactobacillales;f__Aerococcaceae;g__Jeotgalibaca;s__Jeotgalibaca porci	p__Bacillota	glycylcycline;tetracycline antibiotic	Multidrug	1
MAG1393	d__Bacteria;p__Bacillota_A;c__Clostridia;o__Lachnospirales;f__Lachnospiraceae;g__UBA2882;s__Unclassified	p__Bacillota_A	glycylcycline;tetracycline antibiotic	Multidrug	1
MAG1393	d__Bacteria;p__Bacillota_A;c__Clostridia;o__Lachnospirales;f__Lachnospiraceae;g__UBA2882;s__Unclassified	p__Bacillota_A	glycylcycline;tetracycline antibiotic	Multidrug	2
MAG1410	d__Bacteria;p__Bacillota_A;c__Clostridia;o__Lachnospirales;f__Lachnospiraceae;g__UBA1066;s__Unclassified	p__Bacillota_A	glycylcycline;tetracycline antibiotic	Multidrug	2
MAG1677	d__Bacteria;p__Bacillota;c__Bacilli;o__Erysipelotrichales;f__Erysipelotrichaceae;g__Faecalicoccus;s__Faecalicoccus sp900546545	p__Bacillota	glycylcycline;tetracycline antibiotic	Multidrug	1
MAG1678	d__Bacteria;p__Spirochaetota;c__Spirochaetia;o__Treponematales;f__Treponemataceae;g__Treponema_D;s__Treponema_D porcinum	p__Spirochaetota	glycylcycline;tetracycline antibiotic	Multidrug	1
MAG1678	d__Bacteria;p__Spirochaetota;c__Spirochaetia;o__Treponematales;f__Treponemataceae;g__Treponema_D;s__Treponema_D porcinum	p__Spirochaetota	glycylcycline;tetracycline antibiotic	Multidrug	1
MAG19	d__Bacteria;p__Bacillota_A;c__Clostridia;o__Oscillospirales;f__Ruminococcaceae;g__Ruminiclostridium_E;s__Unclassified	p__Bacillota_A	glycylcycline;tetracycline antibiotic	Multidrug	2
MAG2064	d__Bacteria;p__Actinomycetota;c__Coriobacteriia;o__Coriobacteriales;f__Eggerthellaceae;g__W1P20-047;s__W1P20-047 sp004555335	p__Actinomycetota	glycylcycline;tetracycline antibiotic	Multidrug	1
MAG207	d__Bacteria;p__Bacillota_A;c__Clostridia;o__Oscillospirales;f__Butyricicoccaceae;g__Butyricicoccus_A;s__Butyricicoccus_A porcorum	p__Bacillota_A	glycylcycline;tetracycline antibiotic	Multidrug	2
MAG2284	d__Bacteria;p__Bacteroidota;c__Bacteroidia;o__Bacteroidales;f__UBA3663;g__UBA3663;s__Unclassified	p__Bacteroidota	glycylcycline;tetracycline antibiotic	Multidrug	1
MAG2385	d__Bacteria;p__Bacillota_A;c__Clostridia;o__Oscillospirales;f__Oscillospiraceae;g__Evtepia;s__Evtepia sp004551945	p__Bacillota_A	glycylcycline;tetracycline antibiotic	Multidrug	1
MAG2877	d__Bacteria;p__Bacillota_A;c__Clostridia;o__Christensenellales;f__CAG-74;g__SFMI01;s__SFMI01 sp004556155	p__Bacillota_A	glycylcycline;tetracycline antibiotic	Multidrug	1
MAG2877	d__Bacteria;p__Bacillota_A;c__Clostridia;o__Christensenellales;f__CAG-74;g__SFMI01;s__SFMI01 sp004556155	p__Bacillota_A	glycylcycline;tetracycline antibiotic	Multidrug	1
MAG3008	d__Bacteria;p__Planctomycetota;c__Planctomycetia;o__Pirellulales;f__Thermoguttaceae;g__RUG369;s__RUG369 sp934725735	p__Planctomycetota	glycylcycline;tetracycline antibiotic	Multidrug	1
MAG375	d__Bacteria;p__Actinomycetota;c__Actinomycetia;o__Mycobacteriales;f__Mycobacteriaceae;g__Corynebacterium;s__Unclassified	p__Actinomycetota	glycylcycline;tetracycline antibiotic	Multidrug	1
MAG3946	d__Bacteria;p__Bacillota_A;c__Clostridia;o__Oscillospirales;f__Ruminococcaceae;g__Gemmiger;s__Gemmiger formicilis	p__Bacillota_A	glycylcycline;tetracycline antibiotic	Multidrug	1
MAG561	d__Bacteria;p__Bacillota_A;c__Clostridia;o__Lachnospirales;f__Lachnospiraceae;g__Anaerobutyricum;s__Anaerobutyricum soehngenii	p__Bacillota_A	glycylcycline;tetracycline antibiotic	Multidrug	1
MAG561	d__Bacteria;p__Bacillota_A;c__Clostridia;o__Lachnospirales;f__Lachnospiraceae;g__Anaerobutyricum;s__Anaerobutyricum soehngenii	p__Bacillota_A	glycylcycline;tetracycline antibiotic	Multidrug	1
MAG594	d__Bacteria;p__Bacillota_A;c__Clostridia;o__Peptostreptococcales;f__Anaerovoracaceae;g__UMGS973;s__UMGS973 sp016293805	p__Bacillota_A	glycylcycline;tetracycline antibiotic	Multidrug	1
MAG594	d__Bacteria;p__Bacillota_A;c__Clostridia;o__Peptostreptococcales;f__Anaerovoracaceae;g__UMGS973;s__UMGS973 sp016293805	p__Bacillota_A	glycylcycline;tetracycline antibiotic	Multidrug	1
MAG1219	d__Bacteria;p__Bacillota_A;c__Clostridia;o__Oscillospirales;f__Oscillospiraceae;g__Vescimonas;s__Vescimonas sp003487665	p__Bacillota_A	glycylcycline;tetracycline antibiotic	Multidrug	1
MAG2017	d__Bacteria;p__Actinomycetota;c__Coriobacteriia;o__Coriobacteriales;f__Eggerthellaceae;g__W1P20-047;s__W1P20-047 sp004555335	p__Actinomycetota	glycylcycline;tetracycline antibiotic	Multidrug	1
MAG2124	d__Bacteria;p__Bacillota_A;c__Clostridia;o__Lachnospirales;f__Lachnospiraceae;g__Choladousia;s__Choladousia sp022776305	p__Bacillota_A	glycylcycline;tetracycline antibiotic	Multidrug	3
MAG2280	d__Bacteria;p__Bacillota_A;c__Clostridia;o__Peptostreptococcales;f__Anaerovoracaceae;g__RUG099;s__Unclassified	p__Bacillota_A	glycylcycline;tetracycline antibiotic	Multidrug	1
MAG3710	d__Bacteria;p__Bacillota_A;c__Clostridia;o__Peptostreptococcales;f__Anaerovoracaceae;g__Lentihominibacter;s__Unclassified	p__Bacillota_A	glycylcycline;tetracycline antibiotic	Multidrug	1
[truncated: 144,248 more rows]
