# Supplementary material for: Insights into antibiotic resistomes from gut metagenome-assembled genomes of the free-range pigs
Source: Microbiol Spectr. 2026 Feb 27;14(4):e02407-25. doi: 10.1128/spectrum.02407-25 (PMC13055299; doi:10.1128/spectrum.02407-25)
Supplement: Table S6 — ARGs statistics for MAG specific to each province. [file spectrum.02407-25-s0007.xlsx]

## Sheet: Yunan
ARGs statistics for MAGs unique to Yunnan Province
Genome	Taxonomy	Phylum	Drug Class(ARG type)	Antibiotic class	Gene.no
MAG1788	d__Bacteria;p__Bacillota;c__Bacilli;o__RF39;f__UBA660;g__UBA3631;s__UBA3631 sp021152765	p__Bacillota	aminoglycoside antibiotic	aminoglycoside	1
MAG1788	d__Bacteria;p__Bacillota;c__Bacilli;o__RF39;f__UBA660;g__UBA3631;s__UBA3631 sp021152765	p__Bacillota	peptide antibiotic;rifamycin antibiotic	Multidrug	1
MAG1788	d__Bacteria;p__Bacillota;c__Bacilli;o__RF39;f__UBA660;g__UBA3631;s__UBA3631 sp021152765	p__Bacillota	aminoglycoside antibiotic	aminoglycoside	1
MAG1788	d__Bacteria;p__Bacillota;c__Bacilli;o__RF39;f__UBA660;g__UBA3631;s__UBA3631 sp021152765	p__Bacillota	glycopeptide antibiotic	glycopeptide	1
MAG1788	d__Bacteria;p__Bacillota;c__Bacilli;o__RF39;f__UBA660;g__UBA3631;s__UBA3631 sp021152765	p__Bacillota	glycopeptide antibiotic	glycopeptide	1
MAG1788	d__Bacteria;p__Bacillota;c__Bacilli;o__RF39;f__UBA660;g__UBA3631;s__UBA3631 sp021152765	p__Bacillota	peptide antibiotic	peptide	1
MAG1788	d__Bacteria;p__Bacillota;c__Bacilli;o__RF39;f__UBA660;g__UBA3631;s__UBA3631 sp021152765	p__Bacillota	elfamycin antibiotic	elfamycin	1
MAG1788	d__Bacteria;p__Bacillota;c__Bacilli;o__RF39;f__UBA660;g__UBA3631;s__UBA3631 sp021152765	p__Bacillota	lincosamide antibiotic;macrolide antibiotic;streptogramin antibiotic	MLS	1
MAG1788	d__Bacteria;p__Bacillota;c__Bacilli;o__RF39;f__UBA660;g__UBA3631;s__UBA3631 sp021152765	p__Bacillota	lincosamide antibiotic;macrolide antibiotic;streptogramin A antibiotic;streptogramin B antibiotic;streptogramin antibiotic	MLS	1
MAG1788	d__Bacteria;p__Bacillota;c__Bacilli;o__RF39;f__UBA660;g__UBA3631;s__UBA3631 sp021152765	p__Bacillota	phosphonic acid antibiotic	phosphonic acid	1
MAG1788	d__Bacteria;p__Bacillota;c__Bacilli;o__RF39;f__UBA660;g__UBA3631;s__UBA3631 sp021152765	p__Bacillota	disinfecting agents and antiseptics	Triclosan	1
MAG1788	d__Bacteria;p__Bacillota;c__Bacilli;o__RF39;f__UBA660;g__UBA3631;s__UBA3631 sp021152765	p__Bacillota	carbapenem;cephalosporin;cephamycin;monobactam;penam	Multidrug	1
MAG1788	d__Bacteria;p__Bacillota;c__Bacilli;o__RF39;f__UBA660;g__UBA3631;s__UBA3631 sp021152765	p__Bacillota	carbapenem;cephalosporin;cephamycin;monobactam;penam	Multidrug	1
MAG1788	d__Bacteria;p__Bacillota;c__Bacilli;o__RF39;f__UBA660;g__UBA3631;s__UBA3631 sp021152765	p__Bacillota	cephalosporin	cephalosporin	1
MAG1788	d__Bacteria;p__Bacillota;c__Bacilli;o__RF39;f__UBA660;g__UBA3631;s__UBA3631 sp021152765	p__Bacillota	lincosamide antibiotic	lincosamide	1
MAG1788	d__Bacteria;p__Bacillota;c__Bacilli;o__RF39;f__UBA660;g__UBA3631;s__UBA3631 sp021152765	p__Bacillota	aminoglycoside antibiotic	aminoglycoside	1
MAG1788	d__Bacteria;p__Bacillota;c__Bacilli;o__RF39;f__UBA660;g__UBA3631;s__UBA3631 sp021152765	p__Bacillota	pyrazine antibiotic	pyrazine	1
MAG1788	d__Bacteria;p__Bacillota;c__Bacilli;o__RF39;f__UBA660;g__UBA3631;s__UBA3631 sp021152765	p__Bacillota	aminoglycoside antibiotic	aminoglycoside	1
MAG1788	d__Bacteria;p__Bacillota;c__Bacilli;o__RF39;f__UBA660;g__UBA3631;s__UBA3631 sp021152765	p__Bacillota	carbapenem;cephalosporin;cephamycin;monobactam;penam	Multidrug	1
MAG1788	d__Bacteria;p__Bacillota;c__Bacilli;o__RF39;f__UBA660;g__UBA3631;s__UBA3631 sp021152765	p__Bacillota	glycopeptide antibiotic;macrolide antibiotic	Multidrug	1
MAG1788	d__Bacteria;p__Bacillota;c__Bacilli;o__RF39;f__UBA660;g__UBA3631;s__UBA3631 sp021152765	p__Bacillota	peptide antibiotic	peptide	1
MAG1788	d__Bacteria;p__Bacillota;c__Bacilli;o__RF39;f__UBA660;g__UBA3631;s__UBA3631 sp021152765	p__Bacillota	peptide antibiotic	peptide	1
MAG1788	d__Bacteria;p__Bacillota;c__Bacilli;o__RF39;f__UBA660;g__UBA3631;s__UBA3631 sp021152765	p__Bacillota	fusidane antibiotic	fusidane	1
MAG1788	d__Bacteria;p__Bacillota;c__Bacilli;o__RF39;f__UBA660;g__UBA3631;s__UBA3631 sp021152765	p__Bacillota	fusidane antibiotic	fusidane	1
MAG1788	d__Bacteria;p__Bacillota;c__Bacilli;o__RF39;f__UBA660;g__UBA3631;s__UBA3631 sp021152765	p__Bacillota	fluoroquinolone antibiotic;nybomycin-like antibiotic	Multidrug	1
MAG1788	d__Bacteria;p__Bacillota;c__Bacilli;o__RF39;f__UBA660;g__UBA3631;s__UBA3631 sp021152765	p__Bacillota	aminocoumarin antibiotic	aminocoumarin	1
MAG1788	d__Bacteria;p__Bacillota;c__Bacilli;o__RF39;f__UBA660;g__UBA3631;s__UBA3631 sp021152765	p__Bacillota	mupirocin-like antibiotic	mupirocin-like	1
MAG1788	d__Bacteria;p__Bacillota;c__Bacilli;o__RF39;f__UBA660;g__UBA3631;s__UBA3631 sp021152765	p__Bacillota	mupirocin-like antibiotic	mupirocin-like	1
MAG1788	d__Bacteria;p__Bacillota;c__Bacilli;o__RF39;f__UBA660;g__UBA3631;s__UBA3631 sp021152765	p__Bacillota	phosphonic acid antibiotic	phosphonic acid	1
MAG1788	d__Bacteria;p__Bacillota;c__Bacilli;o__RF39;f__UBA660;g__UBA3631;s__UBA3631 sp021152765	p__Bacillota	fluoroquinolone antibiotic	fluoroquinolone	1
MAG1788	d__Bacteria;p__Bacillota;c__Bacilli;o__RF39;f__UBA660;g__UBA3631;s__UBA3631 sp021152765	p__Bacillota	aminocoumarin antibiotic	aminocoumarin	1
MAG1788	d__Bacteria;p__Bacillota;c__Bacilli;o__RF39;f__UBA660;g__UBA3631;s__UBA3631 sp021152765	p__Bacillota	peptide antibiotic	peptide	1
MAG1788	d__Bacteria;p__Bacillota;c__Bacilli;o__RF39;f__UBA660;g__UBA3631;s__UBA3631 sp021152765	p__Bacillota	peptide antibiotic	peptide	1
MAG1788	d__Bacteria;p__Bacillota;c__Bacilli;o__RF39;f__UBA660;g__UBA3631;s__UBA3631 sp021152765	p__Bacillota	peptide antibiotic	peptide	1
MAG1788	d__Bacteria;p__Bacillota;c__Bacilli;o__RF39;f__UBA660;g__UBA3631;s__UBA3631 sp021152765	p__Bacillota	carbapenem;cephalosporin;cephamycin;monobactam;penam	Multidrug	1
MAG1788	d__Bacteria;p__Bacillota;c__Bacilli;o__RF39;f__UBA660;g__UBA3631;s__UBA3631 sp021152765	p__Bacillota	carbapenem;cephalosporin;cephamycin;monobactam;penam	Multidrug	1
MAG1788	d__Bacteria;p__Bacillota;c__Bacilli;o__RF39;f__UBA660;g__UBA3631;s__UBA3631 sp021152765	p__Bacillota	carbapenem;cephalosporin;cephamycin;monobactam;penam	Multidrug	1
MAG1788	d__Bacteria;p__Bacillota;c__Bacilli;o__RF39;f__UBA660;g__UBA3631;s__UBA3631 sp021152765	p__Bacillota	elfamycin antibiotic	elfamycin	1
MAG1788	d__Bacteria;p__Bacillota;c__Bacilli;o__RF39;f__UBA660;g__UBA3631;s__UBA3631 sp021152765	p__Bacillota	pleuromutilin antibiotic	pleuromutilin	1
MAG1788	d__Bacteria;p__Bacillota;c__Bacilli;o__RF39;f__UBA660;g__UBA3631;s__UBA3631 sp021152765	p__Bacillota	disinfecting agents and antiseptics;fluoroquinolone antibiotic	Multidrug	1
MAG1788	d__Bacteria;p__Bacillota;c__Bacilli;o__RF39;f__UBA660;g__UBA3631;s__UBA3631 sp021152765	p__Bacillota	peptide antibiotic	peptide	1
MAG1788	d__Bacteria;p__Bacillota;c__Bacilli;o__RF39;f__UBA660;g__UBA3631;s__UBA3631 sp021152765	p__Bacillota	peptide antibiotic	peptide	1
MAG1788	d__Bacteria;p__Bacillota;c__Bacilli;o__RF39;f__UBA660;g__UBA3631;s__UBA3631 sp021152765	p__Bacillota	glycopeptide antibiotic;lincosamide antibiotic;oxazolidinone antibiotic;phenicol antibiotic;streptogramin antibiotic	Multidrug	1
MAG1788	d__Bacteria;p__Bacillota;c__Bacilli;o__RF39;f__UBA660;g__UBA3631;s__UBA3631 sp021152765	p__Bacillota	peptide antibiotic	peptide	1
MAG1788	d__Bacteria;p__Bacillota;c__Bacilli;o__RF39;f__UBA660;g__UBA3631;s__UBA3631 sp021152765	p__Bacillota	fluoroquinolone antibiotic;macrolide antibiotic;rifamycin antibiotic	Multidrug	1
MAG1788	d__Bacteria;p__Bacillota;c__Bacilli;o__RF39;f__UBA660;g__UBA3631;s__UBA3631 sp021152765	p__Bacillota	fluoroquinolone antibiotic;macrolide antibiotic;penam;tetracycline antibiotic	Multidrug	1
MAG1788	d__Bacteria;p__Bacillota;c__Bacilli;o__RF39;f__UBA660;g__UBA3631;s__UBA3631 sp021152765	p__Bacillota	macrolide antibiotic	macrolide	2
MAG1788	d__Bacteria;p__Bacillota;c__Bacilli;o__RF39;f__UBA660;g__UBA3631;s__UBA3631 sp021152765	p__Bacillota	cephalosporin;disinfecting agents and antiseptics;fluoroquinolone antibiotic;penam;peptide antibiotic;tetracycline antibiotic	Multidrug	1
MAG1788	d__Bacteria;p__Bacillota;c__Bacilli;o__RF39;f__UBA660;g__UBA3631;s__UBA3631 sp021152765	p__Bacillota	glycopeptide antibiotic;oxazolidinone antibiotic	Multidrug	3
MAG1788	d__Bacteria;p__Bacillota;c__Bacilli;o__RF39;f__UBA660;g__UBA3631;s__UBA3631 sp021152765	p__Bacillota	nitroimidazole antibiotic	nitroimidazole	1
MAG1788	d__Bacteria;p__Bacillota;c__Bacilli;o__RF39;f__UBA660;g__UBA3631;s__UBA3631 sp021152765	p__Bacillota	tetracycline antibiotic	tetracycline	1
MAG1788	d__Bacteria;p__Bacillota;c__Bacilli;o__RF39;f__UBA660;g__UBA3631;s__UBA3631 sp021152765	p__Bacillota	fluoroquinolone antibiotic	fluoroquinolone	2
MAG1788	d__Bacteria;p__Bacillota;c__Bacilli;o__RF39;f__UBA660;g__UBA3631;s__UBA3631 sp021152765	p__Bacillota	oxazolidinone antibiotic;phenicol antibiotic;tetracycline antibiotic	Multidrug	2
MAG1788	d__Bacteria;p__Bacillota;c__Bacilli;o__RF39;f__UBA660;g__UBA3631;s__UBA3631 sp021152765	p__Bacillota	tetracycline antibiotic	tetracycline	1
MAG1788	d__Bacteria;p__Bacillota;c__Bacilli;o__RF39;f__UBA660;g__UBA3631;s__UBA3631 sp021152765	p__Bacillota	tetracycline antibiotic	tetracycline	1
MAG1788	d__Bacteria;p__Bacillota;c__Bacilli;o__RF39;f__UBA660;g__UBA3631;s__UBA3631 sp021152765	p__Bacillota	tetracycline antibiotic	tetracycline	1
MAG1788	d__Bacteria;p__Bacillota;c__Bacilli;o__RF39;f__UBA660;g__UBA3631;s__UBA3631 sp021152765	p__Bacillota	glycopeptide antibiotic	glycopeptide	1
MAG1788	d__Bacteria;p__Bacillota;c__Bacilli;o__RF39;f__UBA660;g__UBA3631;s__UBA3631 sp021152765	p__Bacillota	glycopeptide antibiotic	glycopeptide	1
MAG1788	d__Bacteria;p__Bacillota;c__Bacilli;o__RF39;f__UBA660;g__UBA3631;s__UBA3631 sp021152765	p__Bacillota	glycopeptide antibiotic	glycopeptide	1
MAG1788	d__Bacteria;p__Bacillota;c__Bacilli;o__RF39;f__UBA660;g__UBA3631;s__UBA3631 sp021152765	p__Bacillota	glycopeptide antibiotic	glycopeptide	1
MAG3600	d__Bacteria;p__Actinomycetota;c__Coriobacteriia;o__Coriobacteriales;f__RUG844;g__Unclassified;s__Unclassified	p__Actinomycetota	aminoglycoside antibiotic	aminoglycoside	1
MAG3600	d__Bacteria;p__Actinomycetota;c__Coriobacteriia;o__Coriobacteriales;f__RUG844;g__Unclassified;s__Unclassified	p__Actinomycetota	lincosamide antibiotic;nucleoside antibiotic;streptogramin A antibiotic;streptogramin antibiotic	Multidrug	1
MAG3600	d__Bacteria;p__Actinomycetota;c__Coriobacteriia;o__Coriobacteriales;f__RUG844;g__Unclassified;s__Unclassified	p__Actinomycetota	aminocoumarin antibiotic;fluoroquinolone antibiotic	Multidrug	1
MAG3600	d__Bacteria;p__Actinomycetota;c__Coriobacteriia;o__Coriobacteriales;f__RUG844;g__Unclassified;s__Unclassified	p__Actinomycetota	glycopeptide antibiotic	glycopeptide	1
MAG3600	d__Bacteria;p__Actinomycetota;c__Coriobacteriia;o__Coriobacteriales;f__RUG844;g__Unclassified;s__Unclassified	p__Actinomycetota	glycopeptide antibiotic	glycopeptide	1
MAG3600	d__Bacteria;p__Actinomycetota;c__Coriobacteriia;o__Coriobacteriales;f__RUG844;g__Unclassified;s__Unclassified	p__Actinomycetota	peptide antibiotic	peptide	1
MAG3600	d__Bacteria;p__Actinomycetota;c__Coriobacteriia;o__Coriobacteriales;f__RUG844;g__Unclassified;s__Unclassified	p__Actinomycetota	peptide antibiotic	peptide	1
MAG3600	d__Bacteria;p__Actinomycetota;c__Coriobacteriia;o__Coriobacteriales;f__RUG844;g__Unclassified;s__Unclassified	p__Actinomycetota	lincosamide antibiotic;macrolide antibiotic;streptogramin A antibiotic;streptogramin B antibiotic;streptogramin antibiotic	MLS	1
MAG3600	d__Bacteria;p__Actinomycetota;c__Coriobacteriia;o__Coriobacteriales;f__RUG844;g__Unclassified;s__Unclassified	p__Actinomycetota	elfamycin antibiotic	elfamycin	1
MAG3600	d__Bacteria;p__Actinomycetota;c__Coriobacteriia;o__Coriobacteriales;f__RUG844;g__Unclassified;s__Unclassified	p__Actinomycetota	phosphonic acid antibiotic	phosphonic acid	1
MAG3600	d__Bacteria;p__Actinomycetota;c__Coriobacteriia;o__Coriobacteriales;f__RUG844;g__Unclassified;s__Unclassified	p__Actinomycetota	disinfecting agents and antiseptics	Triclosan	8
MAG3600	d__Bacteria;p__Actinomycetota;c__Coriobacteriia;o__Coriobacteriales;f__RUG844;g__Unclassified;s__Unclassified	p__Actinomycetota	carbapenem;cephalosporin;cephamycin;disinfecting agents and antiseptics;fluoroquinolone antibiotic;glycylcycline;monobactam;penam;penem;phenicol antibiotic;rifamycin antibiotic;tetracycline antibiotic	Multidrug	1
MAG3600	d__Bacteria;p__Actinomycetota;c__Coriobacteriia;o__Coriobacteriales;f__RUG844;g__Unclassified;s__Unclassified	p__Actinomycetota	cephalosporin	cephalosporin	1
MAG3600	d__Bacteria;p__Actinomycetota;c__Coriobacteriia;o__Coriobacteriales;f__RUG844;g__Unclassified;s__Unclassified	p__Actinomycetota	carbapenem;cephalosporin;cephamycin;monobactam;penam	Multidrug	1
MAG3600	d__Bacteria;p__Actinomycetota;c__Coriobacteriia;o__Coriobacteriales;f__RUG844;g__Unclassified;s__Unclassified	p__Actinomycetota	lincosamide antibiotic	lincosamide	1
MAG3600	d__Bacteria;p__Actinomycetota;c__Coriobacteriia;o__Coriobacteriales;f__RUG844;g__Unclassified;s__Unclassified	p__Actinomycetota	diaminopyrimidine antibiotic;fluoroquinolone antibiotic;phenicol antibiotic	Multidrug	1
MAG3600	d__Bacteria;p__Actinomycetota;c__Coriobacteriia;o__Coriobacteriales;f__RUG844;g__Unclassified;s__Unclassified	p__Actinomycetota	diarylquinoline antibiotic;fluoroquinolone antibiotic	Multidrug	2
MAG3600	d__Bacteria;p__Actinomycetota;c__Coriobacteriia;o__Coriobacteriales;f__RUG844;g__Unclassified;s__Unclassified	p__Actinomycetota	salicylic acid antibiotic	salicylic acid	1
MAG3600	d__Bacteria;p__Actinomycetota;c__Coriobacteriia;o__Coriobacteriales;f__RUG844;g__Unclassified;s__Unclassified	p__Actinomycetota	phosphonic acid antibiotic	phosphonic acid	1
MAG3600	d__Bacteria;p__Actinomycetota;c__Coriobacteriia;o__Coriobacteriales;f__RUG844;g__Unclassified;s__Unclassified	p__Actinomycetota	disinfecting agents and antiseptics;isoniazid-like antibiotic	Multidrug	1
MAG3600	d__Bacteria;p__Actinomycetota;c__Coriobacteriia;o__Coriobacteriales;f__RUG844;g__Unclassified;s__Unclassified	p__Actinomycetota	peptide antibiotic;rifamycin antibiotic	Multidrug	1
MAG3600	d__Bacteria;p__Actinomycetota;c__Coriobacteriia;o__Coriobacteriales;f__RUG844;g__Unclassified;s__Unclassified	p__Actinomycetota	pyrazine antibiotic	pyrazine	2
MAG3600	d__Bacteria;p__Actinomycetota;c__Coriobacteriia;o__Coriobacteriales;f__RUG844;g__Unclassified;s__Unclassified	p__Actinomycetota	aminoglycoside antibiotic	aminoglycoside	1
MAG3600	d__Bacteria;p__Actinomycetota;c__Coriobacteriia;o__Coriobacteriales;f__RUG844;g__Unclassified;s__Unclassified	p__Actinomycetota	aminoglycoside antibiotic	aminoglycoside	1
MAG3600	d__Bacteria;p__Actinomycetota;c__Coriobacteriia;o__Coriobacteriales;f__RUG844;g__Unclassified;s__Unclassified	p__Actinomycetota	carbapenem;cephalosporin;cephamycin;monobactam;penam	Multidrug	1
MAG3600	d__Bacteria;p__Actinomycetota;c__Coriobacteriia;o__Coriobacteriales;f__RUG844;g__Unclassified;s__Unclassified	p__Actinomycetota	sulfonamide antibiotic;sulfone antibiotic	Multidrug	1
MAG3600	d__Bacteria;p__Actinomycetota;c__Coriobacteriia;o__Coriobacteriales;f__RUG844;g__Unclassified;s__Unclassified	p__Actinomycetota	glycopeptide antibiotic;macrolide antibiotic	Multidrug	1
MAG3600	d__Bacteria;p__Actinomycetota;c__Coriobacteriia;o__Coriobacteriales;f__RUG844;g__Unclassified;s__Unclassified	p__Actinomycetota	peptide antibiotic	peptide	1
MAG3600	d__Bacteria;p__Actinomycetota;c__Coriobacteriia;o__Coriobacteriales;f__RUG844;g__Unclassified;s__Unclassified	p__Actinomycetota	aminoglycoside antibiotic;penam;tetracycline antibiotic	Multidrug	2
MAG3600	d__Bacteria;p__Actinomycetota;c__Coriobacteriia;o__Coriobacteriales;f__RUG844;g__Unclassified;s__Unclassified	p__Actinomycetota	aminoglycoside antibiotic	aminoglycoside	2
MAG3600	d__Bacteria;p__Actinomycetota;c__Coriobacteriia;o__Coriobacteriales;f__RUG844;g__Unclassified;s__Unclassified	p__Actinomycetota	fluoroquinolone antibiotic	fluoroquinolone	1
MAG3600	d__Bacteria;p__Actinomycetota;c__Coriobacteriia;o__Coriobacteriales;f__RUG844;g__Unclassified;s__Unclassified	p__Actinomycetota	aminoglycoside antibiotic;diaminopyrimidine antibiotic;macrolide antibiotic;oxazolidinone antibiotic;phenicol antibiotic	Multidrug	1
MAG3600	d__Bacteria;p__Actinomycetota;c__Coriobacteriia;o__Coriobacteriales;f__RUG844;g__Unclassified;s__Unclassified	p__Actinomycetota	fusidane antibiotic	fusidane	3
MAG3600	d__Bacteria;p__Actinomycetota;c__Coriobacteriia;o__Coriobacteriales;f__RUG844;g__Unclassified;s__Unclassified	p__Actinomycetota	fusidane antibiotic	fusidane	1
MAG3600	d__Bacteria;p__Actinomycetota;c__Coriobacteriia;o__Coriobacteriales;f__RUG844;g__Unclassified;s__Unclassified	p__Actinomycetota	fluoroquinolone antibiotic;nybomycin-like antibiotic	Multidrug	1
MAG3600	d__Bacteria;p__Actinomycetota;c__Coriobacteriia;o__Coriobacteriales;f__RUG844;g__Unclassified;s__Unclassified	p__Actinomycetota	mupirocin-like antibiotic	mupirocin-like	2
MAG3600	d__Bacteria;p__Actinomycetota;c__Coriobacteriia;o__Coriobacteriales;f__RUG844;g__Unclassified;s__Unclassified	p__Actinomycetota	mupirocin-like antibiotic	mupirocin-like	1
MAG3600	d__Bacteria;p__Actinomycetota;c__Coriobacteriia;o__Coriobacteriales;f__RUG844;g__Unclassified;s__Unclassified	p__Actinomycetota	peptide antibiotic	peptide	1
MAG3600	d__Bacteria;p__Actinomycetota;c__Coriobacteriia;o__Coriobacteriales;f__RUG844;g__Unclassified;s__Unclassified	p__Actinomycetota	peptide antibiotic	peptide	1
MAG3600	d__Bacteria;p__Actinomycetota;c__Coriobacteriia;o__Coriobacteriales;f__RUG844;g__Unclassified;s__Unclassified	p__Actinomycetota	peptide antibiotic	peptide	1
MAG3600	d__Bacteria;p__Actinomycetota;c__Coriobacteriia;o__Coriobacteriales;f__RUG844;g__Unclassified;s__Unclassified	p__Actinomycetota	tetracycline antibiotic	tetracycline	1
MAG3600	d__Bacteria;p__Actinomycetota;c__Coriobacteriia;o__Coriobacteriales;f__RUG844;g__Unclassified;s__Unclassified	p__Actinomycetota	pleuromutilin antibiotic	pleuromutilin	2
MAG3600	d__Bacteria;p__Actinomycetota;c__Coriobacteriia;o__Coriobacteriales;f__RUG844;g__Unclassified;s__Unclassified	p__Actinomycetota	pleuromutilin antibiotic	pleuromutilin	1
MAG3600	d__Bacteria;p__Actinomycetota;c__Coriobacteriia;o__Coriobacteriales;f__RUG844;g__Unclassified;s__Unclassified	p__Actinomycetota	disinfecting agents and antiseptics;fluoroquinolone antibiotic	Multidrug	1
MAG3600	d__Bacteria;p__Actinomycetota;c__Coriobacteriia;o__Coriobacteriales;f__RUG844;g__Unclassified;s__Unclassified	p__Actinomycetota	disinfecting agents and antiseptics;fluoroquinolone antibiotic	Multidrug	1
MAG3600	d__Bacteria;p__Actinomycetota;c__Coriobacteriia;o__Coriobacteriales;f__RUG844;g__Unclassified;s__Unclassified	p__Actinomycetota	peptide antibiotic	peptide	1
MAG3600	d__Bacteria;p__Actinomycetota;c__Coriobacteriia;o__Coriobacteriales;f__RUG844;g__Unclassified;s__Unclassified	p__Actinomycetota	peptide antibiotic	peptide	1
MAG3600	d__Bacteria;p__Actinomycetota;c__Coriobacteriia;o__Coriobacteriales;f__RUG844;g__Unclassified;s__Unclassified	p__Actinomycetota	bicyclomycin-like antibiotic	bicyclomycin-like	1
MAG3600	d__Bacteria;p__Actinomycetota;c__Coriobacteriia;o__Coriobacteriales;f__RUG844;g__Unclassified;s__Unclassified	p__Actinomycetota	peptide antibiotic	peptide	1
MAG3600	d__Bacteria;p__Actinomycetota;c__Coriobacteriia;o__Coriobacteriales;f__RUG844;g__Unclassified;s__Unclassified	p__Actinomycetota	phenicol antibiotic	phenicol	1
MAG3600	d__Bacteria;p__Actinomycetota;c__Coriobacteriia;o__Coriobacteriales;f__RUG844;g__Unclassified;s__Unclassified	p__Actinomycetota	disinfecting agents and antiseptics;fluoroquinolone antibiotic	Multidrug	1
MAG3600	d__Bacteria;p__Actinomycetota;c__Coriobacteriia;o__Coriobacteriales;f__RUG844;g__Unclassified;s__Unclassified	p__Actinomycetota	phenicol antibiotic	phenicol	1
MAG3600	d__Bacteria;p__Actinomycetota;c__Coriobacteriia;o__Coriobacteriales;f__RUG844;g__Unclassified;s__Unclassified	p__Actinomycetota	phenicol antibiotic	phenicol	1
MAG3600	d__Bacteria;p__Actinomycetota;c__Coriobacteriia;o__Coriobacteriales;f__RUG844;g__Unclassified;s__Unclassified	p__Actinomycetota	fluoroquinolone antibiotic;macrolide antibiotic;rifamycin antibiotic	Multidrug	3
MAG3600	d__Bacteria;p__Actinomycetota;c__Coriobacteriia;o__Coriobacteriales;f__RUG844;g__Unclassified;s__Unclassified	p__Actinomycetota	fluoroquinolone antibiotic;macrolide antibiotic;rifamycin antibiotic	Multidrug	1
MAG3600	d__Bacteria;p__Actinomycetota;c__Coriobacteriia;o__Coriobacteriales;f__RUG844;g__Unclassified;s__Unclassified	p__Actinomycetota	fluoroquinolone antibiotic;macrolide antibiotic;penam;tetracycline antibiotic	Multidrug	3
MAG3600	d__Bacteria;p__Actinomycetota;c__Coriobacteriia;o__Coriobacteriales;f__RUG844;g__Unclassified;s__Unclassified	p__Actinomycetota	lincosamide antibiotic;nucleoside antibiotic	Multidrug	1
MAG3600	d__Bacteria;p__Actinomycetota;c__Coriobacteriia;o__Coriobacteriales;f__RUG844;g__Unclassified;s__Unclassified	p__Actinomycetota	lincosamide antibiotic	lincosamide	1
MAG3600	d__Bacteria;p__Actinomycetota;c__Coriobacteriia;o__Coriobacteriales;f__RUG844;g__Unclassified;s__Unclassified	p__Actinomycetota	macrolide antibiotic	macrolide	4
MAG3600	d__Bacteria;p__Actinomycetota;c__Coriobacteriia;o__Coriobacteriales;f__RUG844;g__Unclassified;s__Unclassified	p__Actinomycetota	carbapenem;cephalosporin;cephamycin;monobactam;penam	Multidrug	1
MAG3600	d__Bacteria;p__Actinomycetota;c__Coriobacteriia;o__Coriobacteriales;f__RUG844;g__Unclassified;s__Unclassified	p__Actinomycetota	carbapenem;cephalosporin;cephamycin;monobactam;penam	Multidrug	1
MAG3600	d__Bacteria;p__Actinomycetota;c__Coriobacteriia;o__Coriobacteriales;f__RUG844;g__Unclassified;s__Unclassified	p__Actinomycetota	cephalosporin;disinfecting agents and antiseptics;fluoroquinolone antibiotic;penam;peptide antibiotic;tetracycline antibiotic	Multidrug	2
MAG3600	d__Bacteria;p__Actinomycetota;c__Coriobacteriia;o__Coriobacteriales;f__RUG844;g__Unclassified;s__Unclassified	p__Actinomycetota	glycopeptide antibiotic;oxazolidinone antibiotic	Multidrug	1
MAG3600	d__Bacteria;p__Actinomycetota;c__Coriobacteriia;o__Coriobacteriales;f__RUG844;g__Unclassified;s__Unclassified	p__Actinomycetota	nitroimidazole antibiotic	nitroimidazole	5
MAG3600	d__Bacteria;p__Actinomycetota;c__Coriobacteriia;o__Coriobacteriales;f__RUG844;g__Unclassified;s__Unclassified	p__Actinomycetota	nitroimidazole antibiotic	nitroimidazole	1
MAG3600	d__Bacteria;p__Actinomycetota;c__Coriobacteriia;o__Coriobacteriales;f__RUG844;g__Unclassified;s__Unclassified	p__Actinomycetota	aminocoumarin antibiotic	aminocoumarin	1
MAG3600	d__Bacteria;p__Actinomycetota;c__Coriobacteriia;o__Coriobacteriales;f__RUG844;g__Unclassified;s__Unclassified	p__Actinomycetota	oxazolidinone antibiotic;phenicol antibiotic	Multidrug	1
MAG3600	d__Bacteria;p__Actinomycetota;c__Coriobacteriia;o__Coriobacteriales;f__RUG844;g__Unclassified;s__Unclassified	p__Actinomycetota	tetracycline antibiotic	tetracycline	1
MAG3600	d__Bacteria;p__Actinomycetota;c__Coriobacteriia;o__Coriobacteriales;f__RUG844;g__Unclassified;s__Unclassified	p__Actinomycetota	fluoroquinolone antibiotic	fluoroquinolone	2
MAG3600	d__Bacteria;p__Actinomycetota;c__Coriobacteriia;o__Coriobacteriales;f__RUG844;g__Unclassified;s__Unclassified	p__Actinomycetota	fluoroquinolone antibiotic	fluoroquinolone	1
MAG3600	d__Bacteria;p__Actinomycetota;c__Coriobacteriia;o__Coriobacteriales;f__RUG844;g__Unclassified;s__Unclassified	p__Actinomycetota	disinfecting agents and antiseptics	MDR	1
MAG3600	d__Bacteria;p__Actinomycetota;c__Coriobacteriia;o__Coriobacteriales;f__RUG844;g__Unclassified;s__Unclassified	p__Actinomycetota	tetracycline antibiotic	tetracycline	1
MAG3600	d__Bacteria;p__Actinomycetota;c__Coriobacteriia;o__Coriobacteriales;f__RUG844;g__Unclassified;s__Unclassified	p__Actinomycetota	lincosamide antibiotic;pleuromutilin antibiotic;streptogramin A antibiotic;streptogramin antibiotic	Multidrug	2
MAG3600	d__Bacteria;p__Actinomycetota;c__Coriobacteriia;o__Coriobacteriales;f__RUG844;g__Unclassified;s__Unclassified	p__Actinomycetota	tetracycline antibiotic	tetracycline	1
MAG3600	d__Bacteria;p__Actinomycetota;c__Coriobacteriia;o__Coriobacteriales;f__RUG844;g__Unclassified;s__Unclassified	p__Actinomycetota	pleuromutilin antibiotic	pleuromutilin	1
MAG3600	d__Bacteria;p__Actinomycetota;c__Coriobacteriia;o__Coriobacteriales;f__RUG844;g__Unclassified;s__Unclassified	p__Actinomycetota	peptide antibiotic	peptide	1
MAG3600	d__Bacteria;p__Actinomycetota;c__Coriobacteriia;o__Coriobacteriales;f__RUG844;g__Unclassified;s__Unclassified	p__Actinomycetota	glycopeptide antibiotic	glycopeptide	1
MAG3600	d__Bacteria;p__Actinomycetota;c__Coriobacteriia;o__Coriobacteriales;f__RUG844;g__Unclassified;s__Unclassified	p__Actinomycetota	glycopeptide antibiotic	glycopeptide	1
MAG3600	d__Bacteria;p__Actinomycetota;c__Coriobacteriia;o__Coriobacteriales;f__RUG844;g__Unclassified;s__Unclassified	p__Actinomycetota	glycopeptide antibiotic	glycopeptide	1
MAG3600	d__Bacteria;p__Actinomycetota;c__Coriobacteriia;o__Coriobacteriales;f__RUG844;g__Unclassified;s__Unclassified	p__Actinomycetota	glycopeptide antibiotic	glycopeptide	1
MAG3600	d__Bacteria;p__Actinomycetota;c__Coriobacteriia;o__Coriobacteriales;f__RUG844;g__Unclassified;s__Unclassified	p__Actinomycetota	glycopeptide antibiotic	glycopeptide	1
MAG3600	d__Bacteria;p__Actinomycetota;c__Coriobacteriia;o__Coriobacteriales;f__RUG844;g__Unclassified;s__Unclassified	p__Actinomycetota	glycopeptide antibiotic	glycopeptide	1
MAG3600	d__Bacteria;p__Actinomycetota;c__Coriobacteriia;o__Coriobacteriales;f__RUG844;g__Unclassified;s__Unclassified	p__Actinomycetota	glycopeptide antibiotic	glycopeptide	1
MAG3600	d__Bacteria;p__Actinomycetota;c__Coriobacteriia;o__Coriobacteriales;f__RUG844;g__Unclassified;s__Unclassified	p__Actinomycetota	lincosamide antibiotic;pleuromutilin antibiotic;streptogramin A antibiotic;streptogramin antibiotic	Multidrug	1
MAG1685	d__Bacteria;p__Bacillota_A;c__Clostridia;o__TANB77;f__CAG-508;g__CAG-492;s__Unclassified	p__Bacillota_A	aminoglycoside antibiotic	aminoglycoside	1
MAG1685	d__Bacteria;p__Bacillota_A;c__Clostridia;o__TANB77;f__CAG-508;g__CAG-492;s__Unclassified	p__Bacillota_A	fluoroquinolone antibiotic;nybomycin-like antibiotic	Multidrug	1
MAG1685	d__Bacteria;p__Bacillota_A;c__Clostridia;o__TANB77;f__CAG-508;g__CAG-492;s__Unclassified	p__Bacillota_A	peptide antibiotic;rifamycin antibiotic	Multidrug	1
MAG1685	d__Bacteria;p__Bacillota_A;c__Clostridia;o__TANB77;f__CAG-508;g__CAG-492;s__Unclassified	p__Bacillota_A	glycopeptide antibiotic	glycopeptide	1
MAG1685	d__Bacteria;p__Bacillota_A;c__Clostridia;o__TANB77;f__CAG-508;g__CAG-492;s__Unclassified	p__Bacillota_A	glycopeptide antibiotic	glycopeptide	1
MAG1685	d__Bacteria;p__Bacillota_A;c__Clostridia;o__TANB77;f__CAG-508;g__CAG-492;s__Unclassified	p__Bacillota_A	peptide antibiotic	peptide	1
MAG1685	d__Bacteria;p__Bacillota_A;c__Clostridia;o__TANB77;f__CAG-508;g__CAG-492;s__Unclassified	p__Bacillota_A	lincosamide antibiotic;macrolide antibiotic;streptogramin A antibiotic;streptogramin B antibiotic;streptogramin antibiotic	MLS	1
MAG1685	d__Bacteria;p__Bacillota_A;c__Clostridia;o__TANB77;f__CAG-508;g__CAG-492;s__Unclassified	p__Bacillota_A	phosphonic acid antibiotic	phosphonic acid	1
MAG1685	d__Bacteria;p__Bacillota_A;c__Clostridia;o__TANB77;f__CAG-508;g__CAG-492;s__Unclassified	p__Bacillota_A	disinfecting agents and antiseptics	Triclosan	1
MAG1685	d__Bacteria;p__Bacillota_A;c__Clostridia;o__TANB77;f__CAG-508;g__CAG-492;s__Unclassified	p__Bacillota_A	disinfecting agents and antiseptics;isoniazid-like antibiotic	Multidrug	1
MAG1685	d__Bacteria;p__Bacillota_A;c__Clostridia;o__TANB77;f__CAG-508;g__CAG-492;s__Unclassified	p__Bacillota_A	phosphonic acid antibiotic	phosphonic acid	2
MAG1685	d__Bacteria;p__Bacillota_A;c__Clostridia;o__TANB77;f__CAG-508;g__CAG-492;s__Unclassified	p__Bacillota_A	carbapenem;cephalosporin;cephamycin;monobactam;penam	Multidrug	3
MAG1685	d__Bacteria;p__Bacillota_A;c__Clostridia;o__TANB77;f__CAG-508;g__CAG-492;s__Unclassified	p__Bacillota_A	carbapenem;cephalosporin;cephamycin;monobactam;penam	Multidrug	1
MAG1685	d__Bacteria;p__Bacillota_A;c__Clostridia;o__TANB77;f__CAG-508;g__CAG-492;s__Unclassified	p__Bacillota_A	cephalosporin	cephalosporin	1
MAG1685	d__Bacteria;p__Bacillota_A;c__Clostridia;o__TANB77;f__CAG-508;g__CAG-492;s__Unclassified	p__Bacillota_A	carbapenem;cephalosporin;cephamycin;monobactam;penam	Multidrug	1
MAG1685	d__Bacteria;p__Bacillota_A;c__Clostridia;o__TANB77;f__CAG-508;g__CAG-492;s__Unclassified	p__Bacillota_A	lincosamide antibiotic	lincosamide	1
MAG1685	d__Bacteria;p__Bacillota_A;c__Clostridia;o__TANB77;f__CAG-508;g__CAG-492;s__Unclassified	p__Bacillota_A	diarylquinoline antibiotic;fluoroquinolone antibiotic	Multidrug	1
MAG1685	d__Bacteria;p__Bacillota_A;c__Clostridia;o__TANB77;f__CAG-508;g__CAG-492;s__Unclassified	p__Bacillota_A	aminoglycoside antibiotic	aminoglycoside	1
MAG1685	d__Bacteria;p__Bacillota_A;c__Clostridia;o__TANB77;f__CAG-508;g__CAG-492;s__Unclassified	p__Bacillota_A	pyrazine antibiotic	pyrazine	3
MAG1685	d__Bacteria;p__Bacillota_A;c__Clostridia;o__TANB77;f__CAG-508;g__CAG-492;s__Unclassified	p__Bacillota_A	glycopeptide antibiotic;macrolide antibiotic	Multidrug	1
MAG1685	d__Bacteria;p__Bacillota_A;c__Clostridia;o__TANB77;f__CAG-508;g__CAG-492;s__Unclassified	p__Bacillota_A	peptide antibiotic	peptide	1
MAG1685	d__Bacteria;p__Bacillota_A;c__Clostridia;o__TANB77;f__CAG-508;g__CAG-492;s__Unclassified	p__Bacillota_A	aminoglycoside antibiotic	aminoglycoside	1
MAG1685	d__Bacteria;p__Bacillota_A;c__Clostridia;o__TANB77;f__CAG-508;g__CAG-492;s__Unclassified	p__Bacillota_A	fusidane antibiotic	fusidane	1
MAG1685	d__Bacteria;p__Bacillota_A;c__Clostridia;o__TANB77;f__CAG-508;g__CAG-492;s__Unclassified	p__Bacillota_A	mupirocin-like antibiotic	mupirocin-like	3
MAG1685	d__Bacteria;p__Bacillota_A;c__Clostridia;o__TANB77;f__CAG-508;g__CAG-492;s__Unclassified	p__Bacillota_A	peptide antibiotic	peptide	2
MAG1685	d__Bacteria;p__Bacillota_A;c__Clostridia;o__TANB77;f__CAG-508;g__CAG-492;s__Unclassified	p__Bacillota_A	peptide antibiotic	peptide	1
MAG1685	d__Bacteria;p__Bacillota_A;c__Clostridia;o__TANB77;f__CAG-508;g__CAG-492;s__Unclassified	p__Bacillota_A	peptide antibiotic	peptide	1
MAG1685	d__Bacteria;p__Bacillota_A;c__Clostridia;o__TANB77;f__CAG-508;g__CAG-492;s__Unclassified	p__Bacillota_A	carbapenem;cephalosporin;cephamycin;monobactam;penam	Multidrug	1
MAG1685	d__Bacteria;p__Bacillota_A;c__Clostridia;o__TANB77;f__CAG-508;g__CAG-492;s__Unclassified	p__Bacillota_A	pleuromutilin antibiotic	pleuromutilin	1
MAG1685	d__Bacteria;p__Bacillota_A;c__Clostridia;o__TANB77;f__CAG-508;g__CAG-492;s__Unclassified	p__Bacillota_A	disinfecting agents and antiseptics;fluoroquinolone antibiotic	Multidrug	1
MAG1685	d__Bacteria;p__Bacillota_A;c__Clostridia;o__TANB77;f__CAG-508;g__CAG-492;s__Unclassified	p__Bacillota_A	peptide antibiotic	peptide	1
MAG1685	d__Bacteria;p__Bacillota_A;c__Clostridia;o__TANB77;f__CAG-508;g__CAG-492;s__Unclassified	p__Bacillota_A	peptide antibiotic	peptide	1
MAG1685	d__Bacteria;p__Bacillota_A;c__Clostridia;o__TANB77;f__CAG-508;g__CAG-492;s__Unclassified	p__Bacillota_A	peptide antibiotic	peptide	1
MAG1685	d__Bacteria;p__Bacillota_A;c__Clostridia;o__TANB77;f__CAG-508;g__CAG-492;s__Unclassified	p__Bacillota_A	lincosamide antibiotic;oxazolidinone antibiotic;phenicol antibiotic;pleuromutilin antibiotic;streptogramin antibiotic	Multidrug	1
MAG1685	d__Bacteria;p__Bacillota_A;c__Clostridia;o__TANB77;f__CAG-508;g__CAG-492;s__Unclassified	p__Bacillota_A	fluoroquinolone antibiotic;macrolide antibiotic;rifamycin antibiotic	Multidrug	1
MAG1685	d__Bacteria;p__Bacillota_A;c__Clostridia;o__TANB77;f__CAG-508;g__CAG-492;s__Unclassified	p__Bacillota_A	lincosamide antibiotic	lincosamide	1
MAG1685	d__Bacteria;p__Bacillota_A;c__Clostridia;o__TANB77;f__CAG-508;g__CAG-492;s__Unclassified	p__Bacillota_A	macrolide antibiotic	macrolide	1
MAG1685	d__Bacteria;p__Bacillota_A;c__Clostridia;o__TANB77;f__CAG-508;g__CAG-492;s__Unclassified	p__Bacillota_A	carbapenem;cephalosporin;cephamycin;monobactam;penam	Multidrug	1
MAG1685	d__Bacteria;p__Bacillota_A;c__Clostridia;o__TANB77;f__CAG-508;g__CAG-492;s__Unclassified	p__Bacillota_A	antibacterial free fatty acids;macrolide antibiotic;penam	Multidrug	1
MAG1685	d__Bacteria;p__Bacillota_A;c__Clostridia;o__TANB77;f__CAG-508;g__CAG-492;s__Unclassified	p__Bacillota_A	oxazolidinone antibiotic;phenicol antibiotic	Multidrug	2
MAG1685	d__Bacteria;p__Bacillota_A;c__Clostridia;o__TANB77;f__CAG-508;g__CAG-492;s__Unclassified	p__Bacillota_A	fluoroquinolone antibiotic	fluoroquinolone	1
MAG1685	d__Bacteria;p__Bacillota_A;c__Clostridia;o__TANB77;f__CAG-508;g__CAG-492;s__Unclassified	p__Bacillota_A	tetracycline antibiotic	tetracycline	1
MAG1685	d__Bacteria;p__Bacillota_A;c__Clostridia;o__TANB77;f__CAG-508;g__CAG-492;s__Unclassified	p__Bacillota_A	tetracycline antibiotic	tetracycline	1
MAG1685	d__Bacteria;p__Bacillota_A;c__Clostridia;o__TANB77;f__CAG-508;g__CAG-492;s__Unclassified	p__Bacillota_A	tetracycline antibiotic	tetracycline	1
MAG1685	d__Bacteria;p__Bacillota_A;c__Clostridia;o__TANB77;f__CAG-508;g__CAG-492;s__Unclassified	p__Bacillota_A	tetracycline antibiotic	tetracycline	1
MAG1685	d__Bacteria;p__Bacillota_A;c__Clostridia;o__TANB77;f__CAG-508;g__CAG-492;s__Unclassified	p__Bacillota_A	tetracycline antibiotic	tetracycline	1
MAG1685	d__Bacteria;p__Bacillota_A;c__Clostridia;o__TANB77;f__CAG-508;g__CAG-492;s__Unclassified	p__Bacillota_A	tetracycline antibiotic	tetracycline	1
MAG1685	d__Bacteria;p__Bacillota_A;c__Clostridia;o__TANB77;f__CAG-508;g__CAG-492;s__Unclassified	p__Bacillota_A	tetracycline antibiotic	tetracycline	1
MAG1685	d__Bacteria;p__Bacillota_A;c__Clostridia;o__TANB77;f__CAG-508;g__CAG-492;s__Unclassified	p__Bacillota_A	peptide antibiotic	peptide	1
MAG1685	d__Bacteria;p__Bacillota_A;c__Clostridia;o__TANB77;f__CAG-508;g__CAG-492;s__Unclassified	p__Bacillota_A	glycopeptide antibiotic	glycopeptide	2
MAG1685	d__Bacteria;p__Bacillota_A;c__Clostridia;o__TANB77;f__CAG-508;g__CAG-492;s__Unclassified	p__Bacillota_A	glycopeptide antibiotic	glycopeptide	2
MAG1685	d__Bacteria;p__Bacillota_A;c__Clostridia;o__TANB77;f__CAG-508;g__CAG-492;s__Unclassified	p__Bacillota_A	glycopeptide antibiotic	glycopeptide	1
MAG1685	d__Bacteria;p__Bacillota_A;c__Clostridia;o__TANB77;f__CAG-508;g__CAG-492;s__Unclassified	p__Bacillota_A	glycopeptide antibiotic	glycopeptide	1
MAG2157	d__Bacteria;p__Spirochaetota;c__Spirochaetia;o__Treponematales;f__Treponemataceae;g__Treponema_D;s__Treponema_D sp002395155	p__Spirochaetota	cephalosporin;monobactam;penam	Multidrug	1
MAG2157	d__Bacteria;p__Spirochaetota;c__Spirochaetia;o__Treponematales;f__Treponemataceae;g__Treponema_D;s__Treponema_D sp002395155	p__Spirochaetota	aminoglycoside antibiotic	aminoglycoside	2
MAG2157	d__Bacteria;p__Spirochaetota;c__Spirochaetia;o__Treponematales;f__Treponemataceae;g__Treponema_D;s__Treponema_D sp002395155	p__Spirochaetota	fluoroquinolone antibiotic;nybomycin-like antibiotic	Multidrug	1
MAG2157	d__Bacteria;p__Spirochaetota;c__Spirochaetia;o__Treponematales;f__Treponemataceae;g__Treponema_D;s__Treponema_D sp002395155	p__Spirochaetota	mupirocin-like antibiotic	mupirocin-like	1
MAG2157	d__Bacteria;p__Spirochaetota;c__Spirochaetia;o__Treponematales;f__Treponemataceae;g__Treponema_D;s__Treponema_D sp002395155	p__Spirochaetota	phosphonic acid antibiotic	phosphonic acid	1
MAG2157	d__Bacteria;p__Spirochaetota;c__Spirochaetia;o__Treponematales;f__Treponemataceae;g__Treponema_D;s__Treponema_D sp002395155	p__Spirochaetota	fluoroquinolone antibiotic;nybomycin-like antibiotic	Multidrug	1
MAG2157	d__Bacteria;p__Spirochaetota;c__Spirochaetia;o__Treponematales;f__Treponemataceae;g__Treponema_D;s__Treponema_D sp002395155	p__Spirochaetota	lincosamide antibiotic;nucleoside antibiotic;streptogramin A antibiotic;streptogramin antibiotic	Multidrug	1
MAG2157	d__Bacteria;p__Spirochaetota;c__Spirochaetia;o__Treponematales;f__Treponemataceae;g__Treponema_D;s__Treponema_D sp002395155	p__Spirochaetota	fluoroquinolone antibiotic;nybomycin-like antibiotic	Multidrug	1
MAG2157	d__Bacteria;p__Spirochaetota;c__Spirochaetia;o__Treponematales;f__Treponemataceae;g__Treponema_D;s__Treponema_D sp002395155	p__Spirochaetota	aminocoumarin antibiotic;fluoroquinolone antibiotic	Multidrug	3
MAG2157	d__Bacteria;p__Spirochaetota;c__Spirochaetia;o__Treponematales;f__Treponemataceae;g__Treponema_D;s__Treponema_D sp002395155	p__Spirochaetota	glycopeptide antibiotic	glycopeptide	1
MAG2157	d__Bacteria;p__Spirochaetota;c__Spirochaetia;o__Treponematales;f__Treponemataceae;g__Treponema_D;s__Treponema_D sp002395155	p__Spirochaetota	peptide antibiotic;rifamycin antibiotic	Multidrug	1
MAG2157	d__Bacteria;p__Spirochaetota;c__Spirochaetia;o__Treponematales;f__Treponemataceae;g__Treponema_D;s__Treponema_D sp002395155	p__Spirochaetota	glycopeptide antibiotic	glycopeptide	1
MAG2157	d__Bacteria;p__Spirochaetota;c__Spirochaetia;o__Treponematales;f__Treponemataceae;g__Treponema_D;s__Treponema_D sp002395155	p__Spirochaetota	lincosamide antibiotic;pleuromutilin antibiotic;streptogramin A antibiotic;streptogramin antibiotic	Multidrug	1
MAG2157	d__Bacteria;p__Spirochaetota;c__Spirochaetia;o__Treponematales;f__Treponemataceae;g__Treponema_D;s__Treponema_D sp002395155	p__Spirochaetota	glycopeptide antibiotic	glycopeptide	1
MAG2157	d__Bacteria;p__Spirochaetota;c__Spirochaetia;o__Treponematales;f__Treponemataceae;g__Treponema_D;s__Treponema_D sp002395155	p__Spirochaetota	peptide antibiotic	peptide	1
MAG2157	d__Bacteria;p__Spirochaetota;c__Spirochaetia;o__Treponematales;f__Treponemataceae;g__Treponema_D;s__Treponema_D sp002395155	p__Spirochaetota	peptide antibiotic	peptide	3
MAG2157	d__Bacteria;p__Spirochaetota;c__Spirochaetia;o__Treponematales;f__Treponemataceae;g__Treponema_D;s__Treponema_D sp002395155	p__Spirochaetota	peptide antibiotic	peptide	1
MAG2157	d__Bacteria;p__Spirochaetota;c__Spirochaetia;o__Treponematales;f__Treponemataceae;g__Treponema_D;s__Treponema_D sp002395155	p__Spirochaetota	elfamycin antibiotic	elfamycin	1
MAG2157	d__Bacteria;p__Spirochaetota;c__Spirochaetia;o__Treponematales;f__Treponemataceae;g__Treponema_D;s__Treponema_D sp002395155	p__Spirochaetota	phosphonic acid antibiotic	phosphonic acid	2
MAG2157	d__Bacteria;p__Spirochaetota;c__Spirochaetia;o__Treponematales;f__Treponemataceae;g__Treponema_D;s__Treponema_D sp002395155	p__Spirochaetota	disinfecting agents and antiseptics	Triclosan	2
MAG2157	d__Bacteria;p__Spirochaetota;c__Spirochaetia;o__Treponematales;f__Treponemataceae;g__Treponema_D;s__Treponema_D sp002395155	p__Spirochaetota	carbapenem;cephalosporin;cephamycin;disinfecting agents and antiseptics;fluoroquinolone antibiotic;glycylcycline;monobactam;penam;penem;phenicol antibiotic;rifamycin antibiotic;tetracycline antibiotic	Multidrug	1
MAG2157	d__Bacteria;p__Spirochaetota;c__Spirochaetia;o__Treponematales;f__Treponemataceae;g__Treponema_D;s__Treponema_D sp002395155	p__Spirochaetota	phosphonic acid antibiotic	phosphonic acid	1
MAG2157	d__Bacteria;p__Spirochaetota;c__Spirochaetia;o__Treponematales;f__Treponemataceae;g__Treponema_D;s__Treponema_D sp002395155	p__Spirochaetota	carbapenem;cephalosporin;cephamycin;monobactam;penam	Multidrug	2
MAG2157	d__Bacteria;p__Spirochaetota;c__Spirochaetia;o__Treponematales;f__Treponemataceae;g__Treponema_D;s__Treponema_D sp002395155	p__Spirochaetota	cephalosporin	cephalosporin	2
MAG2157	d__Bacteria;p__Spirochaetota;c__Spirochaetia;o__Treponematales;f__Treponemataceae;g__Treponema_D;s__Treponema_D sp002395155	p__Spirochaetota	disinfecting agents and antiseptics;fluoroquinolone antibiotic;tetracycline antibiotic	Multidrug	1
MAG2157	d__Bacteria;p__Spirochaetota;c__Spirochaetia;o__Treponematales;f__Treponemataceae;g__Treponema_D;s__Treponema_D sp002395155	p__Spirochaetota	disinfecting agents and antiseptics;fluoroquinolone antibiotic;macrolide antibiotic;phenicol antibiotic;tetracycline antibiotic	Multidrug	1
MAG2157	d__Bacteria;p__Spirochaetota;c__Spirochaetia;o__Treponematales;f__Treponemataceae;g__Treponema_D;s__Treponema_D sp002395155	p__Spirochaetota	salicylic acid antibiotic	salicylic acid	1
MAG2157	d__Bacteria;p__Spirochaetota;c__Spirochaetia;o__Treponematales;f__Treponemataceae;g__Treponema_D;s__Treponema_D sp002395155	p__Spirochaetota	aminoglycoside antibiotic	aminoglycoside	1
MAG2157	d__Bacteria;p__Spirochaetota;c__Spirochaetia;o__Treponematales;f__Treponemataceae;g__Treponema_D;s__Treponema_D sp002395155	p__Spirochaetota	disinfecting agents and antiseptics;isoniazid-like antibiotic	Multidrug	2
MAG2157	d__Bacteria;p__Spirochaetota;c__Spirochaetia;o__Treponematales;f__Treponemataceae;g__Treponema_D;s__Treponema_D sp002395155	p__Spirochaetota	pyrazine antibiotic	pyrazine	1
MAG2157	d__Bacteria;p__Spirochaetota;c__Spirochaetia;o__Treponematales;f__Treponemataceae;g__Treponema_D;s__Treponema_D sp002395155	p__Spirochaetota	aminoglycoside antibiotic	aminoglycoside	1
MAG2157	d__Bacteria;p__Spirochaetota;c__Spirochaetia;o__Treponematales;f__Treponemataceae;g__Treponema_D;s__Treponema_D sp002395155	p__Spirochaetota	carbapenem;cephalosporin;cephamycin;monobactam;penam	Multidrug	1
MAG2157	d__Bacteria;p__Spirochaetota;c__Spirochaetia;o__Treponematales;f__Treponemataceae;g__Treponema_D;s__Treponema_D sp002395155	p__Spirochaetota	aminoglycoside antibiotic;penam;tetracycline antibiotic	Multidrug	2
MAG2157	d__Bacteria;p__Spirochaetota;c__Spirochaetia;o__Treponematales;f__Treponemataceae;g__Treponema_D;s__Treponema_D sp002395155	p__Spirochaetota	sulfonamide antibiotic;sulfone antibiotic	Multidrug	1
MAG2157	d__Bacteria;p__Spirochaetota;c__Spirochaetia;o__Treponematales;f__Treponemataceae;g__Treponema_D;s__Treponema_D sp002395155	p__Spirochaetota	peptide antibiotic	peptide	1
MAG2157	d__Bacteria;p__Spirochaetota;c__Spirochaetia;o__Treponematales;f__Treponemataceae;g__Treponema_D;s__Treponema_D sp002395155	p__Spirochaetota	fusidane antibiotic	fusidane	3
MAG2157	d__Bacteria;p__Spirochaetota;c__Spirochaetia;o__Treponematales;f__Treponemataceae;g__Treponema_D;s__Treponema_D sp002395155	p__Spirochaetota	fusidane antibiotic	fusidane	1
MAG2157	d__Bacteria;p__Spirochaetota;c__Spirochaetia;o__Treponematales;f__Treponemataceae;g__Treponema_D;s__Treponema_D sp002395155	p__Spirochaetota	mupirocin-like antibiotic	mupirocin-like	1
MAG2157	d__Bacteria;p__Spirochaetota;c__Spirochaetia;o__Treponematales;f__Treponemataceae;g__Treponema_D;s__Treponema_D sp002395155	p__Spirochaetota	mupirocin-like antibiotic	mupirocin-like	1
MAG2157	d__Bacteria;p__Spirochaetota;c__Spirochaetia;o__Treponematales;f__Treponemataceae;g__Treponema_D;s__Treponema_D sp002395155	p__Spirochaetota	peptide antibiotic	peptide	1
MAG2157	d__Bacteria;p__Spirochaetota;c__Spirochaetia;o__Treponematales;f__Treponemataceae;g__Treponema_D;s__Treponema_D sp002395155	p__Spirochaetota	peptide antibiotic	peptide	1
MAG2157	d__Bacteria;p__Spirochaetota;c__Spirochaetia;o__Treponematales;f__Treponemataceae;g__Treponema_D;s__Treponema_D sp002395155	p__Spirochaetota	pleuromutilin antibiotic	pleuromutilin	2
MAG2157	d__Bacteria;p__Spirochaetota;c__Spirochaetia;o__Treponematales;f__Treponemataceae;g__Treponema_D;s__Treponema_D sp002395155	p__Spirochaetota	tetracycline antibiotic	tetracycline	1
MAG2157	d__Bacteria;p__Spirochaetota;c__Spirochaetia;o__Treponematales;f__Treponemataceae;g__Treponema_D;s__Treponema_D sp002395155	p__Spirochaetota	fluoroquinolone antibiotic;tetracycline antibiotic	Multidrug	1
MAG2157	d__Bacteria;p__Spirochaetota;c__Spirochaetia;o__Treponematales;f__Treponemataceae;g__Treponema_D;s__Treponema_D sp002395155	p__Spirochaetota	disinfecting agents and antiseptics;fluoroquinolone antibiotic	Multidrug	3
MAG2157	d__Bacteria;p__Spirochaetota;c__Spirochaetia;o__Treponematales;f__Treponemataceae;g__Treponema_D;s__Treponema_D sp002395155	p__Spirochaetota	peptide antibiotic	peptide	1
MAG2157	d__Bacteria;p__Spirochaetota;c__Spirochaetia;o__Treponematales;f__Treponemataceae;g__Treponema_D;s__Treponema_D sp002395155	p__Spirochaetota	peptide antibiotic	peptide	2
MAG2157	d__Bacteria;p__Spirochaetota;c__Spirochaetia;o__Treponematales;f__Treponemataceae;g__Treponema_D;s__Treponema_D sp002395155	p__Spirochaetota	disinfecting agents and antiseptics;fluoroquinolone antibiotic	Multidrug	2
MAG2157	d__Bacteria;p__Spirochaetota;c__Spirochaetia;o__Treponematales;f__Treponemataceae;g__Treponema_D;s__Treponema_D sp002395155	p__Spirochaetota	lincosamide antibiotic;oxazolidinone antibiotic;phenicol antibiotic;pleuromutilin antibiotic;streptogramin A antibiotic;streptogramin antibiotic	Multidrug	1
MAG2157	d__Bacteria;p__Spirochaetota;c__Spirochaetia;o__Treponematales;f__Treponemataceae;g__Treponema_D;s__Treponema_D sp002395155	p__Spirochaetota	diaminopyrimidine antibiotic	diaminopyrimidine	1
MAG2157	d__Bacteria;p__Spirochaetota;c__Spirochaetia;o__Treponematales;f__Treponemataceae;g__Treponema_D;s__Treponema_D sp002395155	p__Spirochaetota	fluoroquinolone antibiotic;macrolide antibiotic;rifamycin antibiotic	Multidrug	4
MAG2157	d__Bacteria;p__Spirochaetota;c__Spirochaetia;o__Treponematales;f__Treponemataceae;g__Treponema_D;s__Treponema_D sp002395155	p__Spirochaetota	fluoroquinolone antibiotic;macrolide antibiotic;penam;tetracycline antibiotic	Multidrug	1
MAG2157	d__Bacteria;p__Spirochaetota;c__Spirochaetia;o__Treponematales;f__Treponemataceae;g__Treponema_D;s__Treponema_D sp002395155	p__Spirochaetota	fluoroquinolone antibiotic;macrolide antibiotic;penam;tetracycline antibiotic	Multidrug	1
MAG2157	d__Bacteria;p__Spirochaetota;c__Spirochaetia;o__Treponematales;f__Treponemataceae;g__Treponema_D;s__Treponema_D sp002395155	p__Spirochaetota	disinfecting agents and antiseptics;fluoroquinolone antibiotic	Multidrug	1
MAG2157	d__Bacteria;p__Spirochaetota;c__Spirochaetia;o__Treponematales;f__Treponemataceae;g__Treponema_D;s__Treponema_D sp002395155	p__Spirochaetota	lincosamide antibiotic	lincosamide	1
MAG2157	d__Bacteria;p__Spirochaetota;c__Spirochaetia;o__Treponematales;f__Treponemataceae;g__Treponema_D;s__Treponema_D sp002395155	p__Spirochaetota	lincosamide antibiotic	lincosamide	1
MAG2157	d__Bacteria;p__Spirochaetota;c__Spirochaetia;o__Treponematales;f__Treponemataceae;g__Treponema_D;s__Treponema_D sp002395155	p__Spirochaetota	lincosamide antibiotic;pleuromutilin antibiotic;streptogramin A antibiotic;streptogramin antibiotic	Multidrug	1
MAG2157	d__Bacteria;p__Spirochaetota;c__Spirochaetia;o__Treponematales;f__Treponemataceae;g__Treponema_D;s__Treponema_D sp002395155	p__Spirochaetota	lincosamide antibiotic;pleuromutilin antibiotic;streptogramin antibiotic	Multidrug	1
MAG2157	d__Bacteria;p__Spirochaetota;c__Spirochaetia;o__Treponematales;f__Treponemataceae;g__Treponema_D;s__Treponema_D sp002395155	p__Spirochaetota	macrolide antibiotic	macrolide	3
MAG2157	d__Bacteria;p__Spirochaetota;c__Spirochaetia;o__Treponematales;f__Treponemataceae;g__Treponema_D;s__Treponema_D sp002395155	p__Spirochaetota	glycopeptide antibiotic;oxazolidinone antibiotic	Multidrug	5
MAG2157	d__Bacteria;p__Spirochaetota;c__Spirochaetia;o__Treponematales;f__Treponemataceae;g__Treponema_D;s__Treponema_D sp002395155	p__Spirochaetota	nitroimidazole antibiotic	nitroimidazole	1
MAG2157	d__Bacteria;p__Spirochaetota;c__Spirochaetia;o__Treponematales;f__Treponemataceae;g__Treponema_D;s__Treponema_D sp002395155	p__Spirochaetota	nitroimidazole antibiotic	nitroimidazole	1
MAG2157	d__Bacteria;p__Spirochaetota;c__Spirochaetia;o__Treponematales;f__Treponemataceae;g__Treponema_D;s__Treponema_D sp002395155	p__Spirochaetota	aminocoumarin antibiotic	aminocoumarin	2
MAG2157	d__Bacteria;p__Spirochaetota;c__Spirochaetia;o__Treponematales;f__Treponemataceae;g__Treponema_D;s__Treponema_D sp002395155	p__Spirochaetota	oxazolidinone antibiotic;phenicol antibiotic	Multidrug	2
MAG2157	d__Bacteria;p__Spirochaetota;c__Spirochaetia;o__Treponematales;f__Treponemataceae;g__Treponema_D;s__Treponema_D sp002395155	p__Spirochaetota	fluoroquinolone antibiotic	fluoroquinolone	8
MAG2157	d__Bacteria;p__Spirochaetota;c__Spirochaetia;o__Treponematales;f__Treponemataceae;g__Treponema_D;s__Treponema_D sp002395155	p__Spirochaetota	fluoroquinolone antibiotic	fluoroquinolone	2
MAG2157	d__Bacteria;p__Spirochaetota;c__Spirochaetia;o__Treponematales;f__Treponemataceae;g__Treponema_D;s__Treponema_D sp002395155	p__Spirochaetota	oxazolidinone antibiotic;phenicol antibiotic;tetracycline antibiotic	Multidrug	1
MAG2157	d__Bacteria;p__Spirochaetota;c__Spirochaetia;o__Treponematales;f__Treponemataceae;g__Treponema_D;s__Treponema_D sp002395155	p__Spirochaetota	diaminopyrimidine antibiotic;fluoroquinolone antibiotic;phenicol antibiotic	Multidrug	1
MAG2157	d__Bacteria;p__Spirochaetota;c__Spirochaetia;o__Treponematales;f__Treponemataceae;g__Treponema_D;s__Treponema_D sp002395155	p__Spirochaetota	lincosamide antibiotic;pleuromutilin antibiotic;streptogramin A antibiotic;streptogramin antibiotic	Multidrug	1
MAG2157	d__Bacteria;p__Spirochaetota;c__Spirochaetia;o__Treponematales;f__Treponemataceae;g__Treponema_D;s__Treponema_D sp002395155	p__Spirochaetota	tetracycline antibiotic	tetracycline	1
MAG2157	d__Bacteria;p__Spirochaetota;c__Spirochaetia;o__Treponematales;f__Treponemataceae;g__Treponema_D;s__Treponema_D sp002395155	p__Spirochaetota	tetracycline antibiotic	tetracycline	1
MAG2157	d__Bacteria;p__Spirochaetota;c__Spirochaetia;o__Treponematales;f__Treponemataceae;g__Treponema_D;s__Treponema_D sp002395155	p__Spirochaetota	tetracycline antibiotic	tetracycline	1
MAG2157	d__Bacteria;p__Spirochaetota;c__Spirochaetia;o__Treponematales;f__Treponemataceae;g__Treponema_D;s__Treponema_D sp002395155	p__Spirochaetota	tetracycline antibiotic	tetracycline	1
MAG2157	d__Bacteria;p__Spirochaetota;c__Spirochaetia;o__Treponematales;f__Treponemataceae;g__Treponema_D;s__Treponema_D sp002395155	p__Spirochaetota	pleuromutilin antibiotic	pleuromutilin	1
MAG2157	d__Bacteria;p__Spirochaetota;c__Spirochaetia;o__Treponematales;f__Treponemataceae;g__Treponema_D;s__Treponema_D sp002395155	p__Spirochaetota	glycopeptide antibiotic	glycopeptide	1
MAG2157	d__Bacteria;p__Spirochaetota;c__Spirochaetia;o__Treponematales;f__Treponemataceae;g__Treponema_D;s__Treponema_D sp002395155	p__Spirochaetota	glycopeptide antibiotic	glycopeptide	1
MAG2157	d__Bacteria;p__Spirochaetota;c__Spirochaetia;o__Treponematales;f__Treponemataceae;g__Treponema_D;s__Treponema_D sp002395155	p__Spirochaetota	glycopeptide antibiotic	glycopeptide	1
MAG2157	d__Bacteria;p__Spirochaetota;c__Spirochaetia;o__Treponematales;f__Treponemataceae;g__Treponema_D;s__Treponema_D sp002395155	p__Spirochaetota	glycopeptide antibiotic	glycopeptide	2
MAG2157	d__Bacteria;p__Spirochaetota;c__Spirochaetia;o__Treponematales;f__Treponemataceae;g__Treponema_D;s__Treponema_D sp002395155	p__Spirochaetota	glycopeptide antibiotic	glycopeptide	1
MAG2157	d__Bacteria;p__Spirochaetota;c__Spirochaetia;o__Treponematales;f__Treponemataceae;g__Treponema_D;s__Treponema_D sp002395155	p__Spirochaetota	glycopeptide antibiotic	glycopeptide	1
MAG2157	d__Bacteria;p__Spirochaetota;c__Spirochaetia;o__Treponematales;f__Treponemataceae;g__Treponema_D;s__Treponema_D sp002395155	p__Spirochaetota	glycopeptide antibiotic	glycopeptide	2
MAG2157	d__Bacteria;p__Spirochaetota;c__Spirochaetia;o__Treponematales;f__Treponemataceae;g__Treponema_D;s__Treponema_D sp002395155	p__Spirochaetota	glycopeptide antibiotic	glycopeptide	1
MAG2157	d__Bacteria;p__Spirochaetota;c__Spirochaetia;o__Treponematales;f__Treponemataceae;g__Treponema_D;s__Treponema_D sp002395155	p__Spirochaetota	glycopeptide antibiotic	glycopeptide	1
MAG2157	d__Bacteria;p__Spirochaetota;c__Spirochaetia;o__Treponematales;f__Treponemataceae;g__Treponema_D;s__Treponema_D sp002395155	p__Spirochaetota	glycopeptide antibiotic	glycopeptide	1
MAG2157	d__Bacteria;p__Spirochaetota;c__Spirochaetia;o__Treponematales;f__Treponemataceae;g__Treponema_D;s__Treponema_D sp002395155	p__Spirochaetota	glycopeptide antibiotic	glycopeptide	1
MAG2157	d__Bacteria;p__Spirochaetota;c__Spirochaetia;o__Treponematales;f__Treponemataceae;g__Treponema_D;s__Treponema_D sp002395155	p__Spirochaetota	glycopeptide antibiotic	glycopeptide	1
MAG2343	d__Bacteria;p__Spirochaetota;c__Spirochaetia;o__Treponematales;f__Treponemataceae;g__Treponema_D;s__Treponema_D sp016293915	p__Spirochaetota	cephalosporin	cephalosporin	1
MAG2343	d__Bacteria;p__Spirochaetota;c__Spirochaetia;o__Treponematales;f__Treponemataceae;g__Treponema_D;s__Treponema_D sp016293915	p__Spirochaetota	peptide antibiotic;rifamycin antibiotic	Multidrug	1
MAG2343	d__Bacteria;p__Spirochaetota;c__Spirochaetia;o__Treponematales;f__Treponemataceae;g__Treponema_D;s__Treponema_D sp016293915	p__Spirochaetota	aminoglycoside antibiotic	aminoglycoside	1
MAG2343	d__Bacteria;p__Spirochaetota;c__Spirochaetia;o__Treponematales;f__Treponemataceae;g__Treponema_D;s__Treponema_D sp016293915	p__Spirochaetota	fluoroquinolone antibiotic;nybomycin-like antibiotic	Multidrug	1
MAG2343	d__Bacteria;p__Spirochaetota;c__Spirochaetia;o__Treponematales;f__Treponemataceae;g__Treponema_D;s__Treponema_D sp016293915	p__Spirochaetota	mupirocin-like antibiotic	mupirocin-like	1
MAG2343	d__Bacteria;p__Spirochaetota;c__Spirochaetia;o__Treponematales;f__Treponemataceae;g__Treponema_D;s__Treponema_D sp016293915	p__Spirochaetota	phosphonic acid antibiotic	phosphonic acid	1
MAG2343	d__Bacteria;p__Spirochaetota;c__Spirochaetia;o__Treponematales;f__Treponemataceae;g__Treponema_D;s__Treponema_D sp016293915	p__Spirochaetota	fluoroquinolone antibiotic;nybomycin-like antibiotic	Multidrug	1
MAG2343	d__Bacteria;p__Spirochaetota;c__Spirochaetia;o__Treponematales;f__Treponemataceae;g__Treponema_D;s__Treponema_D sp016293915	p__Spirochaetota	aminocoumarin antibiotic;fluoroquinolone antibiotic	Multidrug	3
MAG2343	d__Bacteria;p__Spirochaetota;c__Spirochaetia;o__Treponematales;f__Treponemataceae;g__Treponema_D;s__Treponema_D sp016293915	p__Spirochaetota	glycopeptide antibiotic	glycopeptide	1
MAG2343	d__Bacteria;p__Spirochaetota;c__Spirochaetia;o__Treponematales;f__Treponemataceae;g__Treponema_D;s__Treponema_D sp016293915	p__Spirochaetota	lincosamide antibiotic;pleuromutilin antibiotic;streptogramin A antibiotic;streptogramin antibiotic	Multidrug	2
MAG2343	d__Bacteria;p__Spirochaetota;c__Spirochaetia;o__Treponematales;f__Treponemataceae;g__Treponema_D;s__Treponema_D sp016293915	p__Spirochaetota	glycopeptide antibiotic	glycopeptide	1
MAG2343	d__Bacteria;p__Spirochaetota;c__Spirochaetia;o__Treponematales;f__Treponemataceae;g__Treponema_D;s__Treponema_D sp016293915	p__Spirochaetota	peptide antibiotic	peptide	1
MAG2343	d__Bacteria;p__Spirochaetota;c__Spirochaetia;o__Treponematales;f__Treponemataceae;g__Treponema_D;s__Treponema_D sp016293915	p__Spirochaetota	peptide antibiotic	peptide	1
MAG2343	d__Bacteria;p__Spirochaetota;c__Spirochaetia;o__Treponematales;f__Treponemataceae;g__Treponema_D;s__Treponema_D sp016293915	p__Spirochaetota	elfamycin antibiotic	elfamycin	1
MAG2343	d__Bacteria;p__Spirochaetota;c__Spirochaetia;o__Treponematales;f__Treponemataceae;g__Treponema_D;s__Treponema_D sp016293915	p__Spirochaetota	phosphonic acid antibiotic	phosphonic acid	2
MAG2343	d__Bacteria;p__Spirochaetota;c__Spirochaetia;o__Treponematales;f__Treponemataceae;g__Treponema_D;s__Treponema_D sp016293915	p__Spirochaetota	disinfecting agents and antiseptics	Triclosan	2
MAG2343	d__Bacteria;p__Spirochaetota;c__Spirochaetia;o__Treponematales;f__Treponemataceae;g__Treponema_D;s__Treponema_D sp016293915	p__Spirochaetota	carbapenem;cephalosporin;cephamycin;monobactam;penam	Multidrug	2
MAG2343	d__Bacteria;p__Spirochaetota;c__Spirochaetia;o__Treponematales;f__Treponemataceae;g__Treponema_D;s__Treponema_D sp016293915	p__Spirochaetota	fluoroquinolone antibiotic;peptide antibiotic;rifamycin antibiotic	Multidrug	1
MAG2343	d__Bacteria;p__Spirochaetota;c__Spirochaetia;o__Treponematales;f__Treponemataceae;g__Treponema_D;s__Treponema_D sp016293915	p__Spirochaetota	cephalosporin	cephalosporin	1
MAG2343	d__Bacteria;p__Spirochaetota;c__Spirochaetia;o__Treponematales;f__Treponemataceae;g__Treponema_D;s__Treponema_D sp016293915	p__Spirochaetota	macrolide antibiotic	macrolide	1
MAG2343	d__Bacteria;p__Spirochaetota;c__Spirochaetia;o__Treponematales;f__Treponemataceae;g__Treponema_D;s__Treponema_D sp016293915	p__Spirochaetota	disinfecting agents and antiseptics;fluoroquinolone antibiotic;macrolide antibiotic;phenicol antibiotic;tetracycline antibiotic	Multidrug	1
MAG2343	d__Bacteria;p__Spirochaetota;c__Spirochaetia;o__Treponematales;f__Treponemataceae;g__Treponema_D;s__Treponema_D sp016293915	p__Spirochaetota	salicylic acid antibiotic	salicylic acid	1
MAG2343	d__Bacteria;p__Spirochaetota;c__Spirochaetia;o__Treponematales;f__Treponemataceae;g__Treponema_D;s__Treponema_D sp016293915	p__Spirochaetota	aminoglycoside antibiotic	aminoglycoside	1
MAG2343	d__Bacteria;p__Spirochaetota;c__Spirochaetia;o__Treponematales;f__Treponemataceae;g__Treponema_D;s__Treponema_D sp016293915	p__Spirochaetota	disinfecting agents and antiseptics;isoniazid-like antibiotic	Multidrug	2
MAG2343	d__Bacteria;p__Spirochaetota;c__Spirochaetia;o__Treponematales;f__Treponemataceae;g__Treponema_D;s__Treponema_D sp016293915	p__Spirochaetota	pyrazine antibiotic	pyrazine	1
MAG2343	d__Bacteria;p__Spirochaetota;c__Spirochaetia;o__Treponematales;f__Treponemataceae;g__Treponema_D;s__Treponema_D sp016293915	p__Spirochaetota	aminoglycoside antibiotic	aminoglycoside	1
MAG2343	d__Bacteria;p__Spirochaetota;c__Spirochaetia;o__Treponematales;f__Treponemataceae;g__Treponema_D;s__Treponema_D sp016293915	p__Spirochaetota	carbapenem;cephalosporin;cephamycin;monobactam;penam	Multidrug	1
MAG2343	d__Bacteria;p__Spirochaetota;c__Spirochaetia;o__Treponematales;f__Treponemataceae;g__Treponema_D;s__Treponema_D sp016293915	p__Spirochaetota	aminoglycoside antibiotic;penam;tetracycline antibiotic	Multidrug	3
MAG2343	d__Bacteria;p__Spirochaetota;c__Spirochaetia;o__Treponematales;f__Treponemataceae;g__Treponema_D;s__Treponema_D sp016293915	p__Spirochaetota	peptide antibiotic	peptide	1
MAG2343	d__Bacteria;p__Spirochaetota;c__Spirochaetia;o__Treponematales;f__Treponemataceae;g__Treponema_D;s__Treponema_D sp016293915	p__Spirochaetota	fusidane antibiotic	fusidane	2
MAG2343	d__Bacteria;p__Spirochaetota;c__Spirochaetia;o__Treponematales;f__Treponemataceae;g__Treponema_D;s__Treponema_D sp016293915	p__Spirochaetota	fusidane antibiotic	fusidane	1
MAG2343	d__Bacteria;p__Spirochaetota;c__Spirochaetia;o__Treponematales;f__Treponemataceae;g__Treponema_D;s__Treponema_D sp016293915	p__Spirochaetota	mupirocin-like antibiotic	mupirocin-like	1
MAG2343	d__Bacteria;p__Spirochaetota;c__Spirochaetia;o__Treponematales;f__Treponemataceae;g__Treponema_D;s__Treponema_D sp016293915	p__Spirochaetota	mupirocin-like antibiotic	mupirocin-like	1
MAG2343	d__Bacteria;p__Spirochaetota;c__Spirochaetia;o__Treponematales;f__Treponemataceae;g__Treponema_D;s__Treponema_D sp016293915	p__Spirochaetota	aminocoumarin antibiotic	aminocoumarin	1
MAG2343	d__Bacteria;p__Spirochaetota;c__Spirochaetia;o__Treponematales;f__Treponemataceae;g__Treponema_D;s__Treponema_D sp016293915	p__Spirochaetota	peptide antibiotic	peptide	2
MAG2343	d__Bacteria;p__Spirochaetota;c__Spirochaetia;o__Treponematales;f__Treponemataceae;g__Treponema_D;s__Treponema_D sp016293915	p__Spirochaetota	sulfonamide antibiotic;sulfone antibiotic	Multidrug	1
MAG2343	d__Bacteria;p__Spirochaetota;c__Spirochaetia;o__Treponematales;f__Treponemataceae;g__Treponema_D;s__Treponema_D sp016293915	p__Spirochaetota	pleuromutilin antibiotic	pleuromutilin	2
MAG2343	d__Bacteria;p__Spirochaetota;c__Spirochaetia;o__Treponematales;f__Treponemataceae;g__Treponema_D;s__Treponema_D sp016293915	p__Spirochaetota	pleuromutilin antibiotic	pleuromutilin	1
MAG2343	d__Bacteria;p__Spirochaetota;c__Spirochaetia;o__Treponematales;f__Treponemataceae;g__Treponema_D;s__Treponema_D sp016293915	p__Spirochaetota	tetracycline antibiotic	tetracycline	1
MAG2343	d__Bacteria;p__Spirochaetota;c__Spirochaetia;o__Treponematales;f__Treponemataceae;g__Treponema_D;s__Treponema_D sp016293915	p__Spirochaetota	glycylcycline;tetracycline antibiotic	Multidrug	1
MAG2343	d__Bacteria;p__Spirochaetota;c__Spirochaetia;o__Treponematales;f__Treponemataceae;g__Treponema_D;s__Treponema_D sp016293915	p__Spirochaetota	disinfecting agents and antiseptics;fluoroquinolone antibiotic	Multidrug	3
MAG2343	d__Bacteria;p__Spirochaetota;c__Spirochaetia;o__Treponematales;f__Treponemataceae;g__Treponema_D;s__Treponema_D sp016293915	p__Spirochaetota	peptide antibiotic	peptide	1
MAG2343	d__Bacteria;p__Spirochaetota;c__Spirochaetia;o__Treponematales;f__Treponemataceae;g__Treponema_D;s__Treponema_D sp016293915	p__Spirochaetota	disinfecting agents and antiseptics;fluoroquinolone antibiotic	Multidrug	1
MAG2343	d__Bacteria;p__Spirochaetota;c__Spirochaetia;o__Treponematales;f__Treponemataceae;g__Treponema_D;s__Treponema_D sp016293915	p__Spirochaetota	lincosamide antibiotic;oxazolidinone antibiotic;phenicol antibiotic;pleuromutilin antibiotic;streptogramin antibiotic	Multidrug	1
MAG2343	d__Bacteria;p__Spirochaetota;c__Spirochaetia;o__Treponematales;f__Treponemataceae;g__Treponema_D;s__Treponema_D sp016293915	p__Spirochaetota	lincosamide antibiotic;oxazolidinone antibiotic;phenicol antibiotic;pleuromutilin antibiotic;streptogramin A antibiotic;streptogramin antibiotic	Multidrug	1
MAG2343	d__Bacteria;p__Spirochaetota;c__Spirochaetia;o__Treponematales;f__Treponemataceae;g__Treponema_D;s__Treponema_D sp016293915	p__Spirochaetota	diaminopyrimidine antibiotic	diaminopyrimidine	1
MAG2343	d__Bacteria;p__Spirochaetota;c__Spirochaetia;o__Treponematales;f__Treponemataceae;g__Treponema_D;s__Treponema_D sp016293915	p__Spirochaetota	fluoroquinolone antibiotic;macrolide antibiotic;rifamycin antibiotic	Multidrug	3
MAG2343	d__Bacteria;p__Spirochaetota;c__Spirochaetia;o__Treponematales;f__Treponemataceae;g__Treponema_D;s__Treponema_D sp016293915	p__Spirochaetota	fluoroquinolone antibiotic;macrolide antibiotic;penam;tetracycline antibiotic	Multidrug	1
MAG2343	d__Bacteria;p__Spirochaetota;c__Spirochaetia;o__Treponematales;f__Treponemataceae;g__Treponema_D;s__Treponema_D sp016293915	p__Spirochaetota	fluoroquinolone antibiotic;macrolide antibiotic;penam;tetracycline antibiotic	Multidrug	1
MAG2343	d__Bacteria;p__Spirochaetota;c__Spirochaetia;o__Treponematales;f__Treponemataceae;g__Treponema_D;s__Treponema_D sp016293915	p__Spirochaetota	lincosamide antibiotic	lincosamide	2
MAG2343	d__Bacteria;p__Spirochaetota;c__Spirochaetia;o__Treponematales;f__Treponemataceae;g__Treponema_D;s__Treponema_D sp016293915	p__Spirochaetota	lincosamide antibiotic	lincosamide	3
MAG2343	d__Bacteria;p__Spirochaetota;c__Spirochaetia;o__Treponematales;f__Treponemataceae;g__Treponema_D;s__Treponema_D sp016293915	p__Spirochaetota	lincosamide antibiotic;pleuromutilin antibiotic;streptogramin antibiotic	Multidrug	2
MAG2343	d__Bacteria;p__Spirochaetota;c__Spirochaetia;o__Treponematales;f__Treponemataceae;g__Treponema_D;s__Treponema_D sp016293915	p__Spirochaetota	macrolide antibiotic	macrolide	4
MAG2343	d__Bacteria;p__Spirochaetota;c__Spirochaetia;o__Treponematales;f__Treponemataceae;g__Treponema_D;s__Treponema_D sp016293915	p__Spirochaetota	cephalosporin;disinfecting agents and antiseptics;fluoroquinolone antibiotic;penam;peptide antibiotic;tetracycline antibiotic	Multidrug	1
MAG2343	d__Bacteria;p__Spirochaetota;c__Spirochaetia;o__Treponematales;f__Treponemataceae;g__Treponema_D;s__Treponema_D sp016293915	p__Spirochaetota	glycopeptide antibiotic;oxazolidinone antibiotic	Multidrug	5
MAG2343	d__Bacteria;p__Spirochaetota;c__Spirochaetia;o__Treponematales;f__Treponemataceae;g__Treponema_D;s__Treponema_D sp016293915	p__Spirochaetota	nitroimidazole antibiotic	nitroimidazole	6
MAG2343	d__Bacteria;p__Spirochaetota;c__Spirochaetia;o__Treponematales;f__Treponemataceae;g__Treponema_D;s__Treponema_D sp016293915	p__Spirochaetota	nitroimidazole antibiotic	nitroimidazole	1
MAG2343	d__Bacteria;p__Spirochaetota;c__Spirochaetia;o__Treponematales;f__Treponemataceae;g__Treponema_D;s__Treponema_D sp016293915	p__Spirochaetota	aminocoumarin antibiotic	aminocoumarin	4
MAG2343	d__Bacteria;p__Spirochaetota;c__Spirochaetia;o__Treponematales;f__Treponemataceae;g__Treponema_D;s__Treponema_D sp016293915	p__Spirochaetota	macrolide antibiotic	macrolide	1
MAG2343	d__Bacteria;p__Spirochaetota;c__Spirochaetia;o__Treponematales;f__Treponemataceae;g__Treponema_D;s__Treponema_D sp016293915	p__Spirochaetota	oxazolidinone antibiotic;phenicol antibiotic	Multidrug	2
MAG2343	d__Bacteria;p__Spirochaetota;c__Spirochaetia;o__Treponematales;f__Treponemataceae;g__Treponema_D;s__Treponema_D sp016293915	p__Spirochaetota	fluoroquinolone antibiotic	fluoroquinolone	5
MAG2343	d__Bacteria;p__Spirochaetota;c__Spirochaetia;o__Treponematales;f__Treponemataceae;g__Treponema_D;s__Treponema_D sp016293915	p__Spirochaetota	fluoroquinolone antibiotic	fluoroquinolone	2
MAG2343	d__Bacteria;p__Spirochaetota;c__Spirochaetia;o__Treponematales;f__Treponemataceae;g__Treponema_D;s__Treponema_D sp016293915	p__Spirochaetota	tetracycline antibiotic	tetracycline	1
MAG2343	d__Bacteria;p__Spirochaetota;c__Spirochaetia;o__Treponematales;f__Treponemataceae;g__Treponema_D;s__Treponema_D sp016293915	p__Spirochaetota	diaminopyrimidine antibiotic;fluoroquinolone antibiotic;phenicol antibiotic	Multidrug	1
MAG2343	d__Bacteria;p__Spirochaetota;c__Spirochaetia;o__Treponematales;f__Treponemataceae;g__Treponema_D;s__Treponema_D sp016293915	p__Spirochaetota	macrolide antibiotic	macrolide	1
MAG2343	d__Bacteria;p__Spirochaetota;c__Spirochaetia;o__Treponematales;f__Treponemataceae;g__Treponema_D;s__Treponema_D sp016293915	p__Spirochaetota	tetracycline antibiotic	tetracycline	1
MAG2343	d__Bacteria;p__Spirochaetota;c__Spirochaetia;o__Treponematales;f__Treponemataceae;g__Treponema_D;s__Treponema_D sp016293915	p__Spirochaetota	tetracycline antibiotic	tetracycline	1
MAG2343	d__Bacteria;p__Spirochaetota;c__Spirochaetia;o__Treponematales;f__Treponemataceae;g__Treponema_D;s__Treponema_D sp016293915	p__Spirochaetota	tetracycline antibiotic	tetracycline	1
MAG2343	d__Bacteria;p__Spirochaetota;c__Spirochaetia;o__Treponematales;f__Treponemataceae;g__Treponema_D;s__Treponema_D sp016293915	p__Spirochaetota	tetracycline antibiotic	tetracycline	1
MAG2343	d__Bacteria;p__Spirochaetota;c__Spirochaetia;o__Treponematales;f__Treponemataceae;g__Treponema_D;s__Treponema_D sp016293915	p__Spirochaetota	tetracycline antibiotic	tetracycline	1
MAG2343	d__Bacteria;p__Spirochaetota;c__Spirochaetia;o__Treponematales;f__Treponemataceae;g__Treponema_D;s__Treponema_D sp016293915	p__Spirochaetota	tetracycline antibiotic	tetracycline	1
MAG2343	d__Bacteria;p__Spirochaetota;c__Spirochaetia;o__Treponematales;f__Treponemataceae;g__Treponema_D;s__Treponema_D sp016293915	p__Spirochaetota	pleuromutilin antibiotic	pleuromutilin	1
MAG2343	d__Bacteria;p__Spirochaetota;c__Spirochaetia;o__Treponematales;f__Treponemataceae;g__Treponema_D;s__Treponema_D sp016293915	p__Spirochaetota	glycopeptide antibiotic	glycopeptide	1
MAG2343	d__Bacteria;p__Spirochaetota;c__Spirochaetia;o__Treponematales;f__Treponemataceae;g__Treponema_D;s__Treponema_D sp016293915	p__Spirochaetota	glycopeptide antibiotic	glycopeptide	1
MAG2343	d__Bacteria;p__Spirochaetota;c__Spirochaetia;o__Treponematales;f__Treponemataceae;g__Treponema_D;s__Treponema_D sp016293915	p__Spirochaetota	glycopeptide antibiotic	glycopeptide	1
MAG2343	d__Bacteria;p__Spirochaetota;c__Spirochaetia;o__Treponematales;f__Treponemataceae;g__Treponema_D;s__Treponema_D sp016293915	p__Spirochaetota	glycopeptide antibiotic	glycopeptide	1
MAG2343	d__Bacteria;p__Spirochaetota;c__Spirochaetia;o__Treponematales;f__Treponemataceae;g__Treponema_D;s__Treponema_D sp016293915	p__Spirochaetota	glycopeptide antibiotic	glycopeptide	1
MAG2343	d__Bacteria;p__Spirochaetota;c__Spirochaetia;o__Treponematales;f__Treponemataceae;g__Treponema_D;s__Treponema_D sp016293915	p__Spirochaetota	glycopeptide antibiotic	glycopeptide	1
MAG2343	d__Bacteria;p__Spirochaetota;c__Spirochaetia;o__Treponematales;f__Treponemataceae;g__Treponema_D;s__Treponema_D sp016293915	p__Spirochaetota	glycopeptide antibiotic	glycopeptide	1
MAG2343	d__Bacteria;p__Spirochaetota;c__Spirochaetia;o__Treponematales;f__Treponemataceae;g__Treponema_D;s__Treponema_D sp016293915	p__Spirochaetota	glycopeptide antibiotic	glycopeptide	1
MAG2343	d__Bacteria;p__Spirochaetota;c__Spirochaetia;o__Treponematales;f__Treponemataceae;g__Treponema_D;s__Treponema_D sp016293915	p__Spirochaetota	glycopeptide antibiotic	glycopeptide	1
MAG2343	d__Bacteria;p__Spirochaetota;c__Spirochaetia;o__Treponematales;f__Treponemataceae;g__Treponema_D;s__Treponema_D sp016293915	p__Spirochaetota	glycopeptide antibiotic	glycopeptide	1
MAG2343	d__Bacteria;p__Spirochaetota;c__Spirochaetia;o__Treponematales;f__Treponemataceae;g__Treponema_D;s__Treponema_D sp016293915	p__Spirochaetota	streptogramin A antibiotic;streptogramin antibiotic	Multidrug	1
MAG1039	d__Bacteria;p__Actinomycetota;c__Coriobacteriia;o__Coriobacteriales;f__Atopobiaceae;g__Parolsenella;s__Unclassified	p__Actinomycetota	aminoglycoside antibiotic	aminoglycoside	1
MAG1039	d__Bacteria;p__Actinomycetota;c__Coriobacteriia;o__Coriobacteriales;f__Atopobiaceae;g__Parolsenella;s__Unclassified	p__Actinomycetota	fluoroquinolone antibiotic;nybomycin-like antibiotic	Multidrug	1
MAG1039	d__Bacteria;p__Actinomycetota;c__Coriobacteriia;o__Coriobacteriales;f__Atopobiaceae;g__Parolsenella;s__Unclassified	p__Actinomycetota	carbapenem	carbapenem	1
MAG1039	d__Bacteria;p__Actinomycetota;c__Coriobacteriia;o__Coriobacteriales;f__Atopobiaceae;g__Parolsenella;s__Unclassified	p__Actinomycetota	aminocoumarin antibiotic;fluoroquinolone antibiotic	Multidrug	2
MAG1039	d__Bacteria;p__Actinomycetota;c__Coriobacteriia;o__Coriobacteriales;f__Atopobiaceae;g__Parolsenella;s__Unclassified	p__Actinomycetota	glycopeptide antibiotic	glycopeptide	1
MAG1039	d__Bacteria;p__Actinomycetota;c__Coriobacteriia;o__Coriobacteriales;f__Atopobiaceae;g__Parolsenella;s__Unclassified	p__Actinomycetota	glycopeptide antibiotic	glycopeptide	1
MAG1039	d__Bacteria;p__Actinomycetota;c__Coriobacteriia;o__Coriobacteriales;f__Atopobiaceae;g__Parolsenella;s__Unclassified	p__Actinomycetota	elfamycin antibiotic	elfamycin	1
MAG1039	d__Bacteria;p__Actinomycetota;c__Coriobacteriia;o__Coriobacteriales;f__Atopobiaceae;g__Parolsenella;s__Unclassified	p__Actinomycetota	lincosamide antibiotic;macrolide antibiotic;streptogramin antibiotic	MLS	1
MAG1039	d__Bacteria;p__Actinomycetota;c__Coriobacteriia;o__Coriobacteriales;f__Atopobiaceae;g__Parolsenella;s__Unclassified	p__Actinomycetota	fluoroquinolone antibiotic;nybomycin-like antibiotic	Multidrug	1
MAG1039	d__Bacteria;p__Actinomycetota;c__Coriobacteriia;o__Coriobacteriales;f__Atopobiaceae;g__Parolsenella;s__Unclassified	p__Actinomycetota	elfamycin antibiotic	elfamycin	1
MAG1039	d__Bacteria;p__Actinomycetota;c__Coriobacteriia;o__Coriobacteriales;f__Atopobiaceae;g__Parolsenella;s__Unclassified	p__Actinomycetota	phosphonic acid antibiotic	phosphonic acid	2
MAG1039	d__Bacteria;p__Actinomycetota;c__Coriobacteriia;o__Coriobacteriales;f__Atopobiaceae;g__Parolsenella;s__Unclassified	p__Actinomycetota	disinfecting agents and antiseptics	Triclosan	1
MAG1039	d__Bacteria;p__Actinomycetota;c__Coriobacteriia;o__Coriobacteriales;f__Atopobiaceae;g__Parolsenella;s__Unclassified	p__Actinomycetota	nitrofuran antibiotic	nitrofuran	1
MAG1039	d__Bacteria;p__Actinomycetota;c__Coriobacteriia;o__Coriobacteriales;f__Atopobiaceae;g__Parolsenella;s__Unclassified	p__Actinomycetota	carbapenem;cephalosporin;cephamycin;monobactam;penam	Multidrug	1
MAG1039	d__Bacteria;p__Actinomycetota;c__Coriobacteriia;o__Coriobacteriales;f__Atopobiaceae;g__Parolsenella;s__Unclassified	p__Actinomycetota	rifamycin antibiotic	rifamycin	1
MAG1039	d__Bacteria;p__Actinomycetota;c__Coriobacteriia;o__Coriobacteriales;f__Atopobiaceae;g__Parolsenella;s__Unclassified	p__Actinomycetota	carbapenem;cephalosporin;cephamycin;monobactam;penam	Multidrug	1
MAG1039	d__Bacteria;p__Actinomycetota;c__Coriobacteriia;o__Coriobacteriales;f__Atopobiaceae;g__Parolsenella;s__Unclassified	p__Actinomycetota	cephalosporin	cephalosporin	1
MAG1039	d__Bacteria;p__Actinomycetota;c__Coriobacteriia;o__Coriobacteriales;f__Atopobiaceae;g__Parolsenella;s__Unclassified	p__Actinomycetota	diarylquinoline antibiotic	diarylquinoline	1
MAG1039	d__Bacteria;p__Actinomycetota;c__Coriobacteriia;o__Coriobacteriales;f__Atopobiaceae;g__Parolsenella;s__Unclassified	p__Actinomycetota	diarylquinoline antibiotic;fluoroquinolone antibiotic	Multidrug	3
MAG1039	d__Bacteria;p__Actinomycetota;c__Coriobacteriia;o__Coriobacteriales;f__Atopobiaceae;g__Parolsenella;s__Unclassified	p__Actinomycetota	salicylic acid antibiotic	salicylic acid	1
MAG1039	d__Bacteria;p__Actinomycetota;c__Coriobacteriia;o__Coriobacteriales;f__Atopobiaceae;g__Parolsenella;s__Unclassified	p__Actinomycetota	disinfecting agents and antiseptics;isoniazid-like antibiotic	Multidrug	1
MAG1039	d__Bacteria;p__Actinomycetota;c__Coriobacteriia;o__Coriobacteriales;f__Atopobiaceae;g__Parolsenella;s__Unclassified	p__Actinomycetota	peptide antibiotic;rifamycin antibiotic	Multidrug	1
MAG1039	d__Bacteria;p__Actinomycetota;c__Coriobacteriia;o__Coriobacteriales;f__Atopobiaceae;g__Parolsenella;s__Unclassified	p__Actinomycetota	pyrazine antibiotic	pyrazine	2
MAG1039	d__Bacteria;p__Actinomycetota;c__Coriobacteriia;o__Coriobacteriales;f__Atopobiaceae;g__Parolsenella;s__Unclassified	p__Actinomycetota	aminoglycoside antibiotic	aminoglycoside	1
MAG1039	d__Bacteria;p__Actinomycetota;c__Coriobacteriia;o__Coriobacteriales;f__Atopobiaceae;g__Parolsenella;s__Unclassified	p__Actinomycetota	sulfonamide antibiotic;sulfone antibiotic	Multidrug	2
MAG1039	d__Bacteria;p__Actinomycetota;c__Coriobacteriia;o__Coriobacteriales;f__Atopobiaceae;g__Parolsenella;s__Unclassified	p__Actinomycetota	glycopeptide antibiotic;macrolide antibiotic	Multidrug	1
MAG1039	d__Bacteria;p__Actinomycetota;c__Coriobacteriia;o__Coriobacteriales;f__Atopobiaceae;g__Parolsenella;s__Unclassified	p__Actinomycetota	aminoglycoside antibiotic;carbapenem;cephalosporin;cephamycin;disinfecting agents and antiseptics;fluoroquinolone antibiotic;macrolide antibiotic;monobactam;penam;penem;phenicol antibiotic;tetracycline antibiotic	Multidrug	1
MAG1039	d__Bacteria;p__Actinomycetota;c__Coriobacteriia;o__Coriobacteriales;f__Atopobiaceae;g__Parolsenella;s__Unclassified	p__Actinomycetota	peptide antibiotic	peptide	1
MAG1039	d__Bacteria;p__Actinomycetota;c__Coriobacteriia;o__Coriobacteriales;f__Atopobiaceae;g__Parolsenella;s__Unclassified	p__Actinomycetota	aminocoumarin antibiotic;aminoglycoside antibiotic;carbapenem;cephalosporin;cephamycin;diaminopyrimidine antibiotic;fluoroquinolone antibiotic;macrolide antibiotic;monobactam;penam;penem;peptide antibiotic;phenicol antibiotic;sulfonamide antibiotic;tetracycline antibiotic	Multidrug	1
MAG1039	d__Bacteria;p__Actinomycetota;c__Coriobacteriia;o__Coriobacteriales;f__Atopobiaceae;g__Parolsenella;s__Unclassified	p__Actinomycetota	aminoglycoside antibiotic	aminoglycoside	2
MAG1039	d__Bacteria;p__Actinomycetota;c__Coriobacteriia;o__Coriobacteriales;f__Atopobiaceae;g__Parolsenella;s__Unclassified	p__Actinomycetota	fusidane antibiotic	fusidane	2
MAG1039	d__Bacteria;p__Actinomycetota;c__Coriobacteriia;o__Coriobacteriales;f__Atopobiaceae;g__Parolsenella;s__Unclassified	p__Actinomycetota	fusidane antibiotic	fusidane	1
MAG1039	d__Bacteria;p__Actinomycetota;c__Coriobacteriia;o__Coriobacteriales;f__Atopobiaceae;g__Parolsenella;s__Unclassified	p__Actinomycetota	mupirocin-like antibiotic	mupirocin-like	1
MAG1039	d__Bacteria;p__Actinomycetota;c__Coriobacteriia;o__Coriobacteriales;f__Atopobiaceae;g__Parolsenella;s__Unclassified	p__Actinomycetota	mupirocin-like antibiotic	mupirocin-like	1
MAG1039	d__Bacteria;p__Actinomycetota;c__Coriobacteriia;o__Coriobacteriales;f__Atopobiaceae;g__Parolsenella;s__Unclassified	p__Actinomycetota	phosphonic acid antibiotic	phosphonic acid	1
MAG1039	d__Bacteria;p__Actinomycetota;c__Coriobacteriia;o__Coriobacteriales;f__Atopobiaceae;g__Parolsenella;s__Unclassified	p__Actinomycetota	fluoroquinolone antibiotic	fluoroquinolone	2
MAG1039	d__Bacteria;p__Actinomycetota;c__Coriobacteriia;o__Coriobacteriales;f__Atopobiaceae;g__Parolsenella;s__Unclassified	p__Actinomycetota	carbapenem;cephalosporin;cephamycin;monobactam;penam	Multidrug	1
MAG1039	d__Bacteria;p__Actinomycetota;c__Coriobacteriia;o__Coriobacteriales;f__Atopobiaceae;g__Parolsenella;s__Unclassified	p__Actinomycetota	tetracycline antibiotic	tetracycline	1
MAG1039	d__Bacteria;p__Actinomycetota;c__Coriobacteriia;o__Coriobacteriales;f__Atopobiaceae;g__Parolsenella;s__Unclassified	p__Actinomycetota	pleuromutilin antibiotic	pleuromutilin	1
MAG1039	d__Bacteria;p__Actinomycetota;c__Coriobacteriia;o__Coriobacteriales;f__Atopobiaceae;g__Parolsenella;s__Unclassified	p__Actinomycetota	pleuromutilin antibiotic	pleuromutilin	1
MAG1039	d__Bacteria;p__Actinomycetota;c__Coriobacteriia;o__Coriobacteriales;f__Atopobiaceae;g__Parolsenella;s__Unclassified	p__Actinomycetota	streptogramin A antibiotic;streptogramin antibiotic	Multidrug	1
MAG1039	d__Bacteria;p__Actinomycetota;c__Coriobacteriia;o__Coriobacteriales;f__Atopobiaceae;g__Parolsenella;s__Unclassified	p__Actinomycetota	peptide antibiotic	peptide	2
MAG1039	d__Bacteria;p__Actinomycetota;c__Coriobacteriia;o__Coriobacteriales;f__Atopobiaceae;g__Parolsenella;s__Unclassified	p__Actinomycetota	disinfecting agents and antiseptics;fluoroquinolone antibiotic	Multidrug	1
MAG1039	d__Bacteria;p__Actinomycetota;c__Coriobacteriia;o__Coriobacteriales;f__Atopobiaceae;g__Parolsenella;s__Unclassified	p__Actinomycetota	peptide antibiotic	peptide	1
MAG1039	d__Bacteria;p__Actinomycetota;c__Coriobacteriia;o__Coriobacteriales;f__Atopobiaceae;g__Parolsenella;s__Unclassified	p__Actinomycetota	aminocoumarin antibiotic;aminoglycoside antibiotic	Multidrug	1
MAG1039	d__Bacteria;p__Actinomycetota;c__Coriobacteriia;o__Coriobacteriales;f__Atopobiaceae;g__Parolsenella;s__Unclassified	p__Actinomycetota	diaminopyrimidine antibiotic	diaminopyrimidine	1
MAG1039	d__Bacteria;p__Actinomycetota;c__Coriobacteriia;o__Coriobacteriales;f__Atopobiaceae;g__Parolsenella;s__Unclassified	p__Actinomycetota	fluoroquinolone antibiotic;macrolide antibiotic;rifamycin antibiotic	Multidrug	2
MAG1039	d__Bacteria;p__Actinomycetota;c__Coriobacteriia;o__Coriobacteriales;f__Atopobiaceae;g__Parolsenella;s__Unclassified	p__Actinomycetota	fluoroquinolone antibiotic;macrolide antibiotic;rifamycin antibiotic	Multidrug	1
MAG1039	d__Bacteria;p__Actinomycetota;c__Coriobacteriia;o__Coriobacteriales;f__Atopobiaceae;g__Parolsenella;s__Unclassified	p__Actinomycetota	aminoglycoside antibiotic	aminoglycoside	1
MAG1039	d__Bacteria;p__Actinomycetota;c__Coriobacteriia;o__Coriobacteriales;f__Atopobiaceae;g__Parolsenella;s__Unclassified	p__Actinomycetota	aminoglycoside antibiotic	aminoglycoside	1
MAG1039	d__Bacteria;p__Actinomycetota;c__Coriobacteriia;o__Coriobacteriales;f__Atopobiaceae;g__Parolsenella;s__Unclassified	p__Actinomycetota	lincosamide antibiotic	lincosamide	3
MAG1039	d__Bacteria;p__Actinomycetota;c__Coriobacteriia;o__Coriobacteriales;f__Atopobiaceae;g__Parolsenella;s__Unclassified	p__Actinomycetota	macrolide antibiotic	macrolide	5
MAG1039	d__Bacteria;p__Actinomycetota;c__Coriobacteriia;o__Coriobacteriales;f__Atopobiaceae;g__Parolsenella;s__Unclassified	p__Actinomycetota	glycopeptide antibiotic;oxazolidinone antibiotic	Multidrug	3
MAG1039	d__Bacteria;p__Actinomycetota;c__Coriobacteriia;o__Coriobacteriales;f__Atopobiaceae;g__Parolsenella;s__Unclassified	p__Actinomycetota	macrolide antibiotic	macrolide	1
MAG1039	d__Bacteria;p__Actinomycetota;c__Coriobacteriia;o__Coriobacteriales;f__Atopobiaceae;g__Parolsenella;s__Unclassified	p__Actinomycetota	aminocoumarin antibiotic	aminocoumarin	4
MAG1039	d__Bacteria;p__Actinomycetota;c__Coriobacteriia;o__Coriobacteriales;f__Atopobiaceae;g__Parolsenella;s__Unclassified	p__Actinomycetota	macrolide antibiotic	macrolide	1
MAG1039	d__Bacteria;p__Actinomycetota;c__Coriobacteriia;o__Coriobacteriales;f__Atopobiaceae;g__Parolsenella;s__Unclassified	p__Actinomycetota	oxazolidinone antibiotic;phenicol antibiotic	Multidrug	1
MAG1039	d__Bacteria;p__Actinomycetota;c__Coriobacteriia;o__Coriobacteriales;f__Atopobiaceae;g__Parolsenella;s__Unclassified	p__Actinomycetota	fluoroquinolone antibiotic	fluoroquinolone	3
MAG1039	d__Bacteria;p__Actinomycetota;c__Coriobacteriia;o__Coriobacteriales;f__Atopobiaceae;g__Parolsenella;s__Unclassified	p__Actinomycetota	fluoroquinolone antibiotic	fluoroquinolone	7
MAG1039	d__Bacteria;p__Actinomycetota;c__Coriobacteriia;o__Coriobacteriales;f__Atopobiaceae;g__Parolsenella;s__Unclassified	p__Actinomycetota	aminoglycoside antibiotic;cephalosporin;cephamycin;penam	Multidrug	1
MAG1039	d__Bacteria;p__Actinomycetota;c__Coriobacteriia;o__Coriobacteriales;f__Atopobiaceae;g__Parolsenella;s__Unclassified	p__Actinomycetota	macrolide antibiotic	macrolide	1
MAG1039	d__Bacteria;p__Actinomycetota;c__Coriobacteriia;o__Coriobacteriales;f__Atopobiaceae;g__Parolsenella;s__Unclassified	p__Actinomycetota	tetracycline antibiotic	tetracycline	1
MAG1039	d__Bacteria;p__Actinomycetota;c__Coriobacteriia;o__Coriobacteriales;f__Atopobiaceae;g__Parolsenella;s__Unclassified	p__Actinomycetota	tetracycline antibiotic	tetracycline	1
MAG1039	d__Bacteria;p__Actinomycetota;c__Coriobacteriia;o__Coriobacteriales;f__Atopobiaceae;g__Parolsenella;s__Unclassified	p__Actinomycetota	tetracycline antibiotic	tetracycline	1
MAG1039	d__Bacteria;p__Actinomycetota;c__Coriobacteriia;o__Coriobacteriales;f__Atopobiaceae;g__Parolsenella;s__Unclassified	p__Actinomycetota	tetracycline antibiotic	tetracycline	3
MAG1039	d__Bacteria;p__Actinomycetota;c__Coriobacteriia;o__Coriobacteriales;f__Atopobiaceae;g__Parolsenella;s__Unclassified	p__Actinomycetota	glycopeptide antibiotic	glycopeptide	1
MAG1039	d__Bacteria;p__Actinomycetota;c__Coriobacteriia;o__Coriobacteriales;f__Atopobiaceae;g__Parolsenella;s__Unclassified	p__Actinomycetota	glycopeptide antibiotic	glycopeptide	1
MAG1039	d__Bacteria;p__Actinomycetota;c__Coriobacteriia;o__Coriobacteriales;f__Atopobiaceae;g__Parolsenella;s__Unclassified	p__Actinomycetota	glycopeptide antibiotic	glycopeptide	1
MAG1039	d__Bacteria;p__Actinomycetota;c__Coriobacteriia;o__Coriobacteriales;f__Atopobiaceae;g__Parolsenella;s__Unclassified	p__Actinomycetota	glycopeptide antibiotic	glycopeptide	1
MAG1039	d__Bacteria;p__Actinomycetota;c__Coriobacteriia;o__Coriobacteriales;f__Atopobiaceae;g__Parolsenella;s__Unclassified	p__Actinomycetota	glycopeptide antibiotic	glycopeptide	1
MAG1039	d__Bacteria;p__Actinomycetota;c__Coriobacteriia;o__Coriobacteriales;f__Atopobiaceae;g__Parolsenella;s__Unclassified	p__Actinomycetota	glycopeptide antibiotic	glycopeptide	1
MAG1039	d__Bacteria;p__Actinomycetota;c__Coriobacteriia;o__Coriobacteriales;f__Atopobiaceae;g__Parolsenella;s__Unclassified	p__Actinomycetota	streptogramin A antibiotic;streptogramin antibiotic	Multidrug	1
MAG1171	d__Bacteria;p__Bacillota_A;c__Clostridia;o__TANB77;f__CAG-508;g__CAG-492;s__CAG-492 sp934129745	p__Bacillota_A	lincosamide antibiotic;nucleoside antibiotic;streptogramin A antibiotic;streptogramin antibiotic	Multidrug	1
MAG1171	d__Bacteria;p__Bacillota_A;c__Clostridia;o__TANB77;f__CAG-508;g__CAG-492;s__CAG-492 sp934129745	p__Bacillota_A	glycopeptide antibiotic	glycopeptide	1
MAG1171	d__Bacteria;p__Bacillota_A;c__Clostridia;o__TANB77;f__CAG-508;g__CAG-492;s__CAG-492 sp934129745	p__Bacillota_A	lincosamide antibiotic;macrolide antibiotic;streptogramin antibiotic	MLS	1
MAG1171	d__Bacteria;p__Bacillota_A;c__Clostridia;o__TANB77;f__CAG-508;g__CAG-492;s__CAG-492 sp934129745	p__Bacillota_A	disinfecting agents and antiseptics	Triclosan	1
MAG1171	d__Bacteria;p__Bacillota_A;c__Clostridia;o__TANB77;f__CAG-508;g__CAG-492;s__CAG-492 sp934129745	p__Bacillota_A	phosphonic acid antibiotic	phosphonic acid	1
MAG1171	d__Bacteria;p__Bacillota_A;c__Clostridia;o__TANB77;f__CAG-508;g__CAG-492;s__CAG-492 sp934129745	p__Bacillota_A	carbapenem;cephalosporin;cephamycin;monobactam;penam	Multidrug	1
MAG1171	d__Bacteria;p__Bacillota_A;c__Clostridia;o__TANB77;f__CAG-508;g__CAG-492;s__CAG-492 sp934129745	p__Bacillota_A	carbapenem;cephalosporin;cephamycin;monobactam;penam	Multidrug	1
MAG1171	d__Bacteria;p__Bacillota_A;c__Clostridia;o__TANB77;f__CAG-508;g__CAG-492;s__CAG-492 sp934129745	p__Bacillota_A	cephalosporin	cephalosporin	1
MAG1171	d__Bacteria;p__Bacillota_A;c__Clostridia;o__TANB77;f__CAG-508;g__CAG-492;s__CAG-492 sp934129745	p__Bacillota_A	aminoglycoside antibiotic	aminoglycoside	1
MAG1171	d__Bacteria;p__Bacillota_A;c__Clostridia;o__TANB77;f__CAG-508;g__CAG-492;s__CAG-492 sp934129745	p__Bacillota_A	pyrazine antibiotic	pyrazine	2
MAG1171	d__Bacteria;p__Bacillota_A;c__Clostridia;o__TANB77;f__CAG-508;g__CAG-492;s__CAG-492 sp934129745	p__Bacillota_A	aminoglycoside antibiotic	aminoglycoside	1
MAG1171	d__Bacteria;p__Bacillota_A;c__Clostridia;o__TANB77;f__CAG-508;g__CAG-492;s__CAG-492 sp934129745	p__Bacillota_A	mupirocin-like antibiotic	mupirocin-like	2
MAG1171	d__Bacteria;p__Bacillota_A;c__Clostridia;o__TANB77;f__CAG-508;g__CAG-492;s__CAG-492 sp934129745	p__Bacillota_A	mupirocin-like antibiotic	mupirocin-like	1
MAG1171	d__Bacteria;p__Bacillota_A;c__Clostridia;o__TANB77;f__CAG-508;g__CAG-492;s__CAG-492 sp934129745	p__Bacillota_A	peptide antibiotic	peptide	1
MAG1171	d__Bacteria;p__Bacillota_A;c__Clostridia;o__TANB77;f__CAG-508;g__CAG-492;s__CAG-492 sp934129745	p__Bacillota_A	peptide antibiotic	peptide	1
MAG1171	d__Bacteria;p__Bacillota_A;c__Clostridia;o__TANB77;f__CAG-508;g__CAG-492;s__CAG-492 sp934129745	p__Bacillota_A	carbapenem;cephalosporin;cephamycin;monobactam;penam	Multidrug	1
MAG1171	d__Bacteria;p__Bacillota_A;c__Clostridia;o__TANB77;f__CAG-508;g__CAG-492;s__CAG-492 sp934129745	p__Bacillota_A	carbapenem;cephalosporin;cephamycin;monobactam;penam	Multidrug	1
MAG1171	d__Bacteria;p__Bacillota_A;c__Clostridia;o__TANB77;f__CAG-508;g__CAG-492;s__CAG-492 sp934129745	p__Bacillota_A	glycylcycline;tetracycline antibiotic	Multidrug	1
MAG1171	d__Bacteria;p__Bacillota_A;c__Clostridia;o__TANB77;f__CAG-508;g__CAG-492;s__CAG-492 sp934129745	p__Bacillota_A	peptide antibiotic	peptide	1
MAG1171	d__Bacteria;p__Bacillota_A;c__Clostridia;o__TANB77;f__CAG-508;g__CAG-492;s__CAG-492 sp934129745	p__Bacillota_A	lincosamide antibiotic;oxazolidinone antibiotic;phenicol antibiotic;pleuromutilin antibiotic;streptogramin antibiotic	Multidrug	1
MAG1171	d__Bacteria;p__Bacillota_A;c__Clostridia;o__TANB77;f__CAG-508;g__CAG-492;s__CAG-492 sp934129745	p__Bacillota_A	oxazolidinone antibiotic;phenicol antibiotic	Multidrug	1
MAG1171	d__Bacteria;p__Bacillota_A;c__Clostridia;o__TANB77;f__CAG-508;g__CAG-492;s__CAG-492 sp934129745	p__Bacillota_A	tetracycline antibiotic	tetracycline	1
MAG1171	d__Bacteria;p__Bacillota_A;c__Clostridia;o__TANB77;f__CAG-508;g__CAG-492;s__CAG-492 sp934129745	p__Bacillota_A	tetracycline antibiotic	tetracycline	1
MAG1171	d__Bacteria;p__Bacillota_A;c__Clostridia;o__TANB77;f__CAG-508;g__CAG-492;s__CAG-492 sp934129745	p__Bacillota_A	tetracycline antibiotic	tetracycline	1
MAG1171	d__Bacteria;p__Bacillota_A;c__Clostridia;o__TANB77;f__CAG-508;g__CAG-492;s__CAG-492 sp934129745	p__Bacillota_A	tetracycline antibiotic	tetracycline	1
MAG1171	d__Bacteria;p__Bacillota_A;c__Clostridia;o__TANB77;f__CAG-508;g__CAG-492;s__CAG-492 sp934129745	p__Bacillota_A	glycopeptide antibiotic	glycopeptide	1
MAG1171	d__Bacteria;p__Bacillota_A;c__Clostridia;o__TANB77;f__CAG-508;g__CAG-492;s__CAG-492 sp934129745	p__Bacillota_A	glycopeptide antibiotic	glycopeptide	1
MAG1171	d__Bacteria;p__Bacillota_A;c__Clostridia;o__TANB77;f__CAG-508;g__CAG-492;s__CAG-492 sp934129745	p__Bacillota_A	glycopeptide antibiotic	glycopeptide	2
MAG620	d__Bacteria;p__Bacillota_A;c__Clostridia;o__Lachnospirales;f__Lachnospiraceae;g__UBA629;s__UBA629 sp900316625	p__Bacillota_A	aminoglycoside antibiotic	aminoglycoside	1
MAG620	d__Bacteria;p__Bacillota_A;c__Clostridia;o__Lachnospirales;f__Lachnospiraceae;g__UBA629;s__UBA629 sp900316625	p__Bacillota_A	elfamycin antibiotic	elfamycin	1
MAG620	d__Bacteria;p__Bacillota_A;c__Clostridia;o__Lachnospirales;f__Lachnospiraceae;g__UBA629;s__UBA629 sp900316625	p__Bacillota_A	fluoroquinolone antibiotic;nybomycin-like antibiotic	Multidrug	2
MAG620	d__Bacteria;p__Bacillota_A;c__Clostridia;o__Lachnospirales;f__Lachnospiraceae;g__UBA629;s__UBA629 sp900316625	p__Bacillota_A	aminocoumarin antibiotic;fluoroquinolone antibiotic	Multidrug	2
MAG620	d__Bacteria;p__Bacillota_A;c__Clostridia;o__Lachnospirales;f__Lachnospiraceae;g__UBA629;s__UBA629 sp900316625	p__Bacillota_A	glycopeptide antibiotic	glycopeptide	1
MAG620	d__Bacteria;p__Bacillota_A;c__Clostridia;o__Lachnospirales;f__Lachnospiraceae;g__UBA629;s__UBA629 sp900316625	p__Bacillota_A	peptide antibiotic;rifamycin antibiotic	Multidrug	4
MAG620	d__Bacteria;p__Bacillota_A;c__Clostridia;o__Lachnospirales;f__Lachnospiraceae;g__UBA629;s__UBA629 sp900316625	p__Bacillota_A	glycopeptide antibiotic	glycopeptide	2
MAG620	d__Bacteria;p__Bacillota_A;c__Clostridia;o__Lachnospirales;f__Lachnospiraceae;g__UBA629;s__UBA629 sp900316625	p__Bacillota_A	lincosamide antibiotic;pleuromutilin antibiotic;streptogramin A antibiotic;streptogramin antibiotic	Multidrug	1
MAG620	d__Bacteria;p__Bacillota_A;c__Clostridia;o__Lachnospirales;f__Lachnospiraceae;g__UBA629;s__UBA629 sp900316625	p__Bacillota_A	peptide antibiotic	peptide	1
MAG620	d__Bacteria;p__Bacillota_A;c__Clostridia;o__Lachnospirales;f__Lachnospiraceae;g__UBA629;s__UBA629 sp900316625	p__Bacillota_A	peptide antibiotic	peptide	3
MAG620	d__Bacteria;p__Bacillota_A;c__Clostridia;o__Lachnospirales;f__Lachnospiraceae;g__UBA629;s__UBA629 sp900316625	p__Bacillota_A	lincosamide antibiotic;macrolide antibiotic;streptogramin A antibiotic;streptogramin B antibiotic;streptogramin antibiotic	MLS	1
MAG620	d__Bacteria;p__Bacillota_A;c__Clostridia;o__Lachnospirales;f__Lachnospiraceae;g__UBA629;s__UBA629 sp900316625	p__Bacillota_A	phosphonic acid antibiotic	phosphonic acid	1
MAG620	d__Bacteria;p__Bacillota_A;c__Clostridia;o__Lachnospirales;f__Lachnospiraceae;g__UBA629;s__UBA629 sp900316625	p__Bacillota_A	disinfecting agents and antiseptics	Triclosan	2
MAG620	d__Bacteria;p__Bacillota_A;c__Clostridia;o__Lachnospirales;f__Lachnospiraceae;g__UBA629;s__UBA629 sp900316625	p__Bacillota_A	phosphonic acid antibiotic	phosphonic acid	1
MAG620	d__Bacteria;p__Bacillota_A;c__Clostridia;o__Lachnospirales;f__Lachnospiraceae;g__UBA629;s__UBA629 sp900316625	p__Bacillota_A	carbapenem;cephalosporin;cephamycin;disinfecting agents and antiseptics;fluoroquinolone antibiotic;glycylcycline;monobactam;penam;penem;phenicol antibiotic;rifamycin antibiotic;tetracycline antibiotic	Multidrug	1
MAG620	d__Bacteria;p__Bacillota_A;c__Clostridia;o__Lachnospirales;f__Lachnospiraceae;g__UBA629;s__UBA629 sp900316625	p__Bacillota_A	cephalosporin	cephalosporin	1
MAG620	d__Bacteria;p__Bacillota_A;c__Clostridia;o__Lachnospirales;f__Lachnospiraceae;g__UBA629;s__UBA629 sp900316625	p__Bacillota_A	lincosamide antibiotic	lincosamide	1
MAG620	d__Bacteria;p__Bacillota_A;c__Clostridia;o__Lachnospirales;f__Lachnospiraceae;g__UBA629;s__UBA629 sp900316625	p__Bacillota_A	salicylic acid antibiotic	salicylic acid	1
MAG620	d__Bacteria;p__Bacillota_A;c__Clostridia;o__Lachnospirales;f__Lachnospiraceae;g__UBA629;s__UBA629 sp900316625	p__Bacillota_A	pyrazine antibiotic	pyrazine	1
MAG620	d__Bacteria;p__Bacillota_A;c__Clostridia;o__Lachnospirales;f__Lachnospiraceae;g__UBA629;s__UBA629 sp900316625	p__Bacillota_A	aminoglycoside antibiotic	aminoglycoside	1
MAG620	d__Bacteria;p__Bacillota_A;c__Clostridia;o__Lachnospirales;f__Lachnospiraceae;g__UBA629;s__UBA629 sp900316625	p__Bacillota_A	aminoglycoside antibiotic	aminoglycoside	1
MAG620	d__Bacteria;p__Bacillota_A;c__Clostridia;o__Lachnospirales;f__Lachnospiraceae;g__UBA629;s__UBA629 sp900316625	p__Bacillota_A	carbapenem;cephalosporin;cephamycin;monobactam;penam	Multidrug	2
MAG620	d__Bacteria;p__Bacillota_A;c__Clostridia;o__Lachnospirales;f__Lachnospiraceae;g__UBA629;s__UBA629 sp900316625	p__Bacillota_A	fusidane antibiotic	fusidane	3
MAG620	d__Bacteria;p__Bacillota_A;c__Clostridia;o__Lachnospirales;f__Lachnospiraceae;g__UBA629;s__UBA629 sp900316625	p__Bacillota_A	fusidane antibiotic	fusidane	1
MAG620	d__Bacteria;p__Bacillota_A;c__Clostridia;o__Lachnospirales;f__Lachnospiraceae;g__UBA629;s__UBA629 sp900316625	p__Bacillota_A	mupirocin-like antibiotic	mupirocin-like	1
MAG620	d__Bacteria;p__Bacillota_A;c__Clostridia;o__Lachnospirales;f__Lachnospiraceae;g__UBA629;s__UBA629 sp900316625	p__Bacillota_A	mupirocin-like antibiotic	mupirocin-like	1
MAG620	d__Bacteria;p__Bacillota_A;c__Clostridia;o__Lachnospirales;f__Lachnospiraceae;g__UBA629;s__UBA629 sp900316625	p__Bacillota_A	mupirocin-like antibiotic	mupirocin-like	1
MAG620	d__Bacteria;p__Bacillota_A;c__Clostridia;o__Lachnospirales;f__Lachnospiraceae;g__UBA629;s__UBA629 sp900316625	p__Bacillota_A	peptide antibiotic	peptide	1
MAG620	d__Bacteria;p__Bacillota_A;c__Clostridia;o__Lachnospirales;f__Lachnospiraceae;g__UBA629;s__UBA629 sp900316625	p__Bacillota_A	peptide antibiotic	peptide	1
MAG620	d__Bacteria;p__Bacillota_A;c__Clostridia;o__Lachnospirales;f__Lachnospiraceae;g__UBA629;s__UBA629 sp900316625	p__Bacillota_A	peptide antibiotic	peptide	1
MAG620	d__Bacteria;p__Bacillota_A;c__Clostridia;o__Lachnospirales;f__Lachnospiraceae;g__UBA629;s__UBA629 sp900316625	p__Bacillota_A	carbapenem;cephalosporin;cephamycin;monobactam;penam	Multidrug	1
MAG620	d__Bacteria;p__Bacillota_A;c__Clostridia;o__Lachnospirales;f__Lachnospiraceae;g__UBA629;s__UBA629 sp900316625	p__Bacillota_A	pleuromutilin antibiotic	pleuromutilin	1
MAG620	d__Bacteria;p__Bacillota_A;c__Clostridia;o__Lachnospirales;f__Lachnospiraceae;g__UBA629;s__UBA629 sp900316625	p__Bacillota_A	fluoroquinolone antibiotic;tetracycline antibiotic	Multidrug	1
MAG620	d__Bacteria;p__Bacillota_A;c__Clostridia;o__Lachnospirales;f__Lachnospiraceae;g__UBA629;s__UBA629 sp900316625	p__Bacillota_A	glycylcycline;tetracycline antibiotic	Multidrug	1
MAG620	d__Bacteria;p__Bacillota_A;c__Clostridia;o__Lachnospirales;f__Lachnospiraceae;g__UBA629;s__UBA629 sp900316625	p__Bacillota_A	disinfecting agents and antiseptics;fluoroquinolone antibiotic	Multidrug	3
MAG620	d__Bacteria;p__Bacillota_A;c__Clostridia;o__Lachnospirales;f__Lachnospiraceae;g__UBA629;s__UBA629 sp900316625	p__Bacillota_A	peptide antibiotic	peptide	1
MAG620	d__Bacteria;p__Bacillota_A;c__Clostridia;o__Lachnospirales;f__Lachnospiraceae;g__UBA629;s__UBA629 sp900316625	p__Bacillota_A	peptide antibiotic	peptide	4
MAG620	d__Bacteria;p__Bacillota_A;c__Clostridia;o__Lachnospirales;f__Lachnospiraceae;g__UBA629;s__UBA629 sp900316625	p__Bacillota_A	diaminopyrimidine antibiotic	diaminopyrimidine	1
MAG620	d__Bacteria;p__Bacillota_A;c__Clostridia;o__Lachnospirales;f__Lachnospiraceae;g__UBA629;s__UBA629 sp900316625	p__Bacillota_A	fluoroquinolone antibiotic;macrolide antibiotic;rifamycin antibiotic	Multidrug	3
MAG620	d__Bacteria;p__Bacillota_A;c__Clostridia;o__Lachnospirales;f__Lachnospiraceae;g__UBA629;s__UBA629 sp900316625	p__Bacillota_A	fluoroquinolone antibiotic;macrolide antibiotic;penam;tetracycline antibiotic	Multidrug	1
MAG620	d__Bacteria;p__Bacillota_A;c__Clostridia;o__Lachnospirales;f__Lachnospiraceae;g__UBA629;s__UBA629 sp900316625	p__Bacillota_A	disinfecting agents and antiseptics;fluoroquinolone antibiotic	Multidrug	1
MAG620	d__Bacteria;p__Bacillota_A;c__Clostridia;o__Lachnospirales;f__Lachnospiraceae;g__UBA629;s__UBA629 sp900316625	p__Bacillota_A	aminoglycoside antibiotic	aminoglycoside	1
MAG620	d__Bacteria;p__Bacillota_A;c__Clostridia;o__Lachnospirales;f__Lachnospiraceae;g__UBA629;s__UBA629 sp900316625	p__Bacillota_A	lincosamide antibiotic	lincosamide	3
MAG620	d__Bacteria;p__Bacillota_A;c__Clostridia;o__Lachnospirales;f__Lachnospiraceae;g__UBA629;s__UBA629 sp900316625	p__Bacillota_A	macrolide antibiotic	macrolide	4
MAG620	d__Bacteria;p__Bacillota_A;c__Clostridia;o__Lachnospirales;f__Lachnospiraceae;g__UBA629;s__UBA629 sp900316625	p__Bacillota_A	carbapenem;cephalosporin;cephamycin;monobactam;penam	Multidrug	2
MAG620	d__Bacteria;p__Bacillota_A;c__Clostridia;o__Lachnospirales;f__Lachnospiraceae;g__UBA629;s__UBA629 sp900316625	p__Bacillota_A	glycylcycline;tetracycline antibiotic	Multidrug	2
MAG620	d__Bacteria;p__Bacillota_A;c__Clostridia;o__Lachnospirales;f__Lachnospiraceae;g__UBA629;s__UBA629 sp900316625	p__Bacillota_A	glycopeptide antibiotic;oxazolidinone antibiotic	Multidrug	3
MAG620	d__Bacteria;p__Bacillota_A;c__Clostridia;o__Lachnospirales;f__Lachnospiraceae;g__UBA629;s__UBA629 sp900316625	p__Bacillota_A	macrolide antibiotic;streptogramin antibiotic	Multidrug	1
MAG620	d__Bacteria;p__Bacillota_A;c__Clostridia;o__Lachnospirales;f__Lachnospiraceae;g__UBA629;s__UBA629 sp900316625	p__Bacillota_A	aminocoumarin antibiotic	aminocoumarin	1
MAG620	d__Bacteria;p__Bacillota_A;c__Clostridia;o__Lachnospirales;f__Lachnospiraceae;g__UBA629;s__UBA629 sp900316625	p__Bacillota_A	oxazolidinone antibiotic;phenicol antibiotic	Multidrug	3
MAG620	d__Bacteria;p__Bacillota_A;c__Clostridia;o__Lachnospirales;f__Lachnospiraceae;g__UBA629;s__UBA629 sp900316625	p__Bacillota_A	fluoroquinolone antibiotic	fluoroquinolone	2
MAG620	d__Bacteria;p__Bacillota_A;c__Clostridia;o__Lachnospirales;f__Lachnospiraceae;g__UBA629;s__UBA629 sp900316625	p__Bacillota_A	fluoroquinolone antibiotic	fluoroquinolone	2
MAG620	d__Bacteria;p__Bacillota_A;c__Clostridia;o__Lachnospirales;f__Lachnospiraceae;g__UBA629;s__UBA629 sp900316625	p__Bacillota_A	peptide antibiotic	peptide	1
MAG620	d__Bacteria;p__Bacillota_A;c__Clostridia;o__Lachnospirales;f__Lachnospiraceae;g__UBA629;s__UBA629 sp900316625	p__Bacillota_A	diaminopyrimidine antibiotic;fluoroquinolone antibiotic;phenicol antibiotic	Multidrug	1
MAG620	d__Bacteria;p__Bacillota_A;c__Clostridia;o__Lachnospirales;f__Lachnospiraceae;g__UBA629;s__UBA629 sp900316625	p__Bacillota_A	tetracycline antibiotic	tetracycline	1
MAG620	d__Bacteria;p__Bacillota_A;c__Clostridia;o__Lachnospirales;f__Lachnospiraceae;g__UBA629;s__UBA629 sp900316625	p__Bacillota_A	tetracycline antibiotic	tetracycline	1
MAG620	d__Bacteria;p__Bacillota_A;c__Clostridia;o__Lachnospirales;f__Lachnospiraceae;g__UBA629;s__UBA629 sp900316625	p__Bacillota_A	tetracycline antibiotic	tetracycline	1
MAG620	d__Bacteria;p__Bacillota_A;c__Clostridia;o__Lachnospirales;f__Lachnospiraceae;g__UBA629;s__UBA629 sp900316625	p__Bacillota_A	tetracycline antibiotic	tetracycline	1
MAG620	d__Bacteria;p__Bacillota_A;c__Clostridia;o__Lachnospirales;f__Lachnospiraceae;g__UBA629;s__UBA629 sp900316625	p__Bacillota_A	tetracycline antibiotic	tetracycline	2
MAG620	d__Bacteria;p__Bacillota_A;c__Clostridia;o__Lachnospirales;f__Lachnospiraceae;g__UBA629;s__UBA629 sp900316625	p__Bacillota_A	tetracycline antibiotic	tetracycline	2
MAG620	d__Bacteria;p__Bacillota_A;c__Clostridia;o__Lachnospirales;f__Lachnospiraceae;g__UBA629;s__UBA629 sp900316625	p__Bacillota_A	glycopeptide antibiotic	glycopeptide	1
MAG620	d__Bacteria;p__Bacillota_A;c__Clostridia;o__Lachnospirales;f__Lachnospiraceae;g__UBA629;s__UBA629 sp900316625	p__Bacillota_A	glycopeptide antibiotic	glycopeptide	1
MAG620	d__Bacteria;p__Bacillota_A;c__Clostridia;o__Lachnospirales;f__Lachnospiraceae;g__UBA629;s__UBA629 sp900316625	p__Bacillota_A	glycopeptide antibiotic	glycopeptide	1
MAG620	d__Bacteria;p__Bacillota_A;c__Clostridia;o__Lachnospirales;f__Lachnospiraceae;g__UBA629;s__UBA629 sp900316625	p__Bacillota_A	glycopeptide antibiotic	glycopeptide	2
MAG620	d__Bacteria;p__Bacillota_A;c__Clostridia;o__Lachnospirales;f__Lachnospiraceae;g__UBA629;s__UBA629 sp900316625	p__Bacillota_A	glycopeptide antibiotic	glycopeptide	1
MAG620	d__Bacteria;p__Bacillota_A;c__Clostridia;o__Lachnospirales;f__Lachnospiraceae;g__UBA629;s__UBA629 sp900316625	p__Bacillota_A	glycopeptide antibiotic	glycopeptide	2
MAG620	d__Bacteria;p__Bacillota_A;c__Clostridia;o__Lachnospirales;f__Lachnospiraceae;g__UBA629;s__UBA629 sp900316625	p__Bacillota_A	glycopeptide antibiotic	glycopeptide	1
MAG620	d__Bacteria;p__Bacillota_A;c__Clostridia;o__Lachnospirales;f__Lachnospiraceae;g__UBA629;s__UBA629 sp900316625	p__Bacillota_A	glycopeptide antibiotic	glycopeptide	2
MAG620	d__Bacteria;p__Bacillota_A;c__Clostridia;o__Lachnospirales;f__Lachnospiraceae;g__UBA629;s__UBA629 sp900316625	p__Bacillota_A	glycopeptide antibiotic	glycopeptide	1
MAG620	d__Bacteria;p__Bacillota_A;c__Clostridia;o__Lachnospirales;f__Lachnospiraceae;g__UBA629;s__UBA629 sp900316625	p__Bacillota_A	lincosamide antibiotic;pleuromutilin antibiotic;streptogramin A antibiotic;streptogramin antibiotic	Multidrug	1
MAG1259	d__Bacteria;p__Bacillota_A;c__Clostridia;o__Lachnospirales;f__Lachnospiraceae;g__Faecalimonas;s__Unclassified	p__Bacillota_A	aminoglycoside antibiotic	aminoglycoside	1
MAG1259	d__Bacteria;p__Bacillota_A;c__Clostridia;o__Lachnospirales;f__Lachnospiraceae;g__Faecalimonas;s__Unclassified	p__Bacillota_A	aminoglycoside antibiotic	aminoglycoside	1
MAG1259	d__Bacteria;p__Bacillota_A;c__Clostridia;o__Lachnospirales;f__Lachnospiraceae;g__Faecalimonas;s__Unclassified	p__Bacillota_A	phenicol antibiotic	phenicol	2
MAG1259	d__Bacteria;p__Bacillota_A;c__Clostridia;o__Lachnospirales;f__Lachnospiraceae;g__Faecalimonas;s__Unclassified	p__Bacillota_A	aminoglycoside antibiotic	aminoglycoside	1
MAG1259	d__Bacteria;p__Bacillota_A;c__Clostridia;o__Lachnospirales;f__Lachnospiraceae;g__Faecalimonas;s__Unclassified	p__Bacillota_A	carbapenem	carbapenem	1
MAG1259	d__Bacteria;p__Bacillota_A;c__Clostridia;o__Lachnospirales;f__Lachnospiraceae;g__Faecalimonas;s__Unclassified	p__Bacillota_A	elfamycin antibiotic	elfamycin	1
MAG1259	d__Bacteria;p__Bacillota_A;c__Clostridia;o__Lachnospirales;f__Lachnospiraceae;g__Faecalimonas;s__Unclassified	p__Bacillota_A	fluoroquinolone antibiotic;nybomycin-like antibiotic	Multidrug	1
MAG1259	d__Bacteria;p__Bacillota_A;c__Clostridia;o__Lachnospirales;f__Lachnospiraceae;g__Faecalimonas;s__Unclassified	p__Bacillota_A	aminocoumarin antibiotic;fluoroquinolone antibiotic	Multidrug	1
MAG1259	d__Bacteria;p__Bacillota_A;c__Clostridia;o__Lachnospirales;f__Lachnospiraceae;g__Faecalimonas;s__Unclassified	p__Bacillota_A	glycopeptide antibiotic	glycopeptide	1
MAG1259	d__Bacteria;p__Bacillota_A;c__Clostridia;o__Lachnospirales;f__Lachnospiraceae;g__Faecalimonas;s__Unclassified	p__Bacillota_A	peptide antibiotic;rifamycin antibiotic	Multidrug	1
MAG1259	d__Bacteria;p__Bacillota_A;c__Clostridia;o__Lachnospirales;f__Lachnospiraceae;g__Faecalimonas;s__Unclassified	p__Bacillota_A	glycopeptide antibiotic	glycopeptide	1
MAG1259	d__Bacteria;p__Bacillota_A;c__Clostridia;o__Lachnospirales;f__Lachnospiraceae;g__Faecalimonas;s__Unclassified	p__Bacillota_A	peptide antibiotic	peptide	1
MAG1259	d__Bacteria;p__Bacillota_A;c__Clostridia;o__Lachnospirales;f__Lachnospiraceae;g__Faecalimonas;s__Unclassified	p__Bacillota_A	lincosamide antibiotic;macrolide antibiotic;streptogramin B antibiotic;streptogramin antibiotic	MLS	1
MAG1259	d__Bacteria;p__Bacillota_A;c__Clostridia;o__Lachnospirales;f__Lachnospiraceae;g__Faecalimonas;s__Unclassified	p__Bacillota_A	phosphonic acid antibiotic	phosphonic acid	1
MAG1259	d__Bacteria;p__Bacillota_A;c__Clostridia;o__Lachnospirales;f__Lachnospiraceae;g__Faecalimonas;s__Unclassified	p__Bacillota_A	disinfecting agents and antiseptics	Triclosan	1
MAG1259	d__Bacteria;p__Bacillota_A;c__Clostridia;o__Lachnospirales;f__Lachnospiraceae;g__Faecalimonas;s__Unclassified	p__Bacillota_A	carbapenem;cephalosporin;penam	Multidrug	1
MAG1259	d__Bacteria;p__Bacillota_A;c__Clostridia;o__Lachnospirales;f__Lachnospiraceae;g__Faecalimonas;s__Unclassified	p__Bacillota_A	rifamycin antibiotic	rifamycin	1
MAG1259	d__Bacteria;p__Bacillota_A;c__Clostridia;o__Lachnospirales;f__Lachnospiraceae;g__Faecalimonas;s__Unclassified	p__Bacillota_A	cephalosporin	cephalosporin	2
MAG1259	d__Bacteria;p__Bacillota_A;c__Clostridia;o__Lachnospirales;f__Lachnospiraceae;g__Faecalimonas;s__Unclassified	p__Bacillota_A	lincosamide antibiotic	lincosamide	1
MAG1259	d__Bacteria;p__Bacillota_A;c__Clostridia;o__Lachnospirales;f__Lachnospiraceae;g__Faecalimonas;s__Unclassified	p__Bacillota_A	pyrazine antibiotic	pyrazine	3
MAG1259	d__Bacteria;p__Bacillota_A;c__Clostridia;o__Lachnospirales;f__Lachnospiraceae;g__Faecalimonas;s__Unclassified	p__Bacillota_A	aminoglycoside antibiotic	aminoglycoside	1
MAG1259	d__Bacteria;p__Bacillota_A;c__Clostridia;o__Lachnospirales;f__Lachnospiraceae;g__Faecalimonas;s__Unclassified	p__Bacillota_A	aminoglycoside antibiotic	aminoglycoside	1
MAG1259	d__Bacteria;p__Bacillota_A;c__Clostridia;o__Lachnospirales;f__Lachnospiraceae;g__Faecalimonas;s__Unclassified	p__Bacillota_A	peptide antibiotic	peptide	2
MAG1259	d__Bacteria;p__Bacillota_A;c__Clostridia;o__Lachnospirales;f__Lachnospiraceae;g__Faecalimonas;s__Unclassified	p__Bacillota_A	nucleoside antibiotic	nucleoside	1
MAG1259	d__Bacteria;p__Bacillota_A;c__Clostridia;o__Lachnospirales;f__Lachnospiraceae;g__Faecalimonas;s__Unclassified	p__Bacillota_A	peptide antibiotic	peptide	1
MAG1259	d__Bacteria;p__Bacillota_A;c__Clostridia;o__Lachnospirales;f__Lachnospiraceae;g__Faecalimonas;s__Unclassified	p__Bacillota_A	fusidane antibiotic	fusidane	4
MAG1259	d__Bacteria;p__Bacillota_A;c__Clostridia;o__Lachnospirales;f__Lachnospiraceae;g__Faecalimonas;s__Unclassified	p__Bacillota_A	mupirocin-like antibiotic	mupirocin-like	2
MAG1259	d__Bacteria;p__Bacillota_A;c__Clostridia;o__Lachnospirales;f__Lachnospiraceae;g__Faecalimonas;s__Unclassified	p__Bacillota_A	mupirocin-like antibiotic	mupirocin-like	1
MAG1259	d__Bacteria;p__Bacillota_A;c__Clostridia;o__Lachnospirales;f__Lachnospiraceae;g__Faecalimonas;s__Unclassified	p__Bacillota_A	phosphonic acid antibiotic	phosphonic acid	1
MAG1259	d__Bacteria;p__Bacillota_A;c__Clostridia;o__Lachnospirales;f__Lachnospiraceae;g__Faecalimonas;s__Unclassified	p__Bacillota_A	peptide antibiotic	peptide	1
MAG1259	d__Bacteria;p__Bacillota_A;c__Clostridia;o__Lachnospirales;f__Lachnospiraceae;g__Faecalimonas;s__Unclassified	p__Bacillota_A	peptide antibiotic	peptide	1
MAG1259	d__Bacteria;p__Bacillota_A;c__Clostridia;o__Lachnospirales;f__Lachnospiraceae;g__Faecalimonas;s__Unclassified	p__Bacillota_A	carbapenem;cephalosporin;cephamycin;monobactam;penam	Multidrug	1
MAG1259	d__Bacteria;p__Bacillota_A;c__Clostridia;o__Lachnospirales;f__Lachnospiraceae;g__Faecalimonas;s__Unclassified	p__Bacillota_A	carbapenem;cephalosporin;cephamycin;monobactam;penam	Multidrug	1
MAG1259	d__Bacteria;p__Bacillota_A;c__Clostridia;o__Lachnospirales;f__Lachnospiraceae;g__Faecalimonas;s__Unclassified	p__Bacillota_A	pleuromutilin antibiotic	pleuromutilin	1
MAG1259	d__Bacteria;p__Bacillota_A;c__Clostridia;o__Lachnospirales;f__Lachnospiraceae;g__Faecalimonas;s__Unclassified	p__Bacillota_A	glycylcycline;tetracycline antibiotic	Multidrug	1
MAG1259	d__Bacteria;p__Bacillota_A;c__Clostridia;o__Lachnospirales;f__Lachnospiraceae;g__Faecalimonas;s__Unclassified	p__Bacillota_A	peptide antibiotic	peptide	1
MAG1259	d__Bacteria;p__Bacillota_A;c__Clostridia;o__Lachnospirales;f__Lachnospiraceae;g__Faecalimonas;s__Unclassified	p__Bacillota_A	peptide antibiotic	peptide	1
MAG1259	d__Bacteria;p__Bacillota_A;c__Clostridia;o__Lachnospirales;f__Lachnospiraceae;g__Faecalimonas;s__Unclassified	p__Bacillota_A	aminocoumarin antibiotic;aminoglycoside antibiotic	Multidrug	1
MAG1259	d__Bacteria;p__Bacillota_A;c__Clostridia;o__Lachnospirales;f__Lachnospiraceae;g__Faecalimonas;s__Unclassified	p__Bacillota_A	peptide antibiotic	peptide	6
MAG1259	d__Bacteria;p__Bacillota_A;c__Clostridia;o__Lachnospirales;f__Lachnospiraceae;g__Faecalimonas;s__Unclassified	p__Bacillota_A	disinfecting agents and antiseptics;fluoroquinolone antibiotic	Multidrug	1
MAG1259	d__Bacteria;p__Bacillota_A;c__Clostridia;o__Lachnospirales;f__Lachnospiraceae;g__Faecalimonas;s__Unclassified	p__Bacillota_A	lincosamide antibiotic;oxazolidinone antibiotic;phenicol antibiotic;streptogramin antibiotic	Multidrug	1
MAG1259	d__Bacteria;p__Bacillota_A;c__Clostridia;o__Lachnospirales;f__Lachnospiraceae;g__Faecalimonas;s__Unclassified	p__Bacillota_A	aminoglycoside antibiotic;diaminopyrimidine antibiotic;tetracycline antibiotic	Multidrug	1
MAG1259	d__Bacteria;p__Bacillota_A;c__Clostridia;o__Lachnospirales;f__Lachnospiraceae;g__Faecalimonas;s__Unclassified	p__Bacillota_A	fluoroquinolone antibiotic;macrolide antibiotic;rifamycin antibiotic	Multidrug	4
MAG1259	d__Bacteria;p__Bacillota_A;c__Clostridia;o__Lachnospirales;f__Lachnospiraceae;g__Faecalimonas;s__Unclassified	p__Bacillota_A	fluoroquinolone antibiotic;macrolide antibiotic;rifamycin antibiotic	Multidrug	1
MAG1259	d__Bacteria;p__Bacillota_A;c__Clostridia;o__Lachnospirales;f__Lachnospiraceae;g__Faecalimonas;s__Unclassified	p__Bacillota_A	fluoroquinolone antibiotic;macrolide antibiotic;penam;tetracycline antibiotic	Multidrug	1
MAG1259	d__Bacteria;p__Bacillota_A;c__Clostridia;o__Lachnospirales;f__Lachnospiraceae;g__Faecalimonas;s__Unclassified	p__Bacillota_A	aminoglycoside antibiotic	aminoglycoside	1
MAG1259	d__Bacteria;p__Bacillota_A;c__Clostridia;o__Lachnospirales;f__Lachnospiraceae;g__Faecalimonas;s__Unclassified	p__Bacillota_A	aminoglycoside antibiotic	aminoglycoside	1
MAG1259	d__Bacteria;p__Bacillota_A;c__Clostridia;o__Lachnospirales;f__Lachnospiraceae;g__Faecalimonas;s__Unclassified	p__Bacillota_A	lincosamide antibiotic	lincosamide	1
MAG1259	d__Bacteria;p__Bacillota_A;c__Clostridia;o__Lachnospirales;f__Lachnospiraceae;g__Faecalimonas;s__Unclassified	p__Bacillota_A	lincosamide antibiotic	lincosamide	1
MAG1259	d__Bacteria;p__Bacillota_A;c__Clostridia;o__Lachnospirales;f__Lachnospiraceae;g__Faecalimonas;s__Unclassified	p__Bacillota_A	lincosamide antibiotic;pleuromutilin antibiotic;streptogramin antibiotic	Multidrug	1
MAG1259	d__Bacteria;p__Bacillota_A;c__Clostridia;o__Lachnospirales;f__Lachnospiraceae;g__Faecalimonas;s__Unclassified	p__Bacillota_A	lincosamide antibiotic;pleuromutilin antibiotic;streptogramin antibiotic	Multidrug	1
MAG1259	d__Bacteria;p__Bacillota_A;c__Clostridia;o__Lachnospirales;f__Lachnospiraceae;g__Faecalimonas;s__Unclassified	p__Bacillota_A	macrolide antibiotic	macrolide	2
MAG1259	d__Bacteria;p__Bacillota_A;c__Clostridia;o__Lachnospirales;f__Lachnospiraceae;g__Faecalimonas;s__Unclassified	p__Bacillota_A	carbapenem;cephalosporin;cephamycin;disinfecting agents and antiseptics;fluoroquinolone antibiotic;glycylcycline;monobactam;penam;penem;phenicol antibiotic;rifamycin antibiotic;tetracycline antibiotic	Multidrug	1
MAG1259	d__Bacteria;p__Bacillota_A;c__Clostridia;o__Lachnospirales;f__Lachnospiraceae;g__Faecalimonas;s__Unclassified	p__Bacillota_A	glycylcycline;tetracycline antibiotic	Multidrug	2
MAG1259	d__Bacteria;p__Bacillota_A;c__Clostridia;o__Lachnospirales;f__Lachnospiraceae;g__Faecalimonas;s__Unclassified	p__Bacillota_A	macrolide antibiotic	macrolide	1
MAG1259	d__Bacteria;p__Bacillota_A;c__Clostridia;o__Lachnospirales;f__Lachnospiraceae;g__Faecalimonas;s__Unclassified	p__Bacillota_A	nitroimidazole antibiotic	nitroimidazole	5
MAG1259	d__Bacteria;p__Bacillota_A;c__Clostridia;o__Lachnospirales;f__Lachnospiraceae;g__Faecalimonas;s__Unclassified	p__Bacillota_A	aminocoumarin antibiotic	aminocoumarin	4
MAG1259	d__Bacteria;p__Bacillota_A;c__Clostridia;o__Lachnospirales;f__Lachnospiraceae;g__Faecalimonas;s__Unclassified	p__Bacillota_A	oxazolidinone antibiotic;phenicol antibiotic	Multidrug	4
MAG1259	d__Bacteria;p__Bacillota_A;c__Clostridia;o__Lachnospirales;f__Lachnospiraceae;g__Faecalimonas;s__Unclassified	p__Bacillota_A	fluoroquinolone antibiotic	fluoroquinolone	2
MAG1259	d__Bacteria;p__Bacillota_A;c__Clostridia;o__Lachnospirales;f__Lachnospiraceae;g__Faecalimonas;s__Unclassified	p__Bacillota_A	fluoroquinolone antibiotic	fluoroquinolone	1
MAG1259	d__Bacteria;p__Bacillota_A;c__Clostridia;o__Lachnospirales;f__Lachnospiraceae;g__Faecalimonas;s__Unclassified	p__Bacillota_A	peptide antibiotic	peptide	1
MAG1259	d__Bacteria;p__Bacillota_A;c__Clostridia;o__Lachnospirales;f__Lachnospiraceae;g__Faecalimonas;s__Unclassified	p__Bacillota_A	tetracycline antibiotic	tetracycline	1
MAG1259	d__Bacteria;p__Bacillota_A;c__Clostridia;o__Lachnospirales;f__Lachnospiraceae;g__Faecalimonas;s__Unclassified	p__Bacillota_A	tetracycline antibiotic	tetracycline	1
MAG1259	d__Bacteria;p__Bacillota_A;c__Clostridia;o__Lachnospirales;f__Lachnospiraceae;g__Faecalimonas;s__Unclassified	p__Bacillota_A	tetracycline antibiotic	tetracycline	1
MAG1259	d__Bacteria;p__Bacillota_A;c__Clostridia;o__Lachnospirales;f__Lachnospiraceae;g__Faecalimonas;s__Unclassified	p__Bacillota_A	tetracycline antibiotic	tetracycline	2
MAG1259	d__Bacteria;p__Bacillota_A;c__Clostridia;o__Lachnospirales;f__Lachnospiraceae;g__Faecalimonas;s__Unclassified	p__Bacillota_A	glycopeptide antibiotic	glycopeptide	1
MAG1259	d__Bacteria;p__Bacillota_A;c__Clostridia;o__Lachnospirales;f__Lachnospiraceae;g__Faecalimonas;s__Unclassified	p__Bacillota_A	glycopeptide antibiotic	glycopeptide	1
MAG1259	d__Bacteria;p__Bacillota_A;c__Clostridia;o__Lachnospirales;f__Lachnospiraceae;g__Faecalimonas;s__Unclassified	p__Bacillota_A	glycopeptide antibiotic	glycopeptide	1
MAG1259	d__Bacteria;p__Bacillota_A;c__Clostridia;o__Lachnospirales;f__Lachnospiraceae;g__Faecalimonas;s__Unclassified	p__Bacillota_A	glycopeptide antibiotic	glycopeptide	3
MAG1259	d__Bacteria;p__Bacillota_A;c__Clostridia;o__Lachnospirales;f__Lachnospiraceae;g__Faecalimonas;s__Unclassified	p__Bacillota_A	glycopeptide antibiotic	glycopeptide	1
MAG1259	d__Bacteria;p__Bacillota_A;c__Clostridia;o__Lachnospirales;f__Lachnospiraceae;g__Faecalimonas;s__Unclassified	p__Bacillota_A	glycopeptide antibiotic	glycopeptide	1
MAG1259	d__Bacteria;p__Bacillota_A;c__Clostridia;o__Lachnospirales;f__Lachnospiraceae;g__Faecalimonas;s__Unclassified	p__Bacillota_A	glycopeptide antibiotic	glycopeptide	1
MAG1259	d__Bacteria;p__Bacillota_A;c__Clostridia;o__Lachnospirales;f__Lachnospiraceae;g__Faecalimonas;s__Unclassified	p__Bacillota_A	glycopeptide antibiotic	glycopeptide	2
MAG1259	d__Bacteria;p__Bacillota_A;c__Clostridia;o__Lachnospirales;f__Lachnospiraceae;g__Faecalimonas;s__Unclassified	p__Bacillota_A	glycopeptide antibiotic	glycopeptide	1
MAG1259	d__Bacteria;p__Bacillota_A;c__Clostridia;o__Lachnospirales;f__Lachnospiraceae;g__Faecalimonas;s__Unclassified	p__Bacillota_A	glycopeptide antibiotic	glycopeptide	1
MAG1259	d__Bacteria;p__Bacillota_A;c__Clostridia;o__Lachnospirales;f__Lachnospiraceae;g__Faecalimonas;s__Unclassified	p__Bacillota_A	glycopeptide antibiotic	glycopeptide	1
MAG1259	d__Bacteria;p__Bacillota_A;c__Clostridia;o__Lachnospirales;f__Lachnospiraceae;g__Faecalimonas;s__Unclassified	p__Bacillota_A	streptogramin A antibiotic;streptogramin antibiotic	Multidrug	1
MAG827	d__Bacteria;p__Bacillota_A;c__Clostridia;o__TANB77;f__CAG-508;g__CAG-793;s__Unclassified	p__Bacillota_A	aminoglycoside antibiotic	aminoglycoside	1
MAG827	d__Bacteria;p__Bacillota_A;c__Clostridia;o__TANB77;f__CAG-508;g__CAG-793;s__Unclassified	p__Bacillota_A	aminoglycoside antibiotic	aminoglycoside	1
MAG827	d__Bacteria;p__Bacillota_A;c__Clostridia;o__TANB77;f__CAG-508;g__CAG-793;s__Unclassified	p__Bacillota_A	lincosamide antibiotic;pleuromutilin antibiotic;streptogramin A antibiotic;streptogramin antibiotic	Multidrug	1
MAG827	d__Bacteria;p__Bacillota_A;c__Clostridia;o__TANB77;f__CAG-508;g__CAG-793;s__Unclassified	p__Bacillota_A	peptide antibiotic	peptide	1
MAG827	d__Bacteria;p__Bacillota_A;c__Clostridia;o__TANB77;f__CAG-508;g__CAG-793;s__Unclassified	p__Bacillota_A	elfamycin antibiotic	elfamycin	1
MAG827	d__Bacteria;p__Bacillota_A;c__Clostridia;o__TANB77;f__CAG-508;g__CAG-793;s__Unclassified	p__Bacillota_A	lincosamide antibiotic;macrolide antibiotic;streptogramin A antibiotic;streptogramin B antibiotic;streptogramin antibiotic	MLS	1
MAG827	d__Bacteria;p__Bacillota_A;c__Clostridia;o__TANB77;f__CAG-508;g__CAG-793;s__Unclassified	p__Bacillota_A	disinfecting agents and antiseptics	Triclosan	2
MAG827	d__Bacteria;p__Bacillota_A;c__Clostridia;o__TANB77;f__CAG-508;g__CAG-793;s__Unclassified	p__Bacillota_A	carbapenem;cephalosporin;cephamycin;monobactam;penam	Multidrug	1
MAG827	d__Bacteria;p__Bacillota_A;c__Clostridia;o__TANB77;f__CAG-508;g__CAG-793;s__Unclassified	p__Bacillota_A	carbapenem;cephalosporin;cephamycin;monobactam;penam	Multidrug	1
MAG827	d__Bacteria;p__Bacillota_A;c__Clostridia;o__TANB77;f__CAG-508;g__CAG-793;s__Unclassified	p__Bacillota_A	carbapenem;cephalosporin;cephamycin;monobactam;penam	Multidrug	1
MAG827	d__Bacteria;p__Bacillota_A;c__Clostridia;o__TANB77;f__CAG-508;g__CAG-793;s__Unclassified	p__Bacillota_A	cephalosporin	cephalosporin	1
MAG827	d__Bacteria;p__Bacillota_A;c__Clostridia;o__TANB77;f__CAG-508;g__CAG-793;s__Unclassified	p__Bacillota_A	diarylquinoline antibiotic;fluoroquinolone antibiotic	Multidrug	1
MAG827	d__Bacteria;p__Bacillota_A;c__Clostridia;o__TANB77;f__CAG-508;g__CAG-793;s__Unclassified	p__Bacillota_A	pyrazine antibiotic	pyrazine	2
MAG827	d__Bacteria;p__Bacillota_A;c__Clostridia;o__TANB77;f__CAG-508;g__CAG-793;s__Unclassified	p__Bacillota_A	aminoglycoside antibiotic	aminoglycoside	1
MAG827	d__Bacteria;p__Bacillota_A;c__Clostridia;o__TANB77;f__CAG-508;g__CAG-793;s__Unclassified	p__Bacillota_A	glycopeptide antibiotic;macrolide antibiotic	Multidrug	1
MAG827	d__Bacteria;p__Bacillota_A;c__Clostridia;o__TANB77;f__CAG-508;g__CAG-793;s__Unclassified	p__Bacillota_A	fusidane antibiotic	fusidane	1
MAG827	d__Bacteria;p__Bacillota_A;c__Clostridia;o__TANB77;f__CAG-508;g__CAG-793;s__Unclassified	p__Bacillota_A	fusidane antibiotic	fusidane	1
MAG827	d__Bacteria;p__Bacillota_A;c__Clostridia;o__TANB77;f__CAG-508;g__CAG-793;s__Unclassified	p__Bacillota_A	mupirocin-like antibiotic	mupirocin-like	1
MAG827	d__Bacteria;p__Bacillota_A;c__Clostridia;o__TANB77;f__CAG-508;g__CAG-793;s__Unclassified	p__Bacillota_A	mupirocin-like antibiotic	mupirocin-like	1
MAG827	d__Bacteria;p__Bacillota_A;c__Clostridia;o__TANB77;f__CAG-508;g__CAG-793;s__Unclassified	p__Bacillota_A	mupirocin-like antibiotic	mupirocin-like	1
MAG827	d__Bacteria;p__Bacillota_A;c__Clostridia;o__TANB77;f__CAG-508;g__CAG-793;s__Unclassified	p__Bacillota_A	phosphonic acid antibiotic	phosphonic acid	1
MAG827	d__Bacteria;p__Bacillota_A;c__Clostridia;o__TANB77;f__CAG-508;g__CAG-793;s__Unclassified	p__Bacillota_A	peptide antibiotic	peptide	2
MAG827	d__Bacteria;p__Bacillota_A;c__Clostridia;o__TANB77;f__CAG-508;g__CAG-793;s__Unclassified	p__Bacillota_A	peptide antibiotic	peptide	1
MAG827	d__Bacteria;p__Bacillota_A;c__Clostridia;o__TANB77;f__CAG-508;g__CAG-793;s__Unclassified	p__Bacillota_A	carbapenem;cephalosporin;cephamycin;monobactam;penam	Multidrug	1
MAG827	d__Bacteria;p__Bacillota_A;c__Clostridia;o__TANB77;f__CAG-508;g__CAG-793;s__Unclassified	p__Bacillota_A	pleuromutilin antibiotic	pleuromutilin	1
MAG827	d__Bacteria;p__Bacillota_A;c__Clostridia;o__TANB77;f__CAG-508;g__CAG-793;s__Unclassified	p__Bacillota_A	peptide antibiotic	peptide	1
MAG827	d__Bacteria;p__Bacillota_A;c__Clostridia;o__TANB77;f__CAG-508;g__CAG-793;s__Unclassified	p__Bacillota_A	peptide antibiotic	peptide	1
MAG827	d__Bacteria;p__Bacillota_A;c__Clostridia;o__TANB77;f__CAG-508;g__CAG-793;s__Unclassified	p__Bacillota_A	peptide antibiotic	peptide	1
MAG827	d__Bacteria;p__Bacillota_A;c__Clostridia;o__TANB77;f__CAG-508;g__CAG-793;s__Unclassified	p__Bacillota_A	fluoroquinolone antibiotic;macrolide antibiotic;rifamycin antibiotic	Multidrug	1
MAG827	d__Bacteria;p__Bacillota_A;c__Clostridia;o__TANB77;f__CAG-508;g__CAG-793;s__Unclassified	p__Bacillota_A	macrolide antibiotic	macrolide	2
MAG827	d__Bacteria;p__Bacillota_A;c__Clostridia;o__TANB77;f__CAG-508;g__CAG-793;s__Unclassified	p__Bacillota_A	carbapenem;cephalosporin;cephamycin;monobactam;penam	Multidrug	1
MAG827	d__Bacteria;p__Bacillota_A;c__Clostridia;o__TANB77;f__CAG-508;g__CAG-793;s__Unclassified	p__Bacillota_A	oxazolidinone antibiotic;phenicol antibiotic	Multidrug	1
MAG827	d__Bacteria;p__Bacillota_A;c__Clostridia;o__TANB77;f__CAG-508;g__CAG-793;s__Unclassified	p__Bacillota_A	fluoroquinolone antibiotic	fluoroquinolone	1
MAG827	d__Bacteria;p__Bacillota_A;c__Clostridia;o__TANB77;f__CAG-508;g__CAG-793;s__Unclassified	p__Bacillota_A	tetracycline antibiotic	tetracycline	1
MAG827	d__Bacteria;p__Bacillota_A;c__Clostridia;o__TANB77;f__CAG-508;g__CAG-793;s__Unclassified	p__Bacillota_A	tetracycline antibiotic	tetracycline	1
MAG827	d__Bacteria;p__Bacillota_A;c__Clostridia;o__TANB77;f__CAG-508;g__CAG-793;s__Unclassified	p__Bacillota_A	tetracycline antibiotic	tetracycline	1
MAG827	d__Bacteria;p__Bacillota_A;c__Clostridia;o__TANB77;f__CAG-508;g__CAG-793;s__Unclassified	p__Bacillota_A	tetracycline antibiotic	tetracycline	1
MAG827	d__Bacteria;p__Bacillota_A;c__Clostridia;o__TANB77;f__CAG-508;g__CAG-793;s__Unclassified	p__Bacillota_A	glycopeptide antibiotic	glycopeptide	1
MAG827	d__Bacteria;p__Bacillota_A;c__Clostridia;o__TANB77;f__CAG-508;g__CAG-793;s__Unclassified	p__Bacillota_A	glycopeptide antibiotic	glycopeptide	1
MAG827	d__Bacteria;p__Bacillota_A;c__Clostridia;o__TANB77;f__CAG-508;g__CAG-793;s__Unclassified	p__Bacillota_A	glycopeptide antibiotic	glycopeptide	1
MAG827	d__Bacteria;p__Bacillota_A;c__Clostridia;o__TANB77;f__CAG-508;g__CAG-793;s__Unclassified	p__Bacillota_A	glycopeptide antibiotic	glycopeptide	1
MAG827	d__Bacteria;p__Bacillota_A;c__Clostridia;o__TANB77;f__CAG-508;g__CAG-793;s__Unclassified	p__Bacillota_A	glycopeptide antibiotic	glycopeptide	2
MAG135	d__Bacteria;p__Actinomycetota;c__Coriobacteriia;o__Coriobacteriales;f__Atopobiaceae;g__Parolsenella;s__Parolsenella sp900552935	p__Actinomycetota	aminoglycoside antibiotic	aminoglycoside	1
MAG135	d__Bacteria;p__Actinomycetota;c__Coriobacteriia;o__Coriobacteriales;f__Atopobiaceae;g__Parolsenella;s__Parolsenella sp900552935	p__Actinomycetota	carbapenem	carbapenem	1
MAG135	d__Bacteria;p__Actinomycetota;c__Coriobacteriia;o__Coriobacteriales;f__Atopobiaceae;g__Parolsenella;s__Parolsenella sp900552935	p__Actinomycetota	aminocoumarin antibiotic;fluoroquinolone antibiotic	Multidrug	1
MAG135	d__Bacteria;p__Actinomycetota;c__Coriobacteriia;o__Coriobacteriales;f__Atopobiaceae;g__Parolsenella;s__Parolsenella sp900552935	p__Actinomycetota	glycopeptide antibiotic	glycopeptide	1
MAG135	d__Bacteria;p__Actinomycetota;c__Coriobacteriia;o__Coriobacteriales;f__Atopobiaceae;g__Parolsenella;s__Parolsenella sp900552935	p__Actinomycetota	glycopeptide antibiotic	glycopeptide	1
MAG135	d__Bacteria;p__Actinomycetota;c__Coriobacteriia;o__Coriobacteriales;f__Atopobiaceae;g__Parolsenella;s__Parolsenella sp900552935	p__Actinomycetota	glycopeptide antibiotic	glycopeptide	1
MAG135	d__Bacteria;p__Actinomycetota;c__Coriobacteriia;o__Coriobacteriales;f__Atopobiaceae;g__Parolsenella;s__Parolsenella sp900552935	p__Actinomycetota	peptide antibiotic	peptide	1
MAG135	d__Bacteria;p__Actinomycetota;c__Coriobacteriia;o__Coriobacteriales;f__Atopobiaceae;g__Parolsenella;s__Parolsenella sp900552935	p__Actinomycetota	peptide antibiotic	peptide	1
MAG135	d__Bacteria;p__Actinomycetota;c__Coriobacteriia;o__Coriobacteriales;f__Atopobiaceae;g__Parolsenella;s__Parolsenella sp900552935	p__Actinomycetota	elfamycin antibiotic	elfamycin	1
MAG135	d__Bacteria;p__Actinomycetota;c__Coriobacteriia;o__Coriobacteriales;f__Atopobiaceae;g__Parolsenella;s__Parolsenella sp900552935	p__Actinomycetota	lincosamide antibiotic;macrolide antibiotic;streptogramin antibiotic	MLS	1
MAG135	d__Bacteria;p__Actinomycetota;c__Coriobacteriia;o__Coriobacteriales;f__Atopobiaceae;g__Parolsenella;s__Parolsenella sp900552935	p__Actinomycetota	fluoroquinolone antibiotic;nybomycin-like antibiotic	Multidrug	1
MAG135	d__Bacteria;p__Actinomycetota;c__Coriobacteriia;o__Coriobacteriales;f__Atopobiaceae;g__Parolsenella;s__Parolsenella sp900552935	p__Actinomycetota	elfamycin antibiotic	elfamycin	1
MAG135	d__Bacteria;p__Actinomycetota;c__Coriobacteriia;o__Coriobacteriales;f__Atopobiaceae;g__Parolsenella;s__Parolsenella sp900552935	p__Actinomycetota	phosphonic acid antibiotic	phosphonic acid	2
MAG135	d__Bacteria;p__Actinomycetota;c__Coriobacteriia;o__Coriobacteriales;f__Atopobiaceae;g__Parolsenella;s__Parolsenella sp900552935	p__Actinomycetota	disinfecting agents and antiseptics	Triclosan	2
MAG135	d__Bacteria;p__Actinomycetota;c__Coriobacteriia;o__Coriobacteriales;f__Atopobiaceae;g__Parolsenella;s__Parolsenella sp900552935	p__Actinomycetota	nitrofuran antibiotic	nitrofuran	1
MAG135	d__Bacteria;p__Actinomycetota;c__Coriobacteriia;o__Coriobacteriales;f__Atopobiaceae;g__Parolsenella;s__Parolsenella sp900552935	p__Actinomycetota	carbapenem;cephalosporin;cephamycin;monobactam;penam	Multidrug	1
MAG135	d__Bacteria;p__Actinomycetota;c__Coriobacteriia;o__Coriobacteriales;f__Atopobiaceae;g__Parolsenella;s__Parolsenella sp900552935	p__Actinomycetota	rifamycin antibiotic	rifamycin	1
MAG135	d__Bacteria;p__Actinomycetota;c__Coriobacteriia;o__Coriobacteriales;f__Atopobiaceae;g__Parolsenella;s__Parolsenella sp900552935	p__Actinomycetota	carbapenem;cephalosporin;cephamycin;monobactam;penam	Multidrug	1
MAG135	d__Bacteria;p__Actinomycetota;c__Coriobacteriia;o__Coriobacteriales;f__Atopobiaceae;g__Parolsenella;s__Parolsenella sp900552935	p__Actinomycetota	cephalosporin	cephalosporin	1
MAG135	d__Bacteria;p__Actinomycetota;c__Coriobacteriia;o__Coriobacteriales;f__Atopobiaceae;g__Parolsenella;s__Parolsenella sp900552935	p__Actinomycetota	diarylquinoline antibiotic	diarylquinoline	1
MAG135	d__Bacteria;p__Actinomycetota;c__Coriobacteriia;o__Coriobacteriales;f__Atopobiaceae;g__Parolsenella;s__Parolsenella sp900552935	p__Actinomycetota	diarylquinoline antibiotic;fluoroquinolone antibiotic	Multidrug	3
MAG135	d__Bacteria;p__Actinomycetota;c__Coriobacteriia;o__Coriobacteriales;f__Atopobiaceae;g__Parolsenella;s__Parolsenella sp900552935	p__Actinomycetota	salicylic acid antibiotic	salicylic acid	1
MAG135	d__Bacteria;p__Actinomycetota;c__Coriobacteriia;o__Coriobacteriales;f__Atopobiaceae;g__Parolsenella;s__Parolsenella sp900552935	p__Actinomycetota	aminoglycoside antibiotic	aminoglycoside	1
MAG135	d__Bacteria;p__Actinomycetota;c__Coriobacteriia;o__Coriobacteriales;f__Atopobiaceae;g__Parolsenella;s__Parolsenella sp900552935	p__Actinomycetota	disinfecting agents and antiseptics;isoniazid-like antibiotic	Multidrug	1
MAG135	d__Bacteria;p__Actinomycetota;c__Coriobacteriia;o__Coriobacteriales;f__Atopobiaceae;g__Parolsenella;s__Parolsenella sp900552935	p__Actinomycetota	peptide antibiotic;rifamycin antibiotic	Multidrug	1
MAG135	d__Bacteria;p__Actinomycetota;c__Coriobacteriia;o__Coriobacteriales;f__Atopobiaceae;g__Parolsenella;s__Parolsenella sp900552935	p__Actinomycetota	pyrazine antibiotic	pyrazine	2
MAG135	d__Bacteria;p__Actinomycetota;c__Coriobacteriia;o__Coriobacteriales;f__Atopobiaceae;g__Parolsenella;s__Parolsenella sp900552935	p__Actinomycetota	aminoglycoside antibiotic	aminoglycoside	1
MAG135	d__Bacteria;p__Actinomycetota;c__Coriobacteriia;o__Coriobacteriales;f__Atopobiaceae;g__Parolsenella;s__Parolsenella sp900552935	p__Actinomycetota	sulfonamide antibiotic;sulfone antibiotic	Multidrug	1
MAG135	d__Bacteria;p__Actinomycetota;c__Coriobacteriia;o__Coriobacteriales;f__Atopobiaceae;g__Parolsenella;s__Parolsenella sp900552935	p__Actinomycetota	glycopeptide antibiotic;macrolide antibiotic	Multidrug	1
MAG135	d__Bacteria;p__Actinomycetota;c__Coriobacteriia;o__Coriobacteriales;f__Atopobiaceae;g__Parolsenella;s__Parolsenella sp900552935	p__Actinomycetota	peptide antibiotic	peptide	1
MAG135	d__Bacteria;p__Actinomycetota;c__Coriobacteriia;o__Coriobacteriales;f__Atopobiaceae;g__Parolsenella;s__Parolsenella sp900552935	p__Actinomycetota	aminocoumarin antibiotic;aminoglycoside antibiotic;carbapenem;cephalosporin;cephamycin;diaminopyrimidine antibiotic;fluoroquinolone antibiotic;macrolide antibiotic;monobactam;penam;penem;peptide antibiotic;phenicol antibiotic;sulfonamide antibiotic;tetracycline antibiotic	Multidrug	1
MAG135	d__Bacteria;p__Actinomycetota;c__Coriobacteriia;o__Coriobacteriales;f__Atopobiaceae;g__Parolsenella;s__Parolsenella sp900552935	p__Actinomycetota	aminoglycoside antibiotic	aminoglycoside	2
MAG135	d__Bacteria;p__Actinomycetota;c__Coriobacteriia;o__Coriobacteriales;f__Atopobiaceae;g__Parolsenella;s__Parolsenella sp900552935	p__Actinomycetota	fusidane antibiotic	fusidane	3
MAG135	d__Bacteria;p__Actinomycetota;c__Coriobacteriia;o__Coriobacteriales;f__Atopobiaceae;g__Parolsenella;s__Parolsenella sp900552935	p__Actinomycetota	fusidane antibiotic	fusidane	1
MAG135	d__Bacteria;p__Actinomycetota;c__Coriobacteriia;o__Coriobacteriales;f__Atopobiaceae;g__Parolsenella;s__Parolsenella sp900552935	p__Actinomycetota	mupirocin-like antibiotic	mupirocin-like	1
MAG135	d__Bacteria;p__Actinomycetota;c__Coriobacteriia;o__Coriobacteriales;f__Atopobiaceae;g__Parolsenella;s__Parolsenella sp900552935	p__Actinomycetota	mupirocin-like antibiotic	mupirocin-like	1
MAG135	d__Bacteria;p__Actinomycetota;c__Coriobacteriia;o__Coriobacteriales;f__Atopobiaceae;g__Parolsenella;s__Parolsenella sp900552935	p__Actinomycetota	mupirocin-like antibiotic	mupirocin-like	1
MAG135	d__Bacteria;p__Actinomycetota;c__Coriobacteriia;o__Coriobacteriales;f__Atopobiaceae;g__Parolsenella;s__Parolsenella sp900552935	p__Actinomycetota	phosphonic acid antibiotic	phosphonic acid	1
MAG135	d__Bacteria;p__Actinomycetota;c__Coriobacteriia;o__Coriobacteriales;f__Atopobiaceae;g__Parolsenella;s__Parolsenella sp900552935	p__Actinomycetota	fluoroquinolone antibiotic	fluoroquinolone	1
MAG135	d__Bacteria;p__Actinomycetota;c__Coriobacteriia;o__Coriobacteriales;f__Atopobiaceae;g__Parolsenella;s__Parolsenella sp900552935	p__Actinomycetota	carbapenem;cephalosporin;cephamycin;monobactam;penam	Multidrug	1
MAG135	d__Bacteria;p__Actinomycetota;c__Coriobacteriia;o__Coriobacteriales;f__Atopobiaceae;g__Parolsenella;s__Parolsenella sp900552935	p__Actinomycetota	tetracycline antibiotic	tetracycline	1
MAG135	d__Bacteria;p__Actinomycetota;c__Coriobacteriia;o__Coriobacteriales;f__Atopobiaceae;g__Parolsenella;s__Parolsenella sp900552935	p__Actinomycetota	pleuromutilin antibiotic	pleuromutilin	1
MAG135	d__Bacteria;p__Actinomycetota;c__Coriobacteriia;o__Coriobacteriales;f__Atopobiaceae;g__Parolsenella;s__Parolsenella sp900552935	p__Actinomycetota	pleuromutilin antibiotic	pleuromutilin	1
MAG135	d__Bacteria;p__Actinomycetota;c__Coriobacteriia;o__Coriobacteriales;f__Atopobiaceae;g__Parolsenella;s__Parolsenella sp900552935	p__Actinomycetota	aminocoumarin antibiotic;fluoroquinolone antibiotic	Multidrug	1
MAG135	d__Bacteria;p__Actinomycetota;c__Coriobacteriia;o__Coriobacteriales;f__Atopobiaceae;g__Parolsenella;s__Parolsenella sp900552935	p__Actinomycetota	peptide antibiotic	peptide	1
MAG135	d__Bacteria;p__Actinomycetota;c__Coriobacteriia;o__Coriobacteriales;f__Atopobiaceae;g__Parolsenella;s__Parolsenella sp900552935	p__Actinomycetota	disinfecting agents and antiseptics;fluoroquinolone antibiotic	Multidrug	1
MAG135	d__Bacteria;p__Actinomycetota;c__Coriobacteriia;o__Coriobacteriales;f__Atopobiaceae;g__Parolsenella;s__Parolsenella sp900552935	p__Actinomycetota	peptide antibiotic	peptide	1
MAG135	d__Bacteria;p__Actinomycetota;c__Coriobacteriia;o__Coriobacteriales;f__Atopobiaceae;g__Parolsenella;s__Parolsenella sp900552935	p__Actinomycetota	aminocoumarin antibiotic;aminoglycoside antibiotic	Multidrug	1
MAG135	d__Bacteria;p__Actinomycetota;c__Coriobacteriia;o__Coriobacteriales;f__Atopobiaceae;g__Parolsenella;s__Parolsenella sp900552935	p__Actinomycetota	aminocoumarin antibiotic;aminoglycoside antibiotic	Multidrug	1
MAG135	d__Bacteria;p__Actinomycetota;c__Coriobacteriia;o__Coriobacteriales;f__Atopobiaceae;g__Parolsenella;s__Parolsenella sp900552935	p__Actinomycetota	peptide antibiotic	peptide	1
MAG135	d__Bacteria;p__Actinomycetota;c__Coriobacteriia;o__Coriobacteriales;f__Atopobiaceae;g__Parolsenella;s__Parolsenella sp900552935	p__Actinomycetota	lincosamide antibiotic;oxazolidinone antibiotic;phenicol antibiotic;pleuromutilin antibiotic;streptogramin A antibiotic;streptogramin antibiotic	Multidrug	1
MAG135	d__Bacteria;p__Actinomycetota;c__Coriobacteriia;o__Coriobacteriales;f__Atopobiaceae;g__Parolsenella;s__Parolsenella sp900552935	p__Actinomycetota	diaminopyrimidine antibiotic	diaminopyrimidine	1
MAG135	d__Bacteria;p__Actinomycetota;c__Coriobacteriia;o__Coriobacteriales;f__Atopobiaceae;g__Parolsenella;s__Parolsenella sp900552935	p__Actinomycetota	fluoroquinolone antibiotic;macrolide antibiotic;rifamycin antibiotic	Multidrug	5
MAG135	d__Bacteria;p__Actinomycetota;c__Coriobacteriia;o__Coriobacteriales;f__Atopobiaceae;g__Parolsenella;s__Parolsenella sp900552935	p__Actinomycetota	fluoroquinolone antibiotic;macrolide antibiotic;rifamycin antibiotic	Multidrug	1
MAG135	d__Bacteria;p__Actinomycetota;c__Coriobacteriia;o__Coriobacteriales;f__Atopobiaceae;g__Parolsenella;s__Parolsenella sp900552935	p__Actinomycetota	aminoglycoside antibiotic	aminoglycoside	1
MAG135	d__Bacteria;p__Actinomycetota;c__Coriobacteriia;o__Coriobacteriales;f__Atopobiaceae;g__Parolsenella;s__Parolsenella sp900552935	p__Actinomycetota	aminoglycoside antibiotic	aminoglycoside	2
MAG135	d__Bacteria;p__Actinomycetota;c__Coriobacteriia;o__Coriobacteriales;f__Atopobiaceae;g__Parolsenella;s__Parolsenella sp900552935	p__Actinomycetota	lincosamide antibiotic	lincosamide	2
MAG135	d__Bacteria;p__Actinomycetota;c__Coriobacteriia;o__Coriobacteriales;f__Atopobiaceae;g__Parolsenella;s__Parolsenella sp900552935	p__Actinomycetota	macrolide antibiotic	macrolide	7
MAG135	d__Bacteria;p__Actinomycetota;c__Coriobacteriia;o__Coriobacteriales;f__Atopobiaceae;g__Parolsenella;s__Parolsenella sp900552935	p__Actinomycetota	glycopeptide antibiotic;oxazolidinone antibiotic	Multidrug	4
MAG135	d__Bacteria;p__Actinomycetota;c__Coriobacteriia;o__Coriobacteriales;f__Atopobiaceae;g__Parolsenella;s__Parolsenella sp900552935	p__Actinomycetota	macrolide antibiotic	macrolide	1
MAG135	d__Bacteria;p__Actinomycetota;c__Coriobacteriia;o__Coriobacteriales;f__Atopobiaceae;g__Parolsenella;s__Parolsenella sp900552935	p__Actinomycetota	aminocoumarin antibiotic	aminocoumarin	1
MAG135	d__Bacteria;p__Actinomycetota;c__Coriobacteriia;o__Coriobacteriales;f__Atopobiaceae;g__Parolsenella;s__Parolsenella sp900552935	p__Actinomycetota	macrolide antibiotic	macrolide	1
MAG135	d__Bacteria;p__Actinomycetota;c__Coriobacteriia;o__Coriobacteriales;f__Atopobiaceae;g__Parolsenella;s__Parolsenella sp900552935	p__Actinomycetota	fluoroquinolone antibiotic	fluoroquinolone	4
MAG135	d__Bacteria;p__Actinomycetota;c__Coriobacteriia;o__Coriobacteriales;f__Atopobiaceae;g__Parolsenella;s__Parolsenella sp900552935	p__Actinomycetota	fluoroquinolone antibiotic	fluoroquinolone	6
MAG135	d__Bacteria;p__Actinomycetota;c__Coriobacteriia;o__Coriobacteriales;f__Atopobiaceae;g__Parolsenella;s__Parolsenella sp900552935	p__Actinomycetota	tetracycline antibiotic	tetracycline	1
MAG135	d__Bacteria;p__Actinomycetota;c__Coriobacteriia;o__Coriobacteriales;f__Atopobiaceae;g__Parolsenella;s__Parolsenella sp900552935	p__Actinomycetota	aminoglycoside antibiotic;cephalosporin;cephamycin;penam	Multidrug	1
MAG135	d__Bacteria;p__Actinomycetota;c__Coriobacteriia;o__Coriobacteriales;f__Atopobiaceae;g__Parolsenella;s__Parolsenella sp900552935	p__Actinomycetota	macrolide antibiotic	macrolide	1
MAG135	d__Bacteria;p__Actinomycetota;c__Coriobacteriia;o__Coriobacteriales;f__Atopobiaceae;g__Parolsenella;s__Parolsenella sp900552935	p__Actinomycetota	tetracycline antibiotic	tetracycline	1
MAG135	d__Bacteria;p__Actinomycetota;c__Coriobacteriia;o__Coriobacteriales;f__Atopobiaceae;g__Parolsenella;s__Parolsenella sp900552935	p__Actinomycetota	tetracycline antibiotic	tetracycline	1
MAG135	d__Bacteria;p__Actinomycetota;c__Coriobacteriia;o__Coriobacteriales;f__Atopobiaceae;g__Parolsenella;s__Parolsenella sp900552935	p__Actinomycetota	tetracycline antibiotic	tetracycline	3
MAG135	d__Bacteria;p__Actinomycetota;c__Coriobacteriia;o__Coriobacteriales;f__Atopobiaceae;g__Parolsenella;s__Parolsenella sp900552935	p__Actinomycetota	tetracycline antibiotic	tetracycline	1
MAG135	d__Bacteria;p__Actinomycetota;c__Coriobacteriia;o__Coriobacteriales;f__Atopobiaceae;g__Parolsenella;s__Parolsenella sp900552935	p__Actinomycetota	glycopeptide antibiotic	glycopeptide	1
MAG135	d__Bacteria;p__Actinomycetota;c__Coriobacteriia;o__Coriobacteriales;f__Atopobiaceae;g__Parolsenella;s__Parolsenella sp900552935	p__Actinomycetota	glycopeptide antibiotic	glycopeptide	1
MAG135	d__Bacteria;p__Actinomycetota;c__Coriobacteriia;o__Coriobacteriales;f__Atopobiaceae;g__Parolsenella;s__Parolsenella sp900552935	p__Actinomycetota	glycopeptide antibiotic	glycopeptide	3
MAG135	d__Bacteria;p__Actinomycetota;c__Coriobacteriia;o__Coriobacteriales;f__Atopobiaceae;g__Parolsenella;s__Parolsenella sp900552935	p__Actinomycetota	glycopeptide antibiotic	glycopeptide	1
MAG135	d__Bacteria;p__Actinomycetota;c__Coriobacteriia;o__Coriobacteriales;f__Atopobiaceae;g__Parolsenella;s__Parolsenella sp900552935	p__Actinomycetota	glycopeptide antibiotic	glycopeptide	1
MAG135	d__Bacteria;p__Actinomycetota;c__Coriobacteriia;o__Coriobacteriales;f__Atopobiaceae;g__Parolsenella;s__Parolsenella sp900552935	p__Actinomycetota	glycopeptide antibiotic	glycopeptide	1
MAG135	d__Bacteria;p__Actinomycetota;c__Coriobacteriia;o__Coriobacteriales;f__Atopobiaceae;g__Parolsenella;s__Parolsenella sp900552935	p__Actinomycetota	glycopeptide antibiotic	glycopeptide	1
MAG3097	d__Bacteria;p__Bacillota_A;c__Clostridia;o__Lachnospirales;f__Lachnospiraceae;g__UBA629;s__UBA629 sp900316625	p__Bacillota_A	aminoglycoside antibiotic	aminoglycoside	1
MAG3097	d__Bacteria;p__Bacillota_A;c__Clostridia;o__Lachnospirales;f__Lachnospiraceae;g__UBA629;s__UBA629 sp900316625	p__Bacillota_A	elfamycin antibiotic	elfamycin	2
MAG3097	d__Bacteria;p__Bacillota_A;c__Clostridia;o__Lachnospirales;f__Lachnospiraceae;g__UBA629;s__UBA629 sp900316625	p__Bacillota_A	fluoroquinolone antibiotic;nybomycin-like antibiotic	Multidrug	1
MAG3097	d__Bacteria;p__Bacillota_A;c__Clostridia;o__Lachnospirales;f__Lachnospiraceae;g__UBA629;s__UBA629 sp900316625	p__Bacillota_A	aminocoumarin antibiotic;fluoroquinolone antibiotic	Multidrug	1
MAG3097	d__Bacteria;p__Bacillota_A;c__Clostridia;o__Lachnospirales;f__Lachnospiraceae;g__UBA629;s__UBA629 sp900316625	p__Bacillota_A	glycopeptide antibiotic	glycopeptide	1
MAG3097	d__Bacteria;p__Bacillota_A;c__Clostridia;o__Lachnospirales;f__Lachnospiraceae;g__UBA629;s__UBA629 sp900316625	p__Bacillota_A	peptide antibiotic;rifamycin antibiotic	Multidrug	3
MAG3097	d__Bacteria;p__Bacillota_A;c__Clostridia;o__Lachnospirales;f__Lachnospiraceae;g__UBA629;s__UBA629 sp900316625	p__Bacillota_A	glycopeptide antibiotic	glycopeptide	2
MAG3097	d__Bacteria;p__Bacillota_A;c__Clostridia;o__Lachnospirales;f__Lachnospiraceae;g__UBA629;s__UBA629 sp900316625	p__Bacillota_A	lincosamide antibiotic;pleuromutilin antibiotic;streptogramin A antibiotic;streptogramin antibiotic	Multidrug	1
MAG3097	d__Bacteria;p__Bacillota_A;c__Clostridia;o__Lachnospirales;f__Lachnospiraceae;g__UBA629;s__UBA629 sp900316625	p__Bacillota_A	peptide antibiotic	peptide	1
MAG3097	d__Bacteria;p__Bacillota_A;c__Clostridia;o__Lachnospirales;f__Lachnospiraceae;g__UBA629;s__UBA629 sp900316625	p__Bacillota_A	peptide antibiotic	peptide	3
MAG3097	d__Bacteria;p__Bacillota_A;c__Clostridia;o__Lachnospirales;f__Lachnospiraceae;g__UBA629;s__UBA629 sp900316625	p__Bacillota_A	lincosamide antibiotic;macrolide antibiotic;streptogramin A antibiotic;streptogramin B antibiotic;streptogramin antibiotic	MLS	1
MAG3097	d__Bacteria;p__Bacillota_A;c__Clostridia;o__Lachnospirales;f__Lachnospiraceae;g__UBA629;s__UBA629 sp900316625	p__Bacillota_A	phosphonic acid antibiotic	phosphonic acid	1
MAG3097	d__Bacteria;p__Bacillota_A;c__Clostridia;o__Lachnospirales;f__Lachnospiraceae;g__UBA629;s__UBA629 sp900316625	p__Bacillota_A	disinfecting agents and antiseptics	Triclosan	1
MAG3097	d__Bacteria;p__Bacillota_A;c__Clostridia;o__Lachnospirales;f__Lachnospiraceae;g__UBA629;s__UBA629 sp900316625	p__Bacillota_A	phosphonic acid antibiotic	phosphonic acid	1
MAG3097	d__Bacteria;p__Bacillota_A;c__Clostridia;o__Lachnospirales;f__Lachnospiraceae;g__UBA629;s__UBA629 sp900316625	p__Bacillota_A	carbapenem;cephalosporin;cephamycin;disinfecting agents and antiseptics;fluoroquinolone antibiotic;glycylcycline;monobactam;penam;penem;phenicol antibiotic;rifamycin antibiotic;tetracycline antibiotic	Multidrug	1
MAG3097	d__Bacteria;p__Bacillota_A;c__Clostridia;o__Lachnospirales;f__Lachnospiraceae;g__UBA629;s__UBA629 sp900316625	p__Bacillota_A	cephalosporin	cephalosporin	2
MAG3097	d__Bacteria;p__Bacillota_A;c__Clostridia;o__Lachnospirales;f__Lachnospiraceae;g__UBA629;s__UBA629 sp900316625	p__Bacillota_A	lincosamide antibiotic	lincosamide	1
MAG3097	d__Bacteria;p__Bacillota_A;c__Clostridia;o__Lachnospirales;f__Lachnospiraceae;g__UBA629;s__UBA629 sp900316625	p__Bacillota_A	salicylic acid antibiotic	salicylic acid	1
MAG3097	d__Bacteria;p__Bacillota_A;c__Clostridia;o__Lachnospirales;f__Lachnospiraceae;g__UBA629;s__UBA629 sp900316625	p__Bacillota_A	pyrazine antibiotic	pyrazine	1
MAG3097	d__Bacteria;p__Bacillota_A;c__Clostridia;o__Lachnospirales;f__Lachnospiraceae;g__UBA629;s__UBA629 sp900316625	p__Bacillota_A	aminoglycoside antibiotic	aminoglycoside	1
MAG3097	d__Bacteria;p__Bacillota_A;c__Clostridia;o__Lachnospirales;f__Lachnospiraceae;g__UBA629;s__UBA629 sp900316625	p__Bacillota_A	aminoglycoside antibiotic	aminoglycoside	1
MAG3097	d__Bacteria;p__Bacillota_A;c__Clostridia;o__Lachnospirales;f__Lachnospiraceae;g__UBA629;s__UBA629 sp900316625	p__Bacillota_A	carbapenem;cephalosporin;cephamycin;monobactam;penam	Multidrug	1
MAG3097	d__Bacteria;p__Bacillota_A;c__Clostridia;o__Lachnospirales;f__Lachnospiraceae;g__UBA629;s__UBA629 sp900316625	p__Bacillota_A	carbapenem	carbapenem	1
MAG3097	d__Bacteria;p__Bacillota_A;c__Clostridia;o__Lachnospirales;f__Lachnospiraceae;g__UBA629;s__UBA629 sp900316625	p__Bacillota_A	peptide antibiotic	peptide	1
MAG3097	d__Bacteria;p__Bacillota_A;c__Clostridia;o__Lachnospirales;f__Lachnospiraceae;g__UBA629;s__UBA629 sp900316625	p__Bacillota_A	fusidane antibiotic	fusidane	3
MAG3097	d__Bacteria;p__Bacillota_A;c__Clostridia;o__Lachnospirales;f__Lachnospiraceae;g__UBA629;s__UBA629 sp900316625	p__Bacillota_A	fusidane antibiotic	fusidane	1
MAG3097	d__Bacteria;p__Bacillota_A;c__Clostridia;o__Lachnospirales;f__Lachnospiraceae;g__UBA629;s__UBA629 sp900316625	p__Bacillota_A	mupirocin-like antibiotic	mupirocin-like	1
MAG3097	d__Bacteria;p__Bacillota_A;c__Clostridia;o__Lachnospirales;f__Lachnospiraceae;g__UBA629;s__UBA629 sp900316625	p__Bacillota_A	mupirocin-like antibiotic	mupirocin-like	1
MAG3097	d__Bacteria;p__Bacillota_A;c__Clostridia;o__Lachnospirales;f__Lachnospiraceae;g__UBA629;s__UBA629 sp900316625	p__Bacillota_A	mupirocin-like antibiotic	mupirocin-like	1
MAG3097	d__Bacteria;p__Bacillota_A;c__Clostridia;o__Lachnospirales;f__Lachnospiraceae;g__UBA629;s__UBA629 sp900316625	p__Bacillota_A	peptide antibiotic	peptide	1
MAG3097	d__Bacteria;p__Bacillota_A;c__Clostridia;o__Lachnospirales;f__Lachnospiraceae;g__UBA629;s__UBA629 sp900316625	p__Bacillota_A	peptide antibiotic	peptide	1
MAG3097	d__Bacteria;p__Bacillota_A;c__Clostridia;o__Lachnospirales;f__Lachnospiraceae;g__UBA629;s__UBA629 sp900316625	p__Bacillota_A	peptide antibiotic	peptide	3
MAG3097	d__Bacteria;p__Bacillota_A;c__Clostridia;o__Lachnospirales;f__Lachnospiraceae;g__UBA629;s__UBA629 sp900316625	p__Bacillota_A	peptide antibiotic	peptide	1
MAG3097	d__Bacteria;p__Bacillota_A;c__Clostridia;o__Lachnospirales;f__Lachnospiraceae;g__UBA629;s__UBA629 sp900316625	p__Bacillota_A	carbapenem;cephalosporin;cephamycin;monobactam;penam	Multidrug	1
MAG3097	d__Bacteria;p__Bacillota_A;c__Clostridia;o__Lachnospirales;f__Lachnospiraceae;g__UBA629;s__UBA629 sp900316625	p__Bacillota_A	elfamycin antibiotic	elfamycin	1
MAG3097	d__Bacteria;p__Bacillota_A;c__Clostridia;o__Lachnospirales;f__Lachnospiraceae;g__UBA629;s__UBA629 sp900316625	p__Bacillota_A	pleuromutilin antibiotic	pleuromutilin	2
MAG3097	d__Bacteria;p__Bacillota_A;c__Clostridia;o__Lachnospirales;f__Lachnospiraceae;g__UBA629;s__UBA629 sp900316625	p__Bacillota_A	pleuromutilin antibiotic	pleuromutilin	1
MAG3097	d__Bacteria;p__Bacillota_A;c__Clostridia;o__Lachnospirales;f__Lachnospiraceae;g__UBA629;s__UBA629 sp900316625	p__Bacillota_A	fluoroquinolone antibiotic;tetracycline antibiotic	Multidrug	1
MAG3097	d__Bacteria;p__Bacillota_A;c__Clostridia;o__Lachnospirales;f__Lachnospiraceae;g__UBA629;s__UBA629 sp900316625	p__Bacillota_A	glycylcycline;tetracycline antibiotic	Multidrug	1
MAG3097	d__Bacteria;p__Bacillota_A;c__Clostridia;o__Lachnospirales;f__Lachnospiraceae;g__UBA629;s__UBA629 sp900316625	p__Bacillota_A	disinfecting agents and antiseptics;fluoroquinolone antibiotic	Multidrug	4
MAG3097	d__Bacteria;p__Bacillota_A;c__Clostridia;o__Lachnospirales;f__Lachnospiraceae;g__UBA629;s__UBA629 sp900316625	p__Bacillota_A	peptide antibiotic	peptide	1
MAG3097	d__Bacteria;p__Bacillota_A;c__Clostridia;o__Lachnospirales;f__Lachnospiraceae;g__UBA629;s__UBA629 sp900316625	p__Bacillota_A	peptide antibiotic	peptide	4
MAG3097	d__Bacteria;p__Bacillota_A;c__Clostridia;o__Lachnospirales;f__Lachnospiraceae;g__UBA629;s__UBA629 sp900316625	p__Bacillota_A	diaminopyrimidine antibiotic	diaminopyrimidine	1
MAG3097	d__Bacteria;p__Bacillota_A;c__Clostridia;o__Lachnospirales;f__Lachnospiraceae;g__UBA629;s__UBA629 sp900316625	p__Bacillota_A	fluoroquinolone antibiotic;macrolide antibiotic;rifamycin antibiotic	Multidrug	2
MAG3097	d__Bacteria;p__Bacillota_A;c__Clostridia;o__Lachnospirales;f__Lachnospiraceae;g__UBA629;s__UBA629 sp900316625	p__Bacillota_A	fluoroquinolone antibiotic;macrolide antibiotic;penam;tetracycline antibiotic	Multidrug	2
MAG3097	d__Bacteria;p__Bacillota_A;c__Clostridia;o__Lachnospirales;f__Lachnospiraceae;g__UBA629;s__UBA629 sp900316625	p__Bacillota_A	disinfecting agents and antiseptics;fluoroquinolone antibiotic	Multidrug	1
MAG3097	d__Bacteria;p__Bacillota_A;c__Clostridia;o__Lachnospirales;f__Lachnospiraceae;g__UBA629;s__UBA629 sp900316625	p__Bacillota_A	lincosamide antibiotic	lincosamide	3
MAG3097	d__Bacteria;p__Bacillota_A;c__Clostridia;o__Lachnospirales;f__Lachnospiraceae;g__UBA629;s__UBA629 sp900316625	p__Bacillota_A	macrolide antibiotic	macrolide	4
MAG3097	d__Bacteria;p__Bacillota_A;c__Clostridia;o__Lachnospirales;f__Lachnospiraceae;g__UBA629;s__UBA629 sp900316625	p__Bacillota_A	carbapenem;cephalosporin;cephamycin;monobactam;penam	Multidrug	2
MAG3097	d__Bacteria;p__Bacillota_A;c__Clostridia;o__Lachnospirales;f__Lachnospiraceae;g__UBA629;s__UBA629 sp900316625	p__Bacillota_A	glycylcycline;tetracycline antibiotic	Multidrug	2
MAG3097	d__Bacteria;p__Bacillota_A;c__Clostridia;o__Lachnospirales;f__Lachnospiraceae;g__UBA629;s__UBA629 sp900316625	p__Bacillota_A	cephalosporin;disinfecting agents and antiseptics;fluoroquinolone antibiotic;penam;peptide antibiotic;tetracycline antibiotic	Multidrug	1
MAG3097	d__Bacteria;p__Bacillota_A;c__Clostridia;o__Lachnospirales;f__Lachnospiraceae;g__UBA629;s__UBA629 sp900316625	p__Bacillota_A	glycopeptide antibiotic;oxazolidinone antibiotic	Multidrug	3
MAG3097	d__Bacteria;p__Bacillota_A;c__Clostridia;o__Lachnospirales;f__Lachnospiraceae;g__UBA629;s__UBA629 sp900316625	p__Bacillota_A	macrolide antibiotic	macrolide	1
MAG3097	d__Bacteria;p__Bacillota_A;c__Clostridia;o__Lachnospirales;f__Lachnospiraceae;g__UBA629;s__UBA629 sp900316625	p__Bacillota_A	macrolide antibiotic;streptogramin antibiotic	Multidrug	1
MAG3097	d__Bacteria;p__Bacillota_A;c__Clostridia;o__Lachnospirales;f__Lachnospiraceae;g__UBA629;s__UBA629 sp900316625	p__Bacillota_A	aminocoumarin antibiotic	aminocoumarin	1
MAG3097	d__Bacteria;p__Bacillota_A;c__Clostridia;o__Lachnospirales;f__Lachnospiraceae;g__UBA629;s__UBA629 sp900316625	p__Bacillota_A	oxazolidinone antibiotic;phenicol antibiotic	Multidrug	3
MAG3097	d__Bacteria;p__Bacillota_A;c__Clostridia;o__Lachnospirales;f__Lachnospiraceae;g__UBA629;s__UBA629 sp900316625	p__Bacillota_A	tetracycline antibiotic	tetracycline	1
MAG3097	d__Bacteria;p__Bacillota_A;c__Clostridia;o__Lachnospirales;f__Lachnospiraceae;g__UBA629;s__UBA629 sp900316625	p__Bacillota_A	fluoroquinolone antibiotic	fluoroquinolone	1
MAG3097	d__Bacteria;p__Bacillota_A;c__Clostridia;o__Lachnospirales;f__Lachnospiraceae;g__UBA629;s__UBA629 sp900316625	p__Bacillota_A	fluoroquinolone antibiotic	fluoroquinolone	2
MAG3097	d__Bacteria;p__Bacillota_A;c__Clostridia;o__Lachnospirales;f__Lachnospiraceae;g__UBA629;s__UBA629 sp900316625	p__Bacillota_A	peptide antibiotic	peptide	1
MAG3097	d__Bacteria;p__Bacillota_A;c__Clostridia;o__Lachnospirales;f__Lachnospiraceae;g__UBA629;s__UBA629 sp900316625	p__Bacillota_A	tetracycline antibiotic	tetracycline	1
MAG3097	d__Bacteria;p__Bacillota_A;c__Clostridia;o__Lachnospirales;f__Lachnospiraceae;g__UBA629;s__UBA629 sp900316625	p__Bacillota_A	diaminopyrimidine antibiotic;fluoroquinolone antibiotic;phenicol antibiotic	Multidrug	1
MAG3097	d__Bacteria;p__Bacillota_A;c__Clostridia;o__Lachnospirales;f__Lachnospiraceae;g__UBA629;s__UBA629 sp900316625	p__Bacillota_A	tetracycline antibiotic	tetracycline	1
MAG3097	d__Bacteria;p__Bacillota_A;c__Clostridia;o__Lachnospirales;f__Lachnospiraceae;g__UBA629;s__UBA629 sp900316625	p__Bacillota_A	tetracycline antibiotic	tetracycline	2
MAG3097	d__Bacteria;p__Bacillota_A;c__Clostridia;o__Lachnospirales;f__Lachnospiraceae;g__UBA629;s__UBA629 sp900316625	p__Bacillota_A	tetracycline antibiotic	tetracycline	1
MAG3097	d__Bacteria;p__Bacillota_A;c__Clostridia;o__Lachnospirales;f__Lachnospiraceae;g__UBA629;s__UBA629 sp900316625	p__Bacillota_A	tetracycline antibiotic	tetracycline	3
MAG3097	d__Bacteria;p__Bacillota_A;c__Clostridia;o__Lachnospirales;f__Lachnospiraceae;g__UBA629;s__UBA629 sp900316625	p__Bacillota_A	tetracycline antibiotic	tetracycline	1
MAG3097	d__Bacteria;p__Bacillota_A;c__Clostridia;o__Lachnospirales;f__Lachnospiraceae;g__UBA629;s__UBA629 sp900316625	p__Bacillota_A	glycopeptide antibiotic	glycopeptide	1
MAG3097	d__Bacteria;p__Bacillota_A;c__Clostridia;o__Lachnospirales;f__Lachnospiraceae;g__UBA629;s__UBA629 sp900316625	p__Bacillota_A	glycopeptide antibiotic	glycopeptide	1
MAG3097	d__Bacteria;p__Bacillota_A;c__Clostridia;o__Lachnospirales;f__Lachnospiraceae;g__UBA629;s__UBA629 sp900316625	p__Bacillota_A	glycopeptide antibiotic	glycopeptide	1
MAG3097	d__Bacteria;p__Bacillota_A;c__Clostridia;o__Lachnospirales;f__Lachnospiraceae;g__UBA629;s__UBA629 sp900316625	p__Bacillota_A	glycopeptide antibiotic	glycopeptide	2
MAG3097	d__Bacteria;p__Bacillota_A;c__Clostridia;o__Lachnospirales;f__Lachnospiraceae;g__UBA629;s__UBA629 sp900316625	p__Bacillota_A	glycopeptide antibiotic	glycopeptide	1
MAG3097	d__Bacteria;p__Bacillota_A;c__Clostridia;o__Lachnospirales;f__Lachnospiraceae;g__UBA629;s__UBA629 sp900316625	p__Bacillota_A	glycopeptide antibiotic	glycopeptide	2
MAG3097	d__Bacteria;p__Bacillota_A;c__Clostridia;o__Lachnospirales;f__Lachnospiraceae;g__UBA629;s__UBA629 sp900316625	p__Bacillota_A	glycopeptide antibiotic	glycopeptide	1
MAG3097	d__Bacteria;p__Bacillota_A;c__Clostridia;o__Lachnospirales;f__Lachnospiraceae;g__UBA629;s__UBA629 sp900316625	p__Bacillota_A	glycopeptide antibiotic	glycopeptide	1
MAG3097	d__Bacteria;p__Bacillota_A;c__Clostridia;o__Lachnospirales;f__Lachnospiraceae;g__UBA629;s__UBA629 sp900316625	p__Bacillota_A	glycopeptide antibiotic	glycopeptide	2
MAG3097	d__Bacteria;p__Bacillota_A;c__Clostridia;o__Lachnospirales;f__Lachnospiraceae;g__UBA629;s__UBA629 sp900316625	p__Bacillota_A	glycopeptide antibiotic	glycopeptide	1
MAG3097	d__Bacteria;p__Bacillota_A;c__Clostridia;o__Lachnospirales;f__Lachnospiraceae;g__UBA629;s__UBA629 sp900316625	p__Bacillota_A	lincosamide antibiotic;pleuromutilin antibiotic;streptogramin A antibiotic;streptogramin antibiotic	Multidrug	1
MAG3520	d__Bacteria;p__Spirochaetota;c__Spirochaetia;o__Treponematales;f__Treponemataceae;g__Treponema_D;s__Treponema_D sp016293915	p__Spirochaetota	cephalosporin	cephalosporin	1
MAG3520	d__Bacteria;p__Spirochaetota;c__Spirochaetia;o__Treponematales;f__Treponemataceae;g__Treponema_D;s__Treponema_D sp016293915	p__Spirochaetota	peptide antibiotic;rifamycin antibiotic	Multidrug	1
MAG3520	d__Bacteria;p__Spirochaetota;c__Spirochaetia;o__Treponematales;f__Treponemataceae;g__Treponema_D;s__Treponema_D sp016293915	p__Spirochaetota	aminoglycoside antibiotic	aminoglycoside	1
MAG3520	d__Bacteria;p__Spirochaetota;c__Spirochaetia;o__Treponematales;f__Treponemataceae;g__Treponema_D;s__Treponema_D sp016293915	p__Spirochaetota	fluoroquinolone antibiotic;nybomycin-like antibiotic	Multidrug	1
MAG3520	d__Bacteria;p__Spirochaetota;c__Spirochaetia;o__Treponematales;f__Treponemataceae;g__Treponema_D;s__Treponema_D sp016293915	p__Spirochaetota	mupirocin-like antibiotic	mupirocin-like	1
MAG3520	d__Bacteria;p__Spirochaetota;c__Spirochaetia;o__Treponematales;f__Treponemataceae;g__Treponema_D;s__Treponema_D sp016293915	p__Spirochaetota	phosphonic acid antibiotic	phosphonic acid	1
MAG3520	d__Bacteria;p__Spirochaetota;c__Spirochaetia;o__Treponematales;f__Treponemataceae;g__Treponema_D;s__Treponema_D sp016293915	p__Spirochaetota	lincosamide antibiotic;nucleoside antibiotic;streptogramin A antibiotic;streptogramin antibiotic	Multidrug	1
MAG3520	d__Bacteria;p__Spirochaetota;c__Spirochaetia;o__Treponematales;f__Treponemataceae;g__Treponema_D;s__Treponema_D sp016293915	p__Spirochaetota	aminocoumarin antibiotic;fluoroquinolone antibiotic	Multidrug	1
MAG3520	d__Bacteria;p__Spirochaetota;c__Spirochaetia;o__Treponematales;f__Treponemataceae;g__Treponema_D;s__Treponema_D sp016293915	p__Spirochaetota	glycopeptide antibiotic	glycopeptide	1
MAG3520	d__Bacteria;p__Spirochaetota;c__Spirochaetia;o__Treponematales;f__Treponemataceae;g__Treponema_D;s__Treponema_D sp016293915	p__Spirochaetota	lincosamide antibiotic;pleuromutilin antibiotic;streptogramin A antibiotic;streptogramin antibiotic	Multidrug	2
MAG3520	d__Bacteria;p__Spirochaetota;c__Spirochaetia;o__Treponematales;f__Treponemataceae;g__Treponema_D;s__Treponema_D sp016293915	p__Spirochaetota	glycopeptide antibiotic	glycopeptide	1
MAG3520	d__Bacteria;p__Spirochaetota;c__Spirochaetia;o__Treponematales;f__Treponemataceae;g__Treponema_D;s__Treponema_D sp016293915	p__Spirochaetota	carbapenem	carbapenem	1
MAG3520	d__Bacteria;p__Spirochaetota;c__Spirochaetia;o__Treponematales;f__Treponemataceae;g__Treponema_D;s__Treponema_D sp016293915	p__Spirochaetota	peptide antibiotic	peptide	1
MAG3520	d__Bacteria;p__Spirochaetota;c__Spirochaetia;o__Treponematales;f__Treponemataceae;g__Treponema_D;s__Treponema_D sp016293915	p__Spirochaetota	peptide antibiotic	peptide	1
MAG3520	d__Bacteria;p__Spirochaetota;c__Spirochaetia;o__Treponematales;f__Treponemataceae;g__Treponema_D;s__Treponema_D sp016293915	p__Spirochaetota	elfamycin antibiotic	elfamycin	1
MAG3520	d__Bacteria;p__Spirochaetota;c__Spirochaetia;o__Treponematales;f__Treponemataceae;g__Treponema_D;s__Treponema_D sp016293915	p__Spirochaetota	disinfecting agents and antiseptics	Triclosan	2
MAG3520	d__Bacteria;p__Spirochaetota;c__Spirochaetia;o__Treponematales;f__Treponemataceae;g__Treponema_D;s__Treponema_D sp016293915	p__Spirochaetota	phosphonic acid antibiotic	phosphonic acid	1
MAG3520	d__Bacteria;p__Spirochaetota;c__Spirochaetia;o__Treponematales;f__Treponemataceae;g__Treponema_D;s__Treponema_D sp016293915	p__Spirochaetota	carbapenem;cephalosporin;cephamycin;monobactam;penam	Multidrug	2
MAG3520	d__Bacteria;p__Spirochaetota;c__Spirochaetia;o__Treponematales;f__Treponemataceae;g__Treponema_D;s__Treponema_D sp016293915	p__Spirochaetota	fluoroquinolone antibiotic;peptide antibiotic;rifamycin antibiotic	Multidrug	1
MAG3520	d__Bacteria;p__Spirochaetota;c__Spirochaetia;o__Treponematales;f__Treponemataceae;g__Treponema_D;s__Treponema_D sp016293915	p__Spirochaetota	cephalosporin	cephalosporin	1
MAG3520	d__Bacteria;p__Spirochaetota;c__Spirochaetia;o__Treponematales;f__Treponemataceae;g__Treponema_D;s__Treponema_D sp016293915	p__Spirochaetota	macrolide antibiotic	macrolide	1
MAG3520	d__Bacteria;p__Spirochaetota;c__Spirochaetia;o__Treponematales;f__Treponemataceae;g__Treponema_D;s__Treponema_D sp016293915	p__Spirochaetota	disinfecting agents and antiseptics;fluoroquinolone antibiotic;macrolide antibiotic;phenicol antibiotic;tetracycline antibiotic	Multidrug	1
MAG3520	d__Bacteria;p__Spirochaetota;c__Spirochaetia;o__Treponematales;f__Treponemataceae;g__Treponema_D;s__Treponema_D sp016293915	p__Spirochaetota	salicylic acid antibiotic	salicylic acid	1
MAG3520	d__Bacteria;p__Spirochaetota;c__Spirochaetia;o__Treponematales;f__Treponemataceae;g__Treponema_D;s__Treponema_D sp016293915	p__Spirochaetota	aminoglycoside antibiotic	aminoglycoside	1
MAG3520	d__Bacteria;p__Spirochaetota;c__Spirochaetia;o__Treponematales;f__Treponemataceae;g__Treponema_D;s__Treponema_D sp016293915	p__Spirochaetota	disinfecting agents and antiseptics;isoniazid-like antibiotic	Multidrug	2
MAG3520	d__Bacteria;p__Spirochaetota;c__Spirochaetia;o__Treponematales;f__Treponemataceae;g__Treponema_D;s__Treponema_D sp016293915	p__Spirochaetota	pyrazine antibiotic	pyrazine	1
MAG3520	d__Bacteria;p__Spirochaetota;c__Spirochaetia;o__Treponematales;f__Treponemataceae;g__Treponema_D;s__Treponema_D sp016293915	p__Spirochaetota	aminoglycoside antibiotic	aminoglycoside	1
MAG3520	d__Bacteria;p__Spirochaetota;c__Spirochaetia;o__Treponematales;f__Treponemataceae;g__Treponema_D;s__Treponema_D sp016293915	p__Spirochaetota	carbapenem;cephalosporin;cephamycin;monobactam;penam	Multidrug	1
MAG3520	d__Bacteria;p__Spirochaetota;c__Spirochaetia;o__Treponematales;f__Treponemataceae;g__Treponema_D;s__Treponema_D sp016293915	p__Spirochaetota	aminoglycoside antibiotic;penam;tetracycline antibiotic	Multidrug	2
MAG3520	d__Bacteria;p__Spirochaetota;c__Spirochaetia;o__Treponematales;f__Treponemataceae;g__Treponema_D;s__Treponema_D sp016293915	p__Spirochaetota	peptide antibiotic	peptide	1
MAG3520	d__Bacteria;p__Spirochaetota;c__Spirochaetia;o__Treponematales;f__Treponemataceae;g__Treponema_D;s__Treponema_D sp016293915	p__Spirochaetota	fusidane antibiotic	fusidane	2
MAG3520	d__Bacteria;p__Spirochaetota;c__Spirochaetia;o__Treponematales;f__Treponemataceae;g__Treponema_D;s__Treponema_D sp016293915	p__Spirochaetota	fusidane antibiotic	fusidane	1
MAG3520	d__Bacteria;p__Spirochaetota;c__Spirochaetia;o__Treponematales;f__Treponemataceae;g__Treponema_D;s__Treponema_D sp016293915	p__Spirochaetota	mupirocin-like antibiotic	mupirocin-like	1
MAG3520	d__Bacteria;p__Spirochaetota;c__Spirochaetia;o__Treponematales;f__Treponemataceae;g__Treponema_D;s__Treponema_D sp016293915	p__Spirochaetota	mupirocin-like antibiotic	mupirocin-like	1
MAG3520	d__Bacteria;p__Spirochaetota;c__Spirochaetia;o__Treponematales;f__Treponemataceae;g__Treponema_D;s__Treponema_D sp016293915	p__Spirochaetota	peptide antibiotic	peptide	1
MAG3520	d__Bacteria;p__Spirochaetota;c__Spirochaetia;o__Treponematales;f__Treponemataceae;g__Treponema_D;s__Treponema_D sp016293915	p__Spirochaetota	sulfonamide antibiotic;sulfone antibiotic	Multidrug	1
MAG3520	d__Bacteria;p__Spirochaetota;c__Spirochaetia;o__Treponematales;f__Treponemataceae;g__Treponema_D;s__Treponema_D sp016293915	p__Spirochaetota	pleuromutilin antibiotic	pleuromutilin	2
MAG3520	d__Bacteria;p__Spirochaetota;c__Spirochaetia;o__Treponematales;f__Treponemataceae;g__Treponema_D;s__Treponema_D sp016293915	p__Spirochaetota	pleuromutilin antibiotic	pleuromutilin	1
MAG3520	d__Bacteria;p__Spirochaetota;c__Spirochaetia;o__Treponematales;f__Treponemataceae;g__Treponema_D;s__Treponema_D sp016293915	p__Spirochaetota	tetracycline antibiotic	tetracycline	1
MAG3520	d__Bacteria;p__Spirochaetota;c__Spirochaetia;o__Treponematales;f__Treponemataceae;g__Treponema_D;s__Treponema_D sp016293915	p__Spirochaetota	glycylcycline;tetracycline antibiotic	Multidrug	1
MAG3520	d__Bacteria;p__Spirochaetota;c__Spirochaetia;o__Treponematales;f__Treponemataceae;g__Treponema_D;s__Treponema_D sp016293915	p__Spirochaetota	disinfecting agents and antiseptics;fluoroquinolone antibiotic	Multidrug	2
MAG3520	d__Bacteria;p__Spirochaetota;c__Spirochaetia;o__Treponematales;f__Treponemataceae;g__Treponema_D;s__Treponema_D sp016293915	p__Spirochaetota	peptide antibiotic	peptide	1
MAG3520	d__Bacteria;p__Spirochaetota;c__Spirochaetia;o__Treponematales;f__Treponemataceae;g__Treponema_D;s__Treponema_D sp016293915	p__Spirochaetota	lincosamide antibiotic;oxazolidinone antibiotic;phenicol antibiotic;pleuromutilin antibiotic;streptogramin A antibiotic;streptogramin antibiotic	Multidrug	1
MAG3520	d__Bacteria;p__Spirochaetota;c__Spirochaetia;o__Treponematales;f__Treponemataceae;g__Treponema_D;s__Treponema_D sp016293915	p__Spirochaetota	fluoroquinolone antibiotic;macrolide antibiotic;rifamycin antibiotic	Multidrug	2
MAG3520	d__Bacteria;p__Spirochaetota;c__Spirochaetia;o__Treponematales;f__Treponemataceae;g__Treponema_D;s__Treponema_D sp016293915	p__Spirochaetota	fluoroquinolone antibiotic;macrolide antibiotic;penam;tetracycline antibiotic	Multidrug	1
MAG3520	d__Bacteria;p__Spirochaetota;c__Spirochaetia;o__Treponematales;f__Treponemataceae;g__Treponema_D;s__Treponema_D sp016293915	p__Spirochaetota	lincosamide antibiotic	lincosamide	2
MAG3520	d__Bacteria;p__Spirochaetota;c__Spirochaetia;o__Treponematales;f__Treponemataceae;g__Treponema_D;s__Treponema_D sp016293915	p__Spirochaetota	lincosamide antibiotic	lincosamide	3
MAG3520	d__Bacteria;p__Spirochaetota;c__Spirochaetia;o__Treponematales;f__Treponemataceae;g__Treponema_D;s__Treponema_D sp016293915	p__Spirochaetota	lincosamide antibiotic;pleuromutilin antibiotic;streptogramin antibiotic	Multidrug	1
MAG3520	d__Bacteria;p__Spirochaetota;c__Spirochaetia;o__Treponematales;f__Treponemataceae;g__Treponema_D;s__Treponema_D sp016293915	p__Spirochaetota	macrolide antibiotic	macrolide	4
MAG3520	d__Bacteria;p__Spirochaetota;c__Spirochaetia;o__Treponematales;f__Treponemataceae;g__Treponema_D;s__Treponema_D sp016293915	p__Spirochaetota	glycopeptide antibiotic;oxazolidinone antibiotic	Multidrug	5
MAG3520	d__Bacteria;p__Spirochaetota;c__Spirochaetia;o__Treponematales;f__Treponemataceae;g__Treponema_D;s__Treponema_D sp016293915	p__Spirochaetota	nitroimidazole antibiotic	nitroimidazole	6
MAG3520	d__Bacteria;p__Spirochaetota;c__Spirochaetia;o__Treponematales;f__Treponemataceae;g__Treponema_D;s__Treponema_D sp016293915	p__Spirochaetota	nitroimidazole antibiotic	nitroimidazole	1
MAG3520	d__Bacteria;p__Spirochaetota;c__Spirochaetia;o__Treponematales;f__Treponemataceae;g__Treponema_D;s__Treponema_D sp016293915	p__Spirochaetota	aminocoumarin antibiotic	aminocoumarin	2
MAG3520	d__Bacteria;p__Spirochaetota;c__Spirochaetia;o__Treponematales;f__Treponemataceae;g__Treponema_D;s__Treponema_D sp016293915	p__Spirochaetota	macrolide antibiotic	macrolide	1
MAG3520	d__Bacteria;p__Spirochaetota;c__Spirochaetia;o__Treponematales;f__Treponemataceae;g__Treponema_D;s__Treponema_D sp016293915	p__Spirochaetota	oxazolidinone antibiotic;phenicol antibiotic	Multidrug	2
MAG3520	d__Bacteria;p__Spirochaetota;c__Spirochaetia;o__Treponematales;f__Treponemataceae;g__Treponema_D;s__Treponema_D sp016293915	p__Spirochaetota	fluoroquinolone antibiotic	fluoroquinolone	4
MAG3520	d__Bacteria;p__Spirochaetota;c__Spirochaetia;o__Treponematales;f__Treponemataceae;g__Treponema_D;s__Treponema_D sp016293915	p__Spirochaetota	fluoroquinolone antibiotic	fluoroquinolone	1
MAG3520	d__Bacteria;p__Spirochaetota;c__Spirochaetia;o__Treponematales;f__Treponemataceae;g__Treponema_D;s__Treponema_D sp016293915	p__Spirochaetota	tetracycline antibiotic	tetracycline	1
MAG3520	d__Bacteria;p__Spirochaetota;c__Spirochaetia;o__Treponematales;f__Treponemataceae;g__Treponema_D;s__Treponema_D sp016293915	p__Spirochaetota	diaminopyrimidine antibiotic;fluoroquinolone antibiotic;phenicol antibiotic	Multidrug	1
MAG3520	d__Bacteria;p__Spirochaetota;c__Spirochaetia;o__Treponematales;f__Treponemataceae;g__Treponema_D;s__Treponema_D sp016293915	p__Spirochaetota	tetracycline antibiotic	tetracycline	1
MAG3520	d__Bacteria;p__Spirochaetota;c__Spirochaetia;o__Treponematales;f__Treponemataceae;g__Treponema_D;s__Treponema_D sp016293915	p__Spirochaetota	tetracycline antibiotic	tetracycline	1
MAG3520	d__Bacteria;p__Spirochaetota;c__Spirochaetia;o__Treponematales;f__Treponemataceae;g__Treponema_D;s__Treponema_D sp016293915	p__Spirochaetota	tetracycline antibiotic	tetracycline	1
MAG3520	d__Bacteria;p__Spirochaetota;c__Spirochaetia;o__Treponematales;f__Treponemataceae;g__Treponema_D;s__Treponema_D sp016293915	p__Spirochaetota	tetracycline antibiotic	tetracycline	1
MAG3520	d__Bacteria;p__Spirochaetota;c__Spirochaetia;o__Treponematales;f__Treponemataceae;g__Treponema_D;s__Treponema_D sp016293915	p__Spirochaetota	tetracycline antibiotic	tetracycline	1
MAG3520	d__Bacteria;p__Spirochaetota;c__Spirochaetia;o__Treponematales;f__Treponemataceae;g__Treponema_D;s__Treponema_D sp016293915	p__Spirochaetota	pleuromutilin antibiotic	pleuromutilin	1
MAG3520	d__Bacteria;p__Spirochaetota;c__Spirochaetia;o__Treponematales;f__Treponemataceae;g__Treponema_D;s__Treponema_D sp016293915	p__Spirochaetota	glycopeptide antibiotic	glycopeptide	1
MAG3520	d__Bacteria;p__Spirochaetota;c__Spirochaetia;o__Treponematales;f__Treponemataceae;g__Treponema_D;s__Treponema_D sp016293915	p__Spirochaetota	glycopeptide antibiotic	glycopeptide	2
MAG3520	d__Bacteria;p__Spirochaetota;c__Spirochaetia;o__Treponematales;f__Treponemataceae;g__Treponema_D;s__Treponema_D sp016293915	p__Spirochaetota	glycopeptide antibiotic	glycopeptide	1
MAG3520	d__Bacteria;p__Spirochaetota;c__Spirochaetia;o__Treponematales;f__Treponemataceae;g__Treponema_D;s__Treponema_D sp016293915	p__Spirochaetota	glycopeptide antibiotic	glycopeptide	1
MAG3520	d__Bacteria;p__Spirochaetota;c__Spirochaetia;o__Treponematales;f__Treponemataceae;g__Treponema_D;s__Treponema_D sp016293915	p__Spirochaetota	glycopeptide antibiotic	glycopeptide	1
MAG3520	d__Bacteria;p__Spirochaetota;c__Spirochaetia;o__Treponematales;f__Treponemataceae;g__Treponema_D;s__Treponema_D sp016293915	p__Spirochaetota	glycopeptide antibiotic	glycopeptide	1
MAG3520	d__Bacteria;p__Spirochaetota;c__Spirochaetia;o__Treponematales;f__Treponemataceae;g__Treponema_D;s__Treponema_D sp016293915	p__Spirochaetota	glycopeptide antibiotic	glycopeptide	1
MAG3520	d__Bacteria;p__Spirochaetota;c__Spirochaetia;o__Treponematales;f__Treponemataceae;g__Treponema_D;s__Treponema_D sp016293915	p__Spirochaetota	glycopeptide antibiotic	glycopeptide	1
MAG3520	d__Bacteria;p__Spirochaetota;c__Spirochaetia;o__Treponematales;f__Treponemataceae;g__Treponema_D;s__Treponema_D sp016293915	p__Spirochaetota	pleuromutilin antibiotic;streptogramin A antibiotic;streptogramin antibiotic	Multidrug	1
MAG2073	d__Bacteria;p__Actinomycetota;c__Actinomycetia;o__Mycobacteriales;f__Mycobacteriaceae;g__Corynebacterium;s__Unclassified	p__Actinomycetota	aminoglycoside antibiotic	aminoglycoside	1
MAG2073	d__Bacteria;p__Actinomycetota;c__Actinomycetia;o__Mycobacteriales;f__Mycobacteriaceae;g__Corynebacterium;s__Unclassified	p__Actinomycetota	phosphonic acid antibiotic	phosphonic acid	3
MAG2073	d__Bacteria;p__Actinomycetota;c__Actinomycetia;o__Mycobacteriales;f__Mycobacteriaceae;g__Corynebacterium;s__Unclassified	p__Actinomycetota	mupirocin-like antibiotic	mupirocin-like	1
MAG2073	d__Bacteria;p__Actinomycetota;c__Actinomycetia;o__Mycobacteriales;f__Mycobacteriaceae;g__Corynebacterium;s__Unclassified	p__Actinomycetota	glycopeptide antibiotic	glycopeptide	1
MAG2073	d__Bacteria;p__Actinomycetota;c__Actinomycetia;o__Mycobacteriales;f__Mycobacteriaceae;g__Corynebacterium;s__Unclassified	p__Actinomycetota	penam;tetracycline antibiotic	Multidrug	1
MAG2073	d__Bacteria;p__Actinomycetota;c__Actinomycetia;o__Mycobacteriales;f__Mycobacteriaceae;g__Corynebacterium;s__Unclassified	p__Actinomycetota	glycopeptide antibiotic	glycopeptide	1
MAG2073	d__Bacteria;p__Actinomycetota;c__Actinomycetia;o__Mycobacteriales;f__Mycobacteriaceae;g__Corynebacterium;s__Unclassified	p__Actinomycetota	peptide antibiotic	peptide	2
MAG2073	d__Bacteria;p__Actinomycetota;c__Actinomycetia;o__Mycobacteriales;f__Mycobacteriaceae;g__Corynebacterium;s__Unclassified	p__Actinomycetota	lincosamide antibiotic;macrolide antibiotic;streptogramin antibiotic	MLS	1
MAG2073	d__Bacteria;p__Actinomycetota;c__Actinomycetia;o__Mycobacteriales;f__Mycobacteriaceae;g__Corynebacterium;s__Unclassified	p__Actinomycetota	lincosamide antibiotic;macrolide antibiotic;streptogramin A antibiotic;streptogramin B antibiotic;streptogramin antibiotic	MLS	1
MAG2073	d__Bacteria;p__Actinomycetota;c__Actinomycetia;o__Mycobacteriales;f__Mycobacteriaceae;g__Corynebacterium;s__Unclassified	p__Actinomycetota	lincosamide antibiotic;macrolide antibiotic;streptogramin A antibiotic;streptogramin B antibiotic;streptogramin antibiotic	MLS	1
MAG2073	d__Bacteria;p__Actinomycetota;c__Actinomycetia;o__Mycobacteriales;f__Mycobacteriaceae;g__Corynebacterium;s__Unclassified	p__Actinomycetota	cephalosporin;disinfecting agents and antiseptics;fluoroquinolone antibiotic;glycylcycline;penam;phenicol antibiotic;rifamycin antibiotic;tetracycline antibiotic	Multidrug	1
MAG2073	d__Bacteria;p__Actinomycetota;c__Actinomycetia;o__Mycobacteriales;f__Mycobacteriaceae;g__Corynebacterium;s__Unclassified	p__Actinomycetota	phosphonic acid antibiotic	phosphonic acid	1
MAG2073	d__Bacteria;p__Actinomycetota;c__Actinomycetia;o__Mycobacteriales;f__Mycobacteriaceae;g__Corynebacterium;s__Unclassified	p__Actinomycetota	disinfecting agents and antiseptics	Triclosan	2
MAG2073	d__Bacteria;p__Actinomycetota;c__Actinomycetia;o__Mycobacteriales;f__Mycobacteriaceae;g__Corynebacterium;s__Unclassified	p__Actinomycetota	disinfecting agents and antiseptics;tetracycline antibiotic	Multidrug	1
MAG2073	d__Bacteria;p__Actinomycetota;c__Actinomycetia;o__Mycobacteriales;f__Mycobacteriaceae;g__Corynebacterium;s__Unclassified	p__Actinomycetota	carbapenem;cephalosporin;cephamycin;monobactam;penam	Multidrug	1
MAG2073	d__Bacteria;p__Actinomycetota;c__Actinomycetia;o__Mycobacteriales;f__Mycobacteriaceae;g__Corynebacterium;s__Unclassified	p__Actinomycetota	rifamycin antibiotic	rifamycin	2
MAG2073	d__Bacteria;p__Actinomycetota;c__Actinomycetia;o__Mycobacteriales;f__Mycobacteriaceae;g__Corynebacterium;s__Unclassified	p__Actinomycetota	carbapenem;cephalosporin;cephamycin;monobactam;penam	Multidrug	1
MAG2073	d__Bacteria;p__Actinomycetota;c__Actinomycetia;o__Mycobacteriales;f__Mycobacteriaceae;g__Corynebacterium;s__Unclassified	p__Actinomycetota	cephalosporin	cephalosporin	1
MAG2073	d__Bacteria;p__Actinomycetota;c__Actinomycetia;o__Mycobacteriales;f__Mycobacteriaceae;g__Corynebacterium;s__Unclassified	p__Actinomycetota	carbapenem;cephalosporin;cephamycin;monobactam;penam	Multidrug	1
MAG2073	d__Bacteria;p__Actinomycetota;c__Actinomycetia;o__Mycobacteriales;f__Mycobacteriaceae;g__Corynebacterium;s__Unclassified	p__Actinomycetota	fluoroquinolone antibiotic;nybomycin-like antibiotic	Multidrug	1
MAG2073	d__Bacteria;p__Actinomycetota;c__Actinomycetia;o__Mycobacteriales;f__Mycobacteriaceae;g__Corynebacterium;s__Unclassified	p__Actinomycetota	sulfonamide antibiotic;sulfone antibiotic	Multidrug	1
MAG2073	d__Bacteria;p__Actinomycetota;c__Actinomycetia;o__Mycobacteriales;f__Mycobacteriaceae;g__Corynebacterium;s__Unclassified	p__Actinomycetota	diarylquinoline antibiotic;fluoroquinolone antibiotic	Multidrug	2
MAG2073	d__Bacteria;p__Actinomycetota;c__Actinomycetia;o__Mycobacteriales;f__Mycobacteriaceae;g__Corynebacterium;s__Unclassified	p__Actinomycetota	polyamine antibiotic	polyamine	1
MAG2073	d__Bacteria;p__Actinomycetota;c__Actinomycetia;o__Mycobacteriales;f__Mycobacteriaceae;g__Corynebacterium;s__Unclassified	p__Actinomycetota	salicylic acid antibiotic	salicylic acid	1
MAG2073	d__Bacteria;p__Actinomycetota;c__Actinomycetia;o__Mycobacteriales;f__Mycobacteriaceae;g__Corynebacterium;s__Unclassified	p__Actinomycetota	aminoglycoside antibiotic	aminoglycoside	1
MAG2073	d__Bacteria;p__Actinomycetota;c__Actinomycetia;o__Mycobacteriales;f__Mycobacteriaceae;g__Corynebacterium;s__Unclassified	p__Actinomycetota	aminocoumarin antibiotic;fluoroquinolone antibiotic	Multidrug	1
MAG2073	d__Bacteria;p__Actinomycetota;c__Actinomycetia;o__Mycobacteriales;f__Mycobacteriaceae;g__Corynebacterium;s__Unclassified	p__Actinomycetota	phosphonic acid antibiotic	phosphonic acid	1
MAG2073	d__Bacteria;p__Actinomycetota;c__Actinomycetia;o__Mycobacteriales;f__Mycobacteriaceae;g__Corynebacterium;s__Unclassified	p__Actinomycetota	isoniazid-like antibiotic	isoniazid-like	2
MAG2073	d__Bacteria;p__Actinomycetota;c__Actinomycetia;o__Mycobacteriales;f__Mycobacteriaceae;g__Corynebacterium;s__Unclassified	p__Actinomycetota	pyrazine antibiotic	pyrazine	1
MAG2073	d__Bacteria;p__Actinomycetota;c__Actinomycetia;o__Mycobacteriales;f__Mycobacteriaceae;g__Corynebacterium;s__Unclassified	p__Actinomycetota	pyrazine antibiotic	pyrazine	2
MAG2073	d__Bacteria;p__Actinomycetota;c__Actinomycetia;o__Mycobacteriales;f__Mycobacteriaceae;g__Corynebacterium;s__Unclassified	p__Actinomycetota	aminoglycoside antibiotic	aminoglycoside	1
MAG2073	d__Bacteria;p__Actinomycetota;c__Actinomycetia;o__Mycobacteriales;f__Mycobacteriaceae;g__Corynebacterium;s__Unclassified	p__Actinomycetota	salicylic acid antibiotic	salicylic acid	1
MAG2073	d__Bacteria;p__Actinomycetota;c__Actinomycetia;o__Mycobacteriales;f__Mycobacteriaceae;g__Corynebacterium;s__Unclassified	p__Actinomycetota	aminoglycoside antibiotic	aminoglycoside	2
MAG2073	d__Bacteria;p__Actinomycetota;c__Actinomycetia;o__Mycobacteriales;f__Mycobacteriaceae;g__Corynebacterium;s__Unclassified	p__Actinomycetota	isoniazid-like antibiotic	isoniazid-like	1
MAG2073	d__Bacteria;p__Actinomycetota;c__Actinomycetia;o__Mycobacteriales;f__Mycobacteriaceae;g__Corynebacterium;s__Unclassified	p__Actinomycetota	glycopeptide antibiotic;macrolide antibiotic	Multidrug	1
MAG2073	d__Bacteria;p__Actinomycetota;c__Actinomycetia;o__Mycobacteriales;f__Mycobacteriaceae;g__Corynebacterium;s__Unclassified	p__Actinomycetota	rifamycin antibiotic	rifamycin	1
MAG2073	d__Bacteria;p__Actinomycetota;c__Actinomycetia;o__Mycobacteriales;f__Mycobacteriaceae;g__Corynebacterium;s__Unclassified	p__Actinomycetota	elfamycin antibiotic	elfamycin	1
MAG2073	d__Bacteria;p__Actinomycetota;c__Actinomycetia;o__Mycobacteriales;f__Mycobacteriaceae;g__Corynebacterium;s__Unclassified	p__Actinomycetota	fluoroquinolone antibiotic	fluoroquinolone	1
MAG2073	d__Bacteria;p__Actinomycetota;c__Actinomycetia;o__Mycobacteriales;f__Mycobacteriaceae;g__Corynebacterium;s__Unclassified	p__Actinomycetota	aminoglycoside antibiotic;diaminopyrimidine antibiotic;macrolide antibiotic;oxazolidinone antibiotic;phenicol antibiotic	Multidrug	1
MAG2073	d__Bacteria;p__Actinomycetota;c__Actinomycetia;o__Mycobacteriales;f__Mycobacteriaceae;g__Corynebacterium;s__Unclassified	p__Actinomycetota	peptide antibiotic	peptide	1
MAG2073	d__Bacteria;p__Actinomycetota;c__Actinomycetia;o__Mycobacteriales;f__Mycobacteriaceae;g__Corynebacterium;s__Unclassified	p__Actinomycetota	fusidane antibiotic	fusidane	2
MAG2073	d__Bacteria;p__Actinomycetota;c__Actinomycetia;o__Mycobacteriales;f__Mycobacteriaceae;g__Corynebacterium;s__Unclassified	p__Actinomycetota	fusidane antibiotic	fusidane	1
MAG2073	d__Bacteria;p__Actinomycetota;c__Actinomycetia;o__Mycobacteriales;f__Mycobacteriaceae;g__Corynebacterium;s__Unclassified	p__Actinomycetota	peptide antibiotic	peptide	1
MAG2073	d__Bacteria;p__Actinomycetota;c__Actinomycetia;o__Mycobacteriales;f__Mycobacteriaceae;g__Corynebacterium;s__Unclassified	p__Actinomycetota	pleuromutilin antibiotic	pleuromutilin	4
MAG2073	d__Bacteria;p__Actinomycetota;c__Actinomycetia;o__Mycobacteriales;f__Mycobacteriaceae;g__Corynebacterium;s__Unclassified	p__Actinomycetota	pleuromutilin antibiotic	pleuromutilin	1
MAG2073	d__Bacteria;p__Actinomycetota;c__Actinomycetia;o__Mycobacteriales;f__Mycobacteriaceae;g__Corynebacterium;s__Unclassified	p__Actinomycetota	disinfecting agents and antiseptics;macrolide antibiotic;tetracycline antibiotic	Multidrug	2
MAG2073	d__Bacteria;p__Actinomycetota;c__Actinomycetia;o__Mycobacteriales;f__Mycobacteriaceae;g__Corynebacterium;s__Unclassified	p__Actinomycetota	fluoroquinolone antibiotic;tetracycline antibiotic	Multidrug	1
MAG2073	d__Bacteria;p__Actinomycetota;c__Actinomycetia;o__Mycobacteriales;f__Mycobacteriaceae;g__Corynebacterium;s__Unclassified	p__Actinomycetota	disinfecting agents and antiseptics;fluoroquinolone antibiotic	Multidrug	1
MAG2073	d__Bacteria;p__Actinomycetota;c__Actinomycetia;o__Mycobacteriales;f__Mycobacteriaceae;g__Corynebacterium;s__Unclassified	p__Actinomycetota	disinfecting agents and antiseptics;fluoroquinolone antibiotic	Multidrug	1
MAG2073	d__Bacteria;p__Actinomycetota;c__Actinomycetia;o__Mycobacteriales;f__Mycobacteriaceae;g__Corynebacterium;s__Unclassified	p__Actinomycetota	peptide antibiotic	peptide	1
MAG2073	d__Bacteria;p__Actinomycetota;c__Actinomycetia;o__Mycobacteriales;f__Mycobacteriaceae;g__Corynebacterium;s__Unclassified	p__Actinomycetota	peptide antibiotic	peptide	2
MAG2073	d__Bacteria;p__Actinomycetota;c__Actinomycetia;o__Mycobacteriales;f__Mycobacteriaceae;g__Corynebacterium;s__Unclassified	p__Actinomycetota	peptide antibiotic	peptide	2
MAG2073	d__Bacteria;p__Actinomycetota;c__Actinomycetia;o__Mycobacteriales;f__Mycobacteriaceae;g__Corynebacterium;s__Unclassified	p__Actinomycetota	lincosamide antibiotic;oxazolidinone antibiotic;phenicol antibiotic;pleuromutilin antibiotic;streptogramin antibiotic	Multidrug	1
MAG2073	d__Bacteria;p__Actinomycetota;c__Actinomycetia;o__Mycobacteriales;f__Mycobacteriaceae;g__Corynebacterium;s__Unclassified	p__Actinomycetota	fluoroquinolone antibiotic;macrolide antibiotic;rifamycin antibiotic	Multidrug	2
MAG2073	d__Bacteria;p__Actinomycetota;c__Actinomycetia;o__Mycobacteriales;f__Mycobacteriaceae;g__Corynebacterium;s__Unclassified	p__Actinomycetota	elfamycin antibiotic	elfamycin	1
MAG2073	d__Bacteria;p__Actinomycetota;c__Actinomycetia;o__Mycobacteriales;f__Mycobacteriaceae;g__Corynebacterium;s__Unclassified	p__Actinomycetota	phenicol antibiotic	phenicol	1
MAG2073	d__Bacteria;p__Actinomycetota;c__Actinomycetia;o__Mycobacteriales;f__Mycobacteriaceae;g__Corynebacterium;s__Unclassified	p__Actinomycetota	lincosamide antibiotic;nucleoside antibiotic	Multidrug	3
MAG2073	d__Bacteria;p__Actinomycetota;c__Actinomycetia;o__Mycobacteriales;f__Mycobacteriaceae;g__Corynebacterium;s__Unclassified	p__Actinomycetota	lincosamide antibiotic	lincosamide	1
MAG2073	d__Bacteria;p__Actinomycetota;c__Actinomycetia;o__Mycobacteriales;f__Mycobacteriaceae;g__Corynebacterium;s__Unclassified	p__Actinomycetota	macrolide antibiotic	macrolide	4
MAG2073	d__Bacteria;p__Actinomycetota;c__Actinomycetia;o__Mycobacteriales;f__Mycobacteriaceae;g__Corynebacterium;s__Unclassified	p__Actinomycetota	glycopeptide antibiotic;oxazolidinone antibiotic	Multidrug	3
MAG2073	d__Bacteria;p__Actinomycetota;c__Actinomycetia;o__Mycobacteriales;f__Mycobacteriaceae;g__Corynebacterium;s__Unclassified	p__Actinomycetota	nitroimidazole antibiotic	nitroimidazole	1
MAG2073	d__Bacteria;p__Actinomycetota;c__Actinomycetia;o__Mycobacteriales;f__Mycobacteriaceae;g__Corynebacterium;s__Unclassified	p__Actinomycetota	macrolide antibiotic;streptogramin antibiotic	Multidrug	1
MAG2073	d__Bacteria;p__Actinomycetota;c__Actinomycetia;o__Mycobacteriales;f__Mycobacteriaceae;g__Corynebacterium;s__Unclassified	p__Actinomycetota	antibacterial free fatty acids;macrolide antibiotic;penam	Multidrug	1
MAG2073	d__Bacteria;p__Actinomycetota;c__Actinomycetia;o__Mycobacteriales;f__Mycobacteriaceae;g__Corynebacterium;s__Unclassified	p__Actinomycetota	lincosamide antibiotic;macrolide antibiotic	Multidrug	1
MAG2073	d__Bacteria;p__Actinomycetota;c__Actinomycetia;o__Mycobacteriales;f__Mycobacteriaceae;g__Corynebacterium;s__Unclassified	p__Actinomycetota	disinfecting agents and antiseptics;fluoroquinolone antibiotic	Multidrug	1
MAG2073	d__Bacteria;p__Actinomycetota;c__Actinomycetia;o__Mycobacteriales;f__Mycobacteriaceae;g__Corynebacterium;s__Unclassified	p__Actinomycetota	aminocoumarin antibiotic	aminocoumarin	3
MAG2073	d__Bacteria;p__Actinomycetota;c__Actinomycetia;o__Mycobacteriales;f__Mycobacteriaceae;g__Corynebacterium;s__Unclassified	p__Actinomycetota	macrolide antibiotic	macrolide	1
MAG2073	d__Bacteria;p__Actinomycetota;c__Actinomycetia;o__Mycobacteriales;f__Mycobacteriaceae;g__Corynebacterium;s__Unclassified	p__Actinomycetota	oxazolidinone antibiotic;phenicol antibiotic	Multidrug	2
MAG2073	d__Bacteria;p__Actinomycetota;c__Actinomycetia;o__Mycobacteriales;f__Mycobacteriaceae;g__Corynebacterium;s__Unclassified	p__Actinomycetota	fluoroquinolone antibiotic	fluoroquinolone	3
MAG2073	d__Bacteria;p__Actinomycetota;c__Actinomycetia;o__Mycobacteriales;f__Mycobacteriaceae;g__Corynebacterium;s__Unclassified	p__Actinomycetota	fluoroquinolone antibiotic	fluoroquinolone	1
MAG2073	d__Bacteria;p__Actinomycetota;c__Actinomycetia;o__Mycobacteriales;f__Mycobacteriaceae;g__Corynebacterium;s__Unclassified	p__Actinomycetota	oxazolidinone antibiotic;phenicol antibiotic;tetracycline antibiotic	Multidrug	1
MAG2073	d__Bacteria;p__Actinomycetota;c__Actinomycetia;o__Mycobacteriales;f__Mycobacteriaceae;g__Corynebacterium;s__Unclassified	p__Actinomycetota	peptide antibiotic;rifamycin antibiotic	Multidrug	2
MAG2073	d__Bacteria;p__Actinomycetota;c__Actinomycetia;o__Mycobacteriales;f__Mycobacteriaceae;g__Corynebacterium;s__Unclassified	p__Actinomycetota	tetracycline antibiotic	tetracycline	1
MAG2073	d__Bacteria;p__Actinomycetota;c__Actinomycetia;o__Mycobacteriales;f__Mycobacteriaceae;g__Corynebacterium;s__Unclassified	p__Actinomycetota	macrolide antibiotic	macrolide	2
MAG2073	d__Bacteria;p__Actinomycetota;c__Actinomycetia;o__Mycobacteriales;f__Mycobacteriaceae;g__Corynebacterium;s__Unclassified	p__Actinomycetota	sulfonamide antibiotic	sulfonamide	1
MAG2073	d__Bacteria;p__Actinomycetota;c__Actinomycetia;o__Mycobacteriales;f__Mycobacteriaceae;g__Corynebacterium;s__Unclassified	p__Actinomycetota	tetracycline antibiotic	tetracycline	1
MAG2073	d__Bacteria;p__Actinomycetota;c__Actinomycetia;o__Mycobacteriales;f__Mycobacteriaceae;g__Corynebacterium;s__Unclassified	p__Actinomycetota	tetracycline antibiotic	tetracycline	1
MAG2073	d__Bacteria;p__Actinomycetota;c__Actinomycetia;o__Mycobacteriales;f__Mycobacteriaceae;g__Corynebacterium;s__Unclassified	p__Actinomycetota	glycylcycline;tetracycline antibiotic	Multidrug	1
MAG2073	d__Bacteria;p__Actinomycetota;c__Actinomycetia;o__Mycobacteriales;f__Mycobacteriaceae;g__Corynebacterium;s__Unclassified	p__Actinomycetota	tetracycline antibiotic	tetracycline	3
MAG2073	d__Bacteria;p__Actinomycetota;c__Actinomycetia;o__Mycobacteriales;f__Mycobacteriaceae;g__Corynebacterium;s__Unclassified	p__Actinomycetota	tetracycline antibiotic	tetracycline	1
MAG2073	d__Bacteria;p__Actinomycetota;c__Actinomycetia;o__Mycobacteriales;f__Mycobacteriaceae;g__Corynebacterium;s__Unclassified	p__Actinomycetota	glycopeptide antibiotic	glycopeptide	1
MAG2073	d__Bacteria;p__Actinomycetota;c__Actinomycetia;o__Mycobacteriales;f__Mycobacteriaceae;g__Corynebacterium;s__Unclassified	p__Actinomycetota	glycopeptide antibiotic	glycopeptide	1
MAG2073	d__Bacteria;p__Actinomycetota;c__Actinomycetia;o__Mycobacteriales;f__Mycobacteriaceae;g__Corynebacterium;s__Unclassified	p__Actinomycetota	glycopeptide antibiotic	glycopeptide	2
MAG2073	d__Bacteria;p__Actinomycetota;c__Actinomycetia;o__Mycobacteriales;f__Mycobacteriaceae;g__Corynebacterium;s__Unclassified	p__Actinomycetota	glycopeptide antibiotic	glycopeptide	1
MAG1108	d__Bacteria;p__Bacillota_A;c__Clostridia;o__Oscillospirales;f__Oscillospiraceae;g__Faecousia;s__Faecousia sp900315595	p__Bacillota_A	fluoroquinolone antibiotic;nybomycin-like antibiotic	Multidrug	1
MAG1108	d__Bacteria;p__Bacillota_A;c__Clostridia;o__Oscillospirales;f__Oscillospiraceae;g__Faecousia;s__Faecousia sp900315595	p__Bacillota_A	aminocoumarin antibiotic;fluoroquinolone antibiotic	Multidrug	2
MAG1108	d__Bacteria;p__Bacillota_A;c__Clostridia;o__Oscillospirales;f__Oscillospiraceae;g__Faecousia;s__Faecousia sp900315595	p__Bacillota_A	glycopeptide antibiotic	glycopeptide	1
MAG1108	d__Bacteria;p__Bacillota_A;c__Clostridia;o__Oscillospirales;f__Oscillospiraceae;g__Faecousia;s__Faecousia sp900315595	p__Bacillota_A	peptide antibiotic;rifamycin antibiotic	Multidrug	2
MAG1108	d__Bacteria;p__Bacillota_A;c__Clostridia;o__Oscillospirales;f__Oscillospiraceae;g__Faecousia;s__Faecousia sp900315595	p__Bacillota_A	glycopeptide antibiotic	glycopeptide	2
MAG1108	d__Bacteria;p__Bacillota_A;c__Clostridia;o__Oscillospirales;f__Oscillospiraceae;g__Faecousia;s__Faecousia sp900315595	p__Bacillota_A	penam;tetracycline antibiotic	Multidrug	1
MAG1108	d__Bacteria;p__Bacillota_A;c__Clostridia;o__Oscillospirales;f__Oscillospiraceae;g__Faecousia;s__Faecousia sp900315595	p__Bacillota_A	glycopeptide antibiotic	glycopeptide	1
MAG1108	d__Bacteria;p__Bacillota_A;c__Clostridia;o__Oscillospirales;f__Oscillospiraceae;g__Faecousia;s__Faecousia sp900315595	p__Bacillota_A	diaminopyrimidine antibiotic	diaminopyrimidine	1
MAG1108	d__Bacteria;p__Bacillota_A;c__Clostridia;o__Oscillospirales;f__Oscillospiraceae;g__Faecousia;s__Faecousia sp900315595	p__Bacillota_A	peptide antibiotic	peptide	1
MAG1108	d__Bacteria;p__Bacillota_A;c__Clostridia;o__Oscillospirales;f__Oscillospiraceae;g__Faecousia;s__Faecousia sp900315595	p__Bacillota_A	elfamycin antibiotic	elfamycin	3
MAG1108	d__Bacteria;p__Bacillota_A;c__Clostridia;o__Oscillospirales;f__Oscillospiraceae;g__Faecousia;s__Faecousia sp900315595	p__Bacillota_A	peptide antibiotic	peptide	1
MAG1108	d__Bacteria;p__Bacillota_A;c__Clostridia;o__Oscillospirales;f__Oscillospiraceae;g__Faecousia;s__Faecousia sp900315595	p__Bacillota_A	lincosamide antibiotic;macrolide antibiotic;streptogramin antibiotic	MLS	1
MAG1108	d__Bacteria;p__Bacillota_A;c__Clostridia;o__Oscillospirales;f__Oscillospiraceae;g__Faecousia;s__Faecousia sp900315595	p__Bacillota_A	fluoroquinolone antibiotic;nybomycin-like antibiotic	Multidrug	1
MAG1108	d__Bacteria;p__Bacillota_A;c__Clostridia;o__Oscillospirales;f__Oscillospiraceae;g__Faecousia;s__Faecousia sp900315595	p__Bacillota_A	phosphonic acid antibiotic	phosphonic acid	1
MAG1108	d__Bacteria;p__Bacillota_A;c__Clostridia;o__Oscillospirales;f__Oscillospiraceae;g__Faecousia;s__Faecousia sp900315595	p__Bacillota_A	cephalosporin	cephalosporin	1
MAG1108	d__Bacteria;p__Bacillota_A;c__Clostridia;o__Oscillospirales;f__Oscillospiraceae;g__Faecousia;s__Faecousia sp900315595	p__Bacillota_A	carbapenem;cephalosporin;cephamycin;monobactam;penam	Multidrug	1
MAG1108	d__Bacteria;p__Bacillota_A;c__Clostridia;o__Oscillospirales;f__Oscillospiraceae;g__Faecousia;s__Faecousia sp900315595	p__Bacillota_A	lincosamide antibiotic	lincosamide	1
MAG1108	d__Bacteria;p__Bacillota_A;c__Clostridia;o__Oscillospirales;f__Oscillospiraceae;g__Faecousia;s__Faecousia sp900315595	p__Bacillota_A	salicylic acid antibiotic	salicylic acid	1
MAG1108	d__Bacteria;p__Bacillota_A;c__Clostridia;o__Oscillospirales;f__Oscillospiraceae;g__Faecousia;s__Faecousia sp900315595	p__Bacillota_A	aminoglycoside antibiotic	aminoglycoside	1
MAG1108	d__Bacteria;p__Bacillota_A;c__Clostridia;o__Oscillospirales;f__Oscillospiraceae;g__Faecousia;s__Faecousia sp900315595	p__Bacillota_A	pyrazine antibiotic	pyrazine	2
MAG1108	d__Bacteria;p__Bacillota_A;c__Clostridia;o__Oscillospirales;f__Oscillospiraceae;g__Faecousia;s__Faecousia sp900315595	p__Bacillota_A	glycopeptide antibiotic;macrolide antibiotic	Multidrug	1
MAG1108	d__Bacteria;p__Bacillota_A;c__Clostridia;o__Oscillospirales;f__Oscillospiraceae;g__Faecousia;s__Faecousia sp900315595	p__Bacillota_A	carbapenem	carbapenem	1
MAG1108	d__Bacteria;p__Bacillota_A;c__Clostridia;o__Oscillospirales;f__Oscillospiraceae;g__Faecousia;s__Faecousia sp900315595	p__Bacillota_A	phenicol antibiotic	phenicol	1
MAG1108	d__Bacteria;p__Bacillota_A;c__Clostridia;o__Oscillospirales;f__Oscillospiraceae;g__Faecousia;s__Faecousia sp900315595	p__Bacillota_A	aminoglycoside antibiotic	aminoglycoside	1
MAG1108	d__Bacteria;p__Bacillota_A;c__Clostridia;o__Oscillospirales;f__Oscillospiraceae;g__Faecousia;s__Faecousia sp900315595	p__Bacillota_A	lincosamide antibiotic;macrolide antibiotic	Multidrug	1
MAG1108	d__Bacteria;p__Bacillota_A;c__Clostridia;o__Oscillospirales;f__Oscillospiraceae;g__Faecousia;s__Faecousia sp900315595	p__Bacillota_A	cephalosporin	cephalosporin	1
MAG1108	d__Bacteria;p__Bacillota_A;c__Clostridia;o__Oscillospirales;f__Oscillospiraceae;g__Faecousia;s__Faecousia sp900315595	p__Bacillota_A	fusidane antibiotic	fusidane	2
MAG1108	d__Bacteria;p__Bacillota_A;c__Clostridia;o__Oscillospirales;f__Oscillospiraceae;g__Faecousia;s__Faecousia sp900315595	p__Bacillota_A	mupirocin-like antibiotic	mupirocin-like	1
MAG1108	d__Bacteria;p__Bacillota_A;c__Clostridia;o__Oscillospirales;f__Oscillospiraceae;g__Faecousia;s__Faecousia sp900315595	p__Bacillota_A	mupirocin-like antibiotic	mupirocin-like	2
MAG1108	d__Bacteria;p__Bacillota_A;c__Clostridia;o__Oscillospirales;f__Oscillospiraceae;g__Faecousia;s__Faecousia sp900315595	p__Bacillota_A	phosphonic acid antibiotic	phosphonic acid	1
MAG1108	d__Bacteria;p__Bacillota_A;c__Clostridia;o__Oscillospirales;f__Oscillospiraceae;g__Faecousia;s__Faecousia sp900315595	p__Bacillota_A	peptide antibiotic	peptide	2
MAG1108	d__Bacteria;p__Bacillota_A;c__Clostridia;o__Oscillospirales;f__Oscillospiraceae;g__Faecousia;s__Faecousia sp900315595	p__Bacillota_A	peptide antibiotic	peptide	2
MAG1108	d__Bacteria;p__Bacillota_A;c__Clostridia;o__Oscillospirales;f__Oscillospiraceae;g__Faecousia;s__Faecousia sp900315595	p__Bacillota_A	peptide antibiotic	peptide	1
MAG1108	d__Bacteria;p__Bacillota_A;c__Clostridia;o__Oscillospirales;f__Oscillospiraceae;g__Faecousia;s__Faecousia sp900315595	p__Bacillota_A	carbapenem;cephalosporin;cephamycin;monobactam;penam	Multidrug	1
MAG1108	d__Bacteria;p__Bacillota_A;c__Clostridia;o__Oscillospirales;f__Oscillospiraceae;g__Faecousia;s__Faecousia sp900315595	p__Bacillota_A	pleuromutilin antibiotic	pleuromutilin	1
MAG1108	d__Bacteria;p__Bacillota_A;c__Clostridia;o__Oscillospirales;f__Oscillospiraceae;g__Faecousia;s__Faecousia sp900315595	p__Bacillota_A	disinfecting agents and antiseptics;fluoroquinolone antibiotic	Multidrug	4
MAG1108	d__Bacteria;p__Bacillota_A;c__Clostridia;o__Oscillospirales;f__Oscillospiraceae;g__Faecousia;s__Faecousia sp900315595	p__Bacillota_A	peptide antibiotic	peptide	2
MAG1108	d__Bacteria;p__Bacillota_A;c__Clostridia;o__Oscillospirales;f__Oscillospiraceae;g__Faecousia;s__Faecousia sp900315595	p__Bacillota_A	aminocoumarin antibiotic;aminoglycoside antibiotic	Multidrug	1
MAG1108	d__Bacteria;p__Bacillota_A;c__Clostridia;o__Oscillospirales;f__Oscillospiraceae;g__Faecousia;s__Faecousia sp900315595	p__Bacillota_A	aminocoumarin antibiotic;aminoglycoside antibiotic	Multidrug	1
MAG1108	d__Bacteria;p__Bacillota_A;c__Clostridia;o__Oscillospirales;f__Oscillospiraceae;g__Faecousia;s__Faecousia sp900315595	p__Bacillota_A	peptide antibiotic	peptide	4
MAG1108	d__Bacteria;p__Bacillota_A;c__Clostridia;o__Oscillospirales;f__Oscillospiraceae;g__Faecousia;s__Faecousia sp900315595	p__Bacillota_A	phenicol antibiotic	phenicol	1
MAG1108	d__Bacteria;p__Bacillota_A;c__Clostridia;o__Oscillospirales;f__Oscillospiraceae;g__Faecousia;s__Faecousia sp900315595	p__Bacillota_A	disinfecting agents and antiseptics;fluoroquinolone antibiotic	Multidrug	1
MAG1108	d__Bacteria;p__Bacillota_A;c__Clostridia;o__Oscillospirales;f__Oscillospiraceae;g__Faecousia;s__Faecousia sp900315595	p__Bacillota_A	glycopeptide antibiotic;lincosamide antibiotic;oxazolidinone antibiotic;phenicol antibiotic;streptogramin antibiotic	Multidrug	1
MAG1108	d__Bacteria;p__Bacillota_A;c__Clostridia;o__Oscillospirales;f__Oscillospiraceae;g__Faecousia;s__Faecousia sp900315595	p__Bacillota_A	fluoroquinolone antibiotic;macrolide antibiotic;rifamycin antibiotic	Multidrug	5
MAG1108	d__Bacteria;p__Bacillota_A;c__Clostridia;o__Oscillospirales;f__Oscillospiraceae;g__Faecousia;s__Faecousia sp900315595	p__Bacillota_A	fluoroquinolone antibiotic;macrolide antibiotic;rifamycin antibiotic	Multidrug	1
MAG1108	d__Bacteria;p__Bacillota_A;c__Clostridia;o__Oscillospirales;f__Oscillospiraceae;g__Faecousia;s__Faecousia sp900315595	p__Bacillota_A	aminoglycoside antibiotic	aminoglycoside	1
MAG1108	d__Bacteria;p__Bacillota_A;c__Clostridia;o__Oscillospirales;f__Oscillospiraceae;g__Faecousia;s__Faecousia sp900315595	p__Bacillota_A	aminoglycoside antibiotic	aminoglycoside	1
MAG1108	d__Bacteria;p__Bacillota_A;c__Clostridia;o__Oscillospirales;f__Oscillospiraceae;g__Faecousia;s__Faecousia sp900315595	p__Bacillota_A	lincosamide antibiotic	lincosamide	2
MAG1108	d__Bacteria;p__Bacillota_A;c__Clostridia;o__Oscillospirales;f__Oscillospiraceae;g__Faecousia;s__Faecousia sp900315595	p__Bacillota_A	macrolide antibiotic	macrolide	5
MAG1108	d__Bacteria;p__Bacillota_A;c__Clostridia;o__Oscillospirales;f__Oscillospiraceae;g__Faecousia;s__Faecousia sp900315595	p__Bacillota_A	carbapenem;cephalosporin;cephamycin;monobactam;penam	Multidrug	1
MAG1108	d__Bacteria;p__Bacillota_A;c__Clostridia;o__Oscillospirales;f__Oscillospiraceae;g__Faecousia;s__Faecousia sp900315595	p__Bacillota_A	glycylcycline;tetracycline antibiotic	Multidrug	1
MAG1108	d__Bacteria;p__Bacillota_A;c__Clostridia;o__Oscillospirales;f__Oscillospiraceae;g__Faecousia;s__Faecousia sp900315595	p__Bacillota_A	cephalosporin;disinfecting agents and antiseptics;fluoroquinolone antibiotic;penam;peptide antibiotic;tetracycline antibiotic	Multidrug	1
MAG1108	d__Bacteria;p__Bacillota_A;c__Clostridia;o__Oscillospirales;f__Oscillospiraceae;g__Faecousia;s__Faecousia sp900315595	p__Bacillota_A	glycopeptide antibiotic;oxazolidinone antibiotic	Multidrug	1
MAG1108	d__Bacteria;p__Bacillota_A;c__Clostridia;o__Oscillospirales;f__Oscillospiraceae;g__Faecousia;s__Faecousia sp900315595	p__Bacillota_A	nitroimidazole antibiotic	nitroimidazole	1
MAG1108	d__Bacteria;p__Bacillota_A;c__Clostridia;o__Oscillospirales;f__Oscillospiraceae;g__Faecousia;s__Faecousia sp900315595	p__Bacillota_A	nitroimidazole antibiotic	nitroimidazole	1
MAG1108	d__Bacteria;p__Bacillota_A;c__Clostridia;o__Oscillospirales;f__Oscillospiraceae;g__Faecousia;s__Faecousia sp900315595	p__Bacillota_A	aminocoumarin antibiotic	aminocoumarin	1
MAG1108	d__Bacteria;p__Bacillota_A;c__Clostridia;o__Oscillospirales;f__Oscillospiraceae;g__Faecousia;s__Faecousia sp900315595	p__Bacillota_A	oxazolidinone antibiotic;phenicol antibiotic	Multidrug	2
MAG1108	d__Bacteria;p__Bacillota_A;c__Clostridia;o__Oscillospirales;f__Oscillospiraceae;g__Faecousia;s__Faecousia sp900315595	p__Bacillota_A	fluoroquinolone antibiotic	fluoroquinolone	2
MAG1108	d__Bacteria;p__Bacillota_A;c__Clostridia;o__Oscillospirales;f__Oscillospiraceae;g__Faecousia;s__Faecousia sp900315595	p__Bacillota_A	fluoroquinolone antibiotic	fluoroquinolone	3
MAG1108	d__Bacteria;p__Bacillota_A;c__Clostridia;o__Oscillospirales;f__Oscillospiraceae;g__Faecousia;s__Faecousia sp900315595	p__Bacillota_A	tetracycline antibiotic	tetracycline	1
MAG1108	d__Bacteria;p__Bacillota_A;c__Clostridia;o__Oscillospirales;f__Oscillospiraceae;g__Faecousia;s__Faecousia sp900315595	p__Bacillota_A	tetracycline antibiotic	tetracycline	1
MAG1108	d__Bacteria;p__Bacillota_A;c__Clostridia;o__Oscillospirales;f__Oscillospiraceae;g__Faecousia;s__Faecousia sp900315595	p__Bacillota_A	tetracycline antibiotic	tetracycline	2
MAG1108	d__Bacteria;p__Bacillota_A;c__Clostridia;o__Oscillospirales;f__Oscillospiraceae;g__Faecousia;s__Faecousia sp900315595	p__Bacillota_A	tetracycline antibiotic	tetracycline	1
MAG1108	d__Bacteria;p__Bacillota_A;c__Clostridia;o__Oscillospirales;f__Oscillospiraceae;g__Faecousia;s__Faecousia sp900315595	p__Bacillota_A	tetracycline antibiotic	tetracycline	1
MAG1108	d__Bacteria;p__Bacillota_A;c__Clostridia;o__Oscillospirales;f__Oscillospiraceae;g__Faecousia;s__Faecousia sp900315595	p__Bacillota_A	glycopeptide antibiotic	glycopeptide	1
MAG1108	d__Bacteria;p__Bacillota_A;c__Clostridia;o__Oscillospirales;f__Oscillospiraceae;g__Faecousia;s__Faecousia sp900315595	p__Bacillota_A	glycopeptide antibiotic	glycopeptide	1
MAG1108	d__Bacteria;p__Bacillota_A;c__Clostridia;o__Oscillospirales;f__Oscillospiraceae;g__Faecousia;s__Faecousia sp900315595	p__Bacillota_A	glycopeptide antibiotic	glycopeptide	1
MAG1108	d__Bacteria;p__Bacillota_A;c__Clostridia;o__Oscillospirales;f__Oscillospiraceae;g__Faecousia;s__Faecousia sp900315595	p__Bacillota_A	glycopeptide antibiotic	glycopeptide	1
MAG1108	d__Bacteria;p__Bacillota_A;c__Clostridia;o__Oscillospirales;f__Oscillospiraceae;g__Faecousia;s__Faecousia sp900315595	p__Bacillota_A	glycopeptide antibiotic	glycopeptide	1
MAG1108	d__Bacteria;p__Bacillota_A;c__Clostridia;o__Oscillospirales;f__Oscillospiraceae;g__Faecousia;s__Faecousia sp900315595	p__Bacillota_A	glycopeptide antibiotic	glycopeptide	2
MAG1108	d__Bacteria;p__Bacillota_A;c__Clostridia;o__Oscillospirales;f__Oscillospiraceae;g__Faecousia;s__Faecousia sp900315595	p__Bacillota_A	glycopeptide antibiotic	glycopeptide	2
MAG1108	d__Bacteria;p__Bacillota_A;c__Clostridia;o__Oscillospirales;f__Oscillospiraceae;g__Faecousia;s__Faecousia sp900315595	p__Bacillota_A	glycopeptide antibiotic	glycopeptide	1
MAG1108	d__Bacteria;p__Bacillota_A;c__Clostridia;o__Oscillospirales;f__Oscillospiraceae;g__Faecousia;s__Faecousia sp900315595	p__Bacillota_A	glycopeptide antibiotic	glycopeptide	1
MAG1108	d__Bacteria;p__Bacillota_A;c__Clostridia;o__Oscillospirales;f__Oscillospiraceae;g__Faecousia;s__Faecousia sp900315595	p__Bacillota_A	glycopeptide antibiotic	glycopeptide	1
MAG1108	d__Bacteria;p__Bacillota_A;c__Clostridia;o__Oscillospirales;f__Oscillospiraceae;g__Faecousia;s__Faecousia sp900315595	p__Bacillota_A	glycopeptide antibiotic	glycopeptide	1
MAG1108	d__Bacteria;p__Bacillota_A;c__Clostridia;o__Oscillospirales;f__Oscillospiraceae;g__Faecousia;s__Faecousia sp900315595	p__Bacillota_A	glycopeptide antibiotic	glycopeptide	1
MAG3434	d__Bacteria;p__Bacteroidota;c__Bacteroidia;o__Bacteroidales;f__UBA932;g__Egerieousia;s__Unclassified	p__Bacteroidota	peptide antibiotic;rifamycin antibiotic	Multidrug	1
MAG3434	d__Bacteria;p__Bacteroidota;c__Bacteroidia;o__Bacteroidales;f__UBA932;g__Egerieousia;s__Unclassified	p__Bacteroidota	aminoglycoside antibiotic	aminoglycoside	1
MAG3434	d__Bacteria;p__Bacteroidota;c__Bacteroidia;o__Bacteroidales;f__UBA932;g__Egerieousia;s__Unclassified	p__Bacteroidota	fluoroquinolone antibiotic;nybomycin-like antibiotic	Multidrug	1
MAG3434	d__Bacteria;p__Bacteroidota;c__Bacteroidia;o__Bacteroidales;f__UBA932;g__Egerieousia;s__Unclassified	p__Bacteroidota	fluoroquinolone antibiotic;nybomycin-like antibiotic	Multidrug	1
MAG3434	d__Bacteria;p__Bacteroidota;c__Bacteroidia;o__Bacteroidales;f__UBA932;g__Egerieousia;s__Unclassified	p__Bacteroidota	cephamycin	cephamycin	2
MAG3434	d__Bacteria;p__Bacteroidota;c__Bacteroidia;o__Bacteroidales;f__UBA932;g__Egerieousia;s__Unclassified	p__Bacteroidota	lincosamide antibiotic;nucleoside antibiotic;streptogramin A antibiotic;streptogramin antibiotic	Multidrug	1
MAG3434	d__Bacteria;p__Bacteroidota;c__Bacteroidia;o__Bacteroidales;f__UBA932;g__Egerieousia;s__Unclassified	p__Bacteroidota	aminocoumarin antibiotic;fluoroquinolone antibiotic	Multidrug	2
MAG3434	d__Bacteria;p__Bacteroidota;c__Bacteroidia;o__Bacteroidales;f__UBA932;g__Egerieousia;s__Unclassified	p__Bacteroidota	glycopeptide antibiotic	glycopeptide	1
MAG3434	d__Bacteria;p__Bacteroidota;c__Bacteroidia;o__Bacteroidales;f__UBA932;g__Egerieousia;s__Unclassified	p__Bacteroidota	glycopeptide antibiotic	glycopeptide	2
MAG3434	d__Bacteria;p__Bacteroidota;c__Bacteroidia;o__Bacteroidales;f__UBA932;g__Egerieousia;s__Unclassified	p__Bacteroidota	lincosamide antibiotic;macrolide antibiotic;streptogramin A antibiotic;streptogramin B antibiotic;streptogramin antibiotic	MLS	1
MAG3434	d__Bacteria;p__Bacteroidota;c__Bacteroidia;o__Bacteroidales;f__UBA932;g__Egerieousia;s__Unclassified	p__Bacteroidota	phosphonic acid antibiotic	phosphonic acid	1
MAG3434	d__Bacteria;p__Bacteroidota;c__Bacteroidia;o__Bacteroidales;f__UBA932;g__Egerieousia;s__Unclassified	p__Bacteroidota	disinfecting agents and antiseptics	Triclosan	1
MAG3434	d__Bacteria;p__Bacteroidota;c__Bacteroidia;o__Bacteroidales;f__UBA932;g__Egerieousia;s__Unclassified	p__Bacteroidota	fluoroquinolone antibiotic;peptide antibiotic;rifamycin antibiotic	Multidrug	1
MAG3434	d__Bacteria;p__Bacteroidota;c__Bacteroidia;o__Bacteroidales;f__UBA932;g__Egerieousia;s__Unclassified	p__Bacteroidota	lincosamide antibiotic	lincosamide	1
MAG3434	d__Bacteria;p__Bacteroidota;c__Bacteroidia;o__Bacteroidales;f__UBA932;g__Egerieousia;s__Unclassified	p__Bacteroidota	peptide antibiotic	peptide	1
MAG3434	d__Bacteria;p__Bacteroidota;c__Bacteroidia;o__Bacteroidales;f__UBA932;g__Egerieousia;s__Unclassified	p__Bacteroidota	peptide antibiotic	peptide	1
MAG3434	d__Bacteria;p__Bacteroidota;c__Bacteroidia;o__Bacteroidales;f__UBA932;g__Egerieousia;s__Unclassified	p__Bacteroidota	diaminopyrimidine antibiotic;fluoroquinolone antibiotic;phenicol antibiotic	Multidrug	1
MAG3434	d__Bacteria;p__Bacteroidota;c__Bacteroidia;o__Bacteroidales;f__UBA932;g__Egerieousia;s__Unclassified	p__Bacteroidota	disinfecting agents and antiseptics;macrolide antibiotic;tetracycline antibiotic	Multidrug	2
MAG3434	d__Bacteria;p__Bacteroidota;c__Bacteroidia;o__Bacteroidales;f__UBA932;g__Egerieousia;s__Unclassified	p__Bacteroidota	diarylquinoline antibiotic;fluoroquinolone antibiotic	Multidrug	1
MAG3434	d__Bacteria;p__Bacteroidota;c__Bacteroidia;o__Bacteroidales;f__UBA932;g__Egerieousia;s__Unclassified	p__Bacteroidota	salicylic acid antibiotic	salicylic acid	1
MAG3434	d__Bacteria;p__Bacteroidota;c__Bacteroidia;o__Bacteroidales;f__UBA932;g__Egerieousia;s__Unclassified	p__Bacteroidota	aminoglycoside antibiotic	aminoglycoside	1
MAG3434	d__Bacteria;p__Bacteroidota;c__Bacteroidia;o__Bacteroidales;f__UBA932;g__Egerieousia;s__Unclassified	p__Bacteroidota	disinfecting agents and antiseptics;isoniazid-like antibiotic	Multidrug	2
MAG3434	d__Bacteria;p__Bacteroidota;c__Bacteroidia;o__Bacteroidales;f__UBA932;g__Egerieousia;s__Unclassified	p__Bacteroidota	pyrazine antibiotic	pyrazine	3
MAG3434	d__Bacteria;p__Bacteroidota;c__Bacteroidia;o__Bacteroidales;f__UBA932;g__Egerieousia;s__Unclassified	p__Bacteroidota	aminoglycoside antibiotic	aminoglycoside	1
MAG3434	d__Bacteria;p__Bacteroidota;c__Bacteroidia;o__Bacteroidales;f__UBA932;g__Egerieousia;s__Unclassified	p__Bacteroidota	salicylic acid antibiotic	salicylic acid	1
MAG3434	d__Bacteria;p__Bacteroidota;c__Bacteroidia;o__Bacteroidales;f__UBA932;g__Egerieousia;s__Unclassified	p__Bacteroidota	carbapenem;cephalosporin;cephamycin;monobactam;penam	Multidrug	1
MAG3434	d__Bacteria;p__Bacteroidota;c__Bacteroidia;o__Bacteroidales;f__UBA932;g__Egerieousia;s__Unclassified	p__Bacteroidota	cephalosporin	cephalosporin	1
MAG3434	d__Bacteria;p__Bacteroidota;c__Bacteroidia;o__Bacteroidales;f__UBA932;g__Egerieousia;s__Unclassified	p__Bacteroidota	peptide antibiotic	peptide	1
MAG3434	d__Bacteria;p__Bacteroidota;c__Bacteroidia;o__Bacteroidales;f__UBA932;g__Egerieousia;s__Unclassified	p__Bacteroidota	aminocoumarin antibiotic;aminoglycoside antibiotic;carbapenem;cephalosporin;cephamycin;diaminopyrimidine antibiotic;fluoroquinolone antibiotic;macrolide antibiotic;monobactam;penam;penem;peptide antibiotic;phenicol antibiotic;sulfonamide antibiotic;tetracycline antibiotic	Multidrug	1
MAG3434	d__Bacteria;p__Bacteroidota;c__Bacteroidia;o__Bacteroidales;f__UBA932;g__Egerieousia;s__Unclassified	p__Bacteroidota	aminoglycoside antibiotic	aminoglycoside	1
MAG3434	d__Bacteria;p__Bacteroidota;c__Bacteroidia;o__Bacteroidales;f__UBA932;g__Egerieousia;s__Unclassified	p__Bacteroidota	aminoglycoside antibiotic	aminoglycoside	1
MAG3434	d__Bacteria;p__Bacteroidota;c__Bacteroidia;o__Bacteroidales;f__UBA932;g__Egerieousia;s__Unclassified	p__Bacteroidota	peptide antibiotic	peptide	1
MAG3434	d__Bacteria;p__Bacteroidota;c__Bacteroidia;o__Bacteroidales;f__UBA932;g__Egerieousia;s__Unclassified	p__Bacteroidota	fusidane antibiotic	fusidane	3
MAG3434	d__Bacteria;p__Bacteroidota;c__Bacteroidia;o__Bacteroidales;f__UBA932;g__Egerieousia;s__Unclassified	p__Bacteroidota	fusidane antibiotic	fusidane	1
MAG3434	d__Bacteria;p__Bacteroidota;c__Bacteroidia;o__Bacteroidales;f__UBA932;g__Egerieousia;s__Unclassified	p__Bacteroidota	mupirocin-like antibiotic	mupirocin-like	1
MAG3434	d__Bacteria;p__Bacteroidota;c__Bacteroidia;o__Bacteroidales;f__UBA932;g__Egerieousia;s__Unclassified	p__Bacteroidota	pleuromutilin antibiotic	pleuromutilin	2
MAG3434	d__Bacteria;p__Bacteroidota;c__Bacteroidia;o__Bacteroidales;f__UBA932;g__Egerieousia;s__Unclassified	p__Bacteroidota	pleuromutilin antibiotic	pleuromutilin	1
MAG3434	d__Bacteria;p__Bacteroidota;c__Bacteroidia;o__Bacteroidales;f__UBA932;g__Egerieousia;s__Unclassified	p__Bacteroidota	tetracycline antibiotic	tetracycline	2
MAG3434	d__Bacteria;p__Bacteroidota;c__Bacteroidia;o__Bacteroidales;f__UBA932;g__Egerieousia;s__Unclassified	p__Bacteroidota	peptide antibiotic	peptide	1
MAG3434	d__Bacteria;p__Bacteroidota;c__Bacteroidia;o__Bacteroidales;f__UBA932;g__Egerieousia;s__Unclassified	p__Bacteroidota	peptide antibiotic	peptide	1
MAG3434	d__Bacteria;p__Bacteroidota;c__Bacteroidia;o__Bacteroidales;f__UBA932;g__Egerieousia;s__Unclassified	p__Bacteroidota	disinfecting agents and antiseptics;fluoroquinolone antibiotic	Multidrug	1
MAG3434	d__Bacteria;p__Bacteroidota;c__Bacteroidia;o__Bacteroidales;f__UBA932;g__Egerieousia;s__Unclassified	p__Bacteroidota	lincosamide antibiotic;oxazolidinone antibiotic;phenicol antibiotic;streptogramin antibiotic	Multidrug	1
MAG3434	d__Bacteria;p__Bacteroidota;c__Bacteroidia;o__Bacteroidales;f__UBA932;g__Egerieousia;s__Unclassified	p__Bacteroidota	diaminopyrimidine antibiotic	diaminopyrimidine	1
MAG3434	d__Bacteria;p__Bacteroidota;c__Bacteroidia;o__Bacteroidales;f__UBA932;g__Egerieousia;s__Unclassified	p__Bacteroidota	fluoroquinolone antibiotic;macrolide antibiotic;rifamycin antibiotic	Multidrug	1
MAG3434	d__Bacteria;p__Bacteroidota;c__Bacteroidia;o__Bacteroidales;f__UBA932;g__Egerieousia;s__Unclassified	p__Bacteroidota	lincosamide antibiotic	lincosamide	1
MAG3434	d__Bacteria;p__Bacteroidota;c__Bacteroidia;o__Bacteroidales;f__UBA932;g__Egerieousia;s__Unclassified	p__Bacteroidota	lincosamide antibiotic;pleuromutilin antibiotic;streptogramin antibiotic	Multidrug	1
MAG3434	d__Bacteria;p__Bacteroidota;c__Bacteroidia;o__Bacteroidales;f__UBA932;g__Egerieousia;s__Unclassified	p__Bacteroidota	macrolide antibiotic	macrolide	1
MAG3434	d__Bacteria;p__Bacteroidota;c__Bacteroidia;o__Bacteroidales;f__UBA932;g__Egerieousia;s__Unclassified	p__Bacteroidota	carbapenem;cephalosporin;cephamycin;monobactam;penam	Multidrug	1
MAG3434	d__Bacteria;p__Bacteroidota;c__Bacteroidia;o__Bacteroidales;f__UBA932;g__Egerieousia;s__Unclassified	p__Bacteroidota	carbapenem;cephalosporin;cephamycin;monobactam;penam	Multidrug	1
MAG3434	d__Bacteria;p__Bacteroidota;c__Bacteroidia;o__Bacteroidales;f__UBA932;g__Egerieousia;s__Unclassified	p__Bacteroidota	phenicol antibiotic	phenicol	1
MAG3434	d__Bacteria;p__Bacteroidota;c__Bacteroidia;o__Bacteroidales;f__UBA932;g__Egerieousia;s__Unclassified	p__Bacteroidota	macrolide antibiotic	macrolide	1
MAG3434	d__Bacteria;p__Bacteroidota;c__Bacteroidia;o__Bacteroidales;f__UBA932;g__Egerieousia;s__Unclassified	p__Bacteroidota	nitroimidazole antibiotic	nitroimidazole	2
MAG3434	d__Bacteria;p__Bacteroidota;c__Bacteroidia;o__Bacteroidales;f__UBA932;g__Egerieousia;s__Unclassified	p__Bacteroidota	oxazolidinone antibiotic;phenicol antibiotic	Multidrug	1
MAG3434	d__Bacteria;p__Bacteroidota;c__Bacteroidia;o__Bacteroidales;f__UBA932;g__Egerieousia;s__Unclassified	p__Bacteroidota	fluoroquinolone antibiotic	fluoroquinolone	1
MAG3434	d__Bacteria;p__Bacteroidota;c__Bacteroidia;o__Bacteroidales;f__UBA932;g__Egerieousia;s__Unclassified	p__Bacteroidota	peptide antibiotic	peptide	1
MAG3434	d__Bacteria;p__Bacteroidota;c__Bacteroidia;o__Bacteroidales;f__UBA932;g__Egerieousia;s__Unclassified	p__Bacteroidota	carbapenem;cephalosporin;cephamycin;disinfecting agents and antiseptics;fluoroquinolone antibiotic;glycylcycline;monobactam;penam;penem;phenicol antibiotic;rifamycin antibiotic;tetracycline antibiotic	Multidrug	1
MAG3434	d__Bacteria;p__Bacteroidota;c__Bacteroidia;o__Bacteroidales;f__UBA932;g__Egerieousia;s__Unclassified	p__Bacteroidota	peptide antibiotic	peptide	1
MAG3434	d__Bacteria;p__Bacteroidota;c__Bacteroidia;o__Bacteroidales;f__UBA932;g__Egerieousia;s__Unclassified	p__Bacteroidota	tetracycline antibiotic	tetracycline	1
MAG3434	d__Bacteria;p__Bacteroidota;c__Bacteroidia;o__Bacteroidales;f__UBA932;g__Egerieousia;s__Unclassified	p__Bacteroidota	tetracycline antibiotic	tetracycline	1
MAG3434	d__Bacteria;p__Bacteroidota;c__Bacteroidia;o__Bacteroidales;f__UBA932;g__Egerieousia;s__Unclassified	p__Bacteroidota	tetracycline antibiotic	tetracycline	1
MAG3434	d__Bacteria;p__Bacteroidota;c__Bacteroidia;o__Bacteroidales;f__UBA932;g__Egerieousia;s__Unclassified	p__Bacteroidota	peptide antibiotic	peptide	1
MAG3434	d__Bacteria;p__Bacteroidota;c__Bacteroidia;o__Bacteroidales;f__UBA932;g__Egerieousia;s__Unclassified	p__Bacteroidota	glycopeptide antibiotic	glycopeptide	1
MAG3434	d__Bacteria;p__Bacteroidota;c__Bacteroidia;o__Bacteroidales;f__UBA932;g__Egerieousia;s__Unclassified	p__Bacteroidota	glycopeptide antibiotic	glycopeptide	1
MAG3434	d__Bacteria;p__Bacteroidota;c__Bacteroidia;o__Bacteroidales;f__UBA932;g__Egerieousia;s__Unclassified	p__Bacteroidota	glycopeptide antibiotic	glycopeptide	1
MAG3434	d__Bacteria;p__Bacteroidota;c__Bacteroidia;o__Bacteroidales;f__UBA932;g__Egerieousia;s__Unclassified	p__Bacteroidota	glycopeptide antibiotic	glycopeptide	1
MAG3434	d__Bacteria;p__Bacteroidota;c__Bacteroidia;o__Bacteroidales;f__UBA932;g__Egerieousia;s__Unclassified	p__Bacteroidota	glycopeptide antibiotic	glycopeptide	1
MAG3434	d__Bacteria;p__Bacteroidota;c__Bacteroidia;o__Bacteroidales;f__UBA932;g__Egerieousia;s__Unclassified	p__Bacteroidota	glycopeptide antibiotic	glycopeptide	1
MAG3622	d__Bacteria;p__Bacillota_A;c__Clostridia;o__Oscillospirales;f__Acutalibacteraceae;g__CAG-488;s__CAG-488 sp934488615	p__Bacillota_A	carbapenem	carbapenem	1
MAG3622	d__Bacteria;p__Bacillota_A;c__Clostridia;o__Oscillospirales;f__Acutalibacteraceae;g__CAG-488;s__CAG-488 sp934488615	p__Bacillota_A	lincosamide antibiotic;nucleoside antibiotic;streptogramin A antibiotic;streptogramin antibiotic	Multidrug	1
MAG3622	d__Bacteria;p__Bacillota_A;c__Clostridia;o__Oscillospirales;f__Acutalibacteraceae;g__CAG-488;s__CAG-488 sp934488615	p__Bacillota_A	fluoroquinolone antibiotic;nybomycin-like antibiotic	Multidrug	1
MAG3622	d__Bacteria;p__Bacillota_A;c__Clostridia;o__Oscillospirales;f__Acutalibacteraceae;g__CAG-488;s__CAG-488 sp934488615	p__Bacillota_A	aminocoumarin antibiotic;fluoroquinolone antibiotic	Multidrug	1
MAG3622	d__Bacteria;p__Bacillota_A;c__Clostridia;o__Oscillospirales;f__Acutalibacteraceae;g__CAG-488;s__CAG-488 sp934488615	p__Bacillota_A	peptide antibiotic;rifamycin antibiotic	Multidrug	1
MAG3622	d__Bacteria;p__Bacillota_A;c__Clostridia;o__Oscillospirales;f__Acutalibacteraceae;g__CAG-488;s__CAG-488 sp934488615	p__Bacillota_A	lincosamide antibiotic;pleuromutilin antibiotic;streptogramin A antibiotic;streptogramin antibiotic	Multidrug	1
MAG3622	d__Bacteria;p__Bacillota_A;c__Clostridia;o__Oscillospirales;f__Acutalibacteraceae;g__CAG-488;s__CAG-488 sp934488615	p__Bacillota_A	peptide antibiotic	peptide	1
MAG3622	d__Bacteria;p__Bacillota_A;c__Clostridia;o__Oscillospirales;f__Acutalibacteraceae;g__CAG-488;s__CAG-488 sp934488615	p__Bacillota_A	elfamycin antibiotic	elfamycin	1
MAG3622	d__Bacteria;p__Bacillota_A;c__Clostridia;o__Oscillospirales;f__Acutalibacteraceae;g__CAG-488;s__CAG-488 sp934488615	p__Bacillota_A	lincosamide antibiotic;macrolide antibiotic;streptogramin antibiotic	MLS	1
MAG3622	d__Bacteria;p__Bacillota_A;c__Clostridia;o__Oscillospirales;f__Acutalibacteraceae;g__CAG-488;s__CAG-488 sp934488615	p__Bacillota_A	fluoroquinolone antibiotic;nybomycin-like antibiotic	Multidrug	1
MAG3622	d__Bacteria;p__Bacillota_A;c__Clostridia;o__Oscillospirales;f__Acutalibacteraceae;g__CAG-488;s__CAG-488 sp934488615	p__Bacillota_A	phosphonic acid antibiotic	phosphonic acid	1
MAG3622	d__Bacteria;p__Bacillota_A;c__Clostridia;o__Oscillospirales;f__Acutalibacteraceae;g__CAG-488;s__CAG-488 sp934488615	p__Bacillota_A	carbapenem;cephalosporin;cephamycin;disinfecting agents and antiseptics;fluoroquinolone antibiotic;glycylcycline;monobactam;penam;penem;phenicol antibiotic;rifamycin antibiotic;tetracycline antibiotic	Multidrug	1
MAG3622	d__Bacteria;p__Bacillota_A;c__Clostridia;o__Oscillospirales;f__Acutalibacteraceae;g__CAG-488;s__CAG-488 sp934488615	p__Bacillota_A	carbapenem;cephalosporin;cephamycin;monobactam;penam	Multidrug	2
MAG3622	d__Bacteria;p__Bacillota_A;c__Clostridia;o__Oscillospirales;f__Acutalibacteraceae;g__CAG-488;s__CAG-488 sp934488615	p__Bacillota_A	cephalosporin	cephalosporin	1
MAG3622	d__Bacteria;p__Bacillota_A;c__Clostridia;o__Oscillospirales;f__Acutalibacteraceae;g__CAG-488;s__CAG-488 sp934488615	p__Bacillota_A	lincosamide antibiotic	lincosamide	1
MAG3622	d__Bacteria;p__Bacillota_A;c__Clostridia;o__Oscillospirales;f__Acutalibacteraceae;g__CAG-488;s__CAG-488 sp934488615	p__Bacillota_A	diarylquinoline antibiotic;fluoroquinolone antibiotic	Multidrug	1
MAG3622	d__Bacteria;p__Bacillota_A;c__Clostridia;o__Oscillospirales;f__Acutalibacteraceae;g__CAG-488;s__CAG-488 sp934488615	p__Bacillota_A	salicylic acid antibiotic	salicylic acid	1
MAG3622	d__Bacteria;p__Bacillota_A;c__Clostridia;o__Oscillospirales;f__Acutalibacteraceae;g__CAG-488;s__CAG-488 sp934488615	p__Bacillota_A	aminoglycoside antibiotic	aminoglycoside	1
MAG3622	d__Bacteria;p__Bacillota_A;c__Clostridia;o__Oscillospirales;f__Acutalibacteraceae;g__CAG-488;s__CAG-488 sp934488615	p__Bacillota_A	pyrazine antibiotic	pyrazine	2
MAG3622	d__Bacteria;p__Bacillota_A;c__Clostridia;o__Oscillospirales;f__Acutalibacteraceae;g__CAG-488;s__CAG-488 sp934488615	p__Bacillota_A	aminoglycoside antibiotic	aminoglycoside	1
MAG3622	d__Bacteria;p__Bacillota_A;c__Clostridia;o__Oscillospirales;f__Acutalibacteraceae;g__CAG-488;s__CAG-488 sp934488615	p__Bacillota_A	peptide antibiotic	peptide	1
MAG3622	d__Bacteria;p__Bacillota_A;c__Clostridia;o__Oscillospirales;f__Acutalibacteraceae;g__CAG-488;s__CAG-488 sp934488615	p__Bacillota_A	aminoglycoside antibiotic	aminoglycoside	1
MAG3622	d__Bacteria;p__Bacillota_A;c__Clostridia;o__Oscillospirales;f__Acutalibacteraceae;g__CAG-488;s__CAG-488 sp934488615	p__Bacillota_A	fusidane antibiotic	fusidane	1
MAG3622	d__Bacteria;p__Bacillota_A;c__Clostridia;o__Oscillospirales;f__Acutalibacteraceae;g__CAG-488;s__CAG-488 sp934488615	p__Bacillota_A	aminocoumarin antibiotic	aminocoumarin	1
MAG3622	d__Bacteria;p__Bacillota_A;c__Clostridia;o__Oscillospirales;f__Acutalibacteraceae;g__CAG-488;s__CAG-488 sp934488615	p__Bacillota_A	mupirocin-like antibiotic	mupirocin-like	1
MAG3622	d__Bacteria;p__Bacillota_A;c__Clostridia;o__Oscillospirales;f__Acutalibacteraceae;g__CAG-488;s__CAG-488 sp934488615	p__Bacillota_A	mupirocin-like antibiotic	mupirocin-like	1
MAG3622	d__Bacteria;p__Bacillota_A;c__Clostridia;o__Oscillospirales;f__Acutalibacteraceae;g__CAG-488;s__CAG-488 sp934488615	p__Bacillota_A	phosphonic acid antibiotic	phosphonic acid	1
MAG3622	d__Bacteria;p__Bacillota_A;c__Clostridia;o__Oscillospirales;f__Acutalibacteraceae;g__CAG-488;s__CAG-488 sp934488615	p__Bacillota_A	peptide antibiotic	peptide	2
MAG3622	d__Bacteria;p__Bacillota_A;c__Clostridia;o__Oscillospirales;f__Acutalibacteraceae;g__CAG-488;s__CAG-488 sp934488615	p__Bacillota_A	peptide antibiotic	peptide	1
MAG3622	d__Bacteria;p__Bacillota_A;c__Clostridia;o__Oscillospirales;f__Acutalibacteraceae;g__CAG-488;s__CAG-488 sp934488615	p__Bacillota_A	carbapenem;cephalosporin;cephamycin;monobactam;penam	Multidrug	1
MAG3622	d__Bacteria;p__Bacillota_A;c__Clostridia;o__Oscillospirales;f__Acutalibacteraceae;g__CAG-488;s__CAG-488 sp934488615	p__Bacillota_A	peptide antibiotic	peptide	1
MAG3622	d__Bacteria;p__Bacillota_A;c__Clostridia;o__Oscillospirales;f__Acutalibacteraceae;g__CAG-488;s__CAG-488 sp934488615	p__Bacillota_A	peptide antibiotic	peptide	1
MAG3622	d__Bacteria;p__Bacillota_A;c__Clostridia;o__Oscillospirales;f__Acutalibacteraceae;g__CAG-488;s__CAG-488 sp934488615	p__Bacillota_A	disinfecting agents and antiseptics;fluoroquinolone antibiotic	Multidrug	2
MAG3622	d__Bacteria;p__Bacillota_A;c__Clostridia;o__Oscillospirales;f__Acutalibacteraceae;g__CAG-488;s__CAG-488 sp934488615	p__Bacillota_A	peptide antibiotic	peptide	1
MAG3622	d__Bacteria;p__Bacillota_A;c__Clostridia;o__Oscillospirales;f__Acutalibacteraceae;g__CAG-488;s__CAG-488 sp934488615	p__Bacillota_A	peptide antibiotic	peptide	1
MAG3622	d__Bacteria;p__Bacillota_A;c__Clostridia;o__Oscillospirales;f__Acutalibacteraceae;g__CAG-488;s__CAG-488 sp934488615	p__Bacillota_A	aminocoumarin antibiotic;aminoglycoside antibiotic	Multidrug	1
MAG3622	d__Bacteria;p__Bacillota_A;c__Clostridia;o__Oscillospirales;f__Acutalibacteraceae;g__CAG-488;s__CAG-488 sp934488615	p__Bacillota_A	peptide antibiotic	peptide	1
MAG3622	d__Bacteria;p__Bacillota_A;c__Clostridia;o__Oscillospirales;f__Acutalibacteraceae;g__CAG-488;s__CAG-488 sp934488615	p__Bacillota_A	peptide antibiotic	peptide	4
MAG3622	d__Bacteria;p__Bacillota_A;c__Clostridia;o__Oscillospirales;f__Acutalibacteraceae;g__CAG-488;s__CAG-488 sp934488615	p__Bacillota_A	lincosamide antibiotic;oxazolidinone antibiotic;phenicol antibiotic;pleuromutilin antibiotic;streptogramin A antibiotic;streptogramin antibiotic	Multidrug	1
MAG3622	d__Bacteria;p__Bacillota_A;c__Clostridia;o__Oscillospirales;f__Acutalibacteraceae;g__CAG-488;s__CAG-488 sp934488615	p__Bacillota_A	diaminopyrimidine antibiotic	diaminopyrimidine	1
MAG3622	d__Bacteria;p__Bacillota_A;c__Clostridia;o__Oscillospirales;f__Acutalibacteraceae;g__CAG-488;s__CAG-488 sp934488615	p__Bacillota_A	fluoroquinolone antibiotic;macrolide antibiotic;rifamycin antibiotic	Multidrug	3
MAG3622	d__Bacteria;p__Bacillota_A;c__Clostridia;o__Oscillospirales;f__Acutalibacteraceae;g__CAG-488;s__CAG-488 sp934488615	p__Bacillota_A	fluoroquinolone antibiotic;macrolide antibiotic;penam;tetracycline antibiotic	Multidrug	1
MAG3622	d__Bacteria;p__Bacillota_A;c__Clostridia;o__Oscillospirales;f__Acutalibacteraceae;g__CAG-488;s__CAG-488 sp934488615	p__Bacillota_A	lincosamide antibiotic	lincosamide	1
MAG3622	d__Bacteria;p__Bacillota_A;c__Clostridia;o__Oscillospirales;f__Acutalibacteraceae;g__CAG-488;s__CAG-488 sp934488615	p__Bacillota_A	lincosamide antibiotic	lincosamide	1
MAG3622	d__Bacteria;p__Bacillota_A;c__Clostridia;o__Oscillospirales;f__Acutalibacteraceae;g__CAG-488;s__CAG-488 sp934488615	p__Bacillota_A	macrolide antibiotic	macrolide	1
MAG3622	d__Bacteria;p__Bacillota_A;c__Clostridia;o__Oscillospirales;f__Acutalibacteraceae;g__CAG-488;s__CAG-488 sp934488615	p__Bacillota_A	carbapenem;cephalosporin;cephamycin;monobactam;penam	Multidrug	1
MAG3622	d__Bacteria;p__Bacillota_A;c__Clostridia;o__Oscillospirales;f__Acutalibacteraceae;g__CAG-488;s__CAG-488 sp934488615	p__Bacillota_A	glycopeptide antibiotic;oxazolidinone antibiotic	Multidrug	2
MAG3622	d__Bacteria;p__Bacillota_A;c__Clostridia;o__Oscillospirales;f__Acutalibacteraceae;g__CAG-488;s__CAG-488 sp934488615	p__Bacillota_A	nitroimidazole antibiotic	nitroimidazole	1
MAG3622	d__Bacteria;p__Bacillota_A;c__Clostridia;o__Oscillospirales;f__Acutalibacteraceae;g__CAG-488;s__CAG-488 sp934488615	p__Bacillota_A	nitroimidazole antibiotic	nitroimidazole	1
MAG3622	d__Bacteria;p__Bacillota_A;c__Clostridia;o__Oscillospirales;f__Acutalibacteraceae;g__CAG-488;s__CAG-488 sp934488615	p__Bacillota_A	macrolide antibiotic	macrolide	1
MAG3622	d__Bacteria;p__Bacillota_A;c__Clostridia;o__Oscillospirales;f__Acutalibacteraceae;g__CAG-488;s__CAG-488 sp934488615	p__Bacillota_A	oxazolidinone antibiotic;phenicol antibiotic	Multidrug	2
MAG3622	d__Bacteria;p__Bacillota_A;c__Clostridia;o__Oscillospirales;f__Acutalibacteraceae;g__CAG-488;s__CAG-488 sp934488615	p__Bacillota_A	tetracycline antibiotic	tetracycline	2
MAG3622	d__Bacteria;p__Bacillota_A;c__Clostridia;o__Oscillospirales;f__Acutalibacteraceae;g__CAG-488;s__CAG-488 sp934488615	p__Bacillota_A	fluoroquinolone antibiotic	fluoroquinolone	6
MAG3622	d__Bacteria;p__Bacillota_A;c__Clostridia;o__Oscillospirales;f__Acutalibacteraceae;g__CAG-488;s__CAG-488 sp934488615	p__Bacillota_A	fluoroquinolone antibiotic	fluoroquinolone	1
MAG3622	d__Bacteria;p__Bacillota_A;c__Clostridia;o__Oscillospirales;f__Acutalibacteraceae;g__CAG-488;s__CAG-488 sp934488615	p__Bacillota_A	tetracycline antibiotic	tetracycline	1
MAG3622	d__Bacteria;p__Bacillota_A;c__Clostridia;o__Oscillospirales;f__Acutalibacteraceae;g__CAG-488;s__CAG-488 sp934488615	p__Bacillota_A	tetracycline antibiotic	tetracycline	2
MAG3622	d__Bacteria;p__Bacillota_A;c__Clostridia;o__Oscillospirales;f__Acutalibacteraceae;g__CAG-488;s__CAG-488 sp934488615	p__Bacillota_A	tetracycline antibiotic	tetracycline	1
MAG3622	d__Bacteria;p__Bacillota_A;c__Clostridia;o__Oscillospirales;f__Acutalibacteraceae;g__CAG-488;s__CAG-488 sp934488615	p__Bacillota_A	tetracycline antibiotic	tetracycline	1
MAG3622	d__Bacteria;p__Bacillota_A;c__Clostridia;o__Oscillospirales;f__Acutalibacteraceae;g__CAG-488;s__CAG-488 sp934488615	p__Bacillota_A	tetracycline antibiotic	tetracycline	1
MAG3622	d__Bacteria;p__Bacillota_A;c__Clostridia;o__Oscillospirales;f__Acutalibacteraceae;g__CAG-488;s__CAG-488 sp934488615	p__Bacillota_A	lincosamide antibiotic;macrolide antibiotic	Multidrug	1
MAG3622	d__Bacteria;p__Bacillota_A;c__Clostridia;o__Oscillospirales;f__Acutalibacteraceae;g__CAG-488;s__CAG-488 sp934488615	p__Bacillota_A	peptide antibiotic	peptide	1
MAG3622	d__Bacteria;p__Bacillota_A;c__Clostridia;o__Oscillospirales;f__Acutalibacteraceae;g__CAG-488;s__CAG-488 sp934488615	p__Bacillota_A	glycopeptide antibiotic	glycopeptide	1
MAG3622	d__Bacteria;p__Bacillota_A;c__Clostridia;o__Oscillospirales;f__Acutalibacteraceae;g__CAG-488;s__CAG-488 sp934488615	p__Bacillota_A	glycopeptide antibiotic	glycopeptide	2
MAG3622	d__Bacteria;p__Bacillota_A;c__Clostridia;o__Oscillospirales;f__Acutalibacteraceae;g__CAG-488;s__CAG-488 sp934488615	p__Bacillota_A	glycopeptide antibiotic	glycopeptide	1
MAG3622	d__Bacteria;p__Bacillota_A;c__Clostridia;o__Oscillospirales;f__Acutalibacteraceae;g__CAG-488;s__CAG-488 sp934488615	p__Bacillota_A	glycopeptide antibiotic	glycopeptide	2
MAG3622	d__Bacteria;p__Bacillota_A;c__Clostridia;o__Oscillospirales;f__Acutalibacteraceae;g__CAG-488;s__CAG-488 sp934488615	p__Bacillota_A	glycopeptide antibiotic	glycopeptide	2
MAG3622	d__Bacteria;p__Bacillota_A;c__Clostridia;o__Oscillospirales;f__Acutalibacteraceae;g__CAG-488;s__CAG-488 sp934488615	p__Bacillota_A	glycopeptide antibiotic	glycopeptide	1
MAG3622	d__Bacteria;p__Bacillota_A;c__Clostridia;o__Oscillospirales;f__Acutalibacteraceae;g__CAG-488;s__CAG-488 sp934488615	p__Bacillota_A	glycopeptide antibiotic	glycopeptide	1
MAG3622	d__Bacteria;p__Bacillota_A;c__Clostridia;o__Oscillospirales;f__Acutalibacteraceae;g__CAG-488;s__CAG-488 sp934488615	p__Bacillota_A	glycopeptide antibiotic	glycopeptide	1
MAG3622	d__Bacteria;p__Bacillota_A;c__Clostridia;o__Oscillospirales;f__Acutalibacteraceae;g__CAG-488;s__CAG-488 sp934488615	p__Bacillota_A	glycopeptide antibiotic	glycopeptide	1
MAG3622	d__Bacteria;p__Bacillota_A;c__Clostridia;o__Oscillospirales;f__Acutalibacteraceae;g__CAG-488;s__CAG-488 sp934488615	p__Bacillota_A	glycopeptide antibiotic	glycopeptide	1
MAG3622	d__Bacteria;p__Bacillota_A;c__Clostridia;o__Oscillospirales;f__Acutalibacteraceae;g__CAG-488;s__CAG-488 sp934488615	p__Bacillota_A	glycopeptide antibiotic	glycopeptide	1
MAG3622	d__Bacteria;p__Bacillota_A;c__Clostridia;o__Oscillospirales;f__Acutalibacteraceae;g__CAG-488;s__CAG-488 sp934488615	p__Bacillota_A	glycopeptide antibiotic	glycopeptide	1
MAG3622	d__Bacteria;p__Bacillota_A;c__Clostridia;o__Oscillospirales;f__Acutalibacteraceae;g__CAG-488;s__CAG-488 sp934488615	p__Bacillota_A	streptogramin A antibiotic;streptogramin antibiotic	Multidrug	1
MAG3834	d__Bacteria;p__Bacillota_A;c__Clostridia;o__Lachnospirales;f__Lachnospiraceae;g__UBA629;s__UBA629 sp900316625	p__Bacillota_A	phosphonic acid antibiotic	phosphonic acid	1
MAG3834	d__Bacteria;p__Bacillota_A;c__Clostridia;o__Lachnospirales;f__Lachnospiraceae;g__UBA629;s__UBA629 sp900316625	p__Bacillota_A	elfamycin antibiotic	elfamycin	1
MAG3834	d__Bacteria;p__Bacillota_A;c__Clostridia;o__Lachnospirales;f__Lachnospiraceae;g__UBA629;s__UBA629 sp900316625	p__Bacillota_A	fluoroquinolone antibiotic;nybomycin-like antibiotic	Multidrug	2
MAG3834	d__Bacteria;p__Bacillota_A;c__Clostridia;o__Lachnospirales;f__Lachnospiraceae;g__UBA629;s__UBA629 sp900316625	p__Bacillota_A	aminocoumarin antibiotic;fluoroquinolone antibiotic	Multidrug	3
MAG3834	d__Bacteria;p__Bacillota_A;c__Clostridia;o__Lachnospirales;f__Lachnospiraceae;g__UBA629;s__UBA629 sp900316625	p__Bacillota_A	glycopeptide antibiotic	glycopeptide	1
MAG3834	d__Bacteria;p__Bacillota_A;c__Clostridia;o__Lachnospirales;f__Lachnospiraceae;g__UBA629;s__UBA629 sp900316625	p__Bacillota_A	peptide antibiotic;rifamycin antibiotic	Multidrug	4
MAG3834	d__Bacteria;p__Bacillota_A;c__Clostridia;o__Lachnospirales;f__Lachnospiraceae;g__UBA629;s__UBA629 sp900316625	p__Bacillota_A	glycopeptide antibiotic	glycopeptide	2
MAG3834	d__Bacteria;p__Bacillota_A;c__Clostridia;o__Lachnospirales;f__Lachnospiraceae;g__UBA629;s__UBA629 sp900316625	p__Bacillota_A	lincosamide antibiotic;pleuromutilin antibiotic;streptogramin A antibiotic;streptogramin antibiotic	Multidrug	1
MAG3834	d__Bacteria;p__Bacillota_A;c__Clostridia;o__Lachnospirales;f__Lachnospiraceae;g__UBA629;s__UBA629 sp900316625	p__Bacillota_A	peptide antibiotic	peptide	1
MAG3834	d__Bacteria;p__Bacillota_A;c__Clostridia;o__Lachnospirales;f__Lachnospiraceae;g__UBA629;s__UBA629 sp900316625	p__Bacillota_A	peptide antibiotic	peptide	2
MAG3834	d__Bacteria;p__Bacillota_A;c__Clostridia;o__Lachnospirales;f__Lachnospiraceae;g__UBA629;s__UBA629 sp900316625	p__Bacillota_A	lincosamide antibiotic;macrolide antibiotic;streptogramin A antibiotic;streptogramin B antibiotic;streptogramin antibiotic	MLS	1
MAG3834	d__Bacteria;p__Bacillota_A;c__Clostridia;o__Lachnospirales;f__Lachnospiraceae;g__UBA629;s__UBA629 sp900316625	p__Bacillota_A	phosphonic acid antibiotic	phosphonic acid	1
MAG3834	d__Bacteria;p__Bacillota_A;c__Clostridia;o__Lachnospirales;f__Lachnospiraceae;g__UBA629;s__UBA629 sp900316625	p__Bacillota_A	disinfecting agents and antiseptics	Triclosan	2
MAG3834	d__Bacteria;p__Bacillota_A;c__Clostridia;o__Lachnospirales;f__Lachnospiraceae;g__UBA629;s__UBA629 sp900316625	p__Bacillota_A	phosphonic acid antibiotic	phosphonic acid	1
MAG3834	d__Bacteria;p__Bacillota_A;c__Clostridia;o__Lachnospirales;f__Lachnospiraceae;g__UBA629;s__UBA629 sp900316625	p__Bacillota_A	carbapenem;cephalosporin;cephamycin;disinfecting agents and antiseptics;fluoroquinolone antibiotic;glycylcycline;monobactam;penam;penem;phenicol antibiotic;rifamycin antibiotic;tetracycline antibiotic	Multidrug	1
MAG3834	d__Bacteria;p__Bacillota_A;c__Clostridia;o__Lachnospirales;f__Lachnospiraceae;g__UBA629;s__UBA629 sp900316625	p__Bacillota_A	cephalosporin	cephalosporin	1
MAG3834	d__Bacteria;p__Bacillota_A;c__Clostridia;o__Lachnospirales;f__Lachnospiraceae;g__UBA629;s__UBA629 sp900316625	p__Bacillota_A	salicylic acid antibiotic	salicylic acid	1
MAG3834	d__Bacteria;p__Bacillota_A;c__Clostridia;o__Lachnospirales;f__Lachnospiraceae;g__UBA629;s__UBA629 sp900316625	p__Bacillota_A	pyrazine antibiotic	pyrazine	1
MAG3834	d__Bacteria;p__Bacillota_A;c__Clostridia;o__Lachnospirales;f__Lachnospiraceae;g__UBA629;s__UBA629 sp900316625	p__Bacillota_A	aminoglycoside antibiotic	aminoglycoside	1
MAG3834	d__Bacteria;p__Bacillota_A;c__Clostridia;o__Lachnospirales;f__Lachnospiraceae;g__UBA629;s__UBA629 sp900316625	p__Bacillota_A	aminoglycoside antibiotic	aminoglycoside	1
MAG3834	d__Bacteria;p__Bacillota_A;c__Clostridia;o__Lachnospirales;f__Lachnospiraceae;g__UBA629;s__UBA629 sp900316625	p__Bacillota_A	carbapenem;cephalosporin;cephamycin;monobactam;penam	Multidrug	1
MAG3834	d__Bacteria;p__Bacillota_A;c__Clostridia;o__Lachnospirales;f__Lachnospiraceae;g__UBA629;s__UBA629 sp900316625	p__Bacillota_A	carbapenem	carbapenem	1
MAG3834	d__Bacteria;p__Bacillota_A;c__Clostridia;o__Lachnospirales;f__Lachnospiraceae;g__UBA629;s__UBA629 sp900316625	p__Bacillota_A	peptide antibiotic	peptide	1
MAG3834	d__Bacteria;p__Bacillota_A;c__Clostridia;o__Lachnospirales;f__Lachnospiraceae;g__UBA629;s__UBA629 sp900316625	p__Bacillota_A	fusidane antibiotic	fusidane	3
MAG3834	d__Bacteria;p__Bacillota_A;c__Clostridia;o__Lachnospirales;f__Lachnospiraceae;g__UBA629;s__UBA629 sp900316625	p__Bacillota_A	fusidane antibiotic	fusidane	1
MAG3834	d__Bacteria;p__Bacillota_A;c__Clostridia;o__Lachnospirales;f__Lachnospiraceae;g__UBA629;s__UBA629 sp900316625	p__Bacillota_A	mupirocin-like antibiotic	mupirocin-like	1
MAG3834	d__Bacteria;p__Bacillota_A;c__Clostridia;o__Lachnospirales;f__Lachnospiraceae;g__UBA629;s__UBA629 sp900316625	p__Bacillota_A	mupirocin-like antibiotic	mupirocin-like	2
MAG3834	d__Bacteria;p__Bacillota_A;c__Clostridia;o__Lachnospirales;f__Lachnospiraceae;g__UBA629;s__UBA629 sp900316625	p__Bacillota_A	mupirocin-like antibiotic	mupirocin-like	2
MAG3834	d__Bacteria;p__Bacillota_A;c__Clostridia;o__Lachnospirales;f__Lachnospiraceae;g__UBA629;s__UBA629 sp900316625	p__Bacillota_A	peptide antibiotic	peptide	1
MAG3834	d__Bacteria;p__Bacillota_A;c__Clostridia;o__Lachnospirales;f__Lachnospiraceae;g__UBA629;s__UBA629 sp900316625	p__Bacillota_A	peptide antibiotic	peptide	2
MAG3834	d__Bacteria;p__Bacillota_A;c__Clostridia;o__Lachnospirales;f__Lachnospiraceae;g__UBA629;s__UBA629 sp900316625	p__Bacillota_A	peptide antibiotic	peptide	2
MAG3834	d__Bacteria;p__Bacillota_A;c__Clostridia;o__Lachnospirales;f__Lachnospiraceae;g__UBA629;s__UBA629 sp900316625	p__Bacillota_A	carbapenem;cephalosporin;cephamycin;monobactam;penam	Multidrug	1
MAG3834	d__Bacteria;p__Bacillota_A;c__Clostridia;o__Lachnospirales;f__Lachnospiraceae;g__UBA629;s__UBA629 sp900316625	p__Bacillota_A	tetracycline antibiotic	tetracycline	1
MAG3834	d__Bacteria;p__Bacillota_A;c__Clostridia;o__Lachnospirales;f__Lachnospiraceae;g__UBA629;s__UBA629 sp900316625	p__Bacillota_A	pleuromutilin antibiotic	pleuromutilin	1
MAG3834	d__Bacteria;p__Bacillota_A;c__Clostridia;o__Lachnospirales;f__Lachnospiraceae;g__UBA629;s__UBA629 sp900316625	p__Bacillota_A	fluoroquinolone antibiotic;tetracycline antibiotic	Multidrug	1
MAG3834	d__Bacteria;p__Bacillota_A;c__Clostridia;o__Lachnospirales;f__Lachnospiraceae;g__UBA629;s__UBA629 sp900316625	p__Bacillota_A	glycylcycline;tetracycline antibiotic	Multidrug	1
MAG3834	d__Bacteria;p__Bacillota_A;c__Clostridia;o__Lachnospirales;f__Lachnospiraceae;g__UBA629;s__UBA629 sp900316625	p__Bacillota_A	disinfecting agents and antiseptics;fluoroquinolone antibiotic	Multidrug	3
MAG3834	d__Bacteria;p__Bacillota_A;c__Clostridia;o__Lachnospirales;f__Lachnospiraceae;g__UBA629;s__UBA629 sp900316625	p__Bacillota_A	peptide antibiotic	peptide	1
MAG3834	d__Bacteria;p__Bacillota_A;c__Clostridia;o__Lachnospirales;f__Lachnospiraceae;g__UBA629;s__UBA629 sp900316625	p__Bacillota_A	peptide antibiotic	peptide	3
MAG3834	d__Bacteria;p__Bacillota_A;c__Clostridia;o__Lachnospirales;f__Lachnospiraceae;g__UBA629;s__UBA629 sp900316625	p__Bacillota_A	diaminopyrimidine antibiotic	diaminopyrimidine	1
MAG3834	d__Bacteria;p__Bacillota_A;c__Clostridia;o__Lachnospirales;f__Lachnospiraceae;g__UBA629;s__UBA629 sp900316625	p__Bacillota_A	fluoroquinolone antibiotic;macrolide antibiotic;rifamycin antibiotic	Multidrug	2
MAG3834	d__Bacteria;p__Bacillota_A;c__Clostridia;o__Lachnospirales;f__Lachnospiraceae;g__UBA629;s__UBA629 sp900316625	p__Bacillota_A	fluoroquinolone antibiotic;macrolide antibiotic;rifamycin antibiotic	Multidrug	1
MAG3834	d__Bacteria;p__Bacillota_A;c__Clostridia;o__Lachnospirales;f__Lachnospiraceae;g__UBA629;s__UBA629 sp900316625	p__Bacillota_A	fluoroquinolone antibiotic;macrolide antibiotic;penam;tetracycline antibiotic	Multidrug	2
MAG3834	d__Bacteria;p__Bacillota_A;c__Clostridia;o__Lachnospirales;f__Lachnospiraceae;g__UBA629;s__UBA629 sp900316625	p__Bacillota_A	disinfecting agents and antiseptics;fluoroquinolone antibiotic	Multidrug	1
MAG3834	d__Bacteria;p__Bacillota_A;c__Clostridia;o__Lachnospirales;f__Lachnospiraceae;g__UBA629;s__UBA629 sp900316625	p__Bacillota_A	aminoglycoside antibiotic	aminoglycoside	1
MAG3834	d__Bacteria;p__Bacillota_A;c__Clostridia;o__Lachnospirales;f__Lachnospiraceae;g__UBA629;s__UBA629 sp900316625	p__Bacillota_A	lincosamide antibiotic	lincosamide	3
MAG3834	d__Bacteria;p__Bacillota_A;c__Clostridia;o__Lachnospirales;f__Lachnospiraceae;g__UBA629;s__UBA629 sp900316625	p__Bacillota_A	macrolide antibiotic	macrolide	5
MAG3834	d__Bacteria;p__Bacillota_A;c__Clostridia;o__Lachnospirales;f__Lachnospiraceae;g__UBA629;s__UBA629 sp900316625	p__Bacillota_A	carbapenem;cephalosporin;cephamycin;monobactam;penam	Multidrug	2
MAG3834	d__Bacteria;p__Bacillota_A;c__Clostridia;o__Lachnospirales;f__Lachnospiraceae;g__UBA629;s__UBA629 sp900316625	p__Bacillota_A	glycylcycline;tetracycline antibiotic	Multidrug	2
MAG3834	d__Bacteria;p__Bacillota_A;c__Clostridia;o__Lachnospirales;f__Lachnospiraceae;g__UBA629;s__UBA629 sp900316625	p__Bacillota_A	cephalosporin;disinfecting agents and antiseptics;fluoroquinolone antibiotic;penam;peptide antibiotic;tetracycline antibiotic	Multidrug	1
MAG3834	d__Bacteria;p__Bacillota_A;c__Clostridia;o__Lachnospirales;f__Lachnospiraceae;g__UBA629;s__UBA629 sp900316625	p__Bacillota_A	glycopeptide antibiotic;oxazolidinone antibiotic	Multidrug	1
MAG3834	d__Bacteria;p__Bacillota_A;c__Clostridia;o__Lachnospirales;f__Lachnospiraceae;g__UBA629;s__UBA629 sp900316625	p__Bacillota_A	macrolide antibiotic	macrolide	1
MAG3834	d__Bacteria;p__Bacillota_A;c__Clostridia;o__Lachnospirales;f__Lachnospiraceae;g__UBA629;s__UBA629 sp900316625	p__Bacillota_A	macrolide antibiotic;streptogramin antibiotic	Multidrug	1
MAG3834	d__Bacteria;p__Bacillota_A;c__Clostridia;o__Lachnospirales;f__Lachnospiraceae;g__UBA629;s__UBA629 sp900316625	p__Bacillota_A	oxazolidinone antibiotic;phenicol antibiotic	Multidrug	3
MAG3834	d__Bacteria;p__Bacillota_A;c__Clostridia;o__Lachnospirales;f__Lachnospiraceae;g__UBA629;s__UBA629 sp900316625	p__Bacillota_A	fluoroquinolone antibiotic	fluoroquinolone	1
MAG3834	d__Bacteria;p__Bacillota_A;c__Clostridia;o__Lachnospirales;f__Lachnospiraceae;g__UBA629;s__UBA629 sp900316625	p__Bacillota_A	fluoroquinolone antibiotic	fluoroquinolone	2
MAG3834	d__Bacteria;p__Bacillota_A;c__Clostridia;o__Lachnospirales;f__Lachnospiraceae;g__UBA629;s__UBA629 sp900316625	p__Bacillota_A	peptide antibiotic	peptide	1
MAG3834	d__Bacteria;p__Bacillota_A;c__Clostridia;o__Lachnospirales;f__Lachnospiraceae;g__UBA629;s__UBA629 sp900316625	p__Bacillota_A	diaminopyrimidine antibiotic;fluoroquinolone antibiotic;phenicol antibiotic	Multidrug	1
MAG3834	d__Bacteria;p__Bacillota_A;c__Clostridia;o__Lachnospirales;f__Lachnospiraceae;g__UBA629;s__UBA629 sp900316625	p__Bacillota_A	tetracycline antibiotic	tetracycline	1
MAG3834	d__Bacteria;p__Bacillota_A;c__Clostridia;o__Lachnospirales;f__Lachnospiraceae;g__UBA629;s__UBA629 sp900316625	p__Bacillota_A	tetracycline antibiotic	tetracycline	2
MAG3834	d__Bacteria;p__Bacillota_A;c__Clostridia;o__Lachnospirales;f__Lachnospiraceae;g__UBA629;s__UBA629 sp900316625	p__Bacillota_A	tetracycline antibiotic	tetracycline	1
MAG3834	d__Bacteria;p__Bacillota_A;c__Clostridia;o__Lachnospirales;f__Lachnospiraceae;g__UBA629;s__UBA629 sp900316625	p__Bacillota_A	tetracycline antibiotic	tetracycline	2
MAG3834	d__Bacteria;p__Bacillota_A;c__Clostridia;o__Lachnospirales;f__Lachnospiraceae;g__UBA629;s__UBA629 sp900316625	p__Bacillota_A	tetracycline antibiotic	tetracycline	1
MAG3834	d__Bacteria;p__Bacillota_A;c__Clostridia;o__Lachnospirales;f__Lachnospiraceae;g__UBA629;s__UBA629 sp900316625	p__Bacillota_A	glycopeptide antibiotic	glycopeptide	1
MAG3834	d__Bacteria;p__Bacillota_A;c__Clostridia;o__Lachnospirales;f__Lachnospiraceae;g__UBA629;s__UBA629 sp900316625	p__Bacillota_A	glycopeptide antibiotic	glycopeptide	1
MAG3834	d__Bacteria;p__Bacillota_A;c__Clostridia;o__Lachnospirales;f__Lachnospiraceae;g__UBA629;s__UBA629 sp900316625	p__Bacillota_A	glycopeptide antibiotic	glycopeptide	3
MAG3834	d__Bacteria;p__Bacillota_A;c__Clostridia;o__Lachnospirales;f__Lachnospiraceae;g__UBA629;s__UBA629 sp900316625	p__Bacillota_A	glycopeptide antibiotic	glycopeptide	1
MAG3834	d__Bacteria;p__Bacillota_A;c__Clostridia;o__Lachnospirales;f__Lachnospiraceae;g__UBA629;s__UBA629 sp900316625	p__Bacillota_A	glycopeptide antibiotic	glycopeptide	1
MAG3834	d__Bacteria;p__Bacillota_A;c__Clostridia;o__Lachnospirales;f__Lachnospiraceae;g__UBA629;s__UBA629 sp900316625	p__Bacillota_A	glycopeptide antibiotic	glycopeptide	1
MAG3834	d__Bacteria;p__Bacillota_A;c__Clostridia;o__Lachnospirales;f__Lachnospiraceae;g__UBA629;s__UBA629 sp900316625	p__Bacillota_A	glycopeptide antibiotic	glycopeptide	1
MAG3834	d__Bacteria;p__Bacillota_A;c__Clostridia;o__Lachnospirales;f__Lachnospiraceae;g__UBA629;s__UBA629 sp900316625	p__Bacillota_A	glycopeptide antibiotic	glycopeptide	1
MAG3834	d__Bacteria;p__Bacillota_A;c__Clostridia;o__Lachnospirales;f__Lachnospiraceae;g__UBA629;s__UBA629 sp900316625	p__Bacillota_A	glycopeptide antibiotic	glycopeptide	1
MAG3834	d__Bacteria;p__Bacillota_A;c__Clostridia;o__Lachnospirales;f__Lachnospiraceae;g__UBA629;s__UBA629 sp900316625	p__Bacillota_A	lincosamide antibiotic;pleuromutilin antibiotic;streptogramin A antibiotic;streptogramin antibiotic	Multidrug	1
MAG1309	d__Bacteria;p__Bacillota_A;c__Clostridia;o__Lachnospirales;f__Lachnospiraceae;g__UBA629;s__UBA629 sp900316625	p__Bacillota_A	phosphonic acid antibiotic	phosphonic acid	1
MAG1309	d__Bacteria;p__Bacillota_A;c__Clostridia;o__Lachnospirales;f__Lachnospiraceae;g__UBA629;s__UBA629 sp900316625	p__Bacillota_A	elfamycin antibiotic	elfamycin	1
MAG1309	d__Bacteria;p__Bacillota_A;c__Clostridia;o__Lachnospirales;f__Lachnospiraceae;g__UBA629;s__UBA629 sp900316625	p__Bacillota_A	fluoroquinolone antibiotic;nybomycin-like antibiotic	Multidrug	2
MAG1309	d__Bacteria;p__Bacillota_A;c__Clostridia;o__Lachnospirales;f__Lachnospiraceae;g__UBA629;s__UBA629 sp900316625	p__Bacillota_A	aminocoumarin antibiotic;fluoroquinolone antibiotic	Multidrug	2
MAG1309	d__Bacteria;p__Bacillota_A;c__Clostridia;o__Lachnospirales;f__Lachnospiraceae;g__UBA629;s__UBA629 sp900316625	p__Bacillota_A	glycopeptide antibiotic	glycopeptide	1
MAG1309	d__Bacteria;p__Bacillota_A;c__Clostridia;o__Lachnospirales;f__Lachnospiraceae;g__UBA629;s__UBA629 sp900316625	p__Bacillota_A	peptide antibiotic;rifamycin antibiotic	Multidrug	2
MAG1309	d__Bacteria;p__Bacillota_A;c__Clostridia;o__Lachnospirales;f__Lachnospiraceae;g__UBA629;s__UBA629 sp900316625	p__Bacillota_A	glycopeptide antibiotic	glycopeptide	1
MAG1309	d__Bacteria;p__Bacillota_A;c__Clostridia;o__Lachnospirales;f__Lachnospiraceae;g__UBA629;s__UBA629 sp900316625	p__Bacillota_A	lincosamide antibiotic;pleuromutilin antibiotic;streptogramin A antibiotic;streptogramin antibiotic	Multidrug	1
MAG1309	d__Bacteria;p__Bacillota_A;c__Clostridia;o__Lachnospirales;f__Lachnospiraceae;g__UBA629;s__UBA629 sp900316625	p__Bacillota_A	peptide antibiotic	peptide	1
MAG1309	d__Bacteria;p__Bacillota_A;c__Clostridia;o__Lachnospirales;f__Lachnospiraceae;g__UBA629;s__UBA629 sp900316625	p__Bacillota_A	peptide antibiotic	peptide	3
MAG1309	d__Bacteria;p__Bacillota_A;c__Clostridia;o__Lachnospirales;f__Lachnospiraceae;g__UBA629;s__UBA629 sp900316625	p__Bacillota_A	lincosamide antibiotic;macrolide antibiotic;streptogramin A antibiotic;streptogramin B antibiotic;streptogramin antibiotic	MLS	1
MAG1309	d__Bacteria;p__Bacillota_A;c__Clostridia;o__Lachnospirales;f__Lachnospiraceae;g__UBA629;s__UBA629 sp900316625	p__Bacillota_A	phosphonic acid antibiotic	phosphonic acid	1
MAG1309	d__Bacteria;p__Bacillota_A;c__Clostridia;o__Lachnospirales;f__Lachnospiraceae;g__UBA629;s__UBA629 sp900316625	p__Bacillota_A	disinfecting agents and antiseptics	Triclosan	1
MAG1309	d__Bacteria;p__Bacillota_A;c__Clostridia;o__Lachnospirales;f__Lachnospiraceae;g__UBA629;s__UBA629 sp900316625	p__Bacillota_A	carbapenem;cephalosporin;cephamycin;disinfecting agents and antiseptics;fluoroquinolone antibiotic;glycylcycline;monobactam;penam;penem;phenicol antibiotic;rifamycin antibiotic;tetracycline antibiotic	Multidrug	1
MAG1309	d__Bacteria;p__Bacillota_A;c__Clostridia;o__Lachnospirales;f__Lachnospiraceae;g__UBA629;s__UBA629 sp900316625	p__Bacillota_A	cephalosporin	cephalosporin	1
MAG1309	d__Bacteria;p__Bacillota_A;c__Clostridia;o__Lachnospirales;f__Lachnospiraceae;g__UBA629;s__UBA629 sp900316625	p__Bacillota_A	lincosamide antibiotic	lincosamide	1
MAG1309	d__Bacteria;p__Bacillota_A;c__Clostridia;o__Lachnospirales;f__Lachnospiraceae;g__UBA629;s__UBA629 sp900316625	p__Bacillota_A	salicylic acid antibiotic	salicylic acid	1
MAG1309	d__Bacteria;p__Bacillota_A;c__Clostridia;o__Lachnospirales;f__Lachnospiraceae;g__UBA629;s__UBA629 sp900316625	p__Bacillota_A	aminoglycoside antibiotic	aminoglycoside	1
MAG1309	d__Bacteria;p__Bacillota_A;c__Clostridia;o__Lachnospirales;f__Lachnospiraceae;g__UBA629;s__UBA629 sp900316625	p__Bacillota_A	pyrazine antibiotic	pyrazine	1
MAG1309	d__Bacteria;p__Bacillota_A;c__Clostridia;o__Lachnospirales;f__Lachnospiraceae;g__UBA629;s__UBA629 sp900316625	p__Bacillota_A	aminoglycoside antibiotic	aminoglycoside	1
MAG1309	d__Bacteria;p__Bacillota_A;c__Clostridia;o__Lachnospirales;f__Lachnospiraceae;g__UBA629;s__UBA629 sp900316625	p__Bacillota_A	aminoglycoside antibiotic	aminoglycoside	1
MAG1309	d__Bacteria;p__Bacillota_A;c__Clostridia;o__Lachnospirales;f__Lachnospiraceae;g__UBA629;s__UBA629 sp900316625	p__Bacillota_A	carbapenem;cephalosporin;cephamycin;monobactam;penam	Multidrug	1
MAG1309	d__Bacteria;p__Bacillota_A;c__Clostridia;o__Lachnospirales;f__Lachnospiraceae;g__UBA629;s__UBA629 sp900316625	p__Bacillota_A	carbapenem	carbapenem	1
MAG1309	d__Bacteria;p__Bacillota_A;c__Clostridia;o__Lachnospirales;f__Lachnospiraceae;g__UBA629;s__UBA629 sp900316625	p__Bacillota_A	fusidane antibiotic	fusidane	3
MAG1309	d__Bacteria;p__Bacillota_A;c__Clostridia;o__Lachnospirales;f__Lachnospiraceae;g__UBA629;s__UBA629 sp900316625	p__Bacillota_A	mupirocin-like antibiotic	mupirocin-like	2
MAG1309	d__Bacteria;p__Bacillota_A;c__Clostridia;o__Lachnospirales;f__Lachnospiraceae;g__UBA629;s__UBA629 sp900316625	p__Bacillota_A	mupirocin-like antibiotic	mupirocin-like	2
MAG1309	d__Bacteria;p__Bacillota_A;c__Clostridia;o__Lachnospirales;f__Lachnospiraceae;g__UBA629;s__UBA629 sp900316625	p__Bacillota_A	mupirocin-like antibiotic	mupirocin-like	1
MAG1309	d__Bacteria;p__Bacillota_A;c__Clostridia;o__Lachnospirales;f__Lachnospiraceae;g__UBA629;s__UBA629 sp900316625	p__Bacillota_A	phosphonic acid antibiotic	phosphonic acid	1
MAG1309	d__Bacteria;p__Bacillota_A;c__Clostridia;o__Lachnospirales;f__Lachnospiraceae;g__UBA629;s__UBA629 sp900316625	p__Bacillota_A	peptide antibiotic	peptide	1
MAG1309	d__Bacteria;p__Bacillota_A;c__Clostridia;o__Lachnospirales;f__Lachnospiraceae;g__UBA629;s__UBA629 sp900316625	p__Bacillota_A	peptide antibiotic	peptide	2
MAG1309	d__Bacteria;p__Bacillota_A;c__Clostridia;o__Lachnospirales;f__Lachnospiraceae;g__UBA629;s__UBA629 sp900316625	p__Bacillota_A	peptide antibiotic	peptide	1
MAG1309	d__Bacteria;p__Bacillota_A;c__Clostridia;o__Lachnospirales;f__Lachnospiraceae;g__UBA629;s__UBA629 sp900316625	p__Bacillota_A	carbapenem;cephalosporin;cephamycin;monobactam;penam	Multidrug	1
MAG1309	d__Bacteria;p__Bacillota_A;c__Clostridia;o__Lachnospirales;f__Lachnospiraceae;g__UBA629;s__UBA629 sp900316625	p__Bacillota_A	pleuromutilin antibiotic	pleuromutilin	1
MAG1309	d__Bacteria;p__Bacillota_A;c__Clostridia;o__Lachnospirales;f__Lachnospiraceae;g__UBA629;s__UBA629 sp900316625	p__Bacillota_A	fluoroquinolone antibiotic;tetracycline antibiotic	Multidrug	1
MAG1309	d__Bacteria;p__Bacillota_A;c__Clostridia;o__Lachnospirales;f__Lachnospiraceae;g__UBA629;s__UBA629 sp900316625	p__Bacillota_A	glycylcycline;tetracycline antibiotic	Multidrug	1
MAG1309	d__Bacteria;p__Bacillota_A;c__Clostridia;o__Lachnospirales;f__Lachnospiraceae;g__UBA629;s__UBA629 sp900316625	p__Bacillota_A	disinfecting agents and antiseptics;fluoroquinolone antibiotic	Multidrug	2
MAG1309	d__Bacteria;p__Bacillota_A;c__Clostridia;o__Lachnospirales;f__Lachnospiraceae;g__UBA629;s__UBA629 sp900316625	p__Bacillota_A	peptide antibiotic	peptide	1
MAG1309	d__Bacteria;p__Bacillota_A;c__Clostridia;o__Lachnospirales;f__Lachnospiraceae;g__UBA629;s__UBA629 sp900316625	p__Bacillota_A	peptide antibiotic	peptide	4
MAG1309	d__Bacteria;p__Bacillota_A;c__Clostridia;o__Lachnospirales;f__Lachnospiraceae;g__UBA629;s__UBA629 sp900316625	p__Bacillota_A	diaminopyrimidine antibiotic	diaminopyrimidine	1
MAG1309	d__Bacteria;p__Bacillota_A;c__Clostridia;o__Lachnospirales;f__Lachnospiraceae;g__UBA629;s__UBA629 sp900316625	p__Bacillota_A	fluoroquinolone antibiotic;macrolide antibiotic;rifamycin antibiotic	Multidrug	3
MAG1309	d__Bacteria;p__Bacillota_A;c__Clostridia;o__Lachnospirales;f__Lachnospiraceae;g__UBA629;s__UBA629 sp900316625	p__Bacillota_A	fluoroquinolone antibiotic;macrolide antibiotic;penam;tetracycline antibiotic	Multidrug	2
MAG1309	d__Bacteria;p__Bacillota_A;c__Clostridia;o__Lachnospirales;f__Lachnospiraceae;g__UBA629;s__UBA629 sp900316625	p__Bacillota_A	disinfecting agents and antiseptics;fluoroquinolone antibiotic	Multidrug	1
MAG1309	d__Bacteria;p__Bacillota_A;c__Clostridia;o__Lachnospirales;f__Lachnospiraceae;g__UBA629;s__UBA629 sp900316625	p__Bacillota_A	aminoglycoside antibiotic	aminoglycoside	1
MAG1309	d__Bacteria;p__Bacillota_A;c__Clostridia;o__Lachnospirales;f__Lachnospiraceae;g__UBA629;s__UBA629 sp900316625	p__Bacillota_A	lincosamide antibiotic	lincosamide	3
MAG1309	d__Bacteria;p__Bacillota_A;c__Clostridia;o__Lachnospirales;f__Lachnospiraceae;g__UBA629;s__UBA629 sp900316625	p__Bacillota_A	macrolide antibiotic	macrolide	4
MAG1309	d__Bacteria;p__Bacillota_A;c__Clostridia;o__Lachnospirales;f__Lachnospiraceae;g__UBA629;s__UBA629 sp900316625	p__Bacillota_A	carbapenem;cephalosporin;cephamycin;monobactam;penam	Multidrug	2
MAG1309	d__Bacteria;p__Bacillota_A;c__Clostridia;o__Lachnospirales;f__Lachnospiraceae;g__UBA629;s__UBA629 sp900316625	p__Bacillota_A	glycylcycline;tetracycline antibiotic	Multidrug	1
MAG1309	d__Bacteria;p__Bacillota_A;c__Clostridia;o__Lachnospirales;f__Lachnospiraceae;g__UBA629;s__UBA629 sp900316625	p__Bacillota_A	cephalosporin;disinfecting agents and antiseptics;fluoroquinolone antibiotic;penam;peptide antibiotic;tetracycline antibiotic	Multidrug	1
MAG1309	d__Bacteria;p__Bacillota_A;c__Clostridia;o__Lachnospirales;f__Lachnospiraceae;g__UBA629;s__UBA629 sp900316625	p__Bacillota_A	glycopeptide antibiotic;oxazolidinone antibiotic	Multidrug	2
MAG1309	d__Bacteria;p__Bacillota_A;c__Clostridia;o__Lachnospirales;f__Lachnospiraceae;g__UBA629;s__UBA629 sp900316625	p__Bacillota_A	macrolide antibiotic	macrolide	1
MAG1309	d__Bacteria;p__Bacillota_A;c__Clostridia;o__Lachnospirales;f__Lachnospiraceae;g__UBA629;s__UBA629 sp900316625	p__Bacillota_A	aminocoumarin antibiotic	aminocoumarin	1
MAG1309	d__Bacteria;p__Bacillota_A;c__Clostridia;o__Lachnospirales;f__Lachnospiraceae;g__UBA629;s__UBA629 sp900316625	p__Bacillota_A	oxazolidinone antibiotic;phenicol antibiotic	Multidrug	4
MAG1309	d__Bacteria;p__Bacillota_A;c__Clostridia;o__Lachnospirales;f__Lachnospiraceae;g__UBA629;s__UBA629 sp900316625	p__Bacillota_A	tetracycline antibiotic	tetracycline	1
MAG1309	d__Bacteria;p__Bacillota_A;c__Clostridia;o__Lachnospirales;f__Lachnospiraceae;g__UBA629;s__UBA629 sp900316625	p__Bacillota_A	fluoroquinolone antibiotic	fluoroquinolone	1
MAG1309	d__Bacteria;p__Bacillota_A;c__Clostridia;o__Lachnospirales;f__Lachnospiraceae;g__UBA629;s__UBA629 sp900316625	p__Bacillota_A	fluoroquinolone antibiotic	fluoroquinolone	2
MAG1309	d__Bacteria;p__Bacillota_A;c__Clostridia;o__Lachnospirales;f__Lachnospiraceae;g__UBA629;s__UBA629 sp900316625	p__Bacillota_A	peptide antibiotic	peptide	1
MAG1309	d__Bacteria;p__Bacillota_A;c__Clostridia;o__Lachnospirales;f__Lachnospiraceae;g__UBA629;s__UBA629 sp900316625	p__Bacillota_A	diaminopyrimidine antibiotic;fluoroquinolone antibiotic;phenicol antibiotic	Multidrug	1
MAG1309	d__Bacteria;p__Bacillota_A;c__Clostridia;o__Lachnospirales;f__Lachnospiraceae;g__UBA629;s__UBA629 sp900316625	p__Bacillota_A	tetracycline antibiotic	tetracycline	1
MAG1309	d__Bacteria;p__Bacillota_A;c__Clostridia;o__Lachnospirales;f__Lachnospiraceae;g__UBA629;s__UBA629 sp900316625	p__Bacillota_A	tetracycline antibiotic	tetracycline	2
MAG1309	d__Bacteria;p__Bacillota_A;c__Clostridia;o__Lachnospirales;f__Lachnospiraceae;g__UBA629;s__UBA629 sp900316625	p__Bacillota_A	tetracycline antibiotic	tetracycline	1
MAG1309	d__Bacteria;p__Bacillota_A;c__Clostridia;o__Lachnospirales;f__Lachnospiraceae;g__UBA629;s__UBA629 sp900316625	p__Bacillota_A	tetracycline antibiotic	tetracycline	2
MAG1309	d__Bacteria;p__Bacillota_A;c__Clostridia;o__Lachnospirales;f__Lachnospiraceae;g__UBA629;s__UBA629 sp900316625	p__Bacillota_A	tetracycline antibiotic	tetracycline	1
MAG1309	d__Bacteria;p__Bacillota_A;c__Clostridia;o__Lachnospirales;f__Lachnospiraceae;g__UBA629;s__UBA629 sp900316625	p__Bacillota_A	glycopeptide antibiotic	glycopeptide	1
MAG1309	d__Bacteria;p__Bacillota_A;c__Clostridia;o__Lachnospirales;f__Lachnospiraceae;g__UBA629;s__UBA629 sp900316625	p__Bacillota_A	glycopeptide antibiotic	glycopeptide	1
MAG1309	d__Bacteria;p__Bacillota_A;c__Clostridia;o__Lachnospirales;f__Lachnospiraceae;g__UBA629;s__UBA629 sp900316625	p__Bacillota_A	glycopeptide antibiotic	glycopeptide	1
MAG1309	d__Bacteria;p__Bacillota_A;c__Clostridia;o__Lachnospirales;f__Lachnospiraceae;g__UBA629;s__UBA629 sp900316625	p__Bacillota_A	glycopeptide antibiotic	glycopeptide	2
MAG1309	d__Bacteria;p__Bacillota_A;c__Clostridia;o__Lachnospirales;f__Lachnospiraceae;g__UBA629;s__UBA629 sp900316625	p__Bacillota_A	glycopeptide antibiotic	glycopeptide	1
MAG1309	d__Bacteria;p__Bacillota_A;c__Clostridia;o__Lachnospirales;f__Lachnospiraceae;g__UBA629;s__UBA629 sp900316625	p__Bacillota_A	glycopeptide antibiotic	glycopeptide	2
MAG1309	d__Bacteria;p__Bacillota_A;c__Clostridia;o__Lachnospirales;f__Lachnospiraceae;g__UBA629;s__UBA629 sp900316625	p__Bacillota_A	glycopeptide antibiotic	glycopeptide	1
MAG1309	d__Bacteria;p__Bacillota_A;c__Clostridia;o__Lachnospirales;f__Lachnospiraceae;g__UBA629;s__UBA629 sp900316625	p__Bacillota_A	glycopeptide antibiotic	glycopeptide	2
MAG1309	d__Bacteria;p__Bacillota_A;c__Clostridia;o__Lachnospirales;f__Lachnospiraceae;g__UBA629;s__UBA629 sp900316625	p__Bacillota_A	glycopeptide antibiotic	glycopeptide	1
MAG1309	d__Bacteria;p__Bacillota_A;c__Clostridia;o__Lachnospirales;f__Lachnospiraceae;g__UBA629;s__UBA629 sp900316625	p__Bacillota_A	lincosamide antibiotic;pleuromutilin antibiotic;streptogramin A antibiotic;streptogramin antibiotic	Multidrug	1
MAG2460	d__Bacteria;p__Spirochaetota;c__Spirochaetia;o__Treponematales;f__Treponemataceae;g__Treponema_D;s__Treponema_D sp016293915	p__Spirochaetota	cephalosporin	cephalosporin	1
MAG2460	d__Bacteria;p__Spirochaetota;c__Spirochaetia;o__Treponematales;f__Treponemataceae;g__Treponema_D;s__Treponema_D sp016293915	p__Spirochaetota	aminoglycoside antibiotic	aminoglycoside	1
MAG2460	d__Bacteria;p__Spirochaetota;c__Spirochaetia;o__Treponematales;f__Treponemataceae;g__Treponema_D;s__Treponema_D sp016293915	p__Spirochaetota	fluoroquinolone antibiotic;nybomycin-like antibiotic	Multidrug	1
MAG2460	d__Bacteria;p__Spirochaetota;c__Spirochaetia;o__Treponematales;f__Treponemataceae;g__Treponema_D;s__Treponema_D sp016293915	p__Spirochaetota	phosphonic acid antibiotic	phosphonic acid	1
MAG2460	d__Bacteria;p__Spirochaetota;c__Spirochaetia;o__Treponematales;f__Treponemataceae;g__Treponema_D;s__Treponema_D sp016293915	p__Spirochaetota	lincosamide antibiotic;nucleoside antibiotic;streptogramin A antibiotic;streptogramin antibiotic	Multidrug	1
MAG2460	d__Bacteria;p__Spirochaetota;c__Spirochaetia;o__Treponematales;f__Treponemataceae;g__Treponema_D;s__Treponema_D sp016293915	p__Spirochaetota	fluoroquinolone antibiotic;nybomycin-like antibiotic	Multidrug	1
MAG2460	d__Bacteria;p__Spirochaetota;c__Spirochaetia;o__Treponematales;f__Treponemataceae;g__Treponema_D;s__Treponema_D sp016293915	p__Spirochaetota	aminocoumarin antibiotic;fluoroquinolone antibiotic	Multidrug	2
MAG2460	d__Bacteria;p__Spirochaetota;c__Spirochaetia;o__Treponematales;f__Treponemataceae;g__Treponema_D;s__Treponema_D sp016293915	p__Spirochaetota	glycopeptide antibiotic	glycopeptide	1
MAG2460	d__Bacteria;p__Spirochaetota;c__Spirochaetia;o__Treponematales;f__Treponemataceae;g__Treponema_D;s__Treponema_D sp016293915	p__Spirochaetota	phenicol antibiotic	phenicol	1
MAG2460	d__Bacteria;p__Spirochaetota;c__Spirochaetia;o__Treponematales;f__Treponemataceae;g__Treponema_D;s__Treponema_D sp016293915	p__Spirochaetota	lincosamide antibiotic;pleuromutilin antibiotic;streptogramin A antibiotic;streptogramin antibiotic	Multidrug	2
MAG2460	d__Bacteria;p__Spirochaetota;c__Spirochaetia;o__Treponematales;f__Treponemataceae;g__Treponema_D;s__Treponema_D sp016293915	p__Spirochaetota	glycopeptide antibiotic	glycopeptide	1
MAG2460	d__Bacteria;p__Spirochaetota;c__Spirochaetia;o__Treponematales;f__Treponemataceae;g__Treponema_D;s__Treponema_D sp016293915	p__Spirochaetota	peptide antibiotic	peptide	1
MAG2460	d__Bacteria;p__Spirochaetota;c__Spirochaetia;o__Treponematales;f__Treponemataceae;g__Treponema_D;s__Treponema_D sp016293915	p__Spirochaetota	elfamycin antibiotic	elfamycin	1
MAG2460	d__Bacteria;p__Spirochaetota;c__Spirochaetia;o__Treponematales;f__Treponemataceae;g__Treponema_D;s__Treponema_D sp016293915	p__Spirochaetota	phosphonic acid antibiotic	phosphonic acid	1
MAG2460	d__Bacteria;p__Spirochaetota;c__Spirochaetia;o__Treponematales;f__Treponemataceae;g__Treponema_D;s__Treponema_D sp016293915	p__Spirochaetota	disinfecting agents and antiseptics	Triclosan	1
MAG2460	d__Bacteria;p__Spirochaetota;c__Spirochaetia;o__Treponematales;f__Treponemataceae;g__Treponema_D;s__Treponema_D sp016293915	p__Spirochaetota	carbapenem;cephalosporin;cephamycin;monobactam;penam	Multidrug	2
MAG2460	d__Bacteria;p__Spirochaetota;c__Spirochaetia;o__Treponematales;f__Treponemataceae;g__Treponema_D;s__Treponema_D sp016293915	p__Spirochaetota	cephalosporin	cephalosporin	1
MAG2460	d__Bacteria;p__Spirochaetota;c__Spirochaetia;o__Treponematales;f__Treponemataceae;g__Treponema_D;s__Treponema_D sp016293915	p__Spirochaetota	macrolide antibiotic	macrolide	1
MAG2460	d__Bacteria;p__Spirochaetota;c__Spirochaetia;o__Treponematales;f__Treponemataceae;g__Treponema_D;s__Treponema_D sp016293915	p__Spirochaetota	disinfecting agents and antiseptics;fluoroquinolone antibiotic;macrolide antibiotic;phenicol antibiotic;tetracycline antibiotic	Multidrug	1
MAG2460	d__Bacteria;p__Spirochaetota;c__Spirochaetia;o__Treponematales;f__Treponemataceae;g__Treponema_D;s__Treponema_D sp016293915	p__Spirochaetota	salicylic acid antibiotic	salicylic acid	1
MAG2460	d__Bacteria;p__Spirochaetota;c__Spirochaetia;o__Treponematales;f__Treponemataceae;g__Treponema_D;s__Treponema_D sp016293915	p__Spirochaetota	aminoglycoside antibiotic	aminoglycoside	1
MAG2460	d__Bacteria;p__Spirochaetota;c__Spirochaetia;o__Treponematales;f__Treponemataceae;g__Treponema_D;s__Treponema_D sp016293915	p__Spirochaetota	disinfecting agents and antiseptics;isoniazid-like antibiotic	Multidrug	2
MAG2460	d__Bacteria;p__Spirochaetota;c__Spirochaetia;o__Treponematales;f__Treponemataceae;g__Treponema_D;s__Treponema_D sp016293915	p__Spirochaetota	aminoglycoside antibiotic	aminoglycoside	1
MAG2460	d__Bacteria;p__Spirochaetota;c__Spirochaetia;o__Treponematales;f__Treponemataceae;g__Treponema_D;s__Treponema_D sp016293915	p__Spirochaetota	carbapenem;cephalosporin;cephamycin;monobactam;penam	Multidrug	1
MAG2460	d__Bacteria;p__Spirochaetota;c__Spirochaetia;o__Treponematales;f__Treponemataceae;g__Treponema_D;s__Treponema_D sp016293915	p__Spirochaetota	aminoglycoside antibiotic;penam;tetracycline antibiotic	Multidrug	3
MAG2460	d__Bacteria;p__Spirochaetota;c__Spirochaetia;o__Treponematales;f__Treponemataceae;g__Treponema_D;s__Treponema_D sp016293915	p__Spirochaetota	peptide antibiotic	peptide	1
MAG2460	d__Bacteria;p__Spirochaetota;c__Spirochaetia;o__Treponematales;f__Treponemataceae;g__Treponema_D;s__Treponema_D sp016293915	p__Spirochaetota	fusidane antibiotic	fusidane	2
MAG2460	d__Bacteria;p__Spirochaetota;c__Spirochaetia;o__Treponematales;f__Treponemataceae;g__Treponema_D;s__Treponema_D sp016293915	p__Spirochaetota	fusidane antibiotic	fusidane	1
MAG2460	d__Bacteria;p__Spirochaetota;c__Spirochaetia;o__Treponematales;f__Treponemataceae;g__Treponema_D;s__Treponema_D sp016293915	p__Spirochaetota	mupirocin-like antibiotic	mupirocin-like	1
MAG2460	d__Bacteria;p__Spirochaetota;c__Spirochaetia;o__Treponematales;f__Treponemataceae;g__Treponema_D;s__Treponema_D sp016293915	p__Spirochaetota	mupirocin-like antibiotic	mupirocin-like	1
MAG2460	d__Bacteria;p__Spirochaetota;c__Spirochaetia;o__Treponematales;f__Treponemataceae;g__Treponema_D;s__Treponema_D sp016293915	p__Spirochaetota	mupirocin-like antibiotic	mupirocin-like	1
MAG2460	d__Bacteria;p__Spirochaetota;c__Spirochaetia;o__Treponematales;f__Treponemataceae;g__Treponema_D;s__Treponema_D sp016293915	p__Spirochaetota	peptide antibiotic	peptide	2
MAG2460	d__Bacteria;p__Spirochaetota;c__Spirochaetia;o__Treponematales;f__Treponemataceae;g__Treponema_D;s__Treponema_D sp016293915	p__Spirochaetota	pleuromutilin antibiotic	pleuromutilin	2
MAG2460	d__Bacteria;p__Spirochaetota;c__Spirochaetia;o__Treponematales;f__Treponemataceae;g__Treponema_D;s__Treponema_D sp016293915	p__Spirochaetota	pleuromutilin antibiotic	pleuromutilin	1
MAG2460	d__Bacteria;p__Spirochaetota;c__Spirochaetia;o__Treponematales;f__Treponemataceae;g__Treponema_D;s__Treponema_D sp016293915	p__Spirochaetota	tetracycline antibiotic	tetracycline	1
MAG2460	d__Bacteria;p__Spirochaetota;c__Spirochaetia;o__Treponematales;f__Treponemataceae;g__Treponema_D;s__Treponema_D sp016293915	p__Spirochaetota	glycylcycline;tetracycline antibiotic	Multidrug	1
MAG2460	d__Bacteria;p__Spirochaetota;c__Spirochaetia;o__Treponematales;f__Treponemataceae;g__Treponema_D;s__Treponema_D sp016293915	p__Spirochaetota	disinfecting agents and antiseptics;fluoroquinolone antibiotic	Multidrug	1
MAG2460	d__Bacteria;p__Spirochaetota;c__Spirochaetia;o__Treponematales;f__Treponemataceae;g__Treponema_D;s__Treponema_D sp016293915	p__Spirochaetota	peptide antibiotic	peptide	1
MAG2460	d__Bacteria;p__Spirochaetota;c__Spirochaetia;o__Treponematales;f__Treponemataceae;g__Treponema_D;s__Treponema_D sp016293915	p__Spirochaetota	disinfecting agents and antiseptics;fluoroquinolone antibiotic	Multidrug	1
MAG2460	d__Bacteria;p__Spirochaetota;c__Spirochaetia;o__Treponematales;f__Treponemataceae;g__Treponema_D;s__Treponema_D sp016293915	p__Spirochaetota	diaminopyrimidine antibiotic	diaminopyrimidine	1
MAG2460	d__Bacteria;p__Spirochaetota;c__Spirochaetia;o__Treponematales;f__Treponemataceae;g__Treponema_D;s__Treponema_D sp016293915	p__Spirochaetota	fluoroquinolone antibiotic;macrolide antibiotic;rifamycin antibiotic	Multidrug	2
MAG2460	d__Bacteria;p__Spirochaetota;c__Spirochaetia;o__Treponematales;f__Treponemataceae;g__Treponema_D;s__Treponema_D sp016293915	p__Spirochaetota	fluoroquinolone antibiotic;macrolide antibiotic;penam;tetracycline antibiotic	Multidrug	1
MAG2460	d__Bacteria;p__Spirochaetota;c__Spirochaetia;o__Treponematales;f__Treponemataceae;g__Treponema_D;s__Treponema_D sp016293915	p__Spirochaetota	fluoroquinolone antibiotic;macrolide antibiotic;penam;tetracycline antibiotic	Multidrug	1
MAG2460	d__Bacteria;p__Spirochaetota;c__Spirochaetia;o__Treponematales;f__Treponemataceae;g__Treponema_D;s__Treponema_D sp016293915	p__Spirochaetota	lincosamide antibiotic	lincosamide	4
MAG2460	d__Bacteria;p__Spirochaetota;c__Spirochaetia;o__Treponematales;f__Treponemataceae;g__Treponema_D;s__Treponema_D sp016293915	p__Spirochaetota	lincosamide antibiotic;pleuromutilin antibiotic;streptogramin antibiotic	Multidrug	1
MAG2460	d__Bacteria;p__Spirochaetota;c__Spirochaetia;o__Treponematales;f__Treponemataceae;g__Treponema_D;s__Treponema_D sp016293915	p__Spirochaetota	macrolide antibiotic	macrolide	5
MAG2460	d__Bacteria;p__Spirochaetota;c__Spirochaetia;o__Treponematales;f__Treponemataceae;g__Treponema_D;s__Treponema_D sp016293915	p__Spirochaetota	cephalosporin;disinfecting agents and antiseptics;fluoroquinolone antibiotic;penam;peptide antibiotic;tetracycline antibiotic	Multidrug	1
MAG2460	d__Bacteria;p__Spirochaetota;c__Spirochaetia;o__Treponematales;f__Treponemataceae;g__Treponema_D;s__Treponema_D sp016293915	p__Spirochaetota	glycopeptide antibiotic;oxazolidinone antibiotic	Multidrug	3
MAG2460	d__Bacteria;p__Spirochaetota;c__Spirochaetia;o__Treponematales;f__Treponemataceae;g__Treponema_D;s__Treponema_D sp016293915	p__Spirochaetota	nitroimidazole antibiotic	nitroimidazole	2
MAG2460	d__Bacteria;p__Spirochaetota;c__Spirochaetia;o__Treponematales;f__Treponemataceae;g__Treponema_D;s__Treponema_D sp016293915	p__Spirochaetota	nitroimidazole antibiotic	nitroimidazole	1
MAG2460	d__Bacteria;p__Spirochaetota;c__Spirochaetia;o__Treponematales;f__Treponemataceae;g__Treponema_D;s__Treponema_D sp016293915	p__Spirochaetota	nitroimidazole antibiotic	nitroimidazole	1
MAG2460	d__Bacteria;p__Spirochaetota;c__Spirochaetia;o__Treponematales;f__Treponemataceae;g__Treponema_D;s__Treponema_D sp016293915	p__Spirochaetota	aminocoumarin antibiotic	aminocoumarin	2
MAG2460	d__Bacteria;p__Spirochaetota;c__Spirochaetia;o__Treponematales;f__Treponemataceae;g__Treponema_D;s__Treponema_D sp016293915	p__Spirochaetota	macrolide antibiotic	macrolide	1
MAG2460	d__Bacteria;p__Spirochaetota;c__Spirochaetia;o__Treponematales;f__Treponemataceae;g__Treponema_D;s__Treponema_D sp016293915	p__Spirochaetota	oxazolidinone antibiotic;phenicol antibiotic	Multidrug	1
MAG2460	d__Bacteria;p__Spirochaetota;c__Spirochaetia;o__Treponematales;f__Treponemataceae;g__Treponema_D;s__Treponema_D sp016293915	p__Spirochaetota	fluoroquinolone antibiotic	fluoroquinolone	3
MAG2460	d__Bacteria;p__Spirochaetota;c__Spirochaetia;o__Treponematales;f__Treponemataceae;g__Treponema_D;s__Treponema_D sp016293915	p__Spirochaetota	tetracycline antibiotic	tetracycline	1
MAG2460	d__Bacteria;p__Spirochaetota;c__Spirochaetia;o__Treponematales;f__Treponemataceae;g__Treponema_D;s__Treponema_D sp016293915	p__Spirochaetota	diaminopyrimidine antibiotic;fluoroquinolone antibiotic;phenicol antibiotic	Multidrug	1
MAG2460	d__Bacteria;p__Spirochaetota;c__Spirochaetia;o__Treponematales;f__Treponemataceae;g__Treponema_D;s__Treponema_D sp016293915	p__Spirochaetota	tetracycline antibiotic	tetracycline	1
MAG2460	d__Bacteria;p__Spirochaetota;c__Spirochaetia;o__Treponematales;f__Treponemataceae;g__Treponema_D;s__Treponema_D sp016293915	p__Spirochaetota	tetracycline antibiotic	tetracycline	1
MAG2460	d__Bacteria;p__Spirochaetota;c__Spirochaetia;o__Treponematales;f__Treponemataceae;g__Treponema_D;s__Treponema_D sp016293915	p__Spirochaetota	tetracycline antibiotic	tetracycline	1
MAG2460	d__Bacteria;p__Spirochaetota;c__Spirochaetia;o__Treponematales;f__Treponemataceae;g__Treponema_D;s__Treponema_D sp016293915	p__Spirochaetota	tetracycline antibiotic	tetracycline	1
MAG2460	d__Bacteria;p__Spirochaetota;c__Spirochaetia;o__Treponematales;f__Treponemataceae;g__Treponema_D;s__Treponema_D sp016293915	p__Spirochaetota	tetracycline antibiotic	tetracycline	1
MAG2460	d__Bacteria;p__Spirochaetota;c__Spirochaetia;o__Treponematales;f__Treponemataceae;g__Treponema_D;s__Treponema_D sp016293915	p__Spirochaetota	pleuromutilin antibiotic	pleuromutilin	1
MAG2460	d__Bacteria;p__Spirochaetota;c__Spirochaetia;o__Treponematales;f__Treponemataceae;g__Treponema_D;s__Treponema_D sp016293915	p__Spirochaetota	glycopeptide antibiotic	glycopeptide	1
MAG2460	d__Bacteria;p__Spirochaetota;c__Spirochaetia;o__Treponematales;f__Treponemataceae;g__Treponema_D;s__Treponema_D sp016293915	p__Spirochaetota	glycopeptide antibiotic	glycopeptide	1
MAG2460	d__Bacteria;p__Spirochaetota;c__Spirochaetia;o__Treponematales;f__Treponemataceae;g__Treponema_D;s__Treponema_D sp016293915	p__Spirochaetota	glycopeptide antibiotic	glycopeptide	1
MAG2460	d__Bacteria;p__Spirochaetota;c__Spirochaetia;o__Treponematales;f__Treponemataceae;g__Treponema_D;s__Treponema_D sp016293915	p__Spirochaetota	glycopeptide antibiotic	glycopeptide	1
MAG2460	d__Bacteria;p__Spirochaetota;c__Spirochaetia;o__Treponematales;f__Treponemataceae;g__Treponema_D;s__Treponema_D sp016293915	p__Spirochaetota	glycopeptide antibiotic	glycopeptide	1
MAG2460	d__Bacteria;p__Spirochaetota;c__Spirochaetia;o__Treponematales;f__Treponemataceae;g__Treponema_D;s__Treponema_D sp016293915	p__Spirochaetota	glycopeptide antibiotic	glycopeptide	1
MAG2460	d__Bacteria;p__Spirochaetota;c__Spirochaetia;o__Treponematales;f__Treponemataceae;g__Treponema_D;s__Treponema_D sp016293915	p__Spirochaetota	glycopeptide antibiotic	glycopeptide	1
MAG2460	d__Bacteria;p__Spirochaetota;c__Spirochaetia;o__Treponematales;f__Treponemataceae;g__Treponema_D;s__Treponema_D sp016293915	p__Spirochaetota	glycopeptide antibiotic	glycopeptide	1
MAG711	d__Bacteria;p__Spirochaetota;c__Spirochaetia;o__Treponematales;f__Treponemataceae;g__Treponema_D;s__Treponema_D sp016293915	p__Spirochaetota	aminoglycoside antibiotic	aminoglycoside	1
MAG711	d__Bacteria;p__Spirochaetota;c__Spirochaetia;o__Treponematales;f__Treponemataceae;g__Treponema_D;s__Treponema_D sp016293915	p__Spirochaetota	mupirocin-like antibiotic	mupirocin-like	1
MAG711	d__Bacteria;p__Spirochaetota;c__Spirochaetia;o__Treponematales;f__Treponemataceae;g__Treponema_D;s__Treponema_D sp016293915	p__Spirochaetota	phosphonic acid antibiotic	phosphonic acid	1
MAG711	d__Bacteria;p__Spirochaetota;c__Spirochaetia;o__Treponematales;f__Treponemataceae;g__Treponema_D;s__Treponema_D sp016293915	p__Spirochaetota	lincosamide antibiotic;nucleoside antibiotic;streptogramin A antibiotic;streptogramin antibiotic	Multidrug	1
MAG711	d__Bacteria;p__Spirochaetota;c__Spirochaetia;o__Treponematales;f__Treponemataceae;g__Treponema_D;s__Treponema_D sp016293915	p__Spirochaetota	fluoroquinolone antibiotic;nybomycin-like antibiotic	Multidrug	1
MAG711	d__Bacteria;p__Spirochaetota;c__Spirochaetia;o__Treponematales;f__Treponemataceae;g__Treponema_D;s__Treponema_D sp016293915	p__Spirochaetota	aminocoumarin antibiotic;fluoroquinolone antibiotic	Multidrug	1
MAG711	d__Bacteria;p__Spirochaetota;c__Spirochaetia;o__Treponematales;f__Treponemataceae;g__Treponema_D;s__Treponema_D sp016293915	p__Spirochaetota	lincosamide antibiotic;pleuromutilin antibiotic;streptogramin A antibiotic;streptogramin antibiotic	Multidrug	2
MAG711	d__Bacteria;p__Spirochaetota;c__Spirochaetia;o__Treponematales;f__Treponemataceae;g__Treponema_D;s__Treponema_D sp016293915	p__Spirochaetota	fluoroquinolone antibiotic;nybomycin-like antibiotic	Multidrug	1
MAG711	d__Bacteria;p__Spirochaetota;c__Spirochaetia;o__Treponematales;f__Treponemataceae;g__Treponema_D;s__Treponema_D sp016293915	p__Spirochaetota	peptide antibiotic	peptide	1
MAG711	d__Bacteria;p__Spirochaetota;c__Spirochaetia;o__Treponematales;f__Treponemataceae;g__Treponema_D;s__Treponema_D sp016293915	p__Spirochaetota	peptide antibiotic	peptide	1
MAG711	d__Bacteria;p__Spirochaetota;c__Spirochaetia;o__Treponematales;f__Treponemataceae;g__Treponema_D;s__Treponema_D sp016293915	p__Spirochaetota	elfamycin antibiotic	elfamycin	1
MAG711	d__Bacteria;p__Spirochaetota;c__Spirochaetia;o__Treponematales;f__Treponemataceae;g__Treponema_D;s__Treponema_D sp016293915	p__Spirochaetota	phosphonic acid antibiotic	phosphonic acid	1
MAG711	d__Bacteria;p__Spirochaetota;c__Spirochaetia;o__Treponematales;f__Treponemataceae;g__Treponema_D;s__Treponema_D sp016293915	p__Spirochaetota	disinfecting agents and antiseptics	Triclosan	2
MAG711	d__Bacteria;p__Spirochaetota;c__Spirochaetia;o__Treponematales;f__Treponemataceae;g__Treponema_D;s__Treponema_D sp016293915	p__Spirochaetota	peptide antibiotic;rifamycin antibiotic	Multidrug	1
MAG711	d__Bacteria;p__Spirochaetota;c__Spirochaetia;o__Treponematales;f__Treponemataceae;g__Treponema_D;s__Treponema_D sp016293915	p__Spirochaetota	phosphonic acid antibiotic	phosphonic acid	1
MAG711	d__Bacteria;p__Spirochaetota;c__Spirochaetia;o__Treponematales;f__Treponemataceae;g__Treponema_D;s__Treponema_D sp016293915	p__Spirochaetota	carbapenem;cephalosporin;cephamycin;monobactam;penam	Multidrug	1
MAG711	d__Bacteria;p__Spirochaetota;c__Spirochaetia;o__Treponematales;f__Treponemataceae;g__Treponema_D;s__Treponema_D sp016293915	p__Spirochaetota	macrolide antibiotic	macrolide	1
MAG711	d__Bacteria;p__Spirochaetota;c__Spirochaetia;o__Treponematales;f__Treponemataceae;g__Treponema_D;s__Treponema_D sp016293915	p__Spirochaetota	aminoglycoside antibiotic	aminoglycoside	1
MAG711	d__Bacteria;p__Spirochaetota;c__Spirochaetia;o__Treponematales;f__Treponemataceae;g__Treponema_D;s__Treponema_D sp016293915	p__Spirochaetota	disinfecting agents and antiseptics;isoniazid-like antibiotic	Multidrug	2
MAG711	d__Bacteria;p__Spirochaetota;c__Spirochaetia;o__Treponematales;f__Treponemataceae;g__Treponema_D;s__Treponema_D sp016293915	p__Spirochaetota	carbapenem;cephalosporin;cephamycin;monobactam;penam	Multidrug	1
MAG711	d__Bacteria;p__Spirochaetota;c__Spirochaetia;o__Treponematales;f__Treponemataceae;g__Treponema_D;s__Treponema_D sp016293915	p__Spirochaetota	sulfonamide antibiotic;sulfone antibiotic	Multidrug	1
MAG711	d__Bacteria;p__Spirochaetota;c__Spirochaetia;o__Treponematales;f__Treponemataceae;g__Treponema_D;s__Treponema_D sp016293915	p__Spirochaetota	aminoglycoside antibiotic;penam;tetracycline antibiotic	Multidrug	3
MAG711	d__Bacteria;p__Spirochaetota;c__Spirochaetia;o__Treponematales;f__Treponemataceae;g__Treponema_D;s__Treponema_D sp016293915	p__Spirochaetota	peptide antibiotic	peptide	1
MAG711	d__Bacteria;p__Spirochaetota;c__Spirochaetia;o__Treponematales;f__Treponemataceae;g__Treponema_D;s__Treponema_D sp016293915	p__Spirochaetota	fusidane antibiotic	fusidane	2
MAG711	d__Bacteria;p__Spirochaetota;c__Spirochaetia;o__Treponematales;f__Treponemataceae;g__Treponema_D;s__Treponema_D sp016293915	p__Spirochaetota	mupirocin-like antibiotic	mupirocin-like	1
MAG711	d__Bacteria;p__Spirochaetota;c__Spirochaetia;o__Treponematales;f__Treponemataceae;g__Treponema_D;s__Treponema_D sp016293915	p__Spirochaetota	mupirocin-like antibiotic	mupirocin-like	1
MAG711	d__Bacteria;p__Spirochaetota;c__Spirochaetia;o__Treponematales;f__Treponemataceae;g__Treponema_D;s__Treponema_D sp016293915	p__Spirochaetota	peptide antibiotic	peptide	2
MAG711	d__Bacteria;p__Spirochaetota;c__Spirochaetia;o__Treponematales;f__Treponemataceae;g__Treponema_D;s__Treponema_D sp016293915	p__Spirochaetota	pleuromutilin antibiotic	pleuromutilin	3
MAG711	d__Bacteria;p__Spirochaetota;c__Spirochaetia;o__Treponematales;f__Treponemataceae;g__Treponema_D;s__Treponema_D sp016293915	p__Spirochaetota	pleuromutilin antibiotic	pleuromutilin	1
MAG711	d__Bacteria;p__Spirochaetota;c__Spirochaetia;o__Treponematales;f__Treponemataceae;g__Treponema_D;s__Treponema_D sp016293915	p__Spirochaetota	tetracycline antibiotic	tetracycline	1
MAG711	d__Bacteria;p__Spirochaetota;c__Spirochaetia;o__Treponematales;f__Treponemataceae;g__Treponema_D;s__Treponema_D sp016293915	p__Spirochaetota	disinfecting agents and antiseptics;fluoroquinolone antibiotic	Multidrug	2
MAG711	d__Bacteria;p__Spirochaetota;c__Spirochaetia;o__Treponematales;f__Treponemataceae;g__Treponema_D;s__Treponema_D sp016293915	p__Spirochaetota	disinfecting agents and antiseptics;fluoroquinolone antibiotic	Multidrug	1
MAG711	d__Bacteria;p__Spirochaetota;c__Spirochaetia;o__Treponematales;f__Treponemataceae;g__Treponema_D;s__Treponema_D sp016293915	p__Spirochaetota	aminoglycoside antibiotic;fluoroquinolone antibiotic	Multidrug	1
MAG711	d__Bacteria;p__Spirochaetota;c__Spirochaetia;o__Treponematales;f__Treponemataceae;g__Treponema_D;s__Treponema_D sp016293915	p__Spirochaetota	diaminopyrimidine antibiotic	diaminopyrimidine	1
MAG711	d__Bacteria;p__Spirochaetota;c__Spirochaetia;o__Treponematales;f__Treponemataceae;g__Treponema_D;s__Treponema_D sp016293915	p__Spirochaetota	fluoroquinolone antibiotic;macrolide antibiotic;rifamycin antibiotic	Multidrug	3
MAG711	d__Bacteria;p__Spirochaetota;c__Spirochaetia;o__Treponematales;f__Treponemataceae;g__Treponema_D;s__Treponema_D sp016293915	p__Spirochaetota	fluoroquinolone antibiotic;macrolide antibiotic;penam;tetracycline antibiotic	Multidrug	1
MAG711	d__Bacteria;p__Spirochaetota;c__Spirochaetia;o__Treponematales;f__Treponemataceae;g__Treponema_D;s__Treponema_D sp016293915	p__Spirochaetota	fluoroquinolone antibiotic;macrolide antibiotic;penam;tetracycline antibiotic	Multidrug	1
MAG711	d__Bacteria;p__Spirochaetota;c__Spirochaetia;o__Treponematales;f__Treponemataceae;g__Treponema_D;s__Treponema_D sp016293915	p__Spirochaetota	lincosamide antibiotic	lincosamide	2
MAG711	d__Bacteria;p__Spirochaetota;c__Spirochaetia;o__Treponematales;f__Treponemataceae;g__Treponema_D;s__Treponema_D sp016293915	p__Spirochaetota	lincosamide antibiotic	lincosamide	1
MAG711	d__Bacteria;p__Spirochaetota;c__Spirochaetia;o__Treponematales;f__Treponemataceae;g__Treponema_D;s__Treponema_D sp016293915	p__Spirochaetota	lincosamide antibiotic;pleuromutilin antibiotic;streptogramin antibiotic	Multidrug	1
MAG711	d__Bacteria;p__Spirochaetota;c__Spirochaetia;o__Treponematales;f__Treponemataceae;g__Treponema_D;s__Treponema_D sp016293915	p__Spirochaetota	lincosamide antibiotic;pleuromutilin antibiotic;streptogramin antibiotic	Multidrug	1
MAG711	d__Bacteria;p__Spirochaetota;c__Spirochaetia;o__Treponematales;f__Treponemataceae;g__Treponema_D;s__Treponema_D sp016293915	p__Spirochaetota	macrolide antibiotic	macrolide	3
MAG711	d__Bacteria;p__Spirochaetota;c__Spirochaetia;o__Treponematales;f__Treponemataceae;g__Treponema_D;s__Treponema_D sp016293915	p__Spirochaetota	cephalosporin;disinfecting agents and antiseptics;fluoroquinolone antibiotic;penam;peptide antibiotic;tetracycline antibiotic	Multidrug	1
MAG711	d__Bacteria;p__Spirochaetota;c__Spirochaetia;o__Treponematales;f__Treponemataceae;g__Treponema_D;s__Treponema_D sp016293915	p__Spirochaetota	glycopeptide antibiotic;oxazolidinone antibiotic	Multidrug	3
MAG711	d__Bacteria;p__Spirochaetota;c__Spirochaetia;o__Treponematales;f__Treponemataceae;g__Treponema_D;s__Treponema_D sp016293915	p__Spirochaetota	nitroimidazole antibiotic	nitroimidazole	4
MAG711	d__Bacteria;p__Spirochaetota;c__Spirochaetia;o__Treponematales;f__Treponemataceae;g__Treponema_D;s__Treponema_D sp016293915	p__Spirochaetota	aminocoumarin antibiotic	aminocoumarin	3
MAG711	d__Bacteria;p__Spirochaetota;c__Spirochaetia;o__Treponematales;f__Treponemataceae;g__Treponema_D;s__Treponema_D sp016293915	p__Spirochaetota	oxazolidinone antibiotic;phenicol antibiotic	Multidrug	2
MAG711	d__Bacteria;p__Spirochaetota;c__Spirochaetia;o__Treponematales;f__Treponemataceae;g__Treponema_D;s__Treponema_D sp016293915	p__Spirochaetota	fluoroquinolone antibiotic	fluoroquinolone	1
MAG711	d__Bacteria;p__Spirochaetota;c__Spirochaetia;o__Treponematales;f__Treponemataceae;g__Treponema_D;s__Treponema_D sp016293915	p__Spirochaetota	fluoroquinolone antibiotic	fluoroquinolone	1
MAG711	d__Bacteria;p__Spirochaetota;c__Spirochaetia;o__Treponematales;f__Treponemataceae;g__Treponema_D;s__Treponema_D sp016293915	p__Spirochaetota	tetracycline antibiotic	tetracycline	1
MAG711	d__Bacteria;p__Spirochaetota;c__Spirochaetia;o__Treponematales;f__Treponemataceae;g__Treponema_D;s__Treponema_D sp016293915	p__Spirochaetota	diaminopyrimidine antibiotic;fluoroquinolone antibiotic;phenicol antibiotic	Multidrug	1
MAG711	d__Bacteria;p__Spirochaetota;c__Spirochaetia;o__Treponematales;f__Treponemataceae;g__Treponema_D;s__Treponema_D sp016293915	p__Spirochaetota	lincosamide antibiotic;pleuromutilin antibiotic;streptogramin A antibiotic;streptogramin antibiotic	Multidrug	2
MAG711	d__Bacteria;p__Spirochaetota;c__Spirochaetia;o__Treponematales;f__Treponemataceae;g__Treponema_D;s__Treponema_D sp016293915	p__Spirochaetota	tetracycline antibiotic	tetracycline	1
MAG711	d__Bacteria;p__Spirochaetota;c__Spirochaetia;o__Treponematales;f__Treponemataceae;g__Treponema_D;s__Treponema_D sp016293915	p__Spirochaetota	tetracycline antibiotic	tetracycline	1
MAG711	d__Bacteria;p__Spirochaetota;c__Spirochaetia;o__Treponematales;f__Treponemataceae;g__Treponema_D;s__Treponema_D sp016293915	p__Spirochaetota	tetracycline antibiotic	tetracycline	1
MAG711	d__Bacteria;p__Spirochaetota;c__Spirochaetia;o__Treponematales;f__Treponemataceae;g__Treponema_D;s__Treponema_D sp016293915	p__Spirochaetota	tetracycline antibiotic	tetracycline	1
MAG711	d__Bacteria;p__Spirochaetota;c__Spirochaetia;o__Treponematales;f__Treponemataceae;g__Treponema_D;s__Treponema_D sp016293915	p__Spirochaetota	tetracycline antibiotic	tetracycline	1
MAG711	d__Bacteria;p__Spirochaetota;c__Spirochaetia;o__Treponematales;f__Treponemataceae;g__Treponema_D;s__Treponema_D sp016293915	p__Spirochaetota	pleuromutilin antibiotic	pleuromutilin	1
MAG711	d__Bacteria;p__Spirochaetota;c__Spirochaetia;o__Treponematales;f__Treponemataceae;g__Treponema_D;s__Treponema_D sp016293915	p__Spirochaetota	glycopeptide antibiotic	glycopeptide	1
MAG711	d__Bacteria;p__Spirochaetota;c__Spirochaetia;o__Treponematales;f__Treponemataceae;g__Treponema_D;s__Treponema_D sp016293915	p__Spirochaetota	glycopeptide antibiotic	glycopeptide	1
MAG711	d__Bacteria;p__Spirochaetota;c__Spirochaetia;o__Treponematales;f__Treponemataceae;g__Treponema_D;s__Treponema_D sp016293915	p__Spirochaetota	glycopeptide antibiotic	glycopeptide	1
MAG711	d__Bacteria;p__Spirochaetota;c__Spirochaetia;o__Treponematales;f__Treponemataceae;g__Treponema_D;s__Treponema_D sp016293915	p__Spirochaetota	glycopeptide antibiotic	glycopeptide	1
MAG711	d__Bacteria;p__Spirochaetota;c__Spirochaetia;o__Treponematales;f__Treponemataceae;g__Treponema_D;s__Treponema_D sp016293915	p__Spirochaetota	glycopeptide antibiotic	glycopeptide	1
MAG711	d__Bacteria;p__Spirochaetota;c__Spirochaetia;o__Treponematales;f__Treponemataceae;g__Treponema_D;s__Treponema_D sp016293915	p__Spirochaetota	glycopeptide antibiotic	glycopeptide	1
MAG711	d__Bacteria;p__Spirochaetota;c__Spirochaetia;o__Treponematales;f__Treponemataceae;g__Treponema_D;s__Treponema_D sp016293915	p__Spirochaetota	glycopeptide antibiotic	glycopeptide	1
MAG711	d__Bacteria;p__Spirochaetota;c__Spirochaetia;o__Treponematales;f__Treponemataceae;g__Treponema_D;s__Treponema_D sp016293915	p__Spirochaetota	streptogramin A antibiotic;streptogramin antibiotic	Multidrug	2
MAG711	d__Bacteria;p__Spirochaetota;c__Spirochaetia;o__Treponematales;f__Treponemataceae;g__Treponema_D;s__Treponema_D sp016293915	p__Spirochaetota	pleuromutilin antibiotic;streptogramin A antibiotic;streptogramin antibiotic	Multidrug	1
MAG3903	d__Bacteria;p__Bacillota_A;c__Clostridia;o__Lachnospirales;f__Lachnospiraceae;g__UBA629;s__UBA629 sp900316625	p__Bacillota_A	elfamycin antibiotic	elfamycin	2
MAG3903	d__Bacteria;p__Bacillota_A;c__Clostridia;o__Lachnospirales;f__Lachnospiraceae;g__UBA629;s__UBA629 sp900316625	p__Bacillota_A	fluoroquinolone antibiotic;nybomycin-like antibiotic	Multidrug	2
MAG3903	d__Bacteria;p__Bacillota_A;c__Clostridia;o__Lachnospirales;f__Lachnospiraceae;g__UBA629;s__UBA629 sp900316625	p__Bacillota_A	aminocoumarin antibiotic;fluoroquinolone antibiotic	Multidrug	2
MAG3903	d__Bacteria;p__Bacillota_A;c__Clostridia;o__Lachnospirales;f__Lachnospiraceae;g__UBA629;s__UBA629 sp900316625	p__Bacillota_A	glycopeptide antibiotic	glycopeptide	1
MAG3903	d__Bacteria;p__Bacillota_A;c__Clostridia;o__Lachnospirales;f__Lachnospiraceae;g__UBA629;s__UBA629 sp900316625	p__Bacillota_A	peptide antibiotic;rifamycin antibiotic	Multidrug	5
MAG3903	d__Bacteria;p__Bacillota_A;c__Clostridia;o__Lachnospirales;f__Lachnospiraceae;g__UBA629;s__UBA629 sp900316625	p__Bacillota_A	glycopeptide antibiotic	glycopeptide	3
MAG3903	d__Bacteria;p__Bacillota_A;c__Clostridia;o__Lachnospirales;f__Lachnospiraceae;g__UBA629;s__UBA629 sp900316625	p__Bacillota_A	lincosamide antibiotic;pleuromutilin antibiotic;streptogramin A antibiotic;streptogramin antibiotic	Multidrug	1
MAG3903	d__Bacteria;p__Bacillota_A;c__Clostridia;o__Lachnospirales;f__Lachnospiraceae;g__UBA629;s__UBA629 sp900316625	p__Bacillota_A	peptide antibiotic	peptide	1
MAG3903	d__Bacteria;p__Bacillota_A;c__Clostridia;o__Lachnospirales;f__Lachnospiraceae;g__UBA629;s__UBA629 sp900316625	p__Bacillota_A	peptide antibiotic	peptide	2
MAG3903	d__Bacteria;p__Bacillota_A;c__Clostridia;o__Lachnospirales;f__Lachnospiraceae;g__UBA629;s__UBA629 sp900316625	p__Bacillota_A	lincosamide antibiotic;macrolide antibiotic;streptogramin A antibiotic;streptogramin B antibiotic;streptogramin antibiotic	MLS	1
MAG3903	d__Bacteria;p__Bacillota_A;c__Clostridia;o__Lachnospirales;f__Lachnospiraceae;g__UBA629;s__UBA629 sp900316625	p__Bacillota_A	phosphonic acid antibiotic	phosphonic acid	1
MAG3903	d__Bacteria;p__Bacillota_A;c__Clostridia;o__Lachnospirales;f__Lachnospiraceae;g__UBA629;s__UBA629 sp900316625	p__Bacillota_A	disinfecting agents and antiseptics	Triclosan	1
MAG3903	d__Bacteria;p__Bacillota_A;c__Clostridia;o__Lachnospirales;f__Lachnospiraceae;g__UBA629;s__UBA629 sp900316625	p__Bacillota_A	fluoroquinolone antibiotic	fluoroquinolone	1
MAG3903	d__Bacteria;p__Bacillota_A;c__Clostridia;o__Lachnospirales;f__Lachnospiraceae;g__UBA629;s__UBA629 sp900316625	p__Bacillota_A	carbapenem;cephalosporin;cephamycin;disinfecting agents and antiseptics;fluoroquinolone antibiotic;glycylcycline;monobactam;penam;penem;phenicol antibiotic;rifamycin antibiotic;tetracycline antibiotic	Multidrug	1
MAG3903	d__Bacteria;p__Bacillota_A;c__Clostridia;o__Lachnospirales;f__Lachnospiraceae;g__UBA629;s__UBA629 sp900316625	p__Bacillota_A	cephalosporin	cephalosporin	2
MAG3903	d__Bacteria;p__Bacillota_A;c__Clostridia;o__Lachnospirales;f__Lachnospiraceae;g__UBA629;s__UBA629 sp900316625	p__Bacillota_A	lincosamide antibiotic	lincosamide	1
MAG3903	d__Bacteria;p__Bacillota_A;c__Clostridia;o__Lachnospirales;f__Lachnospiraceae;g__UBA629;s__UBA629 sp900316625	p__Bacillota_A	pyrazine antibiotic	pyrazine	2
MAG3903	d__Bacteria;p__Bacillota_A;c__Clostridia;o__Lachnospirales;f__Lachnospiraceae;g__UBA629;s__UBA629 sp900316625	p__Bacillota_A	aminoglycoside antibiotic	aminoglycoside	2
MAG3903	d__Bacteria;p__Bacillota_A;c__Clostridia;o__Lachnospirales;f__Lachnospiraceae;g__UBA629;s__UBA629 sp900316625	p__Bacillota_A	aminoglycoside antibiotic	aminoglycoside	1
MAG3903	d__Bacteria;p__Bacillota_A;c__Clostridia;o__Lachnospirales;f__Lachnospiraceae;g__UBA629;s__UBA629 sp900316625	p__Bacillota_A	carbapenem;cephalosporin;cephamycin;monobactam;penam	Multidrug	1
MAG3903	d__Bacteria;p__Bacillota_A;c__Clostridia;o__Lachnospirales;f__Lachnospiraceae;g__UBA629;s__UBA629 sp900316625	p__Bacillota_A	carbapenem	carbapenem	1
MAG3903	d__Bacteria;p__Bacillota_A;c__Clostridia;o__Lachnospirales;f__Lachnospiraceae;g__UBA629;s__UBA629 sp900316625	p__Bacillota_A	fusidane antibiotic	fusidane	8
MAG3903	d__Bacteria;p__Bacillota_A;c__Clostridia;o__Lachnospirales;f__Lachnospiraceae;g__UBA629;s__UBA629 sp900316625	p__Bacillota_A	mupirocin-like antibiotic	mupirocin-like	1
MAG3903	d__Bacteria;p__Bacillota_A;c__Clostridia;o__Lachnospirales;f__Lachnospiraceae;g__UBA629;s__UBA629 sp900316625	p__Bacillota_A	mupirocin-like antibiotic	mupirocin-like	2
MAG3903	d__Bacteria;p__Bacillota_A;c__Clostridia;o__Lachnospirales;f__Lachnospiraceae;g__UBA629;s__UBA629 sp900316625	p__Bacillota_A	mupirocin-like antibiotic	mupirocin-like	1
MAG3903	d__Bacteria;p__Bacillota_A;c__Clostridia;o__Lachnospirales;f__Lachnospiraceae;g__UBA629;s__UBA629 sp900316625	p__Bacillota_A	phosphonic acid antibiotic	phosphonic acid	1
MAG3903	d__Bacteria;p__Bacillota_A;c__Clostridia;o__Lachnospirales;f__Lachnospiraceae;g__UBA629;s__UBA629 sp900316625	p__Bacillota_A	peptide antibiotic	peptide	1
MAG3903	d__Bacteria;p__Bacillota_A;c__Clostridia;o__Lachnospirales;f__Lachnospiraceae;g__UBA629;s__UBA629 sp900316625	p__Bacillota_A	peptide antibiotic	peptide	2
MAG3903	d__Bacteria;p__Bacillota_A;c__Clostridia;o__Lachnospirales;f__Lachnospiraceae;g__UBA629;s__UBA629 sp900316625	p__Bacillota_A	peptide antibiotic	peptide	1
MAG3903	d__Bacteria;p__Bacillota_A;c__Clostridia;o__Lachnospirales;f__Lachnospiraceae;g__UBA629;s__UBA629 sp900316625	p__Bacillota_A	carbapenem;cephalosporin;cephamycin;monobactam;penam	Multidrug	1
MAG3903	d__Bacteria;p__Bacillota_A;c__Clostridia;o__Lachnospirales;f__Lachnospiraceae;g__UBA629;s__UBA629 sp900316625	p__Bacillota_A	tetracycline antibiotic	tetracycline	1
MAG3903	d__Bacteria;p__Bacillota_A;c__Clostridia;o__Lachnospirales;f__Lachnospiraceae;g__UBA629;s__UBA629 sp900316625	p__Bacillota_A	pleuromutilin antibiotic	pleuromutilin	1
MAG3903	d__Bacteria;p__Bacillota_A;c__Clostridia;o__Lachnospirales;f__Lachnospiraceae;g__UBA629;s__UBA629 sp900316625	p__Bacillota_A	pleuromutilin antibiotic	pleuromutilin	1
MAG3903	d__Bacteria;p__Bacillota_A;c__Clostridia;o__Lachnospirales;f__Lachnospiraceae;g__UBA629;s__UBA629 sp900316625	p__Bacillota_A	fluoroquinolone antibiotic;tetracycline antibiotic	Multidrug	1
MAG3903	d__Bacteria;p__Bacillota_A;c__Clostridia;o__Lachnospirales;f__Lachnospiraceae;g__UBA629;s__UBA629 sp900316625	p__Bacillota_A	glycylcycline;tetracycline antibiotic	Multidrug	1
MAG3903	d__Bacteria;p__Bacillota_A;c__Clostridia;o__Lachnospirales;f__Lachnospiraceae;g__UBA629;s__UBA629 sp900316625	p__Bacillota_A	disinfecting agents and antiseptics;fluoroquinolone antibiotic	Multidrug	3
MAG3903	d__Bacteria;p__Bacillota_A;c__Clostridia;o__Lachnospirales;f__Lachnospiraceae;g__UBA629;s__UBA629 sp900316625	p__Bacillota_A	peptide antibiotic	peptide	4
MAG3903	d__Bacteria;p__Bacillota_A;c__Clostridia;o__Lachnospirales;f__Lachnospiraceae;g__UBA629;s__UBA629 sp900316625	p__Bacillota_A	fluoroquinolone antibiotic;macrolide antibiotic;rifamycin antibiotic	Multidrug	2
MAG3903	d__Bacteria;p__Bacillota_A;c__Clostridia;o__Lachnospirales;f__Lachnospiraceae;g__UBA629;s__UBA629 sp900316625	p__Bacillota_A	fluoroquinolone antibiotic;macrolide antibiotic;penam;tetracycline antibiotic	Multidrug	2
MAG3903	d__Bacteria;p__Bacillota_A;c__Clostridia;o__Lachnospirales;f__Lachnospiraceae;g__UBA629;s__UBA629 sp900316625	p__Bacillota_A	disinfecting agents and antiseptics;fluoroquinolone antibiotic	Multidrug	1
MAG3903	d__Bacteria;p__Bacillota_A;c__Clostridia;o__Lachnospirales;f__Lachnospiraceae;g__UBA629;s__UBA629 sp900316625	p__Bacillota_A	lincosamide antibiotic	lincosamide	4
MAG3903	d__Bacteria;p__Bacillota_A;c__Clostridia;o__Lachnospirales;f__Lachnospiraceae;g__UBA629;s__UBA629 sp900316625	p__Bacillota_A	macrolide antibiotic	macrolide	5
MAG3903	d__Bacteria;p__Bacillota_A;c__Clostridia;o__Lachnospirales;f__Lachnospiraceae;g__UBA629;s__UBA629 sp900316625	p__Bacillota_A	carbapenem;cephalosporin;cephamycin;monobactam;penam	Multidrug	2
MAG3903	d__Bacteria;p__Bacillota_A;c__Clostridia;o__Lachnospirales;f__Lachnospiraceae;g__UBA629;s__UBA629 sp900316625	p__Bacillota_A	glycylcycline;tetracycline antibiotic	Multidrug	1
MAG3903	d__Bacteria;p__Bacillota_A;c__Clostridia;o__Lachnospirales;f__Lachnospiraceae;g__UBA629;s__UBA629 sp900316625	p__Bacillota_A	cephalosporin;disinfecting agents and antiseptics;fluoroquinolone antibiotic;penam;peptide antibiotic;tetracycline antibiotic	Multidrug	1
MAG3903	d__Bacteria;p__Bacillota_A;c__Clostridia;o__Lachnospirales;f__Lachnospiraceae;g__UBA629;s__UBA629 sp900316625	p__Bacillota_A	glycopeptide antibiotic;oxazolidinone antibiotic	Multidrug	2
MAG3903	d__Bacteria;p__Bacillota_A;c__Clostridia;o__Lachnospirales;f__Lachnospiraceae;g__UBA629;s__UBA629 sp900316625	p__Bacillota_A	macrolide antibiotic;streptogramin antibiotic	Multidrug	1
MAG3903	d__Bacteria;p__Bacillota_A;c__Clostridia;o__Lachnospirales;f__Lachnospiraceae;g__UBA629;s__UBA629 sp900316625	p__Bacillota_A	aminocoumarin antibiotic	aminocoumarin	1
MAG3903	d__Bacteria;p__Bacillota_A;c__Clostridia;o__Lachnospirales;f__Lachnospiraceae;g__UBA629;s__UBA629 sp900316625	p__Bacillota_A	oxazolidinone antibiotic;phenicol antibiotic	Multidrug	3
MAG3903	d__Bacteria;p__Bacillota_A;c__Clostridia;o__Lachnospirales;f__Lachnospiraceae;g__UBA629;s__UBA629 sp900316625	p__Bacillota_A	fluoroquinolone antibiotic	fluoroquinolone	2
MAG3903	d__Bacteria;p__Bacillota_A;c__Clostridia;o__Lachnospirales;f__Lachnospiraceae;g__UBA629;s__UBA629 sp900316625	p__Bacillota_A	diaminopyrimidine antibiotic;fluoroquinolone antibiotic;phenicol antibiotic	Multidrug	1
MAG3903	d__Bacteria;p__Bacillota_A;c__Clostridia;o__Lachnospirales;f__Lachnospiraceae;g__UBA629;s__UBA629 sp900316625	p__Bacillota_A	tetracycline antibiotic	tetracycline	1
MAG3903	d__Bacteria;p__Bacillota_A;c__Clostridia;o__Lachnospirales;f__Lachnospiraceae;g__UBA629;s__UBA629 sp900316625	p__Bacillota_A	tetracycline antibiotic	tetracycline	1
MAG3903	d__Bacteria;p__Bacillota_A;c__Clostridia;o__Lachnospirales;f__Lachnospiraceae;g__UBA629;s__UBA629 sp900316625	p__Bacillota_A	tetracycline antibiotic	tetracycline	1
MAG3903	d__Bacteria;p__Bacillota_A;c__Clostridia;o__Lachnospirales;f__Lachnospiraceae;g__UBA629;s__UBA629 sp900316625	p__Bacillota_A	glycopeptide antibiotic	glycopeptide	1
MAG3903	d__Bacteria;p__Bacillota_A;c__Clostridia;o__Lachnospirales;f__Lachnospiraceae;g__UBA629;s__UBA629 sp900316625	p__Bacillota_A	glycopeptide antibiotic	glycopeptide	1
MAG3903	d__Bacteria;p__Bacillota_A;c__Clostridia;o__Lachnospirales;f__Lachnospiraceae;g__UBA629;s__UBA629 sp900316625	p__Bacillota_A	glycopeptide antibiotic	glycopeptide	2
MAG3903	d__Bacteria;p__Bacillota_A;c__Clostridia;o__Lachnospirales;f__Lachnospiraceae;g__UBA629;s__UBA629 sp900316625	p__Bacillota_A	glycopeptide antibiotic	glycopeptide	1
MAG3903	d__Bacteria;p__Bacillota_A;c__Clostridia;o__Lachnospirales;f__Lachnospiraceae;g__UBA629;s__UBA629 sp900316625	p__Bacillota_A	glycopeptide antibiotic	glycopeptide	3
MAG3903	d__Bacteria;p__Bacillota_A;c__Clostridia;o__Lachnospirales;f__Lachnospiraceae;g__UBA629;s__UBA629 sp900316625	p__Bacillota_A	glycopeptide antibiotic	glycopeptide	1
MAG3903	d__Bacteria;p__Bacillota_A;c__Clostridia;o__Lachnospirales;f__Lachnospiraceae;g__UBA629;s__UBA629 sp900316625	p__Bacillota_A	glycopeptide antibiotic	glycopeptide	1
MAG3903	d__Bacteria;p__Bacillota_A;c__Clostridia;o__Lachnospirales;f__Lachnospiraceae;g__UBA629;s__UBA629 sp900316625	p__Bacillota_A	glycopeptide antibiotic	glycopeptide	2
MAG3903	d__Bacteria;p__Bacillota_A;c__Clostridia;o__Lachnospirales;f__Lachnospiraceae;g__UBA629;s__UBA629 sp900316625	p__Bacillota_A	glycopeptide antibiotic	glycopeptide	1
MAG3903	d__Bacteria;p__Bacillota_A;c__Clostridia;o__Lachnospirales;f__Lachnospiraceae;g__UBA629;s__UBA629 sp900316625	p__Bacillota_A	lincosamide antibiotic;pleuromutilin antibiotic;streptogramin A antibiotic;streptogramin antibiotic	Multidrug	1
MAG3293	d__Bacteria;p__Bacillota_A;c__Clostridia;o__Peptostreptococcales;f__Anaerovoracaceae;g__RUG099;s__Unclassified	p__Bacillota_A	elfamycin antibiotic	elfamycin	1
MAG3293	d__Bacteria;p__Bacillota_A;c__Clostridia;o__Peptostreptococcales;f__Anaerovoracaceae;g__RUG099;s__Unclassified	p__Bacillota_A	fluoroquinolone antibiotic;nybomycin-like antibiotic	Multidrug	1
MAG3293	d__Bacteria;p__Bacillota_A;c__Clostridia;o__Peptostreptococcales;f__Anaerovoracaceae;g__RUG099;s__Unclassified	p__Bacillota_A	aminocoumarin antibiotic;fluoroquinolone antibiotic	Multidrug	1
MAG3293	d__Bacteria;p__Bacillota_A;c__Clostridia;o__Peptostreptococcales;f__Anaerovoracaceae;g__RUG099;s__Unclassified	p__Bacillota_A	lincosamide antibiotic;pleuromutilin antibiotic;streptogramin A antibiotic;streptogramin antibiotic	Multidrug	1
MAG3293	d__Bacteria;p__Bacillota_A;c__Clostridia;o__Peptostreptococcales;f__Anaerovoracaceae;g__RUG099;s__Unclassified	p__Bacillota_A	peptide antibiotic	peptide	1
MAG3293	d__Bacteria;p__Bacillota_A;c__Clostridia;o__Peptostreptococcales;f__Anaerovoracaceae;g__RUG099;s__Unclassified	p__Bacillota_A	lincosamide antibiotic;macrolide antibiotic;streptogramin A antibiotic;streptogramin B antibiotic;streptogramin antibiotic	MLS	1
MAG3293	d__Bacteria;p__Bacillota_A;c__Clostridia;o__Peptostreptococcales;f__Anaerovoracaceae;g__RUG099;s__Unclassified	p__Bacillota_A	disinfecting agents and antiseptics	Triclosan	2
MAG3293	d__Bacteria;p__Bacillota_A;c__Clostridia;o__Peptostreptococcales;f__Anaerovoracaceae;g__RUG099;s__Unclassified	p__Bacillota_A	diarylquinoline antibiotic;fluoroquinolone antibiotic	Multidrug	1
MAG3293	d__Bacteria;p__Bacillota_A;c__Clostridia;o__Peptostreptococcales;f__Anaerovoracaceae;g__RUG099;s__Unclassified	p__Bacillota_A	salicylic acid antibiotic	salicylic acid	1
MAG3293	d__Bacteria;p__Bacillota_A;c__Clostridia;o__Peptostreptococcales;f__Anaerovoracaceae;g__RUG099;s__Unclassified	p__Bacillota_A	aminoglycoside antibiotic	aminoglycoside	1
MAG3293	d__Bacteria;p__Bacillota_A;c__Clostridia;o__Peptostreptococcales;f__Anaerovoracaceae;g__RUG099;s__Unclassified	p__Bacillota_A	pyrazine antibiotic	pyrazine	1
MAG3293	d__Bacteria;p__Bacillota_A;c__Clostridia;o__Peptostreptococcales;f__Anaerovoracaceae;g__RUG099;s__Unclassified	p__Bacillota_A	aminoglycoside antibiotic	aminoglycoside	1
MAG3293	d__Bacteria;p__Bacillota_A;c__Clostridia;o__Peptostreptococcales;f__Anaerovoracaceae;g__RUG099;s__Unclassified	p__Bacillota_A	carbapenem;cephalosporin;cephamycin;monobactam;penam	Multidrug	1
MAG3293	d__Bacteria;p__Bacillota_A;c__Clostridia;o__Peptostreptococcales;f__Anaerovoracaceae;g__RUG099;s__Unclassified	p__Bacillota_A	carbapenem;cephalosporin;cephamycin;penam	Multidrug	1
MAG3293	d__Bacteria;p__Bacillota_A;c__Clostridia;o__Peptostreptococcales;f__Anaerovoracaceae;g__RUG099;s__Unclassified	p__Bacillota_A	carbapenem	carbapenem	1
MAG3293	d__Bacteria;p__Bacillota_A;c__Clostridia;o__Peptostreptococcales;f__Anaerovoracaceae;g__RUG099;s__Unclassified	p__Bacillota_A	aminoglycoside antibiotic;carbapenem;cephalosporin;cephamycin;disinfecting agents and antiseptics;fluoroquinolone antibiotic;macrolide antibiotic;monobactam;penam;penem;phenicol antibiotic;tetracycline antibiotic	Multidrug	1
MAG3293	d__Bacteria;p__Bacillota_A;c__Clostridia;o__Peptostreptococcales;f__Anaerovoracaceae;g__RUG099;s__Unclassified	p__Bacillota_A	peptide antibiotic	peptide	4
MAG3293	d__Bacteria;p__Bacillota_A;c__Clostridia;o__Peptostreptococcales;f__Anaerovoracaceae;g__RUG099;s__Unclassified	p__Bacillota_A	aminoglycoside antibiotic	aminoglycoside	1
MAG3293	d__Bacteria;p__Bacillota_A;c__Clostridia;o__Peptostreptococcales;f__Anaerovoracaceae;g__RUG099;s__Unclassified	p__Bacillota_A	peptide antibiotic	peptide	1
MAG3293	d__Bacteria;p__Bacillota_A;c__Clostridia;o__Peptostreptococcales;f__Anaerovoracaceae;g__RUG099;s__Unclassified	p__Bacillota_A	fusidane antibiotic	fusidane	1
MAG3293	d__Bacteria;p__Bacillota_A;c__Clostridia;o__Peptostreptococcales;f__Anaerovoracaceae;g__RUG099;s__Unclassified	p__Bacillota_A	mupirocin-like antibiotic	mupirocin-like	1
MAG3293	d__Bacteria;p__Bacillota_A;c__Clostridia;o__Peptostreptococcales;f__Anaerovoracaceae;g__RUG099;s__Unclassified	p__Bacillota_A	mupirocin-like antibiotic	mupirocin-like	2
MAG3293	d__Bacteria;p__Bacillota_A;c__Clostridia;o__Peptostreptococcales;f__Anaerovoracaceae;g__RUG099;s__Unclassified	p__Bacillota_A	mupirocin-like antibiotic	mupirocin-like	1
MAG3293	d__Bacteria;p__Bacillota_A;c__Clostridia;o__Peptostreptococcales;f__Anaerovoracaceae;g__RUG099;s__Unclassified	p__Bacillota_A	phosphonic acid antibiotic	phosphonic acid	1
MAG3293	d__Bacteria;p__Bacillota_A;c__Clostridia;o__Peptostreptococcales;f__Anaerovoracaceae;g__RUG099;s__Unclassified	p__Bacillota_A	peptide antibiotic	peptide	1
MAG3293	d__Bacteria;p__Bacillota_A;c__Clostridia;o__Peptostreptococcales;f__Anaerovoracaceae;g__RUG099;s__Unclassified	p__Bacillota_A	peptide antibiotic	peptide	1
MAG3293	d__Bacteria;p__Bacillota_A;c__Clostridia;o__Peptostreptococcales;f__Anaerovoracaceae;g__RUG099;s__Unclassified	p__Bacillota_A	elfamycin antibiotic	elfamycin	1
MAG3293	d__Bacteria;p__Bacillota_A;c__Clostridia;o__Peptostreptococcales;f__Anaerovoracaceae;g__RUG099;s__Unclassified	p__Bacillota_A	pleuromutilin antibiotic	pleuromutilin	1
MAG3293	d__Bacteria;p__Bacillota_A;c__Clostridia;o__Peptostreptococcales;f__Anaerovoracaceae;g__RUG099;s__Unclassified	p__Bacillota_A	disinfecting agents and antiseptics;fluoroquinolone antibiotic	Multidrug	1
MAG3293	d__Bacteria;p__Bacillota_A;c__Clostridia;o__Peptostreptococcales;f__Anaerovoracaceae;g__RUG099;s__Unclassified	p__Bacillota_A	peptide antibiotic	peptide	3
MAG3293	d__Bacteria;p__Bacillota_A;c__Clostridia;o__Peptostreptococcales;f__Anaerovoracaceae;g__RUG099;s__Unclassified	p__Bacillota_A	disinfecting agents and antiseptics;fluoroquinolone antibiotic	Multidrug	1
MAG3293	d__Bacteria;p__Bacillota_A;c__Clostridia;o__Peptostreptococcales;f__Anaerovoracaceae;g__RUG099;s__Unclassified	p__Bacillota_A	lincosamide antibiotic;oxazolidinone antibiotic;phenicol antibiotic;pleuromutilin antibiotic;streptogramin antibiotic	Multidrug	1
MAG3293	d__Bacteria;p__Bacillota_A;c__Clostridia;o__Peptostreptococcales;f__Anaerovoracaceae;g__RUG099;s__Unclassified	p__Bacillota_A	diaminopyrimidine antibiotic	diaminopyrimidine	1
MAG3293	d__Bacteria;p__Bacillota_A;c__Clostridia;o__Peptostreptococcales;f__Anaerovoracaceae;g__RUG099;s__Unclassified	p__Bacillota_A	fluoroquinolone antibiotic;macrolide antibiotic;rifamycin antibiotic	Multidrug	1
MAG3293	d__Bacteria;p__Bacillota_A;c__Clostridia;o__Peptostreptococcales;f__Anaerovoracaceae;g__RUG099;s__Unclassified	p__Bacillota_A	fluoroquinolone antibiotic;macrolide antibiotic;rifamycin antibiotic	Multidrug	1
MAG3293	d__Bacteria;p__Bacillota_A;c__Clostridia;o__Peptostreptococcales;f__Anaerovoracaceae;g__RUG099;s__Unclassified	p__Bacillota_A	fluoroquinolone antibiotic;macrolide antibiotic;penam;tetracycline antibiotic	Multidrug	1
MAG3293	d__Bacteria;p__Bacillota_A;c__Clostridia;o__Peptostreptococcales;f__Anaerovoracaceae;g__RUG099;s__Unclassified	p__Bacillota_A	macrolide antibiotic	macrolide	2
MAG3293	d__Bacteria;p__Bacillota_A;c__Clostridia;o__Peptostreptococcales;f__Anaerovoracaceae;g__RUG099;s__Unclassified	p__Bacillota_A	carbapenem;cephalosporin;cephamycin;monobactam;penam	Multidrug	1
MAG3293	d__Bacteria;p__Bacillota_A;c__Clostridia;o__Peptostreptococcales;f__Anaerovoracaceae;g__RUG099;s__Unclassified	p__Bacillota_A	glycylcycline;tetracycline antibiotic	Multidrug	1
MAG3293	d__Bacteria;p__Bacillota_A;c__Clostridia;o__Peptostreptococcales;f__Anaerovoracaceae;g__RUG099;s__Unclassified	p__Bacillota_A	glycopeptide antibiotic;oxazolidinone antibiotic	Multidrug	1
MAG3293	d__Bacteria;p__Bacillota_A;c__Clostridia;o__Peptostreptococcales;f__Anaerovoracaceae;g__RUG099;s__Unclassified	p__Bacillota_A	oxazolidinone antibiotic;phenicol antibiotic	Multidrug	2
MAG3293	d__Bacteria;p__Bacillota_A;c__Clostridia;o__Peptostreptococcales;f__Anaerovoracaceae;g__RUG099;s__Unclassified	p__Bacillota_A	fluoroquinolone antibiotic	fluoroquinolone	3
MAG3293	d__Bacteria;p__Bacillota_A;c__Clostridia;o__Peptostreptococcales;f__Anaerovoracaceae;g__RUG099;s__Unclassified	p__Bacillota_A	lincosamide antibiotic;pleuromutilin antibiotic;streptogramin A antibiotic;streptogramin antibiotic	Multidrug	1
MAG3293	d__Bacteria;p__Bacillota_A;c__Clostridia;o__Peptostreptococcales;f__Anaerovoracaceae;g__RUG099;s__Unclassified	p__Bacillota_A	sulfonamide antibiotic	sulfonamide	1
MAG3293	d__Bacteria;p__Bacillota_A;c__Clostridia;o__Peptostreptococcales;f__Anaerovoracaceae;g__RUG099;s__Unclassified	p__Bacillota_A	tetracycline antibiotic	tetracycline	1
MAG3293	d__Bacteria;p__Bacillota_A;c__Clostridia;o__Peptostreptococcales;f__Anaerovoracaceae;g__RUG099;s__Unclassified	p__Bacillota_A	tetracycline antibiotic	tetracycline	2
MAG3293	d__Bacteria;p__Bacillota_A;c__Clostridia;o__Peptostreptococcales;f__Anaerovoracaceae;g__RUG099;s__Unclassified	p__Bacillota_A	tetracycline antibiotic	tetracycline	1
MAG3293	d__Bacteria;p__Bacillota_A;c__Clostridia;o__Peptostreptococcales;f__Anaerovoracaceae;g__RUG099;s__Unclassified	p__Bacillota_A	tetracycline antibiotic	tetracycline	1
MAG3293	d__Bacteria;p__Bacillota_A;c__Clostridia;o__Peptostreptococcales;f__Anaerovoracaceae;g__RUG099;s__Unclassified	p__Bacillota_A	glycopeptide antibiotic	glycopeptide	1
MAG3293	d__Bacteria;p__Bacillota_A;c__Clostridia;o__Peptostreptococcales;f__Anaerovoracaceae;g__RUG099;s__Unclassified	p__Bacillota_A	glycopeptide antibiotic	glycopeptide	1
MAG3293	d__Bacteria;p__Bacillota_A;c__Clostridia;o__Peptostreptococcales;f__Anaerovoracaceae;g__RUG099;s__Unclassified	p__Bacillota_A	glycopeptide antibiotic	glycopeptide	1
MAG3293	d__Bacteria;p__Bacillota_A;c__Clostridia;o__Peptostreptococcales;f__Anaerovoracaceae;g__RUG099;s__Unclassified	p__Bacillota_A	glycopeptide antibiotic	glycopeptide	1
MAG340	d__Bacteria;p__Bacillota_A;c__Clostridia;o__TANB77;f__CAG-508;g__CAG-273;s__Unclassified	p__Bacillota_A	aminoglycoside antibiotic	aminoglycoside	1
MAG340	d__Bacteria;p__Bacillota_A;c__Clostridia;o__TANB77;f__CAG-508;g__CAG-273;s__Unclassified	p__Bacillota_A	fluoroquinolone antibiotic;nybomycin-like antibiotic	Multidrug	1
MAG340	d__Bacteria;p__Bacillota_A;c__Clostridia;o__TANB77;f__CAG-508;g__CAG-273;s__Unclassified	p__Bacillota_A	peptide antibiotic;rifamycin antibiotic	Multidrug	2
MAG340	d__Bacteria;p__Bacillota_A;c__Clostridia;o__TANB77;f__CAG-508;g__CAG-273;s__Unclassified	p__Bacillota_A	glycopeptide antibiotic	glycopeptide	1
MAG340	d__Bacteria;p__Bacillota_A;c__Clostridia;o__TANB77;f__CAG-508;g__CAG-273;s__Unclassified	p__Bacillota_A	peptide antibiotic	peptide	1
MAG340	d__Bacteria;p__Bacillota_A;c__Clostridia;o__TANB77;f__CAG-508;g__CAG-273;s__Unclassified	p__Bacillota_A	elfamycin antibiotic	elfamycin	1
MAG340	d__Bacteria;p__Bacillota_A;c__Clostridia;o__TANB77;f__CAG-508;g__CAG-273;s__Unclassified	p__Bacillota_A	lincosamide antibiotic;macrolide antibiotic;streptogramin A antibiotic;streptogramin B antibiotic;streptogramin antibiotic	MLS	1
MAG340	d__Bacteria;p__Bacillota_A;c__Clostridia;o__TANB77;f__CAG-508;g__CAG-273;s__Unclassified	p__Bacillota_A	phosphonic acid antibiotic	phosphonic acid	1
MAG340	d__Bacteria;p__Bacillota_A;c__Clostridia;o__TANB77;f__CAG-508;g__CAG-273;s__Unclassified	p__Bacillota_A	carbapenem;cephalosporin;cephamycin;monobactam;penam	Multidrug	1
MAG340	d__Bacteria;p__Bacillota_A;c__Clostridia;o__TANB77;f__CAG-508;g__CAG-273;s__Unclassified	p__Bacillota_A	carbapenem;cephalosporin;cephamycin;monobactam;penam	Multidrug	1
MAG340	d__Bacteria;p__Bacillota_A;c__Clostridia;o__TANB77;f__CAG-508;g__CAG-273;s__Unclassified	p__Bacillota_A	cephalosporin	cephalosporin	1
MAG340	d__Bacteria;p__Bacillota_A;c__Clostridia;o__TANB77;f__CAG-508;g__CAG-273;s__Unclassified	p__Bacillota_A	fusidane antibiotic	fusidane	1
MAG340	d__Bacteria;p__Bacillota_A;c__Clostridia;o__TANB77;f__CAG-508;g__CAG-273;s__Unclassified	p__Bacillota_A	mupirocin-like antibiotic	mupirocin-like	1
MAG340	d__Bacteria;p__Bacillota_A;c__Clostridia;o__TANB77;f__CAG-508;g__CAG-273;s__Unclassified	p__Bacillota_A	mupirocin-like antibiotic	mupirocin-like	1
MAG340	d__Bacteria;p__Bacillota_A;c__Clostridia;o__TANB77;f__CAG-508;g__CAG-273;s__Unclassified	p__Bacillota_A	mupirocin-like antibiotic	mupirocin-like	1
MAG340	d__Bacteria;p__Bacillota_A;c__Clostridia;o__TANB77;f__CAG-508;g__CAG-273;s__Unclassified	p__Bacillota_A	phosphonic acid antibiotic	phosphonic acid	1
MAG340	d__Bacteria;p__Bacillota_A;c__Clostridia;o__TANB77;f__CAG-508;g__CAG-273;s__Unclassified	p__Bacillota_A	peptide antibiotic	peptide	1
MAG340	d__Bacteria;p__Bacillota_A;c__Clostridia;o__TANB77;f__CAG-508;g__CAG-273;s__Unclassified	p__Bacillota_A	peptide antibiotic	peptide	2
MAG340	d__Bacteria;p__Bacillota_A;c__Clostridia;o__TANB77;f__CAG-508;g__CAG-273;s__Unclassified	p__Bacillota_A	peptide antibiotic	peptide	1
MAG340	d__Bacteria;p__Bacillota_A;c__Clostridia;o__TANB77;f__CAG-508;g__CAG-273;s__Unclassified	p__Bacillota_A	carbapenem;cephalosporin;cephamycin;monobactam;penam	Multidrug	1
MAG340	d__Bacteria;p__Bacillota_A;c__Clostridia;o__TANB77;f__CAG-508;g__CAG-273;s__Unclassified	p__Bacillota_A	glycylcycline;tetracycline antibiotic	Multidrug	1
MAG340	d__Bacteria;p__Bacillota_A;c__Clostridia;o__TANB77;f__CAG-508;g__CAG-273;s__Unclassified	p__Bacillota_A	peptide antibiotic	peptide	1
MAG340	d__Bacteria;p__Bacillota_A;c__Clostridia;o__TANB77;f__CAG-508;g__CAG-273;s__Unclassified	p__Bacillota_A	peptide antibiotic	peptide	1
MAG340	d__Bacteria;p__Bacillota_A;c__Clostridia;o__TANB77;f__CAG-508;g__CAG-273;s__Unclassified	p__Bacillota_A	lincosamide antibiotic;oxazolidinone antibiotic;phenicol antibiotic;pleuromutilin antibiotic;streptogramin antibiotic	Multidrug	1
MAG340	d__Bacteria;p__Bacillota_A;c__Clostridia;o__TANB77;f__CAG-508;g__CAG-273;s__Unclassified	p__Bacillota_A	fluoroquinolone antibiotic;macrolide antibiotic;rifamycin antibiotic	Multidrug	1
MAG340	d__Bacteria;p__Bacillota_A;c__Clostridia;o__TANB77;f__CAG-508;g__CAG-273;s__Unclassified	p__Bacillota_A	lincosamide antibiotic;pleuromutilin antibiotic;streptogramin antibiotic	Multidrug	1
MAG340	d__Bacteria;p__Bacillota_A;c__Clostridia;o__TANB77;f__CAG-508;g__CAG-273;s__Unclassified	p__Bacillota_A	macrolide antibiotic	macrolide	1
MAG340	d__Bacteria;p__Bacillota_A;c__Clostridia;o__TANB77;f__CAG-508;g__CAG-273;s__Unclassified	p__Bacillota_A	carbapenem;cephalosporin;cephamycin;monobactam;penam	Multidrug	1
MAG340	d__Bacteria;p__Bacillota_A;c__Clostridia;o__TANB77;f__CAG-508;g__CAG-273;s__Unclassified	p__Bacillota_A	carbapenem;cephalosporin;cephamycin;monobactam;penam	Multidrug	1
MAG340	d__Bacteria;p__Bacillota_A;c__Clostridia;o__TANB77;f__CAG-508;g__CAG-273;s__Unclassified	p__Bacillota_A	fluoroquinolone antibiotic	fluoroquinolone	1
MAG340	d__Bacteria;p__Bacillota_A;c__Clostridia;o__TANB77;f__CAG-508;g__CAG-273;s__Unclassified	p__Bacillota_A	tetracycline antibiotic	tetracycline	1
MAG340	d__Bacteria;p__Bacillota_A;c__Clostridia;o__TANB77;f__CAG-508;g__CAG-273;s__Unclassified	p__Bacillota_A	glycopeptide antibiotic	glycopeptide	1
MAG340	d__Bacteria;p__Bacillota_A;c__Clostridia;o__TANB77;f__CAG-508;g__CAG-273;s__Unclassified	p__Bacillota_A	glycopeptide antibiotic	glycopeptide	1
MAG340	d__Bacteria;p__Bacillota_A;c__Clostridia;o__TANB77;f__CAG-508;g__CAG-273;s__Unclassified	p__Bacillota_A	glycopeptide antibiotic	glycopeptide	1
MAG1054	d__Bacteria;p__Planctomycetota;c__Planctomycetia;o__Pirellulales;f__Thermoguttaceae;g__RGIG3701;s__RGIG3701 sp017454585	p__Planctomycetota	cephalosporin;monobactam;penam	Multidrug	1
MAG1054	d__Bacteria;p__Planctomycetota;c__Planctomycetia;o__Pirellulales;f__Thermoguttaceae;g__RGIG3701;s__RGIG3701 sp017454585	p__Planctomycetota	aminoglycoside antibiotic	aminoglycoside	1
MAG1054	d__Bacteria;p__Planctomycetota;c__Planctomycetia;o__Pirellulales;f__Thermoguttaceae;g__RGIG3701;s__RGIG3701 sp017454585	p__Planctomycetota	aminocoumarin antibiotic;fluoroquinolone antibiotic	Multidrug	1
MAG1054	d__Bacteria;p__Planctomycetota;c__Planctomycetia;o__Pirellulales;f__Thermoguttaceae;g__RGIG3701;s__RGIG3701 sp017454585	p__Planctomycetota	glycopeptide antibiotic	glycopeptide	1
MAG1054	d__Bacteria;p__Planctomycetota;c__Planctomycetia;o__Pirellulales;f__Thermoguttaceae;g__RGIG3701;s__RGIG3701 sp017454585	p__Planctomycetota	phenicol antibiotic	phenicol	1
MAG1054	d__Bacteria;p__Planctomycetota;c__Planctomycetia;o__Pirellulales;f__Thermoguttaceae;g__RGIG3701;s__RGIG3701 sp017454585	p__Planctomycetota	elfamycin antibiotic	elfamycin	2
MAG1054	d__Bacteria;p__Planctomycetota;c__Planctomycetia;o__Pirellulales;f__Thermoguttaceae;g__RGIG3701;s__RGIG3701 sp017454585	p__Planctomycetota	peptide antibiotic	peptide	1
MAG1054	d__Bacteria;p__Planctomycetota;c__Planctomycetia;o__Pirellulales;f__Thermoguttaceae;g__RGIG3701;s__RGIG3701 sp017454585	p__Planctomycetota	lincosamide antibiotic;macrolide antibiotic;streptogramin A antibiotic;streptogramin B antibiotic;streptogramin antibiotic	MLS	1
MAG1054	d__Bacteria;p__Planctomycetota;c__Planctomycetia;o__Pirellulales;f__Thermoguttaceae;g__RGIG3701;s__RGIG3701 sp017454585	p__Planctomycetota	phosphonic acid antibiotic	phosphonic acid	1
MAG1054	d__Bacteria;p__Planctomycetota;c__Planctomycetia;o__Pirellulales;f__Thermoguttaceae;g__RGIG3701;s__RGIG3701 sp017454585	p__Planctomycetota	phosphonic acid antibiotic	phosphonic acid	2
MAG1054	d__Bacteria;p__Planctomycetota;c__Planctomycetia;o__Pirellulales;f__Thermoguttaceae;g__RGIG3701;s__RGIG3701 sp017454585	p__Planctomycetota	cephalosporin;disinfecting agents and antiseptics;fluoroquinolone antibiotic;glycylcycline;penam;phenicol antibiotic;rifamycin antibiotic;tetracycline antibiotic	Multidrug	1
MAG1054	d__Bacteria;p__Planctomycetota;c__Planctomycetia;o__Pirellulales;f__Thermoguttaceae;g__RGIG3701;s__RGIG3701 sp017454585	p__Planctomycetota	disinfecting agents and antiseptics	Triclosan	4
MAG1054	d__Bacteria;p__Planctomycetota;c__Planctomycetia;o__Pirellulales;f__Thermoguttaceae;g__RGIG3701;s__RGIG3701 sp017454585	p__Planctomycetota	peptide antibiotic;rifamycin antibiotic	Multidrug	1
MAG1054	d__Bacteria;p__Planctomycetota;c__Planctomycetia;o__Pirellulales;f__Thermoguttaceae;g__RGIG3701;s__RGIG3701 sp017454585	p__Planctomycetota	cephalosporin	cephalosporin	1
MAG1054	d__Bacteria;p__Planctomycetota;c__Planctomycetia;o__Pirellulales;f__Thermoguttaceae;g__RGIG3701;s__RGIG3701 sp017454585	p__Planctomycetota	cephalosporin;penam	Multidrug	1
MAG1054	d__Bacteria;p__Planctomycetota;c__Planctomycetia;o__Pirellulales;f__Thermoguttaceae;g__RGIG3701;s__RGIG3701 sp017454585	p__Planctomycetota	lincosamide antibiotic	lincosamide	1
MAG1054	d__Bacteria;p__Planctomycetota;c__Planctomycetia;o__Pirellulales;f__Thermoguttaceae;g__RGIG3701;s__RGIG3701 sp017454585	p__Planctomycetota	peptide antibiotic	peptide	1
MAG1054	d__Bacteria;p__Planctomycetota;c__Planctomycetia;o__Pirellulales;f__Thermoguttaceae;g__RGIG3701;s__RGIG3701 sp017454585	p__Planctomycetota	peptide antibiotic	peptide	1
MAG1054	d__Bacteria;p__Planctomycetota;c__Planctomycetia;o__Pirellulales;f__Thermoguttaceae;g__RGIG3701;s__RGIG3701 sp017454585	p__Planctomycetota	carbapenem	carbapenem	1
MAG1054	d__Bacteria;p__Planctomycetota;c__Planctomycetia;o__Pirellulales;f__Thermoguttaceae;g__RGIG3701;s__RGIG3701 sp017454585	p__Planctomycetota	diaminopyrimidine antibiotic;fluoroquinolone antibiotic;phenicol antibiotic	Multidrug	1
MAG1054	d__Bacteria;p__Planctomycetota;c__Planctomycetia;o__Pirellulales;f__Thermoguttaceae;g__RGIG3701;s__RGIG3701 sp017454585	p__Planctomycetota	diaminopyrimidine antibiotic;fluoroquinolone antibiotic;phenicol antibiotic	Multidrug	2
MAG1054	d__Bacteria;p__Planctomycetota;c__Planctomycetia;o__Pirellulales;f__Thermoguttaceae;g__RGIG3701;s__RGIG3701 sp017454585	p__Planctomycetota	disinfecting agents and antiseptics;fluoroquinolone antibiotic;tetracycline antibiotic	Multidrug	1
MAG1054	d__Bacteria;p__Planctomycetota;c__Planctomycetia;o__Pirellulales;f__Thermoguttaceae;g__RGIG3701;s__RGIG3701 sp017454585	p__Planctomycetota	disinfecting agents and antiseptics;macrolide antibiotic;tetracycline antibiotic	Multidrug	1
MAG1054	d__Bacteria;p__Planctomycetota;c__Planctomycetia;o__Pirellulales;f__Thermoguttaceae;g__RGIG3701;s__RGIG3701 sp017454585	p__Planctomycetota	disinfecting agents and antiseptics;macrolide antibiotic;tetracycline antibiotic	Multidrug	2
MAG1054	d__Bacteria;p__Planctomycetota;c__Planctomycetia;o__Pirellulales;f__Thermoguttaceae;g__RGIG3701;s__RGIG3701 sp017454585	p__Planctomycetota	disinfecting agents and antiseptics;fluoroquinolone antibiotic;macrolide antibiotic;phenicol antibiotic;tetracycline antibiotic	Multidrug	1
MAG1054	d__Bacteria;p__Planctomycetota;c__Planctomycetia;o__Pirellulales;f__Thermoguttaceae;g__RGIG3701;s__RGIG3701 sp017454585	p__Planctomycetota	diarylquinoline antibiotic;fluoroquinolone antibiotic	Multidrug	1
MAG1054	d__Bacteria;p__Planctomycetota;c__Planctomycetia;o__Pirellulales;f__Thermoguttaceae;g__RGIG3701;s__RGIG3701 sp017454585	p__Planctomycetota	salicylic acid antibiotic	salicylic acid	1
MAG1054	d__Bacteria;p__Planctomycetota;c__Planctomycetia;o__Pirellulales;f__Thermoguttaceae;g__RGIG3701;s__RGIG3701 sp017454585	p__Planctomycetota	aminoglycoside antibiotic	aminoglycoside	1
MAG1054	d__Bacteria;p__Planctomycetota;c__Planctomycetia;o__Pirellulales;f__Thermoguttaceae;g__RGIG3701;s__RGIG3701 sp017454585	p__Planctomycetota	disinfecting agents and antiseptics;isoniazid-like antibiotic	Multidrug	5
MAG1054	d__Bacteria;p__Planctomycetota;c__Planctomycetia;o__Pirellulales;f__Thermoguttaceae;g__RGIG3701;s__RGIG3701 sp017454585	p__Planctomycetota	pyrazine antibiotic	pyrazine	2
MAG1054	d__Bacteria;p__Planctomycetota;c__Planctomycetia;o__Pirellulales;f__Thermoguttaceae;g__RGIG3701;s__RGIG3701 sp017454585	p__Planctomycetota	aminoglycoside antibiotic	aminoglycoside	1
MAG1054	d__Bacteria;p__Planctomycetota;c__Planctomycetia;o__Pirellulales;f__Thermoguttaceae;g__RGIG3701;s__RGIG3701 sp017454585	p__Planctomycetota	glycopeptide antibiotic;macrolide antibiotic	Multidrug	1
MAG1054	d__Bacteria;p__Planctomycetota;c__Planctomycetia;o__Pirellulales;f__Thermoguttaceae;g__RGIG3701;s__RGIG3701 sp017454585	p__Planctomycetota	diaminopyrimidine antibiotic;fluoroquinolone antibiotic;phenicol antibiotic	Multidrug	1
MAG1054	d__Bacteria;p__Planctomycetota;c__Planctomycetia;o__Pirellulales;f__Thermoguttaceae;g__RGIG3701;s__RGIG3701 sp017454585	p__Planctomycetota	peptide antibiotic	peptide	3
MAG1054	d__Bacteria;p__Planctomycetota;c__Planctomycetia;o__Pirellulales;f__Thermoguttaceae;g__RGIG3701;s__RGIG3701 sp017454585	p__Planctomycetota	aminoglycoside antibiotic	aminoglycoside	1
MAG1054	d__Bacteria;p__Planctomycetota;c__Planctomycetia;o__Pirellulales;f__Thermoguttaceae;g__RGIG3701;s__RGIG3701 sp017454585	p__Planctomycetota	aminoglycoside antibiotic	aminoglycoside	1
MAG1054	d__Bacteria;p__Planctomycetota;c__Planctomycetia;o__Pirellulales;f__Thermoguttaceae;g__RGIG3701;s__RGIG3701 sp017454585	p__Planctomycetota	cephalosporin	cephalosporin	1
MAG1054	d__Bacteria;p__Planctomycetota;c__Planctomycetia;o__Pirellulales;f__Thermoguttaceae;g__RGIG3701;s__RGIG3701 sp017454585	p__Planctomycetota	fluoroquinolone antibiotic;nybomycin-like antibiotic	Multidrug	1
MAG1054	d__Bacteria;p__Planctomycetota;c__Planctomycetia;o__Pirellulales;f__Thermoguttaceae;g__RGIG3701;s__RGIG3701 sp017454585	p__Planctomycetota	phosphonic acid antibiotic	phosphonic acid	1
MAG1054	d__Bacteria;p__Planctomycetota;c__Planctomycetia;o__Pirellulales;f__Thermoguttaceae;g__RGIG3701;s__RGIG3701 sp017454585	p__Planctomycetota	fusidane antibiotic	fusidane	3
MAG1054	d__Bacteria;p__Planctomycetota;c__Planctomycetia;o__Pirellulales;f__Thermoguttaceae;g__RGIG3701;s__RGIG3701 sp017454585	p__Planctomycetota	mupirocin-like antibiotic	mupirocin-like	1
MAG1054	d__Bacteria;p__Planctomycetota;c__Planctomycetia;o__Pirellulales;f__Thermoguttaceae;g__RGIG3701;s__RGIG3701 sp017454585	p__Planctomycetota	mupirocin-like antibiotic	mupirocin-like	2
MAG1054	d__Bacteria;p__Planctomycetota;c__Planctomycetia;o__Pirellulales;f__Thermoguttaceae;g__RGIG3701;s__RGIG3701 sp017454585	p__Planctomycetota	peptide antibiotic	peptide	1
MAG1054	d__Bacteria;p__Planctomycetota;c__Planctomycetia;o__Pirellulales;f__Thermoguttaceae;g__RGIG3701;s__RGIG3701 sp017454585	p__Planctomycetota	peptide antibiotic	peptide	2
MAG1054	d__Bacteria;p__Planctomycetota;c__Planctomycetia;o__Pirellulales;f__Thermoguttaceae;g__RGIG3701;s__RGIG3701 sp017454585	p__Planctomycetota	pleuromutilin antibiotic	pleuromutilin	3
MAG1054	d__Bacteria;p__Planctomycetota;c__Planctomycetia;o__Pirellulales;f__Thermoguttaceae;g__RGIG3701;s__RGIG3701 sp017454585	p__Planctomycetota	pleuromutilin antibiotic	pleuromutilin	1
MAG1054	d__Bacteria;p__Planctomycetota;c__Planctomycetia;o__Pirellulales;f__Thermoguttaceae;g__RGIG3701;s__RGIG3701 sp017454585	p__Planctomycetota	tetracycline antibiotic	tetracycline	3
MAG1054	d__Bacteria;p__Planctomycetota;c__Planctomycetia;o__Pirellulales;f__Thermoguttaceae;g__RGIG3701;s__RGIG3701 sp017454585	p__Planctomycetota	disinfecting agents and antiseptics;fluoroquinolone antibiotic	Multidrug	3
MAG1054	d__Bacteria;p__Planctomycetota;c__Planctomycetia;o__Pirellulales;f__Thermoguttaceae;g__RGIG3701;s__RGIG3701 sp017454585	p__Planctomycetota	peptide antibiotic	peptide	2
MAG1054	d__Bacteria;p__Planctomycetota;c__Planctomycetia;o__Pirellulales;f__Thermoguttaceae;g__RGIG3701;s__RGIG3701 sp017454585	p__Planctomycetota	peptide antibiotic	peptide	1
MAG1054	d__Bacteria;p__Planctomycetota;c__Planctomycetia;o__Pirellulales;f__Thermoguttaceae;g__RGIG3701;s__RGIG3701 sp017454585	p__Planctomycetota	peptide antibiotic	peptide	1
MAG1054	d__Bacteria;p__Planctomycetota;c__Planctomycetia;o__Pirellulales;f__Thermoguttaceae;g__RGIG3701;s__RGIG3701 sp017454585	p__Planctomycetota	peptide antibiotic	peptide	5
MAG1054	d__Bacteria;p__Planctomycetota;c__Planctomycetia;o__Pirellulales;f__Thermoguttaceae;g__RGIG3701;s__RGIG3701 sp017454585	p__Planctomycetota	disinfecting agents and antiseptics;fluoroquinolone antibiotic	Multidrug	1
MAG1054	d__Bacteria;p__Planctomycetota;c__Planctomycetia;o__Pirellulales;f__Thermoguttaceae;g__RGIG3701;s__RGIG3701 sp017454585	p__Planctomycetota	lincosamide antibiotic;oxazolidinone antibiotic;phenicol antibiotic;streptogramin antibiotic	Multidrug	1
MAG1054	d__Bacteria;p__Planctomycetota;c__Planctomycetia;o__Pirellulales;f__Thermoguttaceae;g__RGIG3701;s__RGIG3701 sp017454585	p__Planctomycetota	fluoroquinolone antibiotic;macrolide antibiotic;rifamycin antibiotic	Multidrug	1
MAG1054	d__Bacteria;p__Planctomycetota;c__Planctomycetia;o__Pirellulales;f__Thermoguttaceae;g__RGIG3701;s__RGIG3701 sp017454585	p__Planctomycetota	fluoroquinolone antibiotic;macrolide antibiotic;penam;tetracycline antibiotic	Multidrug	1
MAG1054	d__Bacteria;p__Planctomycetota;c__Planctomycetia;o__Pirellulales;f__Thermoguttaceae;g__RGIG3701;s__RGIG3701 sp017454585	p__Planctomycetota	lincosamide antibiotic	lincosamide	1
MAG1054	d__Bacteria;p__Planctomycetota;c__Planctomycetia;o__Pirellulales;f__Thermoguttaceae;g__RGIG3701;s__RGIG3701 sp017454585	p__Planctomycetota	lincosamide antibiotic;pleuromutilin antibiotic;streptogramin antibiotic	Multidrug	1
MAG1054	d__Bacteria;p__Planctomycetota;c__Planctomycetia;o__Pirellulales;f__Thermoguttaceae;g__RGIG3701;s__RGIG3701 sp017454585	p__Planctomycetota	macrolide antibiotic	macrolide	4
MAG1054	d__Bacteria;p__Planctomycetota;c__Planctomycetia;o__Pirellulales;f__Thermoguttaceae;g__RGIG3701;s__RGIG3701 sp017454585	p__Planctomycetota	glycylcycline;tetracycline antibiotic	Multidrug	1
MAG1054	d__Bacteria;p__Planctomycetota;c__Planctomycetia;o__Pirellulales;f__Thermoguttaceae;g__RGIG3701;s__RGIG3701 sp017454585	p__Planctomycetota	phenicol antibiotic	phenicol	1
MAG1054	d__Bacteria;p__Planctomycetota;c__Planctomycetia;o__Pirellulales;f__Thermoguttaceae;g__RGIG3701;s__RGIG3701 sp017454585	p__Planctomycetota	glycopeptide antibiotic;oxazolidinone antibiotic	Multidrug	1
MAG1054	d__Bacteria;p__Planctomycetota;c__Planctomycetia;o__Pirellulales;f__Thermoguttaceae;g__RGIG3701;s__RGIG3701 sp017454585	p__Planctomycetota	macrolide antibiotic	macrolide	1
MAG1054	d__Bacteria;p__Planctomycetota;c__Planctomycetia;o__Pirellulales;f__Thermoguttaceae;g__RGIG3701;s__RGIG3701 sp017454585	p__Planctomycetota	macrolide antibiotic;penam	Multidrug	1
MAG1054	d__Bacteria;p__Planctomycetota;c__Planctomycetia;o__Pirellulales;f__Thermoguttaceae;g__RGIG3701;s__RGIG3701 sp017454585	p__Planctomycetota	oxazolidinone antibiotic;phenicol antibiotic	Multidrug	1
MAG1054	d__Bacteria;p__Planctomycetota;c__Planctomycetia;o__Pirellulales;f__Thermoguttaceae;g__RGIG3701;s__RGIG3701 sp017454585	p__Planctomycetota	tetracycline antibiotic	tetracycline	1
MAG1054	d__Bacteria;p__Planctomycetota;c__Planctomycetia;o__Pirellulales;f__Thermoguttaceae;g__RGIG3701;s__RGIG3701 sp017454585	p__Planctomycetota	peptide antibiotic	peptide	1
MAG1054	d__Bacteria;p__Planctomycetota;c__Planctomycetia;o__Pirellulales;f__Thermoguttaceae;g__RGIG3701;s__RGIG3701 sp017454585	p__Planctomycetota	fluoroquinolone antibiotic	fluoroquinolone	1
MAG1054	d__Bacteria;p__Planctomycetota;c__Planctomycetia;o__Pirellulales;f__Thermoguttaceae;g__RGIG3701;s__RGIG3701 sp017454585	p__Planctomycetota	tetracycline antibiotic	tetracycline	1
MAG1054	d__Bacteria;p__Planctomycetota;c__Planctomycetia;o__Pirellulales;f__Thermoguttaceae;g__RGIG3701;s__RGIG3701 sp017454585	p__Planctomycetota	diaminopyrimidine antibiotic;fluoroquinolone antibiotic;phenicol antibiotic	Multidrug	2
MAG1054	d__Bacteria;p__Planctomycetota;c__Planctomycetia;o__Pirellulales;f__Thermoguttaceae;g__RGIG3701;s__RGIG3701 sp017454585	p__Planctomycetota	macrolide antibiotic	macrolide	1
MAG1054	d__Bacteria;p__Planctomycetota;c__Planctomycetia;o__Pirellulales;f__Thermoguttaceae;g__RGIG3701;s__RGIG3701 sp017454585	p__Planctomycetota	tetracycline antibiotic	tetracycline	1
MAG1054	d__Bacteria;p__Planctomycetota;c__Planctomycetia;o__Pirellulales;f__Thermoguttaceae;g__RGIG3701;s__RGIG3701 sp017454585	p__Planctomycetota	glycopeptide antibiotic	glycopeptide	2
MAG1054	d__Bacteria;p__Planctomycetota;c__Planctomycetia;o__Pirellulales;f__Thermoguttaceae;g__RGIG3701;s__RGIG3701 sp017454585	p__Planctomycetota	glycopeptide antibiotic	glycopeptide	3
MAG1054	d__Bacteria;p__Planctomycetota;c__Planctomycetia;o__Pirellulales;f__Thermoguttaceae;g__RGIG3701;s__RGIG3701 sp017454585	p__Planctomycetota	glycopeptide antibiotic	glycopeptide	1
MAG1054	d__Bacteria;p__Planctomycetota;c__Planctomycetia;o__Pirellulales;f__Thermoguttaceae;g__RGIG3701;s__RGIG3701 sp017454585	p__Planctomycetota	glycopeptide antibiotic	glycopeptide	1
MAG1859	d__Bacteria;p__Bacteroidota;c__Bacteroidia;o__Bacteroidales;f__UBA932;g__Egerieousia;s__Unclassified	p__Bacteroidota	aminoglycoside antibiotic	aminoglycoside	2
MAG1859	d__Bacteria;p__Bacteroidota;c__Bacteroidia;o__Bacteroidales;f__UBA932;g__Egerieousia;s__Unclassified	p__Bacteroidota	fluoroquinolone antibiotic;nybomycin-like antibiotic	Multidrug	1
MAG1859	d__Bacteria;p__Bacteroidota;c__Bacteroidia;o__Bacteroidales;f__UBA932;g__Egerieousia;s__Unclassified	p__Bacteroidota	cephalosporin	cephalosporin	1
MAG1859	d__Bacteria;p__Bacteroidota;c__Bacteroidia;o__Bacteroidales;f__UBA932;g__Egerieousia;s__Unclassified	p__Bacteroidota	fluoroquinolone antibiotic;nybomycin-like antibiotic	Multidrug	1
MAG1859	d__Bacteria;p__Bacteroidota;c__Bacteroidia;o__Bacteroidales;f__UBA932;g__Egerieousia;s__Unclassified	p__Bacteroidota	cephamycin	cephamycin	1
MAG1859	d__Bacteria;p__Bacteroidota;c__Bacteroidia;o__Bacteroidales;f__UBA932;g__Egerieousia;s__Unclassified	p__Bacteroidota	lincosamide antibiotic;nucleoside antibiotic;streptogramin A antibiotic;streptogramin antibiotic	Multidrug	2
MAG1859	d__Bacteria;p__Bacteroidota;c__Bacteroidia;o__Bacteroidales;f__UBA932;g__Egerieousia;s__Unclassified	p__Bacteroidota	fluoroquinolone antibiotic;nybomycin-like antibiotic	Multidrug	1
MAG1859	d__Bacteria;p__Bacteroidota;c__Bacteroidia;o__Bacteroidales;f__UBA932;g__Egerieousia;s__Unclassified	p__Bacteroidota	aminocoumarin antibiotic;fluoroquinolone antibiotic	Multidrug	3
MAG1859	d__Bacteria;p__Bacteroidota;c__Bacteroidia;o__Bacteroidales;f__UBA932;g__Egerieousia;s__Unclassified	p__Bacteroidota	glycopeptide antibiotic	glycopeptide	1
MAG1859	d__Bacteria;p__Bacteroidota;c__Bacteroidia;o__Bacteroidales;f__UBA932;g__Egerieousia;s__Unclassified	p__Bacteroidota	glycopeptide antibiotic	glycopeptide	1
MAG1859	d__Bacteria;p__Bacteroidota;c__Bacteroidia;o__Bacteroidales;f__UBA932;g__Egerieousia;s__Unclassified	p__Bacteroidota	elfamycin antibiotic	elfamycin	1
MAG1859	d__Bacteria;p__Bacteroidota;c__Bacteroidia;o__Bacteroidales;f__UBA932;g__Egerieousia;s__Unclassified	p__Bacteroidota	lincosamide antibiotic;macrolide antibiotic;streptogramin antibiotic	MLS	1
MAG1859	d__Bacteria;p__Bacteroidota;c__Bacteroidia;o__Bacteroidales;f__UBA932;g__Egerieousia;s__Unclassified	p__Bacteroidota	lincosamide antibiotic;macrolide antibiotic;streptogramin A antibiotic;streptogramin B antibiotic;streptogramin antibiotic	MLS	1
MAG1859	d__Bacteria;p__Bacteroidota;c__Bacteroidia;o__Bacteroidales;f__UBA932;g__Egerieousia;s__Unclassified	p__Bacteroidota	phosphonic acid antibiotic	phosphonic acid	1
MAG1859	d__Bacteria;p__Bacteroidota;c__Bacteroidia;o__Bacteroidales;f__UBA932;g__Egerieousia;s__Unclassified	p__Bacteroidota	disinfecting agents and antiseptics	Triclosan	2
MAG1859	d__Bacteria;p__Bacteroidota;c__Bacteroidia;o__Bacteroidales;f__UBA932;g__Egerieousia;s__Unclassified	p__Bacteroidota	sulfonamide antibiotic;sulfone antibiotic	Multidrug	1
MAG1859	d__Bacteria;p__Bacteroidota;c__Bacteroidia;o__Bacteroidales;f__UBA932;g__Egerieousia;s__Unclassified	p__Bacteroidota	peptide antibiotic;rifamycin antibiotic	Multidrug	1
MAG1859	d__Bacteria;p__Bacteroidota;c__Bacteroidia;o__Bacteroidales;f__UBA932;g__Egerieousia;s__Unclassified	p__Bacteroidota	fluoroquinolone antibiotic;peptide antibiotic;rifamycin antibiotic	Multidrug	1
MAG1859	d__Bacteria;p__Bacteroidota;c__Bacteroidia;o__Bacteroidales;f__UBA932;g__Egerieousia;s__Unclassified	p__Bacteroidota	lincosamide antibiotic	lincosamide	1
MAG1859	d__Bacteria;p__Bacteroidota;c__Bacteroidia;o__Bacteroidales;f__UBA932;g__Egerieousia;s__Unclassified	p__Bacteroidota	peptide antibiotic	peptide	1
MAG1859	d__Bacteria;p__Bacteroidota;c__Bacteroidia;o__Bacteroidales;f__UBA932;g__Egerieousia;s__Unclassified	p__Bacteroidota	peptide antibiotic	peptide	1
MAG1859	d__Bacteria;p__Bacteroidota;c__Bacteroidia;o__Bacteroidales;f__UBA932;g__Egerieousia;s__Unclassified	p__Bacteroidota	disinfecting agents and antiseptics;macrolide antibiotic;tetracycline antibiotic	Multidrug	1
MAG1859	d__Bacteria;p__Bacteroidota;c__Bacteroidia;o__Bacteroidales;f__UBA932;g__Egerieousia;s__Unclassified	p__Bacteroidota	disinfecting agents and antiseptics;fluoroquinolone antibiotic;macrolide antibiotic;phenicol antibiotic;tetracycline antibiotic	Multidrug	1
MAG1859	d__Bacteria;p__Bacteroidota;c__Bacteroidia;o__Bacteroidales;f__UBA932;g__Egerieousia;s__Unclassified	p__Bacteroidota	salicylic acid antibiotic	salicylic acid	1
MAG1859	d__Bacteria;p__Bacteroidota;c__Bacteroidia;o__Bacteroidales;f__UBA932;g__Egerieousia;s__Unclassified	p__Bacteroidota	aminoglycoside antibiotic	aminoglycoside	1
MAG1859	d__Bacteria;p__Bacteroidota;c__Bacteroidia;o__Bacteroidales;f__UBA932;g__Egerieousia;s__Unclassified	p__Bacteroidota	disinfecting agents and antiseptics;isoniazid-like antibiotic	Multidrug	3
MAG1859	d__Bacteria;p__Bacteroidota;c__Bacteroidia;o__Bacteroidales;f__UBA932;g__Egerieousia;s__Unclassified	p__Bacteroidota	pyrazine antibiotic	pyrazine	4
MAG1859	d__Bacteria;p__Bacteroidota;c__Bacteroidia;o__Bacteroidales;f__UBA932;g__Egerieousia;s__Unclassified	p__Bacteroidota	aminoglycoside antibiotic	aminoglycoside	1
MAG1859	d__Bacteria;p__Bacteroidota;c__Bacteroidia;o__Bacteroidales;f__UBA932;g__Egerieousia;s__Unclassified	p__Bacteroidota	salicylic acid antibiotic	salicylic acid	1
MAG1859	d__Bacteria;p__Bacteroidota;c__Bacteroidia;o__Bacteroidales;f__UBA932;g__Egerieousia;s__Unclassified	p__Bacteroidota	carbapenem;cephalosporin;cephamycin;monobactam;penam	Multidrug	2
MAG1859	d__Bacteria;p__Bacteroidota;c__Bacteroidia;o__Bacteroidales;f__UBA932;g__Egerieousia;s__Unclassified	p__Bacteroidota	carbapenem	carbapenem	1
MAG1859	d__Bacteria;p__Bacteroidota;c__Bacteroidia;o__Bacteroidales;f__UBA932;g__Egerieousia;s__Unclassified	p__Bacteroidota	peptide antibiotic	peptide	1
MAG1859	d__Bacteria;p__Bacteroidota;c__Bacteroidia;o__Bacteroidales;f__UBA932;g__Egerieousia;s__Unclassified	p__Bacteroidota	aminocoumarin antibiotic;aminoglycoside antibiotic;carbapenem;cephalosporin;cephamycin;diaminopyrimidine antibiotic;fluoroquinolone antibiotic;macrolide antibiotic;monobactam;penam;penem;peptide antibiotic;phenicol antibiotic;sulfonamide antibiotic;tetracycline antibiotic	Multidrug	1
MAG1859	d__Bacteria;p__Bacteroidota;c__Bacteroidia;o__Bacteroidales;f__UBA932;g__Egerieousia;s__Unclassified	p__Bacteroidota	aminoglycoside antibiotic	aminoglycoside	1
MAG1859	d__Bacteria;p__Bacteroidota;c__Bacteroidia;o__Bacteroidales;f__UBA932;g__Egerieousia;s__Unclassified	p__Bacteroidota	peptide antibiotic	peptide	1
MAG1859	d__Bacteria;p__Bacteroidota;c__Bacteroidia;o__Bacteroidales;f__UBA932;g__Egerieousia;s__Unclassified	p__Bacteroidota	fusidane antibiotic	fusidane	3
MAG1859	d__Bacteria;p__Bacteroidota;c__Bacteroidia;o__Bacteroidales;f__UBA932;g__Egerieousia;s__Unclassified	p__Bacteroidota	fusidane antibiotic	fusidane	1
MAG1859	d__Bacteria;p__Bacteroidota;c__Bacteroidia;o__Bacteroidales;f__UBA932;g__Egerieousia;s__Unclassified	p__Bacteroidota	mupirocin-like antibiotic	mupirocin-like	1
MAG1859	d__Bacteria;p__Bacteroidota;c__Bacteroidia;o__Bacteroidales;f__UBA932;g__Egerieousia;s__Unclassified	p__Bacteroidota	mupirocin-like antibiotic	mupirocin-like	1
MAG1859	d__Bacteria;p__Bacteroidota;c__Bacteroidia;o__Bacteroidales;f__UBA932;g__Egerieousia;s__Unclassified	p__Bacteroidota	pleuromutilin antibiotic	pleuromutilin	2
MAG1859	d__Bacteria;p__Bacteroidota;c__Bacteroidia;o__Bacteroidales;f__UBA932;g__Egerieousia;s__Unclassified	p__Bacteroidota	pleuromutilin antibiotic	pleuromutilin	1
MAG1859	d__Bacteria;p__Bacteroidota;c__Bacteroidia;o__Bacteroidales;f__UBA932;g__Egerieousia;s__Unclassified	p__Bacteroidota	disinfecting agents and antiseptics	Triclosan	1
MAG1859	d__Bacteria;p__Bacteroidota;c__Bacteroidia;o__Bacteroidales;f__UBA932;g__Egerieousia;s__Unclassified	p__Bacteroidota	disinfecting agents and antiseptics	Triclosan	2
MAG1859	d__Bacteria;p__Bacteroidota;c__Bacteroidia;o__Bacteroidales;f__UBA932;g__Egerieousia;s__Unclassified	p__Bacteroidota	tetracycline antibiotic	tetracycline	2
MAG1859	d__Bacteria;p__Bacteroidota;c__Bacteroidia;o__Bacteroidales;f__UBA932;g__Egerieousia;s__Unclassified	p__Bacteroidota	peptide antibiotic	peptide	1
MAG1859	d__Bacteria;p__Bacteroidota;c__Bacteroidia;o__Bacteroidales;f__UBA932;g__Egerieousia;s__Unclassified	p__Bacteroidota	peptide antibiotic	peptide	1
MAG1859	d__Bacteria;p__Bacteroidota;c__Bacteroidia;o__Bacteroidales;f__UBA932;g__Egerieousia;s__Unclassified	p__Bacteroidota	disinfecting agents and antiseptics;fluoroquinolone antibiotic	Multidrug	1
MAG1859	d__Bacteria;p__Bacteroidota;c__Bacteroidia;o__Bacteroidales;f__UBA932;g__Egerieousia;s__Unclassified	p__Bacteroidota	lincosamide antibiotic;oxazolidinone antibiotic;phenicol antibiotic;streptogramin antibiotic	Multidrug	1
MAG1859	d__Bacteria;p__Bacteroidota;c__Bacteroidia;o__Bacteroidales;f__UBA932;g__Egerieousia;s__Unclassified	p__Bacteroidota	diaminopyrimidine antibiotic	diaminopyrimidine	1
MAG1859	d__Bacteria;p__Bacteroidota;c__Bacteroidia;o__Bacteroidales;f__UBA932;g__Egerieousia;s__Unclassified	p__Bacteroidota	fluoroquinolone antibiotic;macrolide antibiotic;rifamycin antibiotic	Multidrug	1
MAG1859	d__Bacteria;p__Bacteroidota;c__Bacteroidia;o__Bacteroidales;f__UBA932;g__Egerieousia;s__Unclassified	p__Bacteroidota	fluoroquinolone antibiotic;macrolide antibiotic;penam;tetracycline antibiotic	Multidrug	2
MAG1859	d__Bacteria;p__Bacteroidota;c__Bacteroidia;o__Bacteroidales;f__UBA932;g__Egerieousia;s__Unclassified	p__Bacteroidota	lincosamide antibiotic	lincosamide	1
MAG1859	d__Bacteria;p__Bacteroidota;c__Bacteroidia;o__Bacteroidales;f__UBA932;g__Egerieousia;s__Unclassified	p__Bacteroidota	lincosamide antibiotic;pleuromutilin antibiotic;streptogramin antibiotic	Multidrug	1
MAG1859	d__Bacteria;p__Bacteroidota;c__Bacteroidia;o__Bacteroidales;f__UBA932;g__Egerieousia;s__Unclassified	p__Bacteroidota	macrolide antibiotic	macrolide	2
MAG1859	d__Bacteria;p__Bacteroidota;c__Bacteroidia;o__Bacteroidales;f__UBA932;g__Egerieousia;s__Unclassified	p__Bacteroidota	aminocoumarin antibiotic	aminocoumarin	1
MAG1859	d__Bacteria;p__Bacteroidota;c__Bacteroidia;o__Bacteroidales;f__UBA932;g__Egerieousia;s__Unclassified	p__Bacteroidota	aminocoumarin antibiotic	aminocoumarin	1
MAG1859	d__Bacteria;p__Bacteroidota;c__Bacteroidia;o__Bacteroidales;f__UBA932;g__Egerieousia;s__Unclassified	p__Bacteroidota	carbapenem;cephalosporin;cephamycin;monobactam;penam	Multidrug	1
MAG1859	d__Bacteria;p__Bacteroidota;c__Bacteroidia;o__Bacteroidales;f__UBA932;g__Egerieousia;s__Unclassified	p__Bacteroidota	macrolide antibiotic	macrolide	2
MAG1859	d__Bacteria;p__Bacteroidota;c__Bacteroidia;o__Bacteroidales;f__UBA932;g__Egerieousia;s__Unclassified	p__Bacteroidota	nitroimidazole antibiotic	nitroimidazole	1
MAG1859	d__Bacteria;p__Bacteroidota;c__Bacteroidia;o__Bacteroidales;f__UBA932;g__Egerieousia;s__Unclassified	p__Bacteroidota	aminocoumarin antibiotic	aminocoumarin	1
MAG1859	d__Bacteria;p__Bacteroidota;c__Bacteroidia;o__Bacteroidales;f__UBA932;g__Egerieousia;s__Unclassified	p__Bacteroidota	diaminopyrimidine antibiotic;fluoroquinolone antibiotic;glycylcycline;nitrofuran antibiotic;tetracycline antibiotic	Multidrug	1
MAG1859	d__Bacteria;p__Bacteroidota;c__Bacteroidia;o__Bacteroidales;f__UBA932;g__Egerieousia;s__Unclassified	p__Bacteroidota	fluoroquinolone antibiotic	fluoroquinolone	1
MAG1859	d__Bacteria;p__Bacteroidota;c__Bacteroidia;o__Bacteroidales;f__UBA932;g__Egerieousia;s__Unclassified	p__Bacteroidota	peptide antibiotic	peptide	1
MAG1859	d__Bacteria;p__Bacteroidota;c__Bacteroidia;o__Bacteroidales;f__UBA932;g__Egerieousia;s__Unclassified	p__Bacteroidota	carbapenem;cephalosporin;cephamycin;disinfecting agents and antiseptics;fluoroquinolone antibiotic;glycylcycline;monobactam;penam;penem;phenicol antibiotic;rifamycin antibiotic;tetracycline antibiotic	Multidrug	1
MAG1859	d__Bacteria;p__Bacteroidota;c__Bacteroidia;o__Bacteroidales;f__UBA932;g__Egerieousia;s__Unclassified	p__Bacteroidota	peptide antibiotic	peptide	1
MAG1859	d__Bacteria;p__Bacteroidota;c__Bacteroidia;o__Bacteroidales;f__UBA932;g__Egerieousia;s__Unclassified	p__Bacteroidota	tetracycline antibiotic	tetracycline	1
MAG1859	d__Bacteria;p__Bacteroidota;c__Bacteroidia;o__Bacteroidales;f__UBA932;g__Egerieousia;s__Unclassified	p__Bacteroidota	tetracycline antibiotic	tetracycline	1
MAG1859	d__Bacteria;p__Bacteroidota;c__Bacteroidia;o__Bacteroidales;f__UBA932;g__Egerieousia;s__Unclassified	p__Bacteroidota	peptide antibiotic	peptide	1
MAG1859	d__Bacteria;p__Bacteroidota;c__Bacteroidia;o__Bacteroidales;f__UBA932;g__Egerieousia;s__Unclassified	p__Bacteroidota	glycopeptide antibiotic	glycopeptide	1
MAG1859	d__Bacteria;p__Bacteroidota;c__Bacteroidia;o__Bacteroidales;f__UBA932;g__Egerieousia;s__Unclassified	p__Bacteroidota	glycopeptide antibiotic	glycopeptide	1
MAG1859	d__Bacteria;p__Bacteroidota;c__Bacteroidia;o__Bacteroidales;f__UBA932;g__Egerieousia;s__Unclassified	p__Bacteroidota	glycopeptide antibiotic	glycopeptide	1
MAG1859	d__Bacteria;p__Bacteroidota;c__Bacteroidia;o__Bacteroidales;f__UBA932;g__Egerieousia;s__Unclassified	p__Bacteroidota	glycopeptide antibiotic	glycopeptide	1
MAG1859	d__Bacteria;p__Bacteroidota;c__Bacteroidia;o__Bacteroidales;f__UBA932;g__Egerieousia;s__Unclassified	p__Bacteroidota	glycopeptide antibiotic	glycopeptide	1
MAG1859	d__Bacteria;p__Bacteroidota;c__Bacteroidia;o__Bacteroidales;f__UBA932;g__Egerieousia;s__Unclassified	p__Bacteroidota	glycopeptide antibiotic	glycopeptide	2
MAG1859	d__Bacteria;p__Bacteroidota;c__Bacteroidia;o__Bacteroidales;f__UBA932;g__Egerieousia;s__Unclassified	p__Bacteroidota	glycopeptide antibiotic	glycopeptide	1
MAG1859	d__Bacteria;p__Bacteroidota;c__Bacteroidia;o__Bacteroidales;f__UBA932;g__Egerieousia;s__Unclassified	p__Bacteroidota	aminoglycoside antibiotic;phenicol antibiotic;tetracycline antibiotic	Multidrug	1
MAG2816	d__Bacteria;p__Bacillota_A;c__Clostridia;o__Oscillospirales;f__Ruminococcaceae;g__Ruminococcus;s__Ruminococcus flavefaciens_B	p__Bacillota_A	aminoglycoside antibiotic	aminoglycoside	1
MAG2816	d__Bacteria;p__Bacillota_A;c__Clostridia;o__Oscillospirales;f__Ruminococcaceae;g__Ruminococcus;s__Ruminococcus flavefaciens_B	p__Bacillota_A	phenicol antibiotic	phenicol	1
MAG2816	d__Bacteria;p__Bacillota_A;c__Clostridia;o__Oscillospirales;f__Ruminococcaceae;g__Ruminococcus;s__Ruminococcus flavefaciens_B	p__Bacillota_A	lincosamide antibiotic;nucleoside antibiotic;streptogramin A antibiotic;streptogramin antibiotic	Multidrug	1
MAG2816	d__Bacteria;p__Bacillota_A;c__Clostridia;o__Oscillospirales;f__Ruminococcaceae;g__Ruminococcus;s__Ruminococcus flavefaciens_B	p__Bacillota_A	fluoroquinolone antibiotic;nybomycin-like antibiotic	Multidrug	1
MAG2816	d__Bacteria;p__Bacillota_A;c__Clostridia;o__Oscillospirales;f__Ruminococcaceae;g__Ruminococcus;s__Ruminococcus flavefaciens_B	p__Bacillota_A	aminocoumarin antibiotic;fluoroquinolone antibiotic	Multidrug	2
MAG2816	d__Bacteria;p__Bacillota_A;c__Clostridia;o__Oscillospirales;f__Ruminococcaceae;g__Ruminococcus;s__Ruminococcus flavefaciens_B	p__Bacillota_A	peptide antibiotic;rifamycin antibiotic	Multidrug	1
MAG2816	d__Bacteria;p__Bacillota_A;c__Clostridia;o__Oscillospirales;f__Ruminococcaceae;g__Ruminococcus;s__Ruminococcus flavefaciens_B	p__Bacillota_A	glycopeptide antibiotic	glycopeptide	1
MAG2816	d__Bacteria;p__Bacillota_A;c__Clostridia;o__Oscillospirales;f__Ruminococcaceae;g__Ruminococcus;s__Ruminococcus flavefaciens_B	p__Bacillota_A	glycopeptide antibiotic	glycopeptide	1
MAG2816	d__Bacteria;p__Bacillota_A;c__Clostridia;o__Oscillospirales;f__Ruminococcaceae;g__Ruminococcus;s__Ruminococcus flavefaciens_B	p__Bacillota_A	peptide antibiotic	peptide	1
MAG2816	d__Bacteria;p__Bacillota_A;c__Clostridia;o__Oscillospirales;f__Ruminococcaceae;g__Ruminococcus;s__Ruminococcus flavefaciens_B	p__Bacillota_A	peptide antibiotic	peptide	1
MAG2816	d__Bacteria;p__Bacillota_A;c__Clostridia;o__Oscillospirales;f__Ruminococcaceae;g__Ruminococcus;s__Ruminococcus flavefaciens_B	p__Bacillota_A	peptide antibiotic	peptide	1
MAG2816	d__Bacteria;p__Bacillota_A;c__Clostridia;o__Oscillospirales;f__Ruminococcaceae;g__Ruminococcus;s__Ruminococcus flavefaciens_B	p__Bacillota_A	elfamycin antibiotic	elfamycin	1
MAG2816	d__Bacteria;p__Bacillota_A;c__Clostridia;o__Oscillospirales;f__Ruminococcaceae;g__Ruminococcus;s__Ruminococcus flavefaciens_B	p__Bacillota_A	peptide antibiotic	peptide	2
MAG2816	d__Bacteria;p__Bacillota_A;c__Clostridia;o__Oscillospirales;f__Ruminococcaceae;g__Ruminococcus;s__Ruminococcus flavefaciens_B	p__Bacillota_A	lincosamide antibiotic;macrolide antibiotic;streptogramin B antibiotic;streptogramin antibiotic	MLS	1
MAG2816	d__Bacteria;p__Bacillota_A;c__Clostridia;o__Oscillospirales;f__Ruminococcaceae;g__Ruminococcus;s__Ruminococcus flavefaciens_B	p__Bacillota_A	disinfecting agents and antiseptics	Triclosan	1
MAG2816	d__Bacteria;p__Bacillota_A;c__Clostridia;o__Oscillospirales;f__Ruminococcaceae;g__Ruminococcus;s__Ruminococcus flavefaciens_B	p__Bacillota_A	cephalosporin;cephamycin	Multidrug	1
MAG2816	d__Bacteria;p__Bacillota_A;c__Clostridia;o__Oscillospirales;f__Ruminococcaceae;g__Ruminococcus;s__Ruminococcus flavefaciens_B	p__Bacillota_A	cephalosporin	cephalosporin	1
MAG2816	d__Bacteria;p__Bacillota_A;c__Clostridia;o__Oscillospirales;f__Ruminococcaceae;g__Ruminococcus;s__Ruminococcus flavefaciens_B	p__Bacillota_A	lincosamide antibiotic	lincosamide	1
MAG2816	d__Bacteria;p__Bacillota_A;c__Clostridia;o__Oscillospirales;f__Ruminococcaceae;g__Ruminococcus;s__Ruminococcus flavefaciens_B	p__Bacillota_A	diarylquinoline antibiotic;fluoroquinolone antibiotic	Multidrug	1
MAG2816	d__Bacteria;p__Bacillota_A;c__Clostridia;o__Oscillospirales;f__Ruminococcaceae;g__Ruminococcus;s__Ruminococcus flavefaciens_B	p__Bacillota_A	salicylic acid antibiotic	salicylic acid	2
MAG2816	d__Bacteria;p__Bacillota_A;c__Clostridia;o__Oscillospirales;f__Ruminococcaceae;g__Ruminococcus;s__Ruminococcus flavefaciens_B	p__Bacillota_A	aminoglycoside antibiotic	aminoglycoside	1
MAG2816	d__Bacteria;p__Bacillota_A;c__Clostridia;o__Oscillospirales;f__Ruminococcaceae;g__Ruminococcus;s__Ruminococcus flavefaciens_B	p__Bacillota_A	pyrazine antibiotic	pyrazine	3
MAG2816	d__Bacteria;p__Bacillota_A;c__Clostridia;o__Oscillospirales;f__Ruminococcaceae;g__Ruminococcus;s__Ruminococcus flavefaciens_B	p__Bacillota_A	aminoglycoside antibiotic	aminoglycoside	1
MAG2816	d__Bacteria;p__Bacillota_A;c__Clostridia;o__Oscillospirales;f__Ruminococcaceae;g__Ruminococcus;s__Ruminococcus flavefaciens_B	p__Bacillota_A	aminoglycoside antibiotic	aminoglycoside	1
MAG2816	d__Bacteria;p__Bacillota_A;c__Clostridia;o__Oscillospirales;f__Ruminococcaceae;g__Ruminococcus;s__Ruminococcus flavefaciens_B	p__Bacillota_A	carbapenem;cephalosporin;cephamycin;monobactam;penam	Multidrug	1
MAG2816	d__Bacteria;p__Bacillota_A;c__Clostridia;o__Oscillospirales;f__Ruminococcaceae;g__Ruminococcus;s__Ruminococcus flavefaciens_B	p__Bacillota_A	peptide antibiotic	peptide	1
MAG2816	d__Bacteria;p__Bacillota_A;c__Clostridia;o__Oscillospirales;f__Ruminococcaceae;g__Ruminococcus;s__Ruminococcus flavefaciens_B	p__Bacillota_A	aminoglycoside antibiotic;penam;tetracycline antibiotic	Multidrug	3
MAG2816	d__Bacteria;p__Bacillota_A;c__Clostridia;o__Oscillospirales;f__Ruminococcaceae;g__Ruminococcus;s__Ruminococcus flavefaciens_B	p__Bacillota_A	aminoglycoside antibiotic	aminoglycoside	1
MAG2816	d__Bacteria;p__Bacillota_A;c__Clostridia;o__Oscillospirales;f__Ruminococcaceae;g__Ruminococcus;s__Ruminococcus flavefaciens_B	p__Bacillota_A	lincosamide antibiotic;macrolide antibiotic	Multidrug	1
MAG2816	d__Bacteria;p__Bacillota_A;c__Clostridia;o__Oscillospirales;f__Ruminococcaceae;g__Ruminococcus;s__Ruminococcus flavefaciens_B	p__Bacillota_A	fusidane antibiotic	fusidane	2
MAG2816	d__Bacteria;p__Bacillota_A;c__Clostridia;o__Oscillospirales;f__Ruminococcaceae;g__Ruminococcus;s__Ruminococcus flavefaciens_B	p__Bacillota_A	fusidane antibiotic	fusidane	1
MAG2816	d__Bacteria;p__Bacillota_A;c__Clostridia;o__Oscillospirales;f__Ruminococcaceae;g__Ruminococcus;s__Ruminococcus flavefaciens_B	p__Bacillota_A	fluoroquinolone antibiotic;nybomycin-like antibiotic	Multidrug	1
MAG2816	d__Bacteria;p__Bacillota_A;c__Clostridia;o__Oscillospirales;f__Ruminococcaceae;g__Ruminococcus;s__Ruminococcus flavefaciens_B	p__Bacillota_A	mupirocin-like antibiotic	mupirocin-like	1
MAG2816	d__Bacteria;p__Bacillota_A;c__Clostridia;o__Oscillospirales;f__Ruminococcaceae;g__Ruminococcus;s__Ruminococcus flavefaciens_B	p__Bacillota_A	mupirocin-like antibiotic	mupirocin-like	2
MAG2816	d__Bacteria;p__Bacillota_A;c__Clostridia;o__Oscillospirales;f__Ruminococcaceae;g__Ruminococcus;s__Ruminococcus flavefaciens_B	p__Bacillota_A	phosphonic acid antibiotic	phosphonic acid	2
MAG2816	d__Bacteria;p__Bacillota_A;c__Clostridia;o__Oscillospirales;f__Ruminococcaceae;g__Ruminococcus;s__Ruminococcus flavefaciens_B	p__Bacillota_A	peptide antibiotic	peptide	1
MAG2816	d__Bacteria;p__Bacillota_A;c__Clostridia;o__Oscillospirales;f__Ruminococcaceae;g__Ruminococcus;s__Ruminococcus flavefaciens_B	p__Bacillota_A	peptide antibiotic	peptide	4
MAG2816	d__Bacteria;p__Bacillota_A;c__Clostridia;o__Oscillospirales;f__Ruminococcaceae;g__Ruminococcus;s__Ruminococcus flavefaciens_B	p__Bacillota_A	peptide antibiotic	peptide	1
MAG2816	d__Bacteria;p__Bacillota_A;c__Clostridia;o__Oscillospirales;f__Ruminococcaceae;g__Ruminococcus;s__Ruminococcus flavefaciens_B	p__Bacillota_A	carbapenem;cephalosporin;cephamycin;monobactam;penam	Multidrug	1
MAG2816	d__Bacteria;p__Bacillota_A;c__Clostridia;o__Oscillospirales;f__Ruminococcaceae;g__Ruminococcus;s__Ruminococcus flavefaciens_B	p__Bacillota_A	carbapenem;cephalosporin;cephamycin;monobactam;penam	Multidrug	1
MAG2816	d__Bacteria;p__Bacillota_A;c__Clostridia;o__Oscillospirales;f__Ruminococcaceae;g__Ruminococcus;s__Ruminococcus flavefaciens_B	p__Bacillota_A	tetracycline antibiotic	tetracycline	1
MAG2816	d__Bacteria;p__Bacillota_A;c__Clostridia;o__Oscillospirales;f__Ruminococcaceae;g__Ruminococcus;s__Ruminococcus flavefaciens_B	p__Bacillota_A	pleuromutilin antibiotic	pleuromutilin	1
MAG2816	d__Bacteria;p__Bacillota_A;c__Clostridia;o__Oscillospirales;f__Ruminococcaceae;g__Ruminococcus;s__Ruminococcus flavefaciens_B	p__Bacillota_A	peptide antibiotic	peptide	1
MAG2816	d__Bacteria;p__Bacillota_A;c__Clostridia;o__Oscillospirales;f__Ruminococcaceae;g__Ruminococcus;s__Ruminococcus flavefaciens_B	p__Bacillota_A	disinfecting agents and antiseptics;fluoroquinolone antibiotic	Multidrug	4
MAG2816	d__Bacteria;p__Bacillota_A;c__Clostridia;o__Oscillospirales;f__Ruminococcaceae;g__Ruminococcus;s__Ruminococcus flavefaciens_B	p__Bacillota_A	peptide antibiotic	peptide	1
MAG2816	d__Bacteria;p__Bacillota_A;c__Clostridia;o__Oscillospirales;f__Ruminococcaceae;g__Ruminococcus;s__Ruminococcus flavefaciens_B	p__Bacillota_A	peptide antibiotic	peptide	1
MAG2816	d__Bacteria;p__Bacillota_A;c__Clostridia;o__Oscillospirales;f__Ruminococcaceae;g__Ruminococcus;s__Ruminococcus flavefaciens_B	p__Bacillota_A	aminocoumarin antibiotic;aminoglycoside antibiotic	Multidrug	1
MAG2816	d__Bacteria;p__Bacillota_A;c__Clostridia;o__Oscillospirales;f__Ruminococcaceae;g__Ruminococcus;s__Ruminococcus flavefaciens_B	p__Bacillota_A	peptide antibiotic	peptide	6
MAG2816	d__Bacteria;p__Bacillota_A;c__Clostridia;o__Oscillospirales;f__Ruminococcaceae;g__Ruminococcus;s__Ruminococcus flavefaciens_B	p__Bacillota_A	lincosamide antibiotic;oxazolidinone antibiotic;phenicol antibiotic;streptogramin antibiotic	Multidrug	1
MAG2816	d__Bacteria;p__Bacillota_A;c__Clostridia;o__Oscillospirales;f__Ruminococcaceae;g__Ruminococcus;s__Ruminococcus flavefaciens_B	p__Bacillota_A	fluoroquinolone antibiotic;macrolide antibiotic;rifamycin antibiotic	Multidrug	2
MAG2816	d__Bacteria;p__Bacillota_A;c__Clostridia;o__Oscillospirales;f__Ruminococcaceae;g__Ruminococcus;s__Ruminococcus flavefaciens_B	p__Bacillota_A	aminoglycoside antibiotic	aminoglycoside	2
MAG2816	d__Bacteria;p__Bacillota_A;c__Clostridia;o__Oscillospirales;f__Ruminococcaceae;g__Ruminococcus;s__Ruminococcus flavefaciens_B	p__Bacillota_A	lincosamide antibiotic	lincosamide	1
MAG2816	d__Bacteria;p__Bacillota_A;c__Clostridia;o__Oscillospirales;f__Ruminococcaceae;g__Ruminococcus;s__Ruminococcus flavefaciens_B	p__Bacillota_A	macrolide antibiotic	macrolide	8
MAG2816	d__Bacteria;p__Bacillota_A;c__Clostridia;o__Oscillospirales;f__Ruminococcaceae;g__Ruminococcus;s__Ruminococcus flavefaciens_B	p__Bacillota_A	carbapenem;cephalosporin;cephamycin;disinfecting agents and antiseptics;fluoroquinolone antibiotic;glycylcycline;monobactam;penam;penem;phenicol antibiotic;rifamycin antibiotic;tetracycline antibiotic	Multidrug	1
MAG2816	d__Bacteria;p__Bacillota_A;c__Clostridia;o__Oscillospirales;f__Ruminococcaceae;g__Ruminococcus;s__Ruminococcus flavefaciens_B	p__Bacillota_A	carbapenem;cephalosporin;cephamycin;monobactam;penam	Multidrug	1
MAG2816	d__Bacteria;p__Bacillota_A;c__Clostridia;o__Oscillospirales;f__Ruminococcaceae;g__Ruminococcus;s__Ruminococcus flavefaciens_B	p__Bacillota_A	glycylcycline;tetracycline antibiotic	Multidrug	1
MAG2816	d__Bacteria;p__Bacillota_A;c__Clostridia;o__Oscillospirales;f__Ruminococcaceae;g__Ruminococcus;s__Ruminococcus flavefaciens_B	p__Bacillota_A	cephalosporin;disinfecting agents and antiseptics;fluoroquinolone antibiotic;penam;peptide antibiotic;tetracycline antibiotic	Multidrug	1
MAG2816	d__Bacteria;p__Bacillota_A;c__Clostridia;o__Oscillospirales;f__Ruminococcaceae;g__Ruminococcus;s__Ruminococcus flavefaciens_B	p__Bacillota_A	glycopeptide antibiotic;oxazolidinone antibiotic	Multidrug	2
MAG2816	d__Bacteria;p__Bacillota_A;c__Clostridia;o__Oscillospirales;f__Ruminococcaceae;g__Ruminococcus;s__Ruminococcus flavefaciens_B	p__Bacillota_A	nitroimidazole antibiotic	nitroimidazole	1
MAG2816	d__Bacteria;p__Bacillota_A;c__Clostridia;o__Oscillospirales;f__Ruminococcaceae;g__Ruminococcus;s__Ruminococcus flavefaciens_B	p__Bacillota_A	aminocoumarin antibiotic	aminocoumarin	1
MAG2816	d__Bacteria;p__Bacillota_A;c__Clostridia;o__Oscillospirales;f__Ruminococcaceae;g__Ruminococcus;s__Ruminococcus flavefaciens_B	p__Bacillota_A	oxazolidinone antibiotic;phenicol antibiotic	Multidrug	1
MAG2816	d__Bacteria;p__Bacillota_A;c__Clostridia;o__Oscillospirales;f__Ruminococcaceae;g__Ruminococcus;s__Ruminococcus flavefaciens_B	p__Bacillota_A	fluoroquinolone antibiotic	fluoroquinolone	3
MAG2816	d__Bacteria;p__Bacillota_A;c__Clostridia;o__Oscillospirales;f__Ruminococcaceae;g__Ruminococcus;s__Ruminococcus flavefaciens_B	p__Bacillota_A	fluoroquinolone antibiotic	fluoroquinolone	2
MAG2816	d__Bacteria;p__Bacillota_A;c__Clostridia;o__Oscillospirales;f__Ruminococcaceae;g__Ruminococcus;s__Ruminococcus flavefaciens_B	p__Bacillota_A	tetracycline antibiotic	tetracycline	1
MAG2816	d__Bacteria;p__Bacillota_A;c__Clostridia;o__Oscillospirales;f__Ruminococcaceae;g__Ruminococcus;s__Ruminococcus flavefaciens_B	p__Bacillota_A	aminoglycoside antibiotic;cephalosporin;cephamycin;penam	Multidrug	1
MAG2816	d__Bacteria;p__Bacillota_A;c__Clostridia;o__Oscillospirales;f__Ruminococcaceae;g__Ruminococcus;s__Ruminococcus flavefaciens_B	p__Bacillota_A	aminoglycoside antibiotic;cephalosporin;cephamycin;penam	Multidrug	1
MAG2816	d__Bacteria;p__Bacillota_A;c__Clostridia;o__Oscillospirales;f__Ruminococcaceae;g__Ruminococcus;s__Ruminococcus flavefaciens_B	p__Bacillota_A	tetracycline antibiotic	tetracycline	1
MAG2816	d__Bacteria;p__Bacillota_A;c__Clostridia;o__Oscillospirales;f__Ruminococcaceae;g__Ruminococcus;s__Ruminococcus flavefaciens_B	p__Bacillota_A	tetracycline antibiotic	tetracycline	1
MAG2816	d__Bacteria;p__Bacillota_A;c__Clostridia;o__Oscillospirales;f__Ruminococcaceae;g__Ruminococcus;s__Ruminococcus flavefaciens_B	p__Bacillota_A	tetracycline antibiotic	tetracycline	1
MAG2816	d__Bacteria;p__Bacillota_A;c__Clostridia;o__Oscillospirales;f__Ruminococcaceae;g__Ruminococcus;s__Ruminococcus flavefaciens_B	p__Bacillota_A	tetracycline antibiotic	tetracycline	1
MAG2816	d__Bacteria;p__Bacillota_A;c__Clostridia;o__Oscillospirales;f__Ruminococcaceae;g__Ruminococcus;s__Ruminococcus flavefaciens_B	p__Bacillota_A	tetracycline antibiotic	tetracycline	2
MAG2816	d__Bacteria;p__Bacillota_A;c__Clostridia;o__Oscillospirales;f__Ruminococcaceae;g__Ruminococcus;s__Ruminococcus flavefaciens_B	p__Bacillota_A	glycopeptide antibiotic	glycopeptide	1
MAG2816	d__Bacteria;p__Bacillota_A;c__Clostridia;o__Oscillospirales;f__Ruminococcaceae;g__Ruminococcus;s__Ruminococcus flavefaciens_B	p__Bacillota_A	glycopeptide antibiotic	glycopeptide	2
MAG2816	d__Bacteria;p__Bacillota_A;c__Clostridia;o__Oscillospirales;f__Ruminococcaceae;g__Ruminococcus;s__Ruminococcus flavefaciens_B	p__Bacillota_A	glycopeptide antibiotic	glycopeptide	1
MAG2816	d__Bacteria;p__Bacillota_A;c__Clostridia;o__Oscillospirales;f__Ruminococcaceae;g__Ruminococcus;s__Ruminococcus flavefaciens_B	p__Bacillota_A	glycopeptide antibiotic	glycopeptide	2
MAG2816	d__Bacteria;p__Bacillota_A;c__Clostridia;o__Oscillospirales;f__Ruminococcaceae;g__Ruminococcus;s__Ruminococcus flavefaciens_B	p__Bacillota_A	glycopeptide antibiotic	glycopeptide	1
MAG2816	d__Bacteria;p__Bacillota_A;c__Clostridia;o__Oscillospirales;f__Ruminococcaceae;g__Ruminococcus;s__Ruminococcus flavefaciens_B	p__Bacillota_A	glycopeptide antibiotic	glycopeptide	5
MAG2816	d__Bacteria;p__Bacillota_A;c__Clostridia;o__Oscillospirales;f__Ruminococcaceae;g__Ruminococcus;s__Ruminococcus flavefaciens_B	p__Bacillota_A	glycopeptide antibiotic	glycopeptide	2
MAG2816	d__Bacteria;p__Bacillota_A;c__Clostridia;o__Oscillospirales;f__Ruminococcaceae;g__Ruminococcus;s__Ruminococcus flavefaciens_B	p__Bacillota_A	glycopeptide antibiotic	glycopeptide	1
MAG2816	d__Bacteria;p__Bacillota_A;c__Clostridia;o__Oscillospirales;f__Ruminococcaceae;g__Ruminococcus;s__Ruminococcus flavefaciens_B	p__Bacillota_A	glycopeptide antibiotic	glycopeptide	1
MAG2816	d__Bacteria;p__Bacillota_A;c__Clostridia;o__Oscillospirales;f__Ruminococcaceae;g__Ruminococcus;s__Ruminococcus flavefaciens_B	p__Bacillota_A	glycopeptide antibiotic	glycopeptide	2
MAG2816	d__Bacteria;p__Bacillota_A;c__Clostridia;o__Oscillospirales;f__Ruminococcaceae;g__Ruminococcus;s__Ruminococcus flavefaciens_B	p__Bacillota_A	glycopeptide antibiotic	glycopeptide	1
MAG2816	d__Bacteria;p__Bacillota_A;c__Clostridia;o__Oscillospirales;f__Ruminococcaceae;g__Ruminococcus;s__Ruminococcus flavefaciens_B	p__Bacillota_A	glycopeptide antibiotic	glycopeptide	1
MAG2816	d__Bacteria;p__Bacillota_A;c__Clostridia;o__Oscillospirales;f__Ruminococcaceae;g__Ruminococcus;s__Ruminococcus flavefaciens_B	p__Bacillota_A	glycopeptide antibiotic	glycopeptide	1
MAG2816	d__Bacteria;p__Bacillota_A;c__Clostridia;o__Oscillospirales;f__Ruminococcaceae;g__Ruminococcus;s__Ruminococcus flavefaciens_B	p__Bacillota_A	glycopeptide antibiotic	glycopeptide	3
MAG2816	d__Bacteria;p__Bacillota_A;c__Clostridia;o__Oscillospirales;f__Ruminococcaceae;g__Ruminococcus;s__Ruminococcus flavefaciens_B	p__Bacillota_A	streptogramin A antibiotic;streptogramin antibiotic	Multidrug	1
MAG2816	d__Bacteria;p__Bacillota_A;c__Clostridia;o__Oscillospirales;f__Ruminococcaceae;g__Ruminococcus;s__Ruminococcus flavefaciens_B	p__Bacillota_A	pleuromutilin antibiotic;streptogramin A antibiotic;streptogramin antibiotic	Multidrug	1
MAG2816	d__Bacteria;p__Bacillota_A;c__Clostridia;o__Oscillospirales;f__Ruminococcaceae;g__Ruminococcus;s__Ruminococcus flavefaciens_B	p__Bacillota_A	lincosamide antibiotic;pleuromutilin antibiotic;streptogramin A antibiotic;streptogramin antibiotic	Multidrug	1
MAG3301	d__Bacteria;p__Bacillota_A;c__Clostridia;o__Lachnospirales;f__Lachnospiraceae;g__UBA629;s__UBA629 sp900316625	p__Bacillota_A	elfamycin antibiotic	elfamycin	1
MAG3301	d__Bacteria;p__Bacillota_A;c__Clostridia;o__Lachnospirales;f__Lachnospiraceae;g__UBA629;s__UBA629 sp900316625	p__Bacillota_A	fluoroquinolone antibiotic;nybomycin-like antibiotic	Multidrug	3
MAG3301	d__Bacteria;p__Bacillota_A;c__Clostridia;o__Lachnospirales;f__Lachnospiraceae;g__UBA629;s__UBA629 sp900316625	p__Bacillota_A	aminocoumarin antibiotic;fluoroquinolone antibiotic	Multidrug	1
MAG3301	d__Bacteria;p__Bacillota_A;c__Clostridia;o__Lachnospirales;f__Lachnospiraceae;g__UBA629;s__UBA629 sp900316625	p__Bacillota_A	glycopeptide antibiotic	glycopeptide	1
MAG3301	d__Bacteria;p__Bacillota_A;c__Clostridia;o__Lachnospirales;f__Lachnospiraceae;g__UBA629;s__UBA629 sp900316625	p__Bacillota_A	peptide antibiotic;rifamycin antibiotic	Multidrug	1
MAG3301	d__Bacteria;p__Bacillota_A;c__Clostridia;o__Lachnospirales;f__Lachnospiraceae;g__UBA629;s__UBA629 sp900316625	p__Bacillota_A	glycopeptide antibiotic	glycopeptide	2
MAG3301	d__Bacteria;p__Bacillota_A;c__Clostridia;o__Lachnospirales;f__Lachnospiraceae;g__UBA629;s__UBA629 sp900316625	p__Bacillota_A	lincosamide antibiotic;pleuromutilin antibiotic;streptogramin A antibiotic;streptogramin antibiotic	Multidrug	1
MAG3301	d__Bacteria;p__Bacillota_A;c__Clostridia;o__Lachnospirales;f__Lachnospiraceae;g__UBA629;s__UBA629 sp900316625	p__Bacillota_A	peptide antibiotic	peptide	1
MAG3301	d__Bacteria;p__Bacillota_A;c__Clostridia;o__Lachnospirales;f__Lachnospiraceae;g__UBA629;s__UBA629 sp900316625	p__Bacillota_A	peptide antibiotic	peptide	2
MAG3301	d__Bacteria;p__Bacillota_A;c__Clostridia;o__Lachnospirales;f__Lachnospiraceae;g__UBA629;s__UBA629 sp900316625	p__Bacillota_A	lincosamide antibiotic;macrolide antibiotic;streptogramin A antibiotic;streptogramin B antibiotic;streptogramin antibiotic	MLS	1
MAG3301	d__Bacteria;p__Bacillota_A;c__Clostridia;o__Lachnospirales;f__Lachnospiraceae;g__UBA629;s__UBA629 sp900316625	p__Bacillota_A	phosphonic acid antibiotic	phosphonic acid	1
MAG3301	d__Bacteria;p__Bacillota_A;c__Clostridia;o__Lachnospirales;f__Lachnospiraceae;g__UBA629;s__UBA629 sp900316625	p__Bacillota_A	disinfecting agents and antiseptics	Triclosan	1
MAG3301	d__Bacteria;p__Bacillota_A;c__Clostridia;o__Lachnospirales;f__Lachnospiraceae;g__UBA629;s__UBA629 sp900316625	p__Bacillota_A	carbapenem;cephalosporin;cephamycin;disinfecting agents and antiseptics;fluoroquinolone antibiotic;glycylcycline;monobactam;penam;penem;phenicol antibiotic;rifamycin antibiotic;tetracycline antibiotic	Multidrug	1
MAG3301	d__Bacteria;p__Bacillota_A;c__Clostridia;o__Lachnospirales;f__Lachnospiraceae;g__UBA629;s__UBA629 sp900316625	p__Bacillota_A	cephalosporin	cephalosporin	1
MAG3301	d__Bacteria;p__Bacillota_A;c__Clostridia;o__Lachnospirales;f__Lachnospiraceae;g__UBA629;s__UBA629 sp900316625	p__Bacillota_A	salicylic acid antibiotic	salicylic acid	1
MAG3301	d__Bacteria;p__Bacillota_A;c__Clostridia;o__Lachnospirales;f__Lachnospiraceae;g__UBA629;s__UBA629 sp900316625	p__Bacillota_A	pyrazine antibiotic	pyrazine	1
MAG3301	d__Bacteria;p__Bacillota_A;c__Clostridia;o__Lachnospirales;f__Lachnospiraceae;g__UBA629;s__UBA629 sp900316625	p__Bacillota_A	aminoglycoside antibiotic	aminoglycoside	1
MAG3301	d__Bacteria;p__Bacillota_A;c__Clostridia;o__Lachnospirales;f__Lachnospiraceae;g__UBA629;s__UBA629 sp900316625	p__Bacillota_A	carbapenem;cephalosporin;cephamycin;monobactam;penam	Multidrug	1
MAG3301	d__Bacteria;p__Bacillota_A;c__Clostridia;o__Lachnospirales;f__Lachnospiraceae;g__UBA629;s__UBA629 sp900316625	p__Bacillota_A	elfamycin antibiotic	elfamycin	1
MAG3301	d__Bacteria;p__Bacillota_A;c__Clostridia;o__Lachnospirales;f__Lachnospiraceae;g__UBA629;s__UBA629 sp900316625	p__Bacillota_A	fusidane antibiotic	fusidane	5
MAG3301	d__Bacteria;p__Bacillota_A;c__Clostridia;o__Lachnospirales;f__Lachnospiraceae;g__UBA629;s__UBA629 sp900316625	p__Bacillota_A	mupirocin-like antibiotic	mupirocin-like	1
MAG3301	d__Bacteria;p__Bacillota_A;c__Clostridia;o__Lachnospirales;f__Lachnospiraceae;g__UBA629;s__UBA629 sp900316625	p__Bacillota_A	mupirocin-like antibiotic	mupirocin-like	1
MAG3301	d__Bacteria;p__Bacillota_A;c__Clostridia;o__Lachnospirales;f__Lachnospiraceae;g__UBA629;s__UBA629 sp900316625	p__Bacillota_A	mupirocin-like antibiotic	mupirocin-like	1
MAG3301	d__Bacteria;p__Bacillota_A;c__Clostridia;o__Lachnospirales;f__Lachnospiraceae;g__UBA629;s__UBA629 sp900316625	p__Bacillota_A	peptide antibiotic	peptide	1
MAG3301	d__Bacteria;p__Bacillota_A;c__Clostridia;o__Lachnospirales;f__Lachnospiraceae;g__UBA629;s__UBA629 sp900316625	p__Bacillota_A	peptide antibiotic	peptide	2
MAG3301	d__Bacteria;p__Bacillota_A;c__Clostridia;o__Lachnospirales;f__Lachnospiraceae;g__UBA629;s__UBA629 sp900316625	p__Bacillota_A	peptide antibiotic	peptide	1
MAG3301	d__Bacteria;p__Bacillota_A;c__Clostridia;o__Lachnospirales;f__Lachnospiraceae;g__UBA629;s__UBA629 sp900316625	p__Bacillota_A	carbapenem;cephalosporin;cephamycin;monobactam;penam	Multidrug	1
MAG3301	d__Bacteria;p__Bacillota_A;c__Clostridia;o__Lachnospirales;f__Lachnospiraceae;g__UBA629;s__UBA629 sp900316625	p__Bacillota_A	pleuromutilin antibiotic	pleuromutilin	2
MAG3301	d__Bacteria;p__Bacillota_A;c__Clostridia;o__Lachnospirales;f__Lachnospiraceae;g__UBA629;s__UBA629 sp900316625	p__Bacillota_A	aminocoumarin antibiotic;fluoroquinolone antibiotic	Multidrug	1
MAG3301	d__Bacteria;p__Bacillota_A;c__Clostridia;o__Lachnospirales;f__Lachnospiraceae;g__UBA629;s__UBA629 sp900316625	p__Bacillota_A	peptide antibiotic	peptide	1
MAG3301	d__Bacteria;p__Bacillota_A;c__Clostridia;o__Lachnospirales;f__Lachnospiraceae;g__UBA629;s__UBA629 sp900316625	p__Bacillota_A	disinfecting agents and antiseptics;fluoroquinolone antibiotic	Multidrug	1
MAG3301	d__Bacteria;p__Bacillota_A;c__Clostridia;o__Lachnospirales;f__Lachnospiraceae;g__UBA629;s__UBA629 sp900316625	p__Bacillota_A	peptide antibiotic	peptide	1
MAG3301	d__Bacteria;p__Bacillota_A;c__Clostridia;o__Lachnospirales;f__Lachnospiraceae;g__UBA629;s__UBA629 sp900316625	p__Bacillota_A	peptide antibiotic	peptide	3
MAG3301	d__Bacteria;p__Bacillota_A;c__Clostridia;o__Lachnospirales;f__Lachnospiraceae;g__UBA629;s__UBA629 sp900316625	p__Bacillota_A	fluoroquinolone antibiotic;macrolide antibiotic;rifamycin antibiotic	Multidrug	3
MAG3301	d__Bacteria;p__Bacillota_A;c__Clostridia;o__Lachnospirales;f__Lachnospiraceae;g__UBA629;s__UBA629 sp900316625	p__Bacillota_A	fluoroquinolone antibiotic;macrolide antibiotic;penam;tetracycline antibiotic	Multidrug	1
MAG3301	d__Bacteria;p__Bacillota_A;c__Clostridia;o__Lachnospirales;f__Lachnospiraceae;g__UBA629;s__UBA629 sp900316625	p__Bacillota_A	disinfecting agents and antiseptics;fluoroquinolone antibiotic	Multidrug	1
MAG3301	d__Bacteria;p__Bacillota_A;c__Clostridia;o__Lachnospirales;f__Lachnospiraceae;g__UBA629;s__UBA629 sp900316625	p__Bacillota_A	aminoglycoside antibiotic	aminoglycoside	1
MAG3301	d__Bacteria;p__Bacillota_A;c__Clostridia;o__Lachnospirales;f__Lachnospiraceae;g__UBA629;s__UBA629 sp900316625	p__Bacillota_A	lincosamide antibiotic	lincosamide	2
MAG3301	d__Bacteria;p__Bacillota_A;c__Clostridia;o__Lachnospirales;f__Lachnospiraceae;g__UBA629;s__UBA629 sp900316625	p__Bacillota_A	lincosamide antibiotic;pleuromutilin antibiotic;streptogramin A antibiotic;streptogramin B antibiotic;streptogramin antibiotic	Multidrug	1
MAG3301	d__Bacteria;p__Bacillota_A;c__Clostridia;o__Lachnospirales;f__Lachnospiraceae;g__UBA629;s__UBA629 sp900316625	p__Bacillota_A	macrolide antibiotic	macrolide	3
MAG3301	d__Bacteria;p__Bacillota_A;c__Clostridia;o__Lachnospirales;f__Lachnospiraceae;g__UBA629;s__UBA629 sp900316625	p__Bacillota_A	carbapenem;cephalosporin;cephamycin;monobactam;penam	Multidrug	2
MAG3301	d__Bacteria;p__Bacillota_A;c__Clostridia;o__Lachnospirales;f__Lachnospiraceae;g__UBA629;s__UBA629 sp900316625	p__Bacillota_A	glycylcycline;tetracycline antibiotic	Multidrug	2
MAG3301	d__Bacteria;p__Bacillota_A;c__Clostridia;o__Lachnospirales;f__Lachnospiraceae;g__UBA629;s__UBA629 sp900316625	p__Bacillota_A	cephalosporin;disinfecting agents and antiseptics;fluoroquinolone antibiotic;penam;peptide antibiotic;tetracycline antibiotic	Multidrug	1
MAG3301	d__Bacteria;p__Bacillota_A;c__Clostridia;o__Lachnospirales;f__Lachnospiraceae;g__UBA629;s__UBA629 sp900316625	p__Bacillota_A	glycopeptide antibiotic;oxazolidinone antibiotic	Multidrug	1
MAG3301	d__Bacteria;p__Bacillota_A;c__Clostridia;o__Lachnospirales;f__Lachnospiraceae;g__UBA629;s__UBA629 sp900316625	p__Bacillota_A	macrolide antibiotic;streptogramin antibiotic	Multidrug	1
MAG3301	d__Bacteria;p__Bacillota_A;c__Clostridia;o__Lachnospirales;f__Lachnospiraceae;g__UBA629;s__UBA629 sp900316625	p__Bacillota_A	oxazolidinone antibiotic;phenicol antibiotic	Multidrug	2
MAG3301	d__Bacteria;p__Bacillota_A;c__Clostridia;o__Lachnospirales;f__Lachnospiraceae;g__UBA629;s__UBA629 sp900316625	p__Bacillota_A	fluoroquinolone antibiotic	fluoroquinolone	1
MAG3301	d__Bacteria;p__Bacillota_A;c__Clostridia;o__Lachnospirales;f__Lachnospiraceae;g__UBA629;s__UBA629 sp900316625	p__Bacillota_A	peptide antibiotic	peptide	1
MAG3301	d__Bacteria;p__Bacillota_A;c__Clostridia;o__Lachnospirales;f__Lachnospiraceae;g__UBA629;s__UBA629 sp900316625	p__Bacillota_A	tetracycline antibiotic	tetracycline	1
MAG3301	d__Bacteria;p__Bacillota_A;c__Clostridia;o__Lachnospirales;f__Lachnospiraceae;g__UBA629;s__UBA629 sp900316625	p__Bacillota_A	tetracycline antibiotic	tetracycline	1
MAG3301	d__Bacteria;p__Bacillota_A;c__Clostridia;o__Lachnospirales;f__Lachnospiraceae;g__UBA629;s__UBA629 sp900316625	p__Bacillota_A	tetracycline antibiotic	tetracycline	1
MAG3301	d__Bacteria;p__Bacillota_A;c__Clostridia;o__Lachnospirales;f__Lachnospiraceae;g__UBA629;s__UBA629 sp900316625	p__Bacillota_A	tetracycline antibiotic	tetracycline	2
MAG3301	d__Bacteria;p__Bacillota_A;c__Clostridia;o__Lachnospirales;f__Lachnospiraceae;g__UBA629;s__UBA629 sp900316625	p__Bacillota_A	glycopeptide antibiotic	glycopeptide	1
MAG3301	d__Bacteria;p__Bacillota_A;c__Clostridia;o__Lachnospirales;f__Lachnospiraceae;g__UBA629;s__UBA629 sp900316625	p__Bacillota_A	glycopeptide antibiotic	glycopeptide	1
MAG3301	d__Bacteria;p__Bacillota_A;c__Clostridia;o__Lachnospirales;f__Lachnospiraceae;g__UBA629;s__UBA629 sp900316625	p__Bacillota_A	glycopeptide antibiotic	glycopeptide	2
MAG3301	d__Bacteria;p__Bacillota_A;c__Clostridia;o__Lachnospirales;f__Lachnospiraceae;g__UBA629;s__UBA629 sp900316625	p__Bacillota_A	glycopeptide antibiotic	glycopeptide	1
MAG3301	d__Bacteria;p__Bacillota_A;c__Clostridia;o__Lachnospirales;f__Lachnospiraceae;g__UBA629;s__UBA629 sp900316625	p__Bacillota_A	glycopeptide antibiotic	glycopeptide	2
MAG3301	d__Bacteria;p__Bacillota_A;c__Clostridia;o__Lachnospirales;f__Lachnospiraceae;g__UBA629;s__UBA629 sp900316625	p__Bacillota_A	glycopeptide antibiotic	glycopeptide	1
MAG639	d__Bacteria;p__Bacillota_A;c__Clostridia;o__Oscillospirales;f__Ruminococcaceae;g__Ruminococcus;s__Ruminococcus flavefaciens_E	p__Bacillota_A	aminoglycoside antibiotic	aminoglycoside	1
MAG639	d__Bacteria;p__Bacillota_A;c__Clostridia;o__Oscillospirales;f__Ruminococcaceae;g__Ruminococcus;s__Ruminococcus flavefaciens_E	p__Bacillota_A	aminoglycoside antibiotic	aminoglycoside	1
MAG639	d__Bacteria;p__Bacillota_A;c__Clostridia;o__Oscillospirales;f__Ruminococcaceae;g__Ruminococcus;s__Ruminococcus flavefaciens_E	p__Bacillota_A	carbapenem	carbapenem	2
MAG639	d__Bacteria;p__Bacillota_A;c__Clostridia;o__Oscillospirales;f__Ruminococcaceae;g__Ruminococcus;s__Ruminococcus flavefaciens_E	p__Bacillota_A	fluoroquinolone antibiotic;nybomycin-like antibiotic	Multidrug	1
MAG639	d__Bacteria;p__Bacillota_A;c__Clostridia;o__Oscillospirales;f__Ruminococcaceae;g__Ruminococcus;s__Ruminococcus flavefaciens_E	p__Bacillota_A	aminocoumarin antibiotic;fluoroquinolone antibiotic	Multidrug	2
MAG639	d__Bacteria;p__Bacillota_A;c__Clostridia;o__Oscillospirales;f__Ruminococcaceae;g__Ruminococcus;s__Ruminococcus flavefaciens_E	p__Bacillota_A	peptide antibiotic;rifamycin antibiotic	Multidrug	1
MAG639	d__Bacteria;p__Bacillota_A;c__Clostridia;o__Oscillospirales;f__Ruminococcaceae;g__Ruminococcus;s__Ruminococcus flavefaciens_E	p__Bacillota_A	glycopeptide antibiotic	glycopeptide	1
MAG639	d__Bacteria;p__Bacillota_A;c__Clostridia;o__Oscillospirales;f__Ruminococcaceae;g__Ruminococcus;s__Ruminococcus flavefaciens_E	p__Bacillota_A	glycopeptide antibiotic	glycopeptide	1
MAG639	d__Bacteria;p__Bacillota_A;c__Clostridia;o__Oscillospirales;f__Ruminococcaceae;g__Ruminococcus;s__Ruminococcus flavefaciens_E	p__Bacillota_A	peptide antibiotic	peptide	1
MAG639	d__Bacteria;p__Bacillota_A;c__Clostridia;o__Oscillospirales;f__Ruminococcaceae;g__Ruminococcus;s__Ruminococcus flavefaciens_E	p__Bacillota_A	peptide antibiotic	peptide	1
MAG639	d__Bacteria;p__Bacillota_A;c__Clostridia;o__Oscillospirales;f__Ruminococcaceae;g__Ruminococcus;s__Ruminococcus flavefaciens_E	p__Bacillota_A	peptide antibiotic	peptide	1
MAG639	d__Bacteria;p__Bacillota_A;c__Clostridia;o__Oscillospirales;f__Ruminococcaceae;g__Ruminococcus;s__Ruminococcus flavefaciens_E	p__Bacillota_A	elfamycin antibiotic	elfamycin	2
MAG639	d__Bacteria;p__Bacillota_A;c__Clostridia;o__Oscillospirales;f__Ruminococcaceae;g__Ruminococcus;s__Ruminococcus flavefaciens_E	p__Bacillota_A	lincosamide antibiotic;macrolide antibiotic;streptogramin A antibiotic;streptogramin B antibiotic;streptogramin antibiotic	MLS	1
MAG639	d__Bacteria;p__Bacillota_A;c__Clostridia;o__Oscillospirales;f__Ruminococcaceae;g__Ruminococcus;s__Ruminococcus flavefaciens_E	p__Bacillota_A	disinfecting agents and antiseptics	Triclosan	1
MAG639	d__Bacteria;p__Bacillota_A;c__Clostridia;o__Oscillospirales;f__Ruminococcaceae;g__Ruminococcus;s__Ruminococcus flavefaciens_E	p__Bacillota_A	carbapenem;cephalosporin;cephamycin;monobactam;penam	Multidrug	1
MAG639	d__Bacteria;p__Bacillota_A;c__Clostridia;o__Oscillospirales;f__Ruminococcaceae;g__Ruminococcus;s__Ruminococcus flavefaciens_E	p__Bacillota_A	cephalosporin	cephalosporin	1
MAG639	d__Bacteria;p__Bacillota_A;c__Clostridia;o__Oscillospirales;f__Ruminococcaceae;g__Ruminococcus;s__Ruminococcus flavefaciens_E	p__Bacillota_A	macrolide antibiotic;peptide antibiotic	Multidrug	1
MAG639	d__Bacteria;p__Bacillota_A;c__Clostridia;o__Oscillospirales;f__Ruminococcaceae;g__Ruminococcus;s__Ruminococcus flavefaciens_E	p__Bacillota_A	lincosamide antibiotic	lincosamide	1
MAG639	d__Bacteria;p__Bacillota_A;c__Clostridia;o__Oscillospirales;f__Ruminococcaceae;g__Ruminococcus;s__Ruminococcus flavefaciens_E	p__Bacillota_A	diarylquinoline antibiotic;fluoroquinolone antibiotic	Multidrug	1
MAG639	d__Bacteria;p__Bacillota_A;c__Clostridia;o__Oscillospirales;f__Ruminococcaceae;g__Ruminococcus;s__Ruminococcus flavefaciens_E	p__Bacillota_A	salicylic acid antibiotic	salicylic acid	2
MAG639	d__Bacteria;p__Bacillota_A;c__Clostridia;o__Oscillospirales;f__Ruminococcaceae;g__Ruminococcus;s__Ruminococcus flavefaciens_E	p__Bacillota_A	aminoglycoside antibiotic	aminoglycoside	1
MAG639	d__Bacteria;p__Bacillota_A;c__Clostridia;o__Oscillospirales;f__Ruminococcaceae;g__Ruminococcus;s__Ruminococcus flavefaciens_E	p__Bacillota_A	phosphonic acid antibiotic	phosphonic acid	1
MAG639	d__Bacteria;p__Bacillota_A;c__Clostridia;o__Oscillospirales;f__Ruminococcaceae;g__Ruminococcus;s__Ruminococcus flavefaciens_E	p__Bacillota_A	disinfecting agents and antiseptics;isoniazid-like antibiotic	Multidrug	1
MAG639	d__Bacteria;p__Bacillota_A;c__Clostridia;o__Oscillospirales;f__Ruminococcaceae;g__Ruminococcus;s__Ruminococcus flavefaciens_E	p__Bacillota_A	pyrazine antibiotic	pyrazine	3
MAG639	d__Bacteria;p__Bacillota_A;c__Clostridia;o__Oscillospirales;f__Ruminococcaceae;g__Ruminococcus;s__Ruminococcus flavefaciens_E	p__Bacillota_A	aminoglycoside antibiotic	aminoglycoside	1
MAG639	d__Bacteria;p__Bacillota_A;c__Clostridia;o__Oscillospirales;f__Ruminococcaceae;g__Ruminococcus;s__Ruminococcus flavefaciens_E	p__Bacillota_A	aminoglycoside antibiotic	aminoglycoside	1
MAG639	d__Bacteria;p__Bacillota_A;c__Clostridia;o__Oscillospirales;f__Ruminococcaceae;g__Ruminococcus;s__Ruminococcus flavefaciens_E	p__Bacillota_A	elfamycin antibiotic	elfamycin	1
MAG639	d__Bacteria;p__Bacillota_A;c__Clostridia;o__Oscillospirales;f__Ruminococcaceae;g__Ruminococcus;s__Ruminococcus flavefaciens_E	p__Bacillota_A	peptide antibiotic	peptide	1
MAG639	d__Bacteria;p__Bacillota_A;c__Clostridia;o__Oscillospirales;f__Ruminococcaceae;g__Ruminococcus;s__Ruminococcus flavefaciens_E	p__Bacillota_A	aminoglycoside antibiotic;penam;tetracycline antibiotic	Multidrug	4
MAG639	d__Bacteria;p__Bacillota_A;c__Clostridia;o__Oscillospirales;f__Ruminococcaceae;g__Ruminococcus;s__Ruminococcus flavefaciens_E	p__Bacillota_A	aminoglycoside antibiotic	aminoglycoside	2
MAG639	d__Bacteria;p__Bacillota_A;c__Clostridia;o__Oscillospirales;f__Ruminococcaceae;g__Ruminococcus;s__Ruminococcus flavefaciens_E	p__Bacillota_A	lincosamide antibiotic;macrolide antibiotic	Multidrug	1
MAG639	d__Bacteria;p__Bacillota_A;c__Clostridia;o__Oscillospirales;f__Ruminococcaceae;g__Ruminococcus;s__Ruminococcus flavefaciens_E	p__Bacillota_A	peptide antibiotic	peptide	1
MAG639	d__Bacteria;p__Bacillota_A;c__Clostridia;o__Oscillospirales;f__Ruminococcaceae;g__Ruminococcus;s__Ruminococcus flavefaciens_E	p__Bacillota_A	fusidane antibiotic	fusidane	2
MAG639	d__Bacteria;p__Bacillota_A;c__Clostridia;o__Oscillospirales;f__Ruminococcaceae;g__Ruminococcus;s__Ruminococcus flavefaciens_E	p__Bacillota_A	fusidane antibiotic	fusidane	1
MAG639	d__Bacteria;p__Bacillota_A;c__Clostridia;o__Oscillospirales;f__Ruminococcaceae;g__Ruminococcus;s__Ruminococcus flavefaciens_E	p__Bacillota_A	fluoroquinolone antibiotic;nybomycin-like antibiotic	Multidrug	1
MAG639	d__Bacteria;p__Bacillota_A;c__Clostridia;o__Oscillospirales;f__Ruminococcaceae;g__Ruminococcus;s__Ruminococcus flavefaciens_E	p__Bacillota_A	mupirocin-like antibiotic	mupirocin-like	1
MAG639	d__Bacteria;p__Bacillota_A;c__Clostridia;o__Oscillospirales;f__Ruminococcaceae;g__Ruminococcus;s__Ruminococcus flavefaciens_E	p__Bacillota_A	mupirocin-like antibiotic	mupirocin-like	2
MAG639	d__Bacteria;p__Bacillota_A;c__Clostridia;o__Oscillospirales;f__Ruminococcaceae;g__Ruminococcus;s__Ruminococcus flavefaciens_E	p__Bacillota_A	phosphonic acid antibiotic	phosphonic acid	1
MAG639	d__Bacteria;p__Bacillota_A;c__Clostridia;o__Oscillospirales;f__Ruminococcaceae;g__Ruminococcus;s__Ruminococcus flavefaciens_E	p__Bacillota_A	peptide antibiotic	peptide	1
MAG639	d__Bacteria;p__Bacillota_A;c__Clostridia;o__Oscillospirales;f__Ruminococcaceae;g__Ruminococcus;s__Ruminococcus flavefaciens_E	p__Bacillota_A	peptide antibiotic	peptide	2
MAG639	d__Bacteria;p__Bacillota_A;c__Clostridia;o__Oscillospirales;f__Ruminococcaceae;g__Ruminococcus;s__Ruminococcus flavefaciens_E	p__Bacillota_A	peptide antibiotic	peptide	1
MAG639	d__Bacteria;p__Bacillota_A;c__Clostridia;o__Oscillospirales;f__Ruminococcaceae;g__Ruminococcus;s__Ruminococcus flavefaciens_E	p__Bacillota_A	carbapenem;cephalosporin;cephamycin;monobactam;penam	Multidrug	1
MAG639	d__Bacteria;p__Bacillota_A;c__Clostridia;o__Oscillospirales;f__Ruminococcaceae;g__Ruminococcus;s__Ruminococcus flavefaciens_E	p__Bacillota_A	pleuromutilin antibiotic	pleuromutilin	1
MAG639	d__Bacteria;p__Bacillota_A;c__Clostridia;o__Oscillospirales;f__Ruminococcaceae;g__Ruminococcus;s__Ruminococcus flavefaciens_E	p__Bacillota_A	pleuromutilin antibiotic	pleuromutilin	1
MAG639	d__Bacteria;p__Bacillota_A;c__Clostridia;o__Oscillospirales;f__Ruminococcaceae;g__Ruminococcus;s__Ruminococcus flavefaciens_E	p__Bacillota_A	disinfecting agents and antiseptics;fluoroquinolone antibiotic	Multidrug	1
MAG639	d__Bacteria;p__Bacillota_A;c__Clostridia;o__Oscillospirales;f__Ruminococcaceae;g__Ruminococcus;s__Ruminococcus flavefaciens_E	p__Bacillota_A	peptide antibiotic	peptide	1
MAG639	d__Bacteria;p__Bacillota_A;c__Clostridia;o__Oscillospirales;f__Ruminococcaceae;g__Ruminococcus;s__Ruminococcus flavefaciens_E	p__Bacillota_A	peptide antibiotic	peptide	1
MAG639	d__Bacteria;p__Bacillota_A;c__Clostridia;o__Oscillospirales;f__Ruminococcaceae;g__Ruminococcus;s__Ruminococcus flavefaciens_E	p__Bacillota_A	aminocoumarin antibiotic;aminoglycoside antibiotic	Multidrug	2
MAG639	d__Bacteria;p__Bacillota_A;c__Clostridia;o__Oscillospirales;f__Ruminococcaceae;g__Ruminococcus;s__Ruminococcus flavefaciens_E	p__Bacillota_A	peptide antibiotic	peptide	2
MAG639	d__Bacteria;p__Bacillota_A;c__Clostridia;o__Oscillospirales;f__Ruminococcaceae;g__Ruminococcus;s__Ruminococcus flavefaciens_E	p__Bacillota_A	peptide antibiotic	peptide	6
MAG639	d__Bacteria;p__Bacillota_A;c__Clostridia;o__Oscillospirales;f__Ruminococcaceae;g__Ruminococcus;s__Ruminococcus flavefaciens_E	p__Bacillota_A	fluoroquinolone antibiotic;macrolide antibiotic;rifamycin antibiotic	Multidrug	1
MAG639	d__Bacteria;p__Bacillota_A;c__Clostridia;o__Oscillospirales;f__Ruminococcaceae;g__Ruminococcus;s__Ruminococcus flavefaciens_E	p__Bacillota_A	fluoroquinolone antibiotic;macrolide antibiotic;penam;tetracycline antibiotic	Multidrug	1
MAG639	d__Bacteria;p__Bacillota_A;c__Clostridia;o__Oscillospirales;f__Ruminococcaceae;g__Ruminococcus;s__Ruminococcus flavefaciens_E	p__Bacillota_A	fluoroquinolone antibiotic;macrolide antibiotic;penam;tetracycline antibiotic	Multidrug	1
MAG639	d__Bacteria;p__Bacillota_A;c__Clostridia;o__Oscillospirales;f__Ruminococcaceae;g__Ruminococcus;s__Ruminococcus flavefaciens_E	p__Bacillota_A	aminoglycoside antibiotic	aminoglycoside	1
MAG639	d__Bacteria;p__Bacillota_A;c__Clostridia;o__Oscillospirales;f__Ruminococcaceae;g__Ruminococcus;s__Ruminococcus flavefaciens_E	p__Bacillota_A	lincosamide antibiotic	lincosamide	1
MAG639	d__Bacteria;p__Bacillota_A;c__Clostridia;o__Oscillospirales;f__Ruminococcaceae;g__Ruminococcus;s__Ruminococcus flavefaciens_E	p__Bacillota_A	lincosamide antibiotic	lincosamide	2
MAG639	d__Bacteria;p__Bacillota_A;c__Clostridia;o__Oscillospirales;f__Ruminococcaceae;g__Ruminococcus;s__Ruminococcus flavefaciens_E	p__Bacillota_A	lincosamide antibiotic;pleuromutilin antibiotic;streptogramin antibiotic	Multidrug	1
MAG639	d__Bacteria;p__Bacillota_A;c__Clostridia;o__Oscillospirales;f__Ruminococcaceae;g__Ruminococcus;s__Ruminococcus flavefaciens_E	p__Bacillota_A	macrolide antibiotic	macrolide	5
MAG639	d__Bacteria;p__Bacillota_A;c__Clostridia;o__Oscillospirales;f__Ruminococcaceae;g__Ruminococcus;s__Ruminococcus flavefaciens_E	p__Bacillota_A	carbapenem;cephalosporin;cephamycin;monobactam;penam	Multidrug	1
MAG639	d__Bacteria;p__Bacillota_A;c__Clostridia;o__Oscillospirales;f__Ruminococcaceae;g__Ruminococcus;s__Ruminococcus flavefaciens_E	p__Bacillota_A	glycopeptide antibiotic;oxazolidinone antibiotic	Multidrug	1
MAG639	d__Bacteria;p__Bacillota_A;c__Clostridia;o__Oscillospirales;f__Ruminococcaceae;g__Ruminococcus;s__Ruminococcus flavefaciens_E	p__Bacillota_A	macrolide antibiotic	macrolide	1
MAG639	d__Bacteria;p__Bacillota_A;c__Clostridia;o__Oscillospirales;f__Ruminococcaceae;g__Ruminococcus;s__Ruminococcus flavefaciens_E	p__Bacillota_A	aminocoumarin antibiotic	aminocoumarin	1
MAG639	d__Bacteria;p__Bacillota_A;c__Clostridia;o__Oscillospirales;f__Ruminococcaceae;g__Ruminococcus;s__Ruminococcus flavefaciens_E	p__Bacillota_A	oxazolidinone antibiotic;phenicol antibiotic	Multidrug	2
MAG639	d__Bacteria;p__Bacillota_A;c__Clostridia;o__Oscillospirales;f__Ruminococcaceae;g__Ruminococcus;s__Ruminococcus flavefaciens_E	p__Bacillota_A	fluoroquinolone antibiotic	fluoroquinolone	1
MAG639	d__Bacteria;p__Bacillota_A;c__Clostridia;o__Oscillospirales;f__Ruminococcaceae;g__Ruminococcus;s__Ruminococcus flavefaciens_E	p__Bacillota_A	oxazolidinone antibiotic;phenicol antibiotic;tetracycline antibiotic	Multidrug	2
MAG639	d__Bacteria;p__Bacillota_A;c__Clostridia;o__Oscillospirales;f__Ruminococcaceae;g__Ruminococcus;s__Ruminococcus flavefaciens_E	p__Bacillota_A	peptide antibiotic	peptide	1
MAG639	d__Bacteria;p__Bacillota_A;c__Clostridia;o__Oscillospirales;f__Ruminococcaceae;g__Ruminococcus;s__Ruminococcus flavefaciens_E	p__Bacillota_A	tetracycline antibiotic	tetracycline	1
MAG639	d__Bacteria;p__Bacillota_A;c__Clostridia;o__Oscillospirales;f__Ruminococcaceae;g__Ruminococcus;s__Ruminococcus flavefaciens_E	p__Bacillota_A	aminoglycoside antibiotic;cephalosporin;cephamycin;penam	Multidrug	1
MAG639	d__Bacteria;p__Bacillota_A;c__Clostridia;o__Oscillospirales;f__Ruminococcaceae;g__Ruminococcus;s__Ruminococcus flavefaciens_E	p__Bacillota_A	aminoglycoside antibiotic;cephalosporin;cephamycin;penam	Multidrug	1
MAG639	d__Bacteria;p__Bacillota_A;c__Clostridia;o__Oscillospirales;f__Ruminococcaceae;g__Ruminococcus;s__Ruminococcus flavefaciens_E	p__Bacillota_A	tetracycline antibiotic	tetracycline	1
MAG639	d__Bacteria;p__Bacillota_A;c__Clostridia;o__Oscillospirales;f__Ruminococcaceae;g__Ruminococcus;s__Ruminococcus flavefaciens_E	p__Bacillota_A	tetracycline antibiotic	tetracycline	1
MAG639	d__Bacteria;p__Bacillota_A;c__Clostridia;o__Oscillospirales;f__Ruminococcaceae;g__Ruminococcus;s__Ruminococcus flavefaciens_E	p__Bacillota_A	tetracycline antibiotic	tetracycline	1
MAG639	d__Bacteria;p__Bacillota_A;c__Clostridia;o__Oscillospirales;f__Ruminococcaceae;g__Ruminococcus;s__Ruminococcus flavefaciens_E	p__Bacillota_A	tetracycline antibiotic	tetracycline	1
MAG639	d__Bacteria;p__Bacillota_A;c__Clostridia;o__Oscillospirales;f__Ruminococcaceae;g__Ruminococcus;s__Ruminococcus flavefaciens_E	p__Bacillota_A	tetracycline antibiotic	tetracycline	1
MAG639	d__Bacteria;p__Bacillota_A;c__Clostridia;o__Oscillospirales;f__Ruminococcaceae;g__Ruminococcus;s__Ruminococcus flavefaciens_E	p__Bacillota_A	peptide antibiotic	peptide	1
MAG639	d__Bacteria;p__Bacillota_A;c__Clostridia;o__Oscillospirales;f__Ruminococcaceae;g__Ruminococcus;s__Ruminococcus flavefaciens_E	p__Bacillota_A	glycopeptide antibiotic	glycopeptide	1
MAG639	d__Bacteria;p__Bacillota_A;c__Clostridia;o__Oscillospirales;f__Ruminococcaceae;g__Ruminococcus;s__Ruminococcus flavefaciens_E	p__Bacillota_A	glycopeptide antibiotic	glycopeptide	2
MAG639	d__Bacteria;p__Bacillota_A;c__Clostridia;o__Oscillospirales;f__Ruminococcaceae;g__Ruminococcus;s__Ruminococcus flavefaciens_E	p__Bacillota_A	glycopeptide antibiotic	glycopeptide	1
MAG639	d__Bacteria;p__Bacillota_A;c__Clostridia;o__Oscillospirales;f__Ruminococcaceae;g__Ruminococcus;s__Ruminococcus flavefaciens_E	p__Bacillota_A	glycopeptide antibiotic	glycopeptide	3
MAG639	d__Bacteria;p__Bacillota_A;c__Clostridia;o__Oscillospirales;f__Ruminococcaceae;g__Ruminococcus;s__Ruminococcus flavefaciens_E	p__Bacillota_A	glycopeptide antibiotic	glycopeptide	1
MAG639	d__Bacteria;p__Bacillota_A;c__Clostridia;o__Oscillospirales;f__Ruminococcaceae;g__Ruminococcus;s__Ruminococcus flavefaciens_E	p__Bacillota_A	glycopeptide antibiotic	glycopeptide	2
[truncated: 13 more rows]

## Sheet: Guizhou
ARGs statistics for MAGs unique to Guizhou Province
Genome	Taxonomy	Phylum	Drug Class(ARG type)	Antibiotic class	Gene.no
MAG1122	d__Bacteria;p__Actinomycetota;c__Actinomycetia;o__Propionibacteriales;f__Propionibacteriaceae;g__Luteococcus;s__Luteococcus japonicus	p__Actinomycetota	aminoglycoside antibiotic	aminoglycoside	1
MAG1122	d__Bacteria;p__Actinomycetota;c__Actinomycetia;o__Propionibacteriales;f__Propionibacteriaceae;g__Luteococcus;s__Luteococcus japonicus	p__Actinomycetota	phosphonic acid antibiotic	phosphonic acid	3
MAG1122	d__Bacteria;p__Actinomycetota;c__Actinomycetia;o__Propionibacteriales;f__Propionibacteriaceae;g__Luteococcus;s__Luteococcus japonicus	p__Actinomycetota	aminoglycoside antibiotic	aminoglycoside	1
MAG1122	d__Bacteria;p__Actinomycetota;c__Actinomycetia;o__Propionibacteriales;f__Propionibacteriaceae;g__Luteococcus;s__Luteococcus japonicus	p__Actinomycetota	aminocoumarin antibiotic;fluoroquinolone antibiotic	Multidrug	1
MAG1122	d__Bacteria;p__Actinomycetota;c__Actinomycetia;o__Propionibacteriales;f__Propionibacteriaceae;g__Luteococcus;s__Luteococcus japonicus	p__Actinomycetota	glycopeptide antibiotic	glycopeptide	1
MAG1122	d__Bacteria;p__Actinomycetota;c__Actinomycetia;o__Propionibacteriales;f__Propionibacteriaceae;g__Luteococcus;s__Luteococcus japonicus	p__Actinomycetota	glycopeptide antibiotic	glycopeptide	1
MAG1122	d__Bacteria;p__Actinomycetota;c__Actinomycetia;o__Propionibacteriales;f__Propionibacteriaceae;g__Luteococcus;s__Luteococcus japonicus	p__Actinomycetota	lincosamide antibiotic;pleuromutilin antibiotic;streptogramin A antibiotic;streptogramin antibiotic	Multidrug	1
MAG1122	d__Bacteria;p__Actinomycetota;c__Actinomycetia;o__Propionibacteriales;f__Propionibacteriaceae;g__Luteococcus;s__Luteococcus japonicus	p__Actinomycetota	fluoroquinolone antibiotic;nybomycin-like antibiotic	Multidrug	3
MAG1122	d__Bacteria;p__Actinomycetota;c__Actinomycetia;o__Propionibacteriales;f__Propionibacteriaceae;g__Luteococcus;s__Luteococcus japonicus	p__Actinomycetota	glycopeptide antibiotic	glycopeptide	1
MAG1122	d__Bacteria;p__Actinomycetota;c__Actinomycetia;o__Propionibacteriales;f__Propionibacteriaceae;g__Luteococcus;s__Luteococcus japonicus	p__Actinomycetota	cephalosporin;disinfecting agents and antiseptics;fluoroquinolone antibiotic;glycylcycline;penam;phenicol antibiotic;rifamycin antibiotic;tetracycline antibiotic	Multidrug	1
MAG1122	d__Bacteria;p__Actinomycetota;c__Actinomycetia;o__Propionibacteriales;f__Propionibacteriaceae;g__Luteococcus;s__Luteococcus japonicus	p__Actinomycetota	peptide antibiotic	peptide	2
MAG1122	d__Bacteria;p__Actinomycetota;c__Actinomycetia;o__Propionibacteriales;f__Propionibacteriaceae;g__Luteococcus;s__Luteococcus japonicus	p__Actinomycetota	peptide antibiotic	peptide	2
MAG1122	d__Bacteria;p__Actinomycetota;c__Actinomycetia;o__Propionibacteriales;f__Propionibacteriaceae;g__Luteococcus;s__Luteococcus japonicus	p__Actinomycetota	peptide antibiotic	peptide	7
MAG1122	d__Bacteria;p__Actinomycetota;c__Actinomycetia;o__Propionibacteriales;f__Propionibacteriaceae;g__Luteococcus;s__Luteococcus japonicus	p__Actinomycetota	lincosamide antibiotic;macrolide antibiotic;streptogramin A antibiotic;streptogramin B antibiotic;streptogramin antibiotic	MLS	1
MAG1122	d__Bacteria;p__Actinomycetota;c__Actinomycetia;o__Propionibacteriales;f__Propionibacteriaceae;g__Luteococcus;s__Luteococcus japonicus	p__Actinomycetota	phosphonic acid antibiotic	phosphonic acid	2
MAG1122	d__Bacteria;p__Actinomycetota;c__Actinomycetia;o__Propionibacteriales;f__Propionibacteriaceae;g__Luteococcus;s__Luteococcus japonicus	p__Actinomycetota	disinfecting agents and antiseptics	Triclosan	5
MAG1122	d__Bacteria;p__Actinomycetota;c__Actinomycetia;o__Propionibacteriales;f__Propionibacteriaceae;g__Luteococcus;s__Luteococcus japonicus	p__Actinomycetota	phosphonic acid antibiotic	phosphonic acid	1
MAG1122	d__Bacteria;p__Actinomycetota;c__Actinomycetia;o__Propionibacteriales;f__Propionibacteriaceae;g__Luteococcus;s__Luteococcus japonicus	p__Actinomycetota	rifamycin antibiotic	rifamycin	2
MAG1122	d__Bacteria;p__Actinomycetota;c__Actinomycetia;o__Propionibacteriales;f__Propionibacteriaceae;g__Luteococcus;s__Luteococcus japonicus	p__Actinomycetota	carbapenem;cephalosporin;cephamycin;monobactam;penam	Multidrug	2
MAG1122	d__Bacteria;p__Actinomycetota;c__Actinomycetia;o__Propionibacteriales;f__Propionibacteriaceae;g__Luteococcus;s__Luteococcus japonicus	p__Actinomycetota	macrolide antibiotic;peptide antibiotic	Multidrug	1
MAG1122	d__Bacteria;p__Actinomycetota;c__Actinomycetia;o__Propionibacteriales;f__Propionibacteriaceae;g__Luteococcus;s__Luteococcus japonicus	p__Actinomycetota	carbapenem;cephalosporin;cephamycin;monobactam;penam	Multidrug	1
MAG1122	d__Bacteria;p__Actinomycetota;c__Actinomycetia;o__Propionibacteriales;f__Propionibacteriaceae;g__Luteococcus;s__Luteococcus japonicus	p__Actinomycetota	fluoroquinolone antibiotic	fluoroquinolone	1
MAG1122	d__Bacteria;p__Actinomycetota;c__Actinomycetia;o__Propionibacteriales;f__Propionibacteriaceae;g__Luteococcus;s__Luteococcus japonicus	p__Actinomycetota	aminocoumarin antibiotic;fluoroquinolone antibiotic	Multidrug	1
MAG1122	d__Bacteria;p__Actinomycetota;c__Actinomycetia;o__Propionibacteriales;f__Propionibacteriaceae;g__Luteococcus;s__Luteococcus japonicus	p__Actinomycetota	salicylic acid antibiotic	salicylic acid	1
MAG1122	d__Bacteria;p__Actinomycetota;c__Actinomycetia;o__Propionibacteriales;f__Propionibacteriaceae;g__Luteococcus;s__Luteococcus japonicus	p__Actinomycetota	aminoglycoside antibiotic	aminoglycoside	1
MAG1122	d__Bacteria;p__Actinomycetota;c__Actinomycetia;o__Propionibacteriales;f__Propionibacteriaceae;g__Luteococcus;s__Luteococcus japonicus	p__Actinomycetota	disinfecting agents and antiseptics;isoniazid-like antibiotic	Multidrug	1
MAG1122	d__Bacteria;p__Actinomycetota;c__Actinomycetia;o__Propionibacteriales;f__Propionibacteriaceae;g__Luteococcus;s__Luteococcus japonicus	p__Actinomycetota	disinfecting agents and antiseptics;isoniazid-like antibiotic	Multidrug	1
MAG1122	d__Bacteria;p__Actinomycetota;c__Actinomycetia;o__Propionibacteriales;f__Propionibacteriaceae;g__Luteococcus;s__Luteococcus japonicus	p__Actinomycetota	isoniazid-like antibiotic	isoniazid-like	1
MAG1122	d__Bacteria;p__Actinomycetota;c__Actinomycetia;o__Propionibacteriales;f__Propionibacteriaceae;g__Luteococcus;s__Luteococcus japonicus	p__Actinomycetota	pyrazine antibiotic	pyrazine	1
MAG1122	d__Bacteria;p__Actinomycetota;c__Actinomycetia;o__Propionibacteriales;f__Propionibacteriaceae;g__Luteococcus;s__Luteococcus japonicus	p__Actinomycetota	peptide antibiotic;rifamycin antibiotic	Multidrug	2
MAG1122	d__Bacteria;p__Actinomycetota;c__Actinomycetia;o__Propionibacteriales;f__Propionibacteriaceae;g__Luteococcus;s__Luteococcus japonicus	p__Actinomycetota	pyrazine antibiotic	pyrazine	1
MAG1122	d__Bacteria;p__Actinomycetota;c__Actinomycetia;o__Propionibacteriales;f__Propionibacteriaceae;g__Luteococcus;s__Luteococcus japonicus	p__Actinomycetota	aminoglycoside antibiotic	aminoglycoside	1
MAG1122	d__Bacteria;p__Actinomycetota;c__Actinomycetia;o__Propionibacteriales;f__Propionibacteriaceae;g__Luteococcus;s__Luteococcus japonicus	p__Actinomycetota	salicylic acid antibiotic	salicylic acid	1
MAG1122	d__Bacteria;p__Actinomycetota;c__Actinomycetia;o__Propionibacteriales;f__Propionibacteriaceae;g__Luteococcus;s__Luteococcus japonicus	p__Actinomycetota	aminoglycoside antibiotic	aminoglycoside	1
MAG1122	d__Bacteria;p__Actinomycetota;c__Actinomycetia;o__Propionibacteriales;f__Propionibacteriaceae;g__Luteococcus;s__Luteococcus japonicus	p__Actinomycetota	isoniazid-like antibiotic	isoniazid-like	1
MAG1122	d__Bacteria;p__Actinomycetota;c__Actinomycetia;o__Propionibacteriales;f__Propionibacteriaceae;g__Luteococcus;s__Luteococcus japonicus	p__Actinomycetota	carbapenem;cephalosporin;cephamycin;monobactam;penam	Multidrug	1
MAG1122	d__Bacteria;p__Actinomycetota;c__Actinomycetia;o__Propionibacteriales;f__Propionibacteriaceae;g__Luteococcus;s__Luteococcus japonicus	p__Actinomycetota	sulfonamide antibiotic;sulfone antibiotic	Multidrug	1
MAG1122	d__Bacteria;p__Actinomycetota;c__Actinomycetia;o__Propionibacteriales;f__Propionibacteriaceae;g__Luteococcus;s__Luteococcus japonicus	p__Actinomycetota	glycopeptide antibiotic;macrolide antibiotic	Multidrug	1
MAG1122	d__Bacteria;p__Actinomycetota;c__Actinomycetia;o__Propionibacteriales;f__Propionibacteriaceae;g__Luteococcus;s__Luteococcus japonicus	p__Actinomycetota	aminoglycoside antibiotic;carbapenem;cephalosporin;cephamycin;disinfecting agents and antiseptics;fluoroquinolone antibiotic;macrolide antibiotic;monobactam;penam;penem;phenicol antibiotic;tetracycline antibiotic	Multidrug	1
MAG1122	d__Bacteria;p__Actinomycetota;c__Actinomycetia;o__Propionibacteriales;f__Propionibacteriaceae;g__Luteococcus;s__Luteococcus japonicus	p__Actinomycetota	aminoglycoside antibiotic;carbapenem;cephalosporin;cephamycin;disinfecting agents and antiseptics;fluoroquinolone antibiotic;macrolide antibiotic;monobactam;penam;penem;phenicol antibiotic;tetracycline antibiotic	Multidrug	1
MAG1122	d__Bacteria;p__Actinomycetota;c__Actinomycetia;o__Propionibacteriales;f__Propionibacteriaceae;g__Luteococcus;s__Luteococcus japonicus	p__Actinomycetota	elfamycin antibiotic	elfamycin	2
MAG1122	d__Bacteria;p__Actinomycetota;c__Actinomycetia;o__Propionibacteriales;f__Propionibacteriaceae;g__Luteococcus;s__Luteococcus japonicus	p__Actinomycetota	aminoglycoside antibiotic	aminoglycoside	1
MAG1122	d__Bacteria;p__Actinomycetota;c__Actinomycetia;o__Propionibacteriales;f__Propionibacteriaceae;g__Luteococcus;s__Luteococcus japonicus	p__Actinomycetota	fluoroquinolone antibiotic	fluoroquinolone	1
MAG1122	d__Bacteria;p__Actinomycetota;c__Actinomycetia;o__Propionibacteriales;f__Propionibacteriaceae;g__Luteococcus;s__Luteococcus japonicus	p__Actinomycetota	phosphonic acid antibiotic	phosphonic acid	2
MAG1122	d__Bacteria;p__Actinomycetota;c__Actinomycetia;o__Propionibacteriales;f__Propionibacteriaceae;g__Luteococcus;s__Luteococcus japonicus	p__Actinomycetota	peptide antibiotic	peptide	1
MAG1122	d__Bacteria;p__Actinomycetota;c__Actinomycetia;o__Propionibacteriales;f__Propionibacteriaceae;g__Luteococcus;s__Luteococcus japonicus	p__Actinomycetota	fusidane antibiotic	fusidane	4
MAG1122	d__Bacteria;p__Actinomycetota;c__Actinomycetia;o__Propionibacteriales;f__Propionibacteriaceae;g__Luteococcus;s__Luteococcus japonicus	p__Actinomycetota	fusidane antibiotic	fusidane	1
MAG1122	d__Bacteria;p__Actinomycetota;c__Actinomycetia;o__Propionibacteriales;f__Propionibacteriaceae;g__Luteococcus;s__Luteococcus japonicus	p__Actinomycetota	fluoroquinolone antibiotic;nybomycin-like antibiotic	Multidrug	1
MAG1122	d__Bacteria;p__Actinomycetota;c__Actinomycetia;o__Propionibacteriales;f__Propionibacteriaceae;g__Luteococcus;s__Luteococcus japonicus	p__Actinomycetota	mupirocin-like antibiotic	mupirocin-like	1
MAG1122	d__Bacteria;p__Actinomycetota;c__Actinomycetia;o__Propionibacteriales;f__Propionibacteriaceae;g__Luteococcus;s__Luteococcus japonicus	p__Actinomycetota	mupirocin-like antibiotic	mupirocin-like	1
MAG1122	d__Bacteria;p__Actinomycetota;c__Actinomycetia;o__Propionibacteriales;f__Propionibacteriaceae;g__Luteococcus;s__Luteococcus japonicus	p__Actinomycetota	peptide antibiotic	peptide	1
MAG1122	d__Bacteria;p__Actinomycetota;c__Actinomycetia;o__Propionibacteriales;f__Propionibacteriaceae;g__Luteococcus;s__Luteococcus japonicus	p__Actinomycetota	peptide antibiotic	peptide	1
MAG1122	d__Bacteria;p__Actinomycetota;c__Actinomycetia;o__Propionibacteriales;f__Propionibacteriaceae;g__Luteococcus;s__Luteococcus japonicus	p__Actinomycetota	peptide antibiotic	peptide	1
MAG1122	d__Bacteria;p__Actinomycetota;c__Actinomycetia;o__Propionibacteriales;f__Propionibacteriaceae;g__Luteococcus;s__Luteococcus japonicus	p__Actinomycetota	peptide antibiotic	peptide	1
MAG1122	d__Bacteria;p__Actinomycetota;c__Actinomycetia;o__Propionibacteriales;f__Propionibacteriaceae;g__Luteococcus;s__Luteococcus japonicus	p__Actinomycetota	peptide antibiotic	peptide	1
MAG1122	d__Bacteria;p__Actinomycetota;c__Actinomycetia;o__Propionibacteriales;f__Propionibacteriaceae;g__Luteococcus;s__Luteococcus japonicus	p__Actinomycetota	pleuromutilin antibiotic	pleuromutilin	3
MAG1122	d__Bacteria;p__Actinomycetota;c__Actinomycetia;o__Propionibacteriales;f__Propionibacteriaceae;g__Luteococcus;s__Luteococcus japonicus	p__Actinomycetota	pleuromutilin antibiotic	pleuromutilin	1
MAG1122	d__Bacteria;p__Actinomycetota;c__Actinomycetia;o__Propionibacteriales;f__Propionibacteriaceae;g__Luteococcus;s__Luteococcus japonicus	p__Actinomycetota	glycylcycline;tetracycline antibiotic	Multidrug	1
MAG1122	d__Bacteria;p__Actinomycetota;c__Actinomycetia;o__Propionibacteriales;f__Propionibacteriaceae;g__Luteococcus;s__Luteococcus japonicus	p__Actinomycetota	disinfecting agents and antiseptics;fluoroquinolone antibiotic	Multidrug	5
MAG1122	d__Bacteria;p__Actinomycetota;c__Actinomycetia;o__Propionibacteriales;f__Propionibacteriaceae;g__Luteococcus;s__Luteococcus japonicus	p__Actinomycetota	disinfecting agents and antiseptics;fluoroquinolone antibiotic	Multidrug	2
MAG1122	d__Bacteria;p__Actinomycetota;c__Actinomycetia;o__Propionibacteriales;f__Propionibacteriaceae;g__Luteococcus;s__Luteococcus japonicus	p__Actinomycetota	peptide antibiotic	peptide	1
MAG1122	d__Bacteria;p__Actinomycetota;c__Actinomycetia;o__Propionibacteriales;f__Propionibacteriaceae;g__Luteococcus;s__Luteococcus japonicus	p__Actinomycetota	aminocoumarin antibiotic;aminoglycoside antibiotic	Multidrug	1
MAG1122	d__Bacteria;p__Actinomycetota;c__Actinomycetia;o__Propionibacteriales;f__Propionibacteriaceae;g__Luteococcus;s__Luteococcus japonicus	p__Actinomycetota	peptide antibiotic	peptide	1
MAG1122	d__Bacteria;p__Actinomycetota;c__Actinomycetia;o__Propionibacteriales;f__Propionibacteriaceae;g__Luteococcus;s__Luteococcus japonicus	p__Actinomycetota	peptide antibiotic	peptide	3
MAG1122	d__Bacteria;p__Actinomycetota;c__Actinomycetia;o__Propionibacteriales;f__Propionibacteriaceae;g__Luteococcus;s__Luteococcus japonicus	p__Actinomycetota	peptide antibiotic	peptide	11
MAG1122	d__Bacteria;p__Actinomycetota;c__Actinomycetia;o__Propionibacteriales;f__Propionibacteriaceae;g__Luteococcus;s__Luteococcus japonicus	p__Actinomycetota	lincosamide antibiotic;oxazolidinone antibiotic;phenicol antibiotic;streptogramin antibiotic	Multidrug	1
MAG1122	d__Bacteria;p__Actinomycetota;c__Actinomycetia;o__Propionibacteriales;f__Propionibacteriaceae;g__Luteococcus;s__Luteococcus japonicus	p__Actinomycetota	phenicol antibiotic	phenicol	1
MAG1122	d__Bacteria;p__Actinomycetota;c__Actinomycetia;o__Propionibacteriales;f__Propionibacteriaceae;g__Luteococcus;s__Luteococcus japonicus	p__Actinomycetota	phenicol antibiotic	phenicol	1
MAG1122	d__Bacteria;p__Actinomycetota;c__Actinomycetia;o__Propionibacteriales;f__Propionibacteriaceae;g__Luteococcus;s__Luteococcus japonicus	p__Actinomycetota	peptide antibiotic	peptide	1
MAG1122	d__Bacteria;p__Actinomycetota;c__Actinomycetia;o__Propionibacteriales;f__Propionibacteriaceae;g__Luteococcus;s__Luteococcus japonicus	p__Actinomycetota	fluoroquinolone antibiotic;macrolide antibiotic;rifamycin antibiotic	Multidrug	2
MAG1122	d__Bacteria;p__Actinomycetota;c__Actinomycetia;o__Propionibacteriales;f__Propionibacteriaceae;g__Luteococcus;s__Luteococcus japonicus	p__Actinomycetota	fluoroquinolone antibiotic;macrolide antibiotic;rifamycin antibiotic	Multidrug	1
MAG1122	d__Bacteria;p__Actinomycetota;c__Actinomycetia;o__Propionibacteriales;f__Propionibacteriaceae;g__Luteococcus;s__Luteococcus japonicus	p__Actinomycetota	lincosamide antibiotic;macrolide antibiotic;streptogramin antibiotic	MLS	1
MAG1122	d__Bacteria;p__Actinomycetota;c__Actinomycetia;o__Propionibacteriales;f__Propionibacteriaceae;g__Luteococcus;s__Luteococcus japonicus	p__Actinomycetota	fluoroquinolone antibiotic;macrolide antibiotic;penam;tetracycline antibiotic	Multidrug	1
MAG1122	d__Bacteria;p__Actinomycetota;c__Actinomycetia;o__Propionibacteriales;f__Propionibacteriaceae;g__Luteococcus;s__Luteococcus japonicus	p__Actinomycetota	fluoroquinolone antibiotic;macrolide antibiotic;penam;tetracycline antibiotic	Multidrug	1
MAG1122	d__Bacteria;p__Actinomycetota;c__Actinomycetia;o__Propionibacteriales;f__Propionibacteriaceae;g__Luteococcus;s__Luteococcus japonicus	p__Actinomycetota	elfamycin antibiotic	elfamycin	1
MAG1122	d__Bacteria;p__Actinomycetota;c__Actinomycetia;o__Propionibacteriales;f__Propionibacteriaceae;g__Luteococcus;s__Luteococcus japonicus	p__Actinomycetota	aminoglycoside antibiotic	aminoglycoside	1
MAG1122	d__Bacteria;p__Actinomycetota;c__Actinomycetia;o__Propionibacteriales;f__Propionibacteriaceae;g__Luteococcus;s__Luteococcus japonicus	p__Actinomycetota	lincosamide antibiotic;nucleoside antibiotic	Multidrug	1
MAG1122	d__Bacteria;p__Actinomycetota;c__Actinomycetia;o__Propionibacteriales;f__Propionibacteriaceae;g__Luteococcus;s__Luteococcus japonicus	p__Actinomycetota	lincosamide antibiotic	lincosamide	1
MAG1122	d__Bacteria;p__Actinomycetota;c__Actinomycetia;o__Propionibacteriales;f__Propionibacteriaceae;g__Luteococcus;s__Luteococcus japonicus	p__Actinomycetota	lincosamide antibiotic	lincosamide	3
MAG1122	d__Bacteria;p__Actinomycetota;c__Actinomycetia;o__Propionibacteriales;f__Propionibacteriaceae;g__Luteococcus;s__Luteococcus japonicus	p__Actinomycetota	macrolide antibiotic	macrolide	5
MAG1122	d__Bacteria;p__Actinomycetota;c__Actinomycetia;o__Propionibacteriales;f__Propionibacteriaceae;g__Luteococcus;s__Luteococcus japonicus	p__Actinomycetota	cephalosporin;disinfecting agents and antiseptics;fluoroquinolone antibiotic;penam;peptide antibiotic;tetracycline antibiotic	Multidrug	1
MAG1122	d__Bacteria;p__Actinomycetota;c__Actinomycetia;o__Propionibacteriales;f__Propionibacteriaceae;g__Luteococcus;s__Luteococcus japonicus	p__Actinomycetota	glycopeptide antibiotic;oxazolidinone antibiotic	Multidrug	6
MAG1122	d__Bacteria;p__Actinomycetota;c__Actinomycetia;o__Propionibacteriales;f__Propionibacteriaceae;g__Luteococcus;s__Luteococcus japonicus	p__Actinomycetota	nitroimidazole antibiotic	nitroimidazole	2
MAG1122	d__Bacteria;p__Actinomycetota;c__Actinomycetia;o__Propionibacteriales;f__Propionibacteriaceae;g__Luteococcus;s__Luteococcus japonicus	p__Actinomycetota	fluoroquinolone antibiotic	fluoroquinolone	1
MAG1122	d__Bacteria;p__Actinomycetota;c__Actinomycetia;o__Propionibacteriales;f__Propionibacteriaceae;g__Luteococcus;s__Luteococcus japonicus	p__Actinomycetota	aminocoumarin antibiotic	aminocoumarin	1
[truncated: 16,304 more rows]

## Sheet: Sichaun
ARGs statistics for MAGs unique to Sichuan Province
Genome	Taxonomy	Phylum	Drug Class(ARG type)	Antibiotic class	Gene.no
[truncated: 6,531 more rows]

## Sheet: Jiangsu
ARGs statistics for MAGs unique to Jiangsu Province
[truncated: 3,314 more rows]

[truncated: 1 more sheets: sheet1]
