# Supplementary material for: Insights into antibiotic resistomes from gut metagenome-assembled genomes of the free-range pigs
Source: Microbiol Spectr. 2026 Feb 27;14(4):e02407-25. doi: 10.1128/spectrum.02407-25 (PMC13055299; doi:10.1128/spectrum.02407-25)
Supplement: Table S8 — MGEs statistics for MAG specific to each province. [file spectrum.02407-25-s0009.xlsx]

## Sheet: Yunnan
MGEs statistics for MAGs unique to Yunnan Province
Genome ID	Taxonomy	MGEs	MGE_type	Gene.No
MAG639	d__Bacteria;p__Bacillota_A;c__Clostridia;o__Oscillospirales;f__Ruminococcaceae;g__Ruminococcus;s__Ruminococcus flavefaciens_E	transposase	transposase	35
MAG639	d__Bacteria;p__Bacillota_A;c__Clostridia;o__Oscillospirales;f__Ruminococcaceae;g__Ruminococcus;s__Ruminococcus flavefaciens_E	integrase(site-specific)	integrase	7
MAG639	d__Bacteria;p__Bacillota_A;c__Clostridia;o__Oscillospirales;f__Ruminococcaceae;g__Ruminococcus;s__Ruminococcus flavefaciens_E	XerC(tyrosine)	recombinase	1
MAG639	d__Bacteria;p__Bacillota_A;c__Clostridia;o__Oscillospirales;f__Ruminococcaceae;g__Ruminococcus;s__Ruminococcus flavefaciens_E	VanZ-like_transposon_protein	transposon	1
MAG639	d__Bacteria;p__Bacillota_A;c__Clostridia;o__Oscillospirales;f__Ruminococcaceae;g__Ruminococcus;s__Ruminococcus flavefaciens_E	Tn3	transposase	1
MAG3301	d__Bacteria;p__Bacillota_A;c__Clostridia;o__Lachnospirales;f__Lachnospiraceae;g__UBA629;s__UBA629 sp900316625	transposase	transposase	18
MAG3301	d__Bacteria;p__Bacillota_A;c__Clostridia;o__Lachnospirales;f__Lachnospiraceae;g__UBA629;s__UBA629 sp900316625	Tn3	transposase	1
MAG2816	d__Bacteria;p__Bacillota_A;c__Clostridia;o__Oscillospirales;f__Ruminococcaceae;g__Ruminococcus;s__Ruminococcus flavefaciens_B	transposase	transposase	36
MAG2816	d__Bacteria;p__Bacillota_A;c__Clostridia;o__Oscillospirales;f__Ruminococcaceae;g__Ruminococcus;s__Ruminococcus flavefaciens_B	integrase(site-specific)	integrase	8
MAG2816	d__Bacteria;p__Bacillota_A;c__Clostridia;o__Oscillospirales;f__Ruminococcaceae;g__Ruminococcus;s__Ruminococcus flavefaciens_B	XerC(tyrosine)	recombinase	1
MAG1859	d__Bacteria;p__Bacteroidota;c__Bacteroidia;o__Bacteroidales;f__UBA932;g__Egerieousia;s__Unclassified	transposon_TnsA	transposon	1
MAG1859	d__Bacteria;p__Bacteroidota;c__Bacteroidia;o__Bacteroidales;f__UBA932;g__Egerieousia;s__Unclassified	transposase	transposase	15
MAG1859	d__Bacteria;p__Bacteroidota;c__Bacteroidia;o__Bacteroidales;f__UBA932;g__Egerieousia;s__Unclassified	phage_integrase(site-specific)	integrase	1
MAG1859	d__Bacteria;p__Bacteroidota;c__Bacteroidia;o__Bacteroidales;f__UBA932;g__Egerieousia;s__Unclassified	XerD(site-specific_tyrosine)	recombinase	1
MAG1054	d__Bacteria;p__Planctomycetota;c__Planctomycetia;o__Pirellulales;f__Thermoguttaceae;g__RGIG3701;s__RGIG3701 sp017454585	transposase	transposase	26
MAG1054	d__Bacteria;p__Planctomycetota;c__Planctomycetia;o__Pirellulales;f__Thermoguttaceae;g__RGIG3701;s__RGIG3701 sp017454585	integrase(site-specific)	integrase	2
MAG1054	d__Bacteria;p__Planctomycetota;c__Planctomycetia;o__Pirellulales;f__Thermoguttaceae;g__RGIG3701;s__RGIG3701 sp017454585	XerD(site-specific_tyrosine)	recombinase	2
MAG1054	d__Bacteria;p__Planctomycetota;c__Planctomycetia;o__Pirellulales;f__Thermoguttaceae;g__RGIG3701;s__RGIG3701 sp017454585	XerC(tyrosine)	recombinase	1
MAG1054	d__Bacteria;p__Planctomycetota;c__Planctomycetia;o__Pirellulales;f__Thermoguttaceae;g__RGIG3701;s__RGIG3701 sp017454585	Tn3	transposase	1
MAG340	d__Bacteria;p__Bacillota_A;c__Clostridia;o__TANB77;f__CAG-508;g__CAG-273;s__Unclassified	transposase	transposase	6
MAG340	d__Bacteria;p__Bacillota_A;c__Clostridia;o__TANB77;f__CAG-508;g__CAG-273;s__Unclassified	site-specific_recombinase	recombinase	1
MAG340	d__Bacteria;p__Bacillota_A;c__Clostridia;o__TANB77;f__CAG-508;g__CAG-273;s__Unclassified	XerD(site-specific_tyrosine)	recombinase	1
MAG340	d__Bacteria;p__Bacillota_A;c__Clostridia;o__TANB77;f__CAG-508;g__CAG-273;s__Unclassified	XerC(tyrosine)	recombinase	1
MAG3293	d__Bacteria;p__Bacillota_A;c__Clostridia;o__Peptostreptococcales;f__Anaerovoracaceae;g__RUG099;s__Unclassified	transposase	transposase	20
MAG3293	d__Bacteria;p__Bacillota_A;c__Clostridia;o__Peptostreptococcales;f__Anaerovoracaceae;g__RUG099;s__Unclassified	site-specific_recombinase	recombinase	1
MAG3293	d__Bacteria;p__Bacillota_A;c__Clostridia;o__Peptostreptococcales;f__Anaerovoracaceae;g__RUG099;s__Unclassified	phage_integrase(site-specific)	integrase	1
MAG3293	d__Bacteria;p__Bacillota_A;c__Clostridia;o__Peptostreptococcales;f__Anaerovoracaceae;g__RUG099;s__Unclassified	XerD(site-specific_tyrosine)	recombinase	1
MAG3903	d__Bacteria;p__Bacillota_A;c__Clostridia;o__Lachnospirales;f__Lachnospiraceae;g__UBA629;s__UBA629 sp900316625	transposase	transposase	17
MAG3903	d__Bacteria;p__Bacillota_A;c__Clostridia;o__Lachnospirales;f__Lachnospiraceae;g__UBA629;s__UBA629 sp900316625	Tn3	transposase	1
MAG711	d__Bacteria;p__Spirochaetota;c__Spirochaetia;o__Treponematales;f__Treponemataceae;g__Treponema_D;s__Treponema_D sp016293915	tyrosine	recombinase	1
MAG711	d__Bacteria;p__Spirochaetota;c__Spirochaetia;o__Treponematales;f__Treponemataceae;g__Treponema_D;s__Treponema_D sp016293915	transposase	transposase	38
MAG711	d__Bacteria;p__Spirochaetota;c__Spirochaetia;o__Treponematales;f__Treponemataceae;g__Treponema_D;s__Treponema_D sp016293915	integrase(site-specific)	integrase	4
MAG711	d__Bacteria;p__Spirochaetota;c__Spirochaetia;o__Treponematales;f__Treponemataceae;g__Treponema_D;s__Treponema_D sp016293915	XerC(tyrosine)	recombinase	1
MAG711	d__Bacteria;p__Spirochaetota;c__Spirochaetia;o__Treponematales;f__Treponemataceae;g__Treponema_D;s__Treponema_D sp016293915	TraG(ATPase)	conjugative_transfer_protein	1
MAG2460	d__Bacteria;p__Spirochaetota;c__Spirochaetia;o__Treponematales;f__Treponemataceae;g__Treponema_D;s__Treponema_D sp016293915	tyrosine	recombinase	1
MAG2460	d__Bacteria;p__Spirochaetota;c__Spirochaetia;o__Treponematales;f__Treponemataceae;g__Treponema_D;s__Treponema_D sp016293915	transposase	transposase	37
MAG2460	d__Bacteria;p__Spirochaetota;c__Spirochaetia;o__Treponematales;f__Treponemataceae;g__Treponema_D;s__Treponema_D sp016293915	integrase(site-specific)	integrase	1
MAG2460	d__Bacteria;p__Spirochaetota;c__Spirochaetia;o__Treponematales;f__Treponemataceae;g__Treponema_D;s__Treponema_D sp016293915	XerD(site-specific_tyrosine)	recombinase	1
MAG1309	d__Bacteria;p__Bacillota_A;c__Clostridia;o__Lachnospirales;f__Lachnospiraceae;g__UBA629;s__UBA629 sp900316625	transposase	transposase	26
MAG1309	d__Bacteria;p__Bacillota_A;c__Clostridia;o__Lachnospirales;f__Lachnospiraceae;g__UBA629;s__UBA629 sp900316625	Tn3	transposase	1
MAG3834	d__Bacteria;p__Bacillota_A;c__Clostridia;o__Lachnospirales;f__Lachnospiraceae;g__UBA629;s__UBA629 sp900316625	transposase	transposase	23
MAG3834	d__Bacteria;p__Bacillota_A;c__Clostridia;o__Lachnospirales;f__Lachnospiraceae;g__UBA629;s__UBA629 sp900316625	XerD(site-specific_tyrosine)	recombinase	1
MAG3834	d__Bacteria;p__Bacillota_A;c__Clostridia;o__Lachnospirales;f__Lachnospiraceae;g__UBA629;s__UBA629 sp900316625	Tn3	transposase	1
MAG3622	d__Bacteria;p__Bacillota_A;c__Clostridia;o__Oscillospirales;f__Acutalibacteraceae;g__CAG-488;s__CAG-488 sp934488615	transposase	transposase	40
MAG3622	d__Bacteria;p__Bacillota_A;c__Clostridia;o__Oscillospirales;f__Acutalibacteraceae;g__CAG-488;s__CAG-488 sp934488615	XerC(tyrosine)	recombinase	1
MAG3434	d__Bacteria;p__Bacteroidota;c__Bacteroidia;o__Bacteroidales;f__UBA932;g__Egerieousia;s__Unclassified	transposon_TnsA	transposon	1
MAG3434	d__Bacteria;p__Bacteroidota;c__Bacteroidia;o__Bacteroidales;f__UBA932;g__Egerieousia;s__Unclassified	transposase	transposase	12
MAG3434	d__Bacteria;p__Bacteroidota;c__Bacteroidia;o__Bacteroidales;f__UBA932;g__Egerieousia;s__Unclassified	phage_integrase(site-specific)	integrase	1
MAG3434	d__Bacteria;p__Bacteroidota;c__Bacteroidia;o__Bacteroidales;f__UBA932;g__Egerieousia;s__Unclassified	XerD(site-specific_tyrosine)	recombinase	1
MAG1108	d__Bacteria;p__Bacillota_A;c__Clostridia;o__Oscillospirales;f__Oscillospiraceae;g__Faecousia;s__Faecousia sp900315595	transposase	transposase	20
MAG1108	d__Bacteria;p__Bacillota_A;c__Clostridia;o__Oscillospirales;f__Oscillospiraceae;g__Faecousia;s__Faecousia sp900315595	integrase(site-specific)	integrase	2
MAG1108	d__Bacteria;p__Bacillota_A;c__Clostridia;o__Oscillospirales;f__Oscillospiraceae;g__Faecousia;s__Faecousia sp900315595	YqaJ-like_viral	recombinase	1
MAG1108	d__Bacteria;p__Bacillota_A;c__Clostridia;o__Oscillospirales;f__Oscillospiraceae;g__Faecousia;s__Faecousia sp900315595	XerD(site-specific_tyrosine)	recombinase	1
MAG1108	d__Bacteria;p__Bacillota_A;c__Clostridia;o__Oscillospirales;f__Oscillospiraceae;g__Faecousia;s__Faecousia sp900315595	XerC(tyrosine)	recombinase	1
MAG1108	d__Bacteria;p__Bacillota_A;c__Clostridia;o__Oscillospirales;f__Oscillospiraceae;g__Faecousia;s__Faecousia sp900315595	TraG(ATPase)	conjugative_transfer_protein	1
MAG1108	d__Bacteria;p__Bacillota_A;c__Clostridia;o__Oscillospirales;f__Oscillospiraceae;g__Faecousia;s__Faecousia sp900315595	Tn3	transposase	1
MAG2073	d__Bacteria;p__Actinomycetota;c__Actinomycetia;o__Mycobacteriales;f__Mycobacteriaceae;g__Corynebacterium;s__Unclassified	transposase	transposase	34
MAG2073	d__Bacteria;p__Actinomycetota;c__Actinomycetia;o__Mycobacteriales;f__Mycobacteriaceae;g__Corynebacterium;s__Unclassified	XerD(site-specific_tyrosine)	recombinase	1
MAG2073	d__Bacteria;p__Actinomycetota;c__Actinomycetia;o__Mycobacteriales;f__Mycobacteriaceae;g__Corynebacterium;s__Unclassified	XerC(tyrosine)	recombinase	1
MAG2073	d__Bacteria;p__Actinomycetota;c__Actinomycetia;o__Mycobacteriales;f__Mycobacteriaceae;g__Corynebacterium;s__Unclassified	VanZ-like_transposon_protein	transposon	1
MAG3520	d__Bacteria;p__Spirochaetota;c__Spirochaetia;o__Treponematales;f__Treponemataceae;g__Treponema_D;s__Treponema_D sp016293915	tyrosine	recombinase	1
MAG3520	d__Bacteria;p__Spirochaetota;c__Spirochaetia;o__Treponematales;f__Treponemataceae;g__Treponema_D;s__Treponema_D sp016293915	transposase_of_IS26(plasmid)	transposase	1
MAG3520	d__Bacteria;p__Spirochaetota;c__Spirochaetia;o__Treponematales;f__Treponemataceae;g__Treponema_D;s__Treponema_D sp016293915	transposase	transposase	39
MAG3520	d__Bacteria;p__Spirochaetota;c__Spirochaetia;o__Treponematales;f__Treponemataceae;g__Treponema_D;s__Treponema_D sp016293915	integrase(site-specific)	integrase	4
MAG3520	d__Bacteria;p__Spirochaetota;c__Spirochaetia;o__Treponematales;f__Treponemataceae;g__Treponema_D;s__Treponema_D sp016293915	XerD(site-specific_tyrosine)	recombinase	1
MAG3520	d__Bacteria;p__Spirochaetota;c__Spirochaetia;o__Treponematales;f__Treponemataceae;g__Treponema_D;s__Treponema_D sp016293915	XerC(tyrosine)	recombinase	1
MAG3520	d__Bacteria;p__Spirochaetota;c__Spirochaetia;o__Treponematales;f__Treponemataceae;g__Treponema_D;s__Treponema_D sp016293915	IS116/IS110/IS902_family_protein	transposase	1
MAG3097	d__Bacteria;p__Bacillota_A;c__Clostridia;o__Lachnospirales;f__Lachnospiraceae;g__UBA629;s__UBA629 sp900316625	transposase	transposase	26
MAG3097	d__Bacteria;p__Bacillota_A;c__Clostridia;o__Lachnospirales;f__Lachnospiraceae;g__UBA629;s__UBA629 sp900316625	XerD(site-specific_tyrosine)	recombinase	1
MAG3097	d__Bacteria;p__Bacillota_A;c__Clostridia;o__Lachnospirales;f__Lachnospiraceae;g__UBA629;s__UBA629 sp900316625	Tn3	transposase	1
MAG135	d__Bacteria;p__Actinomycetota;c__Coriobacteriia;o__Coriobacteriales;f__Atopobiaceae;g__Parolsenella;s__Parolsenella sp900552935	transposase	transposase	30
MAG135	d__Bacteria;p__Actinomycetota;c__Coriobacteriia;o__Coriobacteriales;f__Atopobiaceae;g__Parolsenella;s__Parolsenella sp900552935	phage_integrase(site-specific)	integrase	1
MAG135	d__Bacteria;p__Actinomycetota;c__Coriobacteriia;o__Coriobacteriales;f__Atopobiaceae;g__Parolsenella;s__Parolsenella sp900552935	XerD(tyrosine)	recombinase	1
MAG135	d__Bacteria;p__Actinomycetota;c__Coriobacteriia;o__Coriobacteriales;f__Atopobiaceae;g__Parolsenella;s__Parolsenella sp900552935	Tn3	transposase	1
MAG827	d__Bacteria;p__Bacillota_A;c__Clostridia;o__TANB77;f__CAG-508;g__CAG-793;s__Unclassified	transposase	transposase	16
MAG827	d__Bacteria;p__Bacillota_A;c__Clostridia;o__TANB77;f__CAG-508;g__CAG-793;s__Unclassified	XerD(site-specific_tyrosine)	recombinase	1
MAG1259	d__Bacteria;p__Bacillota_A;c__Clostridia;o__Lachnospirales;f__Lachnospiraceae;g__Faecalimonas;s__Unclassified	transposase	transposase	40
MAG1259	d__Bacteria;p__Bacillota_A;c__Clostridia;o__Lachnospirales;f__Lachnospiraceae;g__Faecalimonas;s__Unclassified	site-specific_recombinase	recombinase	1
MAG1259	d__Bacteria;p__Bacillota_A;c__Clostridia;o__Lachnospirales;f__Lachnospiraceae;g__Faecalimonas;s__Unclassified	integrase(site-specific)	integrase	2
MAG1259	d__Bacteria;p__Bacillota_A;c__Clostridia;o__Lachnospirales;f__Lachnospiraceae;g__Faecalimonas;s__Unclassified	XerD(site-specific_tyrosine)	recombinase	1
MAG1259	d__Bacteria;p__Bacillota_A;c__Clostridia;o__Lachnospirales;f__Lachnospiraceae;g__Faecalimonas;s__Unclassified	VanZ-like_transposon_protein	transposon	2
MAG620	d__Bacteria;p__Bacillota_A;c__Clostridia;o__Lachnospirales;f__Lachnospiraceae;g__UBA629;s__UBA629 sp900316625	transposon_Tn21_modulator_protein(plasmid)	transposon	1
MAG620	d__Bacteria;p__Bacillota_A;c__Clostridia;o__Lachnospirales;f__Lachnospiraceae;g__UBA629;s__UBA629 sp900316625	transposase	transposase	20
MAG620	d__Bacteria;p__Bacillota_A;c__Clostridia;o__Lachnospirales;f__Lachnospiraceae;g__UBA629;s__UBA629 sp900316625	XerD(site-specific_tyrosine)	recombinase	1
MAG620	d__Bacteria;p__Bacillota_A;c__Clostridia;o__Lachnospirales;f__Lachnospiraceae;g__UBA629;s__UBA629 sp900316625	Tn3	transposase	1
MAG1171	d__Bacteria;p__Bacillota_A;c__Clostridia;o__TANB77;f__CAG-508;g__CAG-492;s__CAG-492 sp934129745	transposase	transposase	7
MAG1171	d__Bacteria;p__Bacillota_A;c__Clostridia;o__TANB77;f__CAG-508;g__CAG-492;s__CAG-492 sp934129745	XerD(site-specific_tyrosine)	recombinase	1
MAG1171	d__Bacteria;p__Bacillota_A;c__Clostridia;o__TANB77;f__CAG-508;g__CAG-492;s__CAG-492 sp934129745	IS116/IS110/IS902_family_protein	transposase	1
MAG1039	d__Bacteria;p__Actinomycetota;c__Coriobacteriia;o__Coriobacteriales;f__Atopobiaceae;g__Parolsenella;s__Unclassified	transposase	transposase	22
MAG1039	d__Bacteria;p__Actinomycetota;c__Coriobacteriia;o__Coriobacteriales;f__Atopobiaceae;g__Parolsenella;s__Unclassified	phage_integrase(site-specific)	integrase	1
MAG1039	d__Bacteria;p__Actinomycetota;c__Coriobacteriia;o__Coriobacteriales;f__Atopobiaceae;g__Parolsenella;s__Unclassified	XerD(tyrosine)	recombinase	1
MAG1039	d__Bacteria;p__Actinomycetota;c__Coriobacteriia;o__Coriobacteriales;f__Atopobiaceae;g__Parolsenella;s__Unclassified	XerD(site-specific_tyrosine)	recombinase	1
MAG1039	d__Bacteria;p__Actinomycetota;c__Coriobacteriia;o__Coriobacteriales;f__Atopobiaceae;g__Parolsenella;s__Unclassified	Tn3	transposase	1
MAG2343	d__Bacteria;p__Spirochaetota;c__Spirochaetia;o__Treponematales;f__Treponemataceae;g__Treponema_D;s__Treponema_D sp016293915	tyrosine	recombinase	1
MAG2343	d__Bacteria;p__Spirochaetota;c__Spirochaetia;o__Treponematales;f__Treponemataceae;g__Treponema_D;s__Treponema_D sp016293915	transposase_of_IS26(plasmid)	transposase	1
MAG2343	d__Bacteria;p__Spirochaetota;c__Spirochaetia;o__Treponematales;f__Treponemataceae;g__Treponema_D;s__Treponema_D sp016293915	transposase	transposase	53
MAG2343	d__Bacteria;p__Spirochaetota;c__Spirochaetia;o__Treponematales;f__Treponemataceae;g__Treponema_D;s__Treponema_D sp016293915	integrase(site-specific)	integrase	7
MAG2343	d__Bacteria;p__Spirochaetota;c__Spirochaetia;o__Treponematales;f__Treponemataceae;g__Treponema_D;s__Treponema_D sp016293915	XerD(site-specific_tyrosine)	recombinase	1
MAG2343	d__Bacteria;p__Spirochaetota;c__Spirochaetia;o__Treponematales;f__Treponemataceae;g__Treponema_D;s__Treponema_D sp016293915	XerC(tyrosine)	recombinase	1
MAG2343	d__Bacteria;p__Spirochaetota;c__Spirochaetia;o__Treponematales;f__Treponemataceae;g__Treponema_D;s__Treponema_D sp016293915	IS116/IS110/IS902_family_protein	transposase	1
MAG2157	d__Bacteria;p__Spirochaetota;c__Spirochaetia;o__Treponematales;f__Treponemataceae;g__Treponema_D;s__Treponema_D sp002395155	tyrosine	recombinase	1
MAG2157	d__Bacteria;p__Spirochaetota;c__Spirochaetia;o__Treponematales;f__Treponemataceae;g__Treponema_D;s__Treponema_D sp002395155	transposase_of_IS26(plasmid)	transposase	1
MAG2157	d__Bacteria;p__Spirochaetota;c__Spirochaetia;o__Treponematales;f__Treponemataceae;g__Treponema_D;s__Treponema_D sp002395155	transposase	transposase	40
MAG2157	d__Bacteria;p__Spirochaetota;c__Spirochaetia;o__Treponematales;f__Treponemataceae;g__Treponema_D;s__Treponema_D sp002395155	integrase(site-specific)	integrase	4
MAG2157	d__Bacteria;p__Spirochaetota;c__Spirochaetia;o__Treponematales;f__Treponemataceae;g__Treponema_D;s__Treponema_D sp002395155	XerD(site-specific_tyrosine)	recombinase	1
MAG2157	d__Bacteria;p__Spirochaetota;c__Spirochaetia;o__Treponematales;f__Treponemataceae;g__Treponema_D;s__Treponema_D sp002395155	TraG(ATPase)	conjugative_transfer_protein	1
MAG2157	d__Bacteria;p__Spirochaetota;c__Spirochaetia;o__Treponematales;f__Treponemataceae;g__Treponema_D;s__Treponema_D sp002395155	IS116/IS110/IS902_family_protein	transposase	1
MAG1685	d__Bacteria;p__Bacillota_A;c__Clostridia;o__TANB77;f__CAG-508;g__CAG-492;s__Unclassified	transposase	transposase	24
MAG1685	d__Bacteria;p__Bacillota_A;c__Clostridia;o__TANB77;f__CAG-508;g__CAG-492;s__Unclassified	site-specific_recombinase	recombinase	1
MAG1685	d__Bacteria;p__Bacillota_A;c__Clostridia;o__TANB77;f__CAG-508;g__CAG-492;s__Unclassified	XerD(site-specific_tyrosine)	recombinase	1
MAG1685	d__Bacteria;p__Bacillota_A;c__Clostridia;o__TANB77;f__CAG-508;g__CAG-492;s__Unclassified	IS116/IS110/IS902_family_protein	transposase	1
MAG3600	d__Bacteria;p__Actinomycetota;c__Coriobacteriia;o__Coriobacteriales;f__RUG844;g__Unclassified;s__Unclassified	tyrosine	recombinase	1
MAG3600	d__Bacteria;p__Actinomycetota;c__Coriobacteriia;o__Coriobacteriales;f__RUG844;g__Unclassified;s__Unclassified	transposase	transposase	36
MAG3600	d__Bacteria;p__Actinomycetota;c__Coriobacteriia;o__Coriobacteriales;f__RUG844;g__Unclassified;s__Unclassified	traSA:integrase_fusion_protein	integrase	1
MAG3600	d__Bacteria;p__Actinomycetota;c__Coriobacteriia;o__Coriobacteriales;f__RUG844;g__Unclassified;s__Unclassified	integrase(site-specific)	integrase	1
MAG3600	d__Bacteria;p__Actinomycetota;c__Coriobacteriia;o__Coriobacteriales;f__RUG844;g__Unclassified;s__Unclassified	XerD(tyrosine)	recombinase	1
MAG3600	d__Bacteria;p__Actinomycetota;c__Coriobacteriia;o__Coriobacteriales;f__RUG844;g__Unclassified;s__Unclassified	Tn3	transposase	1
MAG1788	d__Bacteria;p__Bacillota;c__Bacilli;o__RF39;f__UBA660;g__UBA3631;s__UBA3631 sp021152765	transposase	transposase	22
MAG1788	d__Bacteria;p__Bacillota;c__Bacilli;o__RF39;f__UBA660;g__UBA3631;s__UBA3631 sp021152765	site-specific_recombinase	recombinase	3
MAG1788	d__Bacteria;p__Bacillota;c__Bacilli;o__RF39;f__UBA660;g__UBA3631;s__UBA3631 sp021152765	XerD(site-specific_tyrosine)	recombinase	2
MAG1788	d__Bacteria;p__Bacillota;c__Bacilli;o__RF39;f__UBA660;g__UBA3631;s__UBA3631 sp021152765	XerC(tyrosine)	recombinase	1

## Sheet: Guizhou
MGEs statistics for MAGs unique to Guizhou Province
Genome ID	Taxonomy	MGEs	MGE_type	Gene.No
MAG479	d__Bacteria;p__Actinomycetota;c__Actinomycetia;o__Mycobacteriales;f__Mycobacteriaceae;g__Corynebacterium;s__Corynebacterium sputi	transposase	transposase	36
MAG479	d__Bacteria;p__Actinomycetota;c__Actinomycetia;o__Mycobacteriales;f__Mycobacteriaceae;g__Corynebacterium;s__Corynebacterium sputi	integrase(site-specific)	integrase	1
MAG479	d__Bacteria;p__Actinomycetota;c__Actinomycetia;o__Mycobacteriales;f__Mycobacteriaceae;g__Corynebacterium;s__Corynebacterium sputi	XerD(site-specific_tyrosine)	recombinase	2
MAG479	d__Bacteria;p__Actinomycetota;c__Actinomycetia;o__Mycobacteriales;f__Mycobacteriaceae;g__Corynebacterium;s__Corynebacterium sputi	XerC(tyrosine)	recombinase	1
MAG4085	d__Bacteria;p__Actinomycetota;c__Actinomycetia;o__Propionibacteriales;f__Propionibacteriaceae;g__Luteococcus;s__Luteococcus japonicus	tyrosine	recombinase	1
MAG4085	d__Bacteria;p__Actinomycetota;c__Actinomycetia;o__Propionibacteriales;f__Propionibacteriaceae;g__Luteococcus;s__Luteococcus japonicus	transposase	transposase	30
MAG4085	d__Bacteria;p__Actinomycetota;c__Actinomycetia;o__Propionibacteriales;f__Propionibacteriaceae;g__Luteococcus;s__Luteococcus japonicus	XerD(site-specific_tyrosine)	recombinase	3
MAG4085	d__Bacteria;p__Actinomycetota;c__Actinomycetia;o__Propionibacteriales;f__Propionibacteriaceae;g__Luteococcus;s__Luteococcus japonicus	XerC(tyrosine)	recombinase	2
MAG4085	d__Bacteria;p__Actinomycetota;c__Actinomycetia;o__Propionibacteriales;f__Propionibacteriaceae;g__Luteococcus;s__Luteococcus japonicus	Tn3	transposase	1
MAG3608	d__Bacteria;p__Actinomycetota;c__Actinomycetia;o__Mycobacteriales;f__Mycobacteriaceae;g__Corynebacterium;s__Corynebacterium flavescens	transposase	transposase	16
MAG3608	d__Bacteria;p__Actinomycetota;c__Actinomycetia;o__Mycobacteriales;f__Mycobacteriaceae;g__Corynebacterium;s__Corynebacterium flavescens	XerD(site-specific_tyrosine)	recombinase	2
MAG3608	d__Bacteria;p__Actinomycetota;c__Actinomycetia;o__Mycobacteriales;f__Mycobacteriaceae;g__Corynebacterium;s__Corynebacterium flavescens	Tn3	transposase	1
MAG3087	d__Bacteria;p__Pseudomonadota;c__Gammaproteobacteria;o__Pseudomonadales;f__Moraxellaceae;g__Acinetobacter;s__Acinetobacter pseudolwoffii	transposon_Tn21_modulator_protein(plasmid)	transposon	1
MAG3087	d__Bacteria;p__Pseudomonadota;c__Gammaproteobacteria;o__Pseudomonadales;f__Moraxellaceae;g__Acinetobacter;s__Acinetobacter pseudolwoffii	transposase(plasmid)	transposase	2
MAG3087	d__Bacteria;p__Pseudomonadota;c__Gammaproteobacteria;o__Pseudomonadales;f__Moraxellaceae;g__Acinetobacter;s__Acinetobacter pseudolwoffii	transposase	transposase	20
MAG3087	d__Bacteria;p__Pseudomonadota;c__Gammaproteobacteria;o__Pseudomonadales;f__Moraxellaceae;g__Acinetobacter;s__Acinetobacter pseudolwoffii	XerD(tyrosine)	recombinase	1
MAG3087	d__Bacteria;p__Pseudomonadota;c__Gammaproteobacteria;o__Pseudomonadales;f__Moraxellaceae;g__Acinetobacter;s__Acinetobacter pseudolwoffii	XerD(site-specific_tyrosine)	recombinase	2
MAG3087	d__Bacteria;p__Pseudomonadota;c__Gammaproteobacteria;o__Pseudomonadales;f__Moraxellaceae;g__Acinetobacter;s__Acinetobacter pseudolwoffii	XerC(tyrosine)	recombinase	1
MAG3068	d__Bacteria;p__Bacillota;c__Bacilli;o__Lactobacillales;f__Carnobacteriaceae;g__Desemzia;s__Unclassified	transposase	transposase	35
MAG3068	d__Bacteria;p__Bacillota;c__Bacilli;o__Lactobacillales;f__Carnobacteriaceae;g__Desemzia;s__Unclassified	YqaJ_viral	recombinase	1
MAG3068	d__Bacteria;p__Bacillota;c__Bacilli;o__Lactobacillales;f__Carnobacteriaceae;g__Desemzia;s__Unclassified	XerD(site-specific_tyrosine)	recombinase	2
MAG3068	d__Bacteria;p__Bacillota;c__Bacilli;o__Lactobacillales;f__Carnobacteriaceae;g__Desemzia;s__Unclassified	XerC(tyrosine)	recombinase	1
MAG2458	d__Bacteria;p__Actinomycetota;c__Actinomycetia;o__Mycobacteriales;f__Mycobacteriaceae;g__Corynebacterium;s__Corynebacterium flavescens	transposase	transposase	30
MAG2458	d__Bacteria;p__Actinomycetota;c__Actinomycetia;o__Mycobacteriales;f__Mycobacteriaceae;g__Corynebacterium;s__Corynebacterium flavescens	XerD(site-specific_tyrosine)	recombinase	2
MAG2458	d__Bacteria;p__Actinomycetota;c__Actinomycetia;o__Mycobacteriales;f__Mycobacteriaceae;g__Corynebacterium;s__Corynebacterium flavescens	XerC(tyrosine)	recombinase	1
MAG2456	d__Bacteria;p__Actinomycetota;c__Actinomycetia;o__Mycobacteriales;f__Mycobacteriaceae;g__Corynebacterium;s__Corynebacterium glutamicum	transposase	transposase	38
MAG2456	d__Bacteria;p__Actinomycetota;c__Actinomycetia;o__Mycobacteriales;f__Mycobacteriaceae;g__Corynebacterium;s__Corynebacterium glutamicum	XerD(site-specific_tyrosine)	recombinase	2
MAG2456	d__Bacteria;p__Actinomycetota;c__Actinomycetia;o__Mycobacteriales;f__Mycobacteriaceae;g__Corynebacterium;s__Corynebacterium glutamicum	XerC(tyrosine)	recombinase	1
MAG1458	d__Bacteria;p__Bacillota;c__Bacilli;o__Staphylococcales;f__Salinicoccaceae;g__Jeotgalicoccus;s__Jeotgalicoccus psychrophilus	transposase	transposase	34
MAG1458	d__Bacteria;p__Bacillota;c__Bacilli;o__Staphylococcales;f__Salinicoccaceae;g__Jeotgalicoccus;s__Jeotgalicoccus psychrophilus	traSA:integrase_fusion_protein	integrase	1
MAG1458	d__Bacteria;p__Bacillota;c__Bacilli;o__Staphylococcales;f__Salinicoccaceae;g__Jeotgalicoccus;s__Jeotgalicoccus psychrophilus	XerD(tyrosine)	recombinase	1
MAG1458	d__Bacteria;p__Bacillota;c__Bacilli;o__Staphylococcales;f__Salinicoccaceae;g__Jeotgalicoccus;s__Jeotgalicoccus psychrophilus	XerD(site-specific_tyrosine)	recombinase	1
MAG1458	d__Bacteria;p__Bacillota;c__Bacilli;o__Staphylococcales;f__Salinicoccaceae;g__Jeotgalicoccus;s__Jeotgalicoccus psychrophilus	XerC(tyrosine)	recombinase	1
MAG1458	d__Bacteria;p__Bacillota;c__Bacilli;o__Staphylococcales;f__Salinicoccaceae;g__Jeotgalicoccus;s__Jeotgalicoccus psychrophilus	Tn3	transposase	1
MAG831	d__Bacteria;p__Actinomycetota;c__Actinomycetia;o__Actinomycetales;f__Microbacteriaceae;g__Leucobacter;s__Unclassified	tyrosine	recombinase	2
MAG831	d__Bacteria;p__Actinomycetota;c__Actinomycetia;o__Actinomycetales;f__Microbacteriaceae;g__Leucobacter;s__Unclassified	transposase	transposase	31
MAG831	d__Bacteria;p__Actinomycetota;c__Actinomycetia;o__Actinomycetales;f__Microbacteriaceae;g__Leucobacter;s__Unclassified	site-specific_recombinase	recombinase	1
MAG831	d__Bacteria;p__Actinomycetota;c__Actinomycetia;o__Actinomycetales;f__Microbacteriaceae;g__Leucobacter;s__Unclassified	integrase(site-specific)	integrase	1
MAG831	d__Bacteria;p__Actinomycetota;c__Actinomycetia;o__Actinomycetales;f__Microbacteriaceae;g__Leucobacter;s__Unclassified	XerD(site-specific_tyrosine)	recombinase	2
MAG2538	d__Bacteria;p__Pseudomonadota;c__Alphaproteobacteria;o__Rhizobiales;f__Rhizobiaceae;g__Pseudochrobactrum;s__Pseudochrobactrum asaccharolyticum	transposase	transposase	52
MAG2538	d__Bacteria;p__Pseudomonadota;c__Alphaproteobacteria;o__Rhizobiales;f__Rhizobiaceae;g__Pseudochrobactrum;s__Pseudochrobactrum asaccharolyticum	XerD(tyrosine)	recombinase	1
MAG2538	d__Bacteria;p__Pseudomonadota;c__Alphaproteobacteria;o__Rhizobiales;f__Rhizobiaceae;g__Pseudochrobactrum;s__Pseudochrobactrum asaccharolyticum	XerD(site-specific_tyrosine)	recombinase	1
MAG2538	d__Bacteria;p__Pseudomonadota;c__Alphaproteobacteria;o__Rhizobiales;f__Rhizobiaceae;g__Pseudochrobactrum;s__Pseudochrobactrum asaccharolyticum	XerC(tyrosine)	recombinase	2
MAG2538	d__Bacteria;p__Pseudomonadota;c__Alphaproteobacteria;o__Rhizobiales;f__Rhizobiaceae;g__Pseudochrobactrum;s__Pseudochrobactrum asaccharolyticum	IS116/IS110/IS902_family_protein	transposase	2
MAG1761	d__Bacteria;p__Planctomycetota;c__Planctomycetia;o__Pirellulales;f__Thermoguttaceae;g__RUG369;s__Unclassified	transposase	transposase	9
MAG1761	d__Bacteria;p__Planctomycetota;c__Planctomycetia;o__Pirellulales;f__Thermoguttaceae;g__RUG369;s__Unclassified	YqaJ-like_viral	recombinase	1
MAG1761	d__Bacteria;p__Planctomycetota;c__Planctomycetia;o__Pirellulales;f__Thermoguttaceae;g__RUG369;s__Unclassified	XerC(tyrosine)	recombinase	1
MAG144	d__Bacteria;p__Bacillota;c__Bacilli;o__Lactobacillales;f__Enterococcaceae;g__Enterococcus_I;s__Enterococcus_I aquimarinus	transposon-related_protein	transposon	1
MAG144	d__Bacteria;p__Bacillota;c__Bacilli;o__Lactobacillales;f__Enterococcaceae;g__Enterococcus_I;s__Enterococcus_I aquimarinus	transposase(plasmid)	transposase	3
MAG144	d__Bacteria;p__Bacillota;c__Bacilli;o__Lactobacillales;f__Enterococcaceae;g__Enterococcus_I;s__Enterococcus_I aquimarinus	transposase	transposase	38
MAG144	d__Bacteria;p__Bacillota;c__Bacilli;o__Lactobacillales;f__Enterococcaceae;g__Enterococcus_I;s__Enterococcus_I aquimarinus	traSA:integrase_fusion_protein	integrase	1
MAG144	d__Bacteria;p__Bacillota;c__Bacilli;o__Lactobacillales;f__Enterococcaceae;g__Enterococcus_I;s__Enterococcus_I aquimarinus	XerD(site-specific_tyrosine)	recombinase	3
MAG144	d__Bacteria;p__Bacillota;c__Bacilli;o__Lactobacillales;f__Enterococcaceae;g__Enterococcus_I;s__Enterococcus_I aquimarinus	Tn3	transposase	1
MAG140	d__Archaea;p__Thermoproteota;c__JANJXX01;o__Unclassified;f__Unclassified;g__Unclassified;s__Unclassified	transposase	transposase	1
MAG695	d__Bacteria;p__Actinomycetota;c__Actinomycetia;o__Mycobacteriales;f__Mycobacteriaceae;g__Corynebacterium;s__Corynebacterium glutamicum	transposase	transposase	32
MAG695	d__Bacteria;p__Actinomycetota;c__Actinomycetia;o__Mycobacteriales;f__Mycobacteriaceae;g__Corynebacterium;s__Corynebacterium glutamicum	XerD(site-specific_tyrosine)	recombinase	2
MAG695	d__Bacteria;p__Actinomycetota;c__Actinomycetia;o__Mycobacteriales;f__Mycobacteriaceae;g__Corynebacterium;s__Corynebacterium glutamicum	XerC(tyrosine)	recombinase	1
MAG695	d__Bacteria;p__Actinomycetota;c__Actinomycetia;o__Mycobacteriales;f__Mycobacteriaceae;g__Corynebacterium;s__Corynebacterium glutamicum	IS116/IS110/IS902_family_protein	transposase	1
MAG3435	d__Bacteria;p__Actinomycetota;c__Actinomycetia;o__Mycobacteriales;f__Mycobacteriaceae;g__Corynebacterium;s__Corynebacterium flavescens	transposase	transposase	14
MAG3435	d__Bacteria;p__Actinomycetota;c__Actinomycetia;o__Mycobacteriales;f__Mycobacteriaceae;g__Corynebacterium;s__Corynebacterium flavescens	XerD(site-specific_tyrosine)	recombinase	2
MAG2958	d__Bacteria;p__Actinomycetota;c__Actinomycetia;o__Mycobacteriales;f__Mycobacteriaceae;g__Corynebacterium;s__Corynebacterium flavescens	transposase	transposase	32
MAG2958	d__Bacteria;p__Actinomycetota;c__Actinomycetia;o__Mycobacteriales;f__Mycobacteriaceae;g__Corynebacterium;s__Corynebacterium flavescens	XerD(site-specific_tyrosine)	recombinase	2
MAG2958	d__Bacteria;p__Actinomycetota;c__Actinomycetia;o__Mycobacteriales;f__Mycobacteriaceae;g__Corynebacterium;s__Corynebacterium flavescens	TnsA-like_heteromeric(endonuclease_subunit)	transposase	1
MAG2958	d__Bacteria;p__Actinomycetota;c__Actinomycetia;o__Mycobacteriales;f__Mycobacteriaceae;g__Corynebacterium;s__Corynebacterium flavescens	TnpA(plasmid)	transposase	1
MAG21	d__Bacteria;p__Bacillota;c__Bacilli;o__Staphylococcales;f__Salinicoccaceae;g__Jeotgalicoccus;s__Jeotgalicoccus psychrophilus	transposase	transposase	31
MAG21	d__Bacteria;p__Bacillota;c__Bacilli;o__Staphylococcales;f__Salinicoccaceae;g__Jeotgalicoccus;s__Jeotgalicoccus psychrophilus	traSA:integrase_fusion_protein	integrase	1
MAG21	d__Bacteria;p__Bacillota;c__Bacilli;o__Staphylococcales;f__Salinicoccaceae;g__Jeotgalicoccus;s__Jeotgalicoccus psychrophilus	XerD(tyrosine)	recombinase	1
MAG21	d__Bacteria;p__Bacillota;c__Bacilli;o__Staphylococcales;f__Salinicoccaceae;g__Jeotgalicoccus;s__Jeotgalicoccus psychrophilus	XerD(site-specific_tyrosine)	recombinase	1
MAG21	d__Bacteria;p__Bacillota;c__Bacilli;o__Staphylococcales;f__Salinicoccaceae;g__Jeotgalicoccus;s__Jeotgalicoccus psychrophilus	XerC(tyrosine)	recombinase	1
MAG21	d__Bacteria;p__Bacillota;c__Bacilli;o__Staphylococcales;f__Salinicoccaceae;g__Jeotgalicoccus;s__Jeotgalicoccus psychrophilus	Tn3	transposase	1
MAG2089	d__Bacteria;p__Bacillota;c__Bacilli;o__Lactobacillales;f__Lactobacillaceae;g__Limosilactobacillus;s__Unclassified	transposase	transposase	24
MAG2089	d__Bacteria;p__Bacillota;c__Bacilli;o__Lactobacillales;f__Lactobacillaceae;g__Limosilactobacillus;s__Unclassified	XerD(site-specific_tyrosine)	recombinase	1
MAG2089	d__Bacteria;p__Bacillota;c__Bacilli;o__Lactobacillales;f__Lactobacillaceae;g__Limosilactobacillus;s__Unclassified	Tn3	transposase	1
MAG1807	d__Bacteria;p__Actinomycetota;c__Actinomycetia;o__Mycobacteriales;f__Mycobacteriaceae;g__Rhodococcus;s__Unclassified	transposase_subunit_2(plasmid)	transposase	1
MAG1807	d__Bacteria;p__Actinomycetota;c__Actinomycetia;o__Mycobacteriales;f__Mycobacteriaceae;g__Rhodococcus;s__Unclassified	transposase	transposase	28
MAG1807	d__Bacteria;p__Actinomycetota;c__Actinomycetia;o__Mycobacteriales;f__Mycobacteriaceae;g__Rhodococcus;s__Unclassified	Tn3	transposase	1
MAG526	d__Bacteria;p__Planctomycetota;c__Planctomycetia;o__Pirellulales;f__Thermoguttaceae;g__RUG369;s__Unclassified	transposase	transposase	7
MAG526	d__Bacteria;p__Planctomycetota;c__Planctomycetia;o__Pirellulales;f__Thermoguttaceae;g__RUG369;s__Unclassified	XerC(tyrosine)	recombinase	1
MAG500	d__Bacteria;p__Actinomycetota;c__Actinomycetia;o__Mycobacteriales;f__Mycobacteriaceae;g__Rhodococcus;s__Unclassified	transposase(plasmid)	transposase	1
MAG500	d__Bacteria;p__Actinomycetota;c__Actinomycetia;o__Mycobacteriales;f__Mycobacteriaceae;g__Rhodococcus;s__Unclassified	transposase	transposase	25
MAG500	d__Bacteria;p__Actinomycetota;c__Actinomycetia;o__Mycobacteriales;f__Mycobacteriaceae;g__Rhodococcus;s__Unclassified	XerD(site-specific_tyrosine)	recombinase	1
MAG500	d__Bacteria;p__Actinomycetota;c__Actinomycetia;o__Mycobacteriales;f__Mycobacteriaceae;g__Rhodococcus;s__Unclassified	XerC(tyrosine)	recombinase	1
MAG500	d__Bacteria;p__Actinomycetota;c__Actinomycetia;o__Mycobacteriales;f__Mycobacteriaceae;g__Rhodococcus;s__Unclassified	Tn3	transposase	1
MAG4083	d__Bacteria;p__Actinomycetota;c__Actinomycetia;o__Mycobacteriales;f__Mycobacteriaceae;g__Corynebacterium;s__Corynebacterium testudinoris	transposase_subunit_2(plasmid)	transposase	1
MAG4083	d__Bacteria;p__Actinomycetota;c__Actinomycetia;o__Mycobacteriales;f__Mycobacteriaceae;g__Corynebacterium;s__Corynebacterium testudinoris	transposase	transposase	24
MAG4083	d__Bacteria;p__Actinomycetota;c__Actinomycetia;o__Mycobacteriales;f__Mycobacteriaceae;g__Corynebacterium;s__Corynebacterium testudinoris	site-specific_recombinase	recombinase	1
MAG4083	d__Bacteria;p__Actinomycetota;c__Actinomycetia;o__Mycobacteriales;f__Mycobacteriaceae;g__Corynebacterium;s__Corynebacterium testudinoris	VanZ-like_transposon_protein	transposon	1
MAG375	d__Bacteria;p__Actinomycetota;c__Actinomycetia;o__Mycobacteriales;f__Mycobacteriaceae;g__Corynebacterium;s__Unclassified	transposase	transposase	23
MAG375	d__Bacteria;p__Actinomycetota;c__Actinomycetia;o__Mycobacteriales;f__Mycobacteriaceae;g__Corynebacterium;s__Unclassified	XerD(tyrosine)	recombinase	1
MAG375	d__Bacteria;p__Actinomycetota;c__Actinomycetia;o__Mycobacteriales;f__Mycobacteriaceae;g__Corynebacterium;s__Unclassified	XerC(tyrosine)	recombinase	1
MAG375	d__Bacteria;p__Actinomycetota;c__Actinomycetia;o__Mycobacteriales;f__Mycobacteriaceae;g__Corynebacterium;s__Unclassified	VanZ-like_transposon_protein	transposon	1
MAG2967	d__Bacteria;p__Bacillota;c__Bacilli;o__Lactobacillales;f__Lactobacillaceae;g__Leuconostoc;s__Leuconostoc citreum	transposase	transposase	6
MAG2967	d__Bacteria;p__Bacillota;c__Bacilli;o__Lactobacillales;f__Lactobacillaceae;g__Leuconostoc;s__Leuconostoc citreum	Tn3	transposase	1
MAG267	d__Bacteria;p__Actinomycetota;c__Actinomycetia;o__Actinomycetales;f__Actinomycetaceae;g__Flaviflexus;s__Unclassified	transposase	transposase	11
MAG267	d__Bacteria;p__Actinomycetota;c__Actinomycetia;o__Actinomycetales;f__Actinomycetaceae;g__Flaviflexus;s__Unclassified	XerD(site-specific_tyrosine)	recombinase	1
MAG1947	d__Bacteria;p__Actinomycetota;c__Actinomycetia;o__Actinomycetales;f__Microbacteriaceae;g__Agrococcus;s__Unclassified	transposase(plasmid)	transposase	1
MAG1947	d__Bacteria;p__Actinomycetota;c__Actinomycetia;o__Actinomycetales;f__Microbacteriaceae;g__Agrococcus;s__Unclassified	transposase	transposase	14
MAG1432	d__Bacteria;p__Bacillota;c__Bacilli;o__Lactobacillales;f__Lactobacillaceae;g__Leuconostoc;s__Unclassified	transposase(plasmid)	transposase	1
MAG1432	d__Bacteria;p__Bacillota;c__Bacilli;o__Lactobacillales;f__Lactobacillaceae;g__Leuconostoc;s__Unclassified	transposase	transposase	16
MAG1432	d__Bacteria;p__Bacillota;c__Bacilli;o__Lactobacillales;f__Lactobacillaceae;g__Leuconostoc;s__Unclassified	XerD(site-specific_tyrosine)	recombinase	1
MAG1432	d__Bacteria;p__Bacillota;c__Bacilli;o__Lactobacillales;f__Lactobacillaceae;g__Leuconostoc;s__Unclassified	XerC(tyrosine)	recombinase	1
MAG1432	d__Bacteria;p__Bacillota;c__Bacilli;o__Lactobacillales;f__Lactobacillaceae;g__Leuconostoc;s__Unclassified	IS116/IS110/IS902_family_protein	transposase	1
MAG125	d__Bacteria;p__Actinomycetota;c__Actinomycetia;o__Mycobacteriales;f__Mycobacteriaceae;g__Corynebacterium;s__Corynebacterium flavescens	transposase	transposase	22
MAG125	d__Bacteria;p__Actinomycetota;c__Actinomycetia;o__Mycobacteriales;f__Mycobacteriaceae;g__Corynebacterium;s__Corynebacterium flavescens	XerD(site-specific_tyrosine)	recombinase	2
MAG807	d__Bacteria;p__Actinomycetota;c__Actinomycetia;o__Mycobacteriales;f__Mycobacteriaceae;g__Corynebacterium;s__Corynebacterium sputi	transposase	transposase	36
MAG807	d__Bacteria;p__Actinomycetota;c__Actinomycetia;o__Mycobacteriales;f__Mycobacteriaceae;g__Corynebacterium;s__Corynebacterium sputi	site-specific_recombinase	recombinase	1
MAG807	d__Bacteria;p__Actinomycetota;c__Actinomycetia;o__Mycobacteriales;f__Mycobacteriaceae;g__Corynebacterium;s__Corynebacterium sputi	XerD(site-specific_tyrosine)	recombinase	1
MAG807	d__Bacteria;p__Actinomycetota;c__Actinomycetia;o__Mycobacteriales;f__Mycobacteriaceae;g__Corynebacterium;s__Corynebacterium sputi	XerC(tyrosine)	recombinase	1
MAG4064	d__Bacteria;p__Actinomycetota;c__Actinomycetia;o__Mycobacteriales;f__Mycobacteriaceae;g__Corynebacterium;s__Unclassified	transposase_for_insertion_sequence_element_IS1081(plasmid)	transposase	1
MAG4064	d__Bacteria;p__Actinomycetota;c__Actinomycetia;o__Mycobacteriales;f__Mycobacteriaceae;g__Corynebacterium;s__Unclassified	transposase	transposase	25
MAG4064	d__Bacteria;p__Actinomycetota;c__Actinomycetia;o__Mycobacteriales;f__Mycobacteriaceae;g__Corynebacterium;s__Unclassified	VanZ-like_transposon_protein	transposon	1
MAG3451	d__Bacteria;p__Pseudomonadota;c__Gammaproteobacteria;o__Pseudomonadales;f__Moraxellaceae;g__Psychrobacter;s__Psychrobacter faecalis	transposase	transposase	19
MAG3451	d__Bacteria;p__Pseudomonadota;c__Gammaproteobacteria;o__Pseudomonadales;f__Moraxellaceae;g__Psychrobacter;s__Psychrobacter faecalis	XerD(site-specific_tyrosine)	recombinase	1
MAG3451	d__Bacteria;p__Pseudomonadota;c__Gammaproteobacteria;o__Pseudomonadales;f__Moraxellaceae;g__Psychrobacter;s__Psychrobacter faecalis	XerC(tyrosine)	recombinase	1
MAG2989	d__Bacteria;p__Bacillota;c__Bacilli;o__Lactobacillales;f__Lactobacillaceae;g__Leuconostoc;s__Leuconostoc citreum	transposase(plasmid)	transposase	1
MAG2989	d__Bacteria;p__Bacillota;c__Bacilli;o__Lactobacillales;f__Lactobacillaceae;g__Leuconostoc;s__Leuconostoc citreum	transposase	transposase	12
MAG2989	d__Bacteria;p__Bacillota;c__Bacilli;o__Lactobacillales;f__Lactobacillaceae;g__Leuconostoc;s__Leuconostoc citreum	XerD(site-specific_tyrosine)	recombinase	1
MAG2989	d__Bacteria;p__Bacillota;c__Bacilli;o__Lactobacillales;f__Lactobacillaceae;g__Leuconostoc;s__Leuconostoc citreum	Tn3	transposase	1
MAG2604	d__Bacteria;p__Actinomycetota;c__Actinomycetia;o__Actinomycetales;f__Brevibacteriaceae;g__Brevibacterium;s__Brevibacterium yomogidense_A	transposase	transposase	13
MAG2604	d__Bacteria;p__Actinomycetota;c__Actinomycetia;o__Actinomycetales;f__Brevibacteriaceae;g__Brevibacterium;s__Brevibacterium yomogidense_A	XerD(site-specific_tyrosine)	recombinase	1
MAG2561	d__Bacteria;p__Actinomycetota;c__Actinomycetia;o__Mycobacteriales;f__Mycobacteriaceae;g__Corynebacterium;s__Corynebacterium sputi	transposase_family_protein	transposase	1
MAG2561	d__Bacteria;p__Actinomycetota;c__Actinomycetia;o__Mycobacteriales;f__Mycobacteriaceae;g__Corynebacterium;s__Corynebacterium sputi	transposase	transposase	22
MAG2561	d__Bacteria;p__Actinomycetota;c__Actinomycetia;o__Mycobacteriales;f__Mycobacteriaceae;g__Corynebacterium;s__Corynebacterium sputi	XerC(tyrosine)	recombinase	1
MAG2412	d__Bacteria;p__Pseudomonadota;c__Gammaproteobacteria;o__Pseudomonadales;f__Moraxellaceae;g__Psychrobacter;s__Psychrobacter pasteurii	transposase(plasmid)	transposase	1
MAG2412	d__Bacteria;p__Pseudomonadota;c__Gammaproteobacteria;o__Pseudomonadales;f__Moraxellaceae;g__Psychrobacter;s__Psychrobacter pasteurii	transposase	transposase	12
MAG2412	d__Bacteria;p__Pseudomonadota;c__Gammaproteobacteria;o__Pseudomonadales;f__Moraxellaceae;g__Psychrobacter;s__Psychrobacter pasteurii	YqaJ-like_viral	recombinase	1
MAG2412	d__Bacteria;p__Pseudomonadota;c__Gammaproteobacteria;o__Pseudomonadales;f__Moraxellaceae;g__Psychrobacter;s__Psychrobacter pasteurii	XerD(site-specific_tyrosine)	recombinase	2
MAG1525	d__Bacteria;p__Pseudomonadota;c__Gammaproteobacteria;o__Xanthomonadales;f__Xanthomonadaceae;g__Luteimonas_D;s__Unclassified	transposase	transposase	20
MAG1525	d__Bacteria;p__Pseudomonadota;c__Gammaproteobacteria;o__Xanthomonadales;f__Xanthomonadaceae;g__Luteimonas_D;s__Unclassified	YqaJ-like_viral	recombinase	1
MAG1525	d__Bacteria;p__Pseudomonadota;c__Gammaproteobacteria;o__Xanthomonadales;f__Xanthomonadaceae;g__Luteimonas_D;s__Unclassified	XerC(tyrosine)	recombinase	1
MAG852	d__Bacteria;p__Actinomycetota;c__Actinomycetia;o__Mycobacteriales;f__Mycobacteriaceae;g__Corynebacterium;s__Corynebacterium glutamicum	transposase	transposase	28
MAG852	d__Bacteria;p__Actinomycetota;c__Actinomycetia;o__Mycobacteriales;f__Mycobacteriaceae;g__Corynebacterium;s__Corynebacterium glutamicum	XerD(site-specific_tyrosine)	recombinase	1
MAG852	d__Bacteria;p__Actinomycetota;c__Actinomycetia;o__Mycobacteriales;f__Mycobacteriaceae;g__Corynebacterium;s__Corynebacterium glutamicum	XerC(tyrosine)	recombinase	1
MAG852	d__Bacteria;p__Actinomycetota;c__Actinomycetia;o__Mycobacteriales;f__Mycobacteriaceae;g__Corynebacterium;s__Corynebacterium glutamicum	Tn3	transposase	1
MAG852	d__Bacteria;p__Actinomycetota;c__Actinomycetia;o__Mycobacteriales;f__Mycobacteriaceae;g__Corynebacterium;s__Corynebacterium glutamicum	IS116/IS110/IS902_family_protein	transposase	1
MAG503	d__Bacteria;p__Pseudomonadota;c__Alphaproteobacteria;o__Rhodobacterales;f__Rhodobacteraceae;g__Roseovarius;s__Unclassified	tyrosine	recombinase	1
MAG503	d__Bacteria;p__Pseudomonadota;c__Alphaproteobacteria;o__Rhodobacterales;f__Rhodobacteraceae;g__Roseovarius;s__Unclassified	transposase_orfA(plasmid)	transposase	1
MAG503	d__Bacteria;p__Pseudomonadota;c__Alphaproteobacteria;o__Rhodobacterales;f__Rhodobacteraceae;g__Roseovarius;s__Unclassified	transposase/IS_protein(plasmid)	transposase	2
MAG503	d__Bacteria;p__Pseudomonadota;c__Alphaproteobacteria;o__Rhodobacterales;f__Rhodobacteraceae;g__Roseovarius;s__Unclassified	transposase	transposase	31
MAG503	d__Bacteria;p__Pseudomonadota;c__Alphaproteobacteria;o__Rhodobacterales;f__Rhodobacteraceae;g__Roseovarius;s__Unclassified	XerD(tyrosine)	recombinase	1
MAG503	d__Bacteria;p__Pseudomonadota;c__Alphaproteobacteria;o__Rhodobacterales;f__Rhodobacteraceae;g__Roseovarius;s__Unclassified	XerD(site-specific_tyrosine)	recombinase	1
MAG503	d__Bacteria;p__Pseudomonadota;c__Alphaproteobacteria;o__Rhodobacterales;f__Rhodobacteraceae;g__Roseovarius;s__Unclassified	Tn3	transposase	3
MAG3982	d__Bacteria;p__Bacteroidota;c__Bacteroidia;o__Cytophagales;f__Cyclobacteriaceae;g__Unclassified;s__Unclassified	transposase	transposase	47
MAG3982	d__Bacteria;p__Bacteroidota;c__Bacteroidia;o__Cytophagales;f__Cyclobacteriaceae;g__Unclassified;s__Unclassified	resolvase(plasmid:site-specific)	recombinase	1
MAG3982	d__Bacteria;p__Bacteroidota;c__Bacteroidia;o__Cytophagales;f__Cyclobacteriaceae;g__Unclassified;s__Unclassified	phage_integrase(site-specific)	integrase	1
MAG3982	d__Bacteria;p__Bacteroidota;c__Bacteroidia;o__Cytophagales;f__Cyclobacteriaceae;g__Unclassified;s__Unclassified	XerD(tyrosine)	recombinase	1
MAG3982	d__Bacteria;p__Bacteroidota;c__Bacteroidia;o__Cytophagales;f__Cyclobacteriaceae;g__Unclassified;s__Unclassified	XerD(site-specific_tyrosine)	recombinase	1
MAG3982	d__Bacteria;p__Bacteroidota;c__Bacteroidia;o__Cytophagales;f__Cyclobacteriaceae;g__Unclassified;s__Unclassified	TraG(ATPase)	conjugative_transfer_protein	6
MAG3455	d__Bacteria;p__Pseudomonadota;c__Gammaproteobacteria;o__Pseudomonadales;f__Moraxellaceae;g__Acinetobacter;s__Acinetobacter pseudolwoffii	transposase(plasmid)	transposase	1
MAG3455	d__Bacteria;p__Pseudomonadota;c__Gammaproteobacteria;o__Pseudomonadales;f__Moraxellaceae;g__Acinetobacter;s__Acinetobacter pseudolwoffii	transposase	transposase	14
MAG3455	d__Bacteria;p__Pseudomonadota;c__Gammaproteobacteria;o__Pseudomonadales;f__Moraxellaceae;g__Acinetobacter;s__Acinetobacter pseudolwoffii	XerD(site-specific_tyrosine)	recombinase	2
MAG3455	d__Bacteria;p__Pseudomonadota;c__Gammaproteobacteria;o__Pseudomonadales;f__Moraxellaceae;g__Acinetobacter;s__Acinetobacter pseudolwoffii	XerC(tyrosine)	recombinase	1
MAG2844	d__Bacteria;p__Planctomycetota;c__Planctomycetia;o__Pirellulales;f__Thermoguttaceae;g__RUG369;s__Unclassified	transposase	transposase	18
MAG1776	d__Bacteria;p__Bacillota_A;c__Clostridia;o__Tissierellales;f__Peptoniphilaceae;g__Anaerosphaera;s__Unclassified	transposase	transposase	15
MAG1776	d__Bacteria;p__Bacillota_A;c__Clostridia;o__Tissierellales;f__Peptoniphilaceae;g__Anaerosphaera;s__Unclassified	XerD(site-specific_tyrosine)	recombinase	1
MAG1776	d__Bacteria;p__Bacillota_A;c__Clostridia;o__Tissierellales;f__Peptoniphilaceae;g__Anaerosphaera;s__Unclassified	XerC(tyrosine)	recombinase	1
MAG1747	d__Bacteria;p__Pseudomonadota;c__Gammaproteobacteria;o__Pseudomonadales;f__Moraxellaceae;g__Acinetobacter;s__Acinetobacter pseudolwoffii	transposase(plasmid)	transposase	1
MAG1747	d__Bacteria;p__Pseudomonadota;c__Gammaproteobacteria;o__Pseudomonadales;f__Moraxellaceae;g__Acinetobacter;s__Acinetobacter pseudolwoffii	transposase	transposase	14
MAG1747	d__Bacteria;p__Pseudomonadota;c__Gammaproteobacteria;o__Pseudomonadales;f__Moraxellaceae;g__Acinetobacter;s__Acinetobacter pseudolwoffii	XerD(tyrosine)	recombinase	1
MAG1747	d__Bacteria;p__Pseudomonadota;c__Gammaproteobacteria;o__Pseudomonadales;f__Moraxellaceae;g__Acinetobacter;s__Acinetobacter pseudolwoffii	XerD(site-specific_tyrosine)	recombinase	2
MAG1747	d__Bacteria;p__Pseudomonadota;c__Gammaproteobacteria;o__Pseudomonadales;f__Moraxellaceae;g__Acinetobacter;s__Acinetobacter pseudolwoffii	XerC(tyrosine)	recombinase	1
MAG1397	d__Bacteria;p__Actinomycetota;c__Actinomycetia;o__Mycobacteriales;f__Mycobacteriaceae;g__Corynebacterium;s__Unclassified	transposase	transposase	24
MAG1397	d__Bacteria;p__Actinomycetota;c__Actinomycetia;o__Mycobacteriales;f__Mycobacteriaceae;g__Corynebacterium;s__Unclassified	XerC(tyrosine)	recombinase	1
MAG1071	d__Bacteria;p__Bacillota;c__Bacilli;o__Staphylococcales;f__Salinicoccaceae;g__Jeotgalicoccus;s__Unclassified	transposase	transposase	28
MAG1071	d__Bacteria;p__Bacillota;c__Bacilli;o__Staphylococcales;f__Salinicoccaceae;g__Jeotgalicoccus;s__Unclassified	traSA:integrase_fusion_protein	integrase	1
MAG1071	d__Bacteria;p__Bacillota;c__Bacilli;o__Staphylococcales;f__Salinicoccaceae;g__Jeotgalicoccus;s__Unclassified	XerD(tyrosine)	recombinase	1
MAG1071	d__Bacteria;p__Bacillota;c__Bacilli;o__Staphylococcales;f__Salinicoccaceae;g__Jeotgalicoccus;s__Unclassified	XerD(site-specific_tyrosine)	recombinase	1
MAG1071	d__Bacteria;p__Bacillota;c__Bacilli;o__Staphylococcales;f__Salinicoccaceae;g__Jeotgalicoccus;s__Unclassified	XerC(tyrosine)	recombinase	1
MAG1071	d__Bacteria;p__Bacillota;c__Bacilli;o__Staphylococcales;f__Salinicoccaceae;g__Jeotgalicoccus;s__Unclassified	Tn3	transposase	1
MAG6	d__Bacteria;p__Pseudomonadota;c__Gammaproteobacteria;o__Pseudomonadales;f__Moraxellaceae;g__Psychrobacter;s__Psychrobacter pasteurii	transposase	transposase	24
MAG6	d__Bacteria;p__Pseudomonadota;c__Gammaproteobacteria;o__Pseudomonadales;f__Moraxellaceae;g__Psychrobacter;s__Psychrobacter pasteurii	XerC(tyrosine)	recombinase	1
MAG4063	d__Bacteria;p__Actinomycetota;c__Actinomycetia;o__Mycobacteriales;f__Mycobacteriaceae;g__Corynebacterium;s__Corynebacterium flavescens	transposase	transposase	15
MAG4063	d__Bacteria;p__Actinomycetota;c__Actinomycetia;o__Mycobacteriales;f__Mycobacteriaceae;g__Corynebacterium;s__Corynebacterium flavescens	XerD(site-specific_tyrosine)	recombinase	3
MAG4063	d__Bacteria;p__Actinomycetota;c__Actinomycetia;o__Mycobacteriales;f__Mycobacteriaceae;g__Corynebacterium;s__Corynebacterium flavescens	XerC(tyrosine)	recombinase	1
MAG3832	d__Bacteria;p__Bacillota;c__Bacilli;o__Lactobacillales;f__Lactobacillaceae;g__Leuconostoc;s__Leuconostoc citreum	transposase	transposase	18
MAG3832	d__Bacteria;p__Bacillota;c__Bacilli;o__Lactobacillales;f__Lactobacillaceae;g__Leuconostoc;s__Leuconostoc citreum	XerD(site-specific_tyrosine)	recombinase	1
MAG3832	d__Bacteria;p__Bacillota;c__Bacilli;o__Lactobacillales;f__Lactobacillaceae;g__Leuconostoc;s__Leuconostoc citreum	XerC(tyrosine)	recombinase	1
MAG3832	d__Bacteria;p__Bacillota;c__Bacilli;o__Lactobacillales;f__Lactobacillaceae;g__Leuconostoc;s__Leuconostoc citreum	Tn3	transposase	1
MAG344	d__Bacteria;p__Actinomycetota;c__Actinomycetia;o__Mycobacteriales;f__Mycobacteriaceae;g__Corynebacterium;s__Corynebacterium glutamicum	transposase	transposase	28
MAG344	d__Bacteria;p__Actinomycetota;c__Actinomycetia;o__Mycobacteriales;f__Mycobacteriaceae;g__Corynebacterium;s__Corynebacterium glutamicum	XerD(site-specific_tyrosine)	recombinase	3
MAG344	d__Bacteria;p__Actinomycetota;c__Actinomycetia;o__Mycobacteriales;f__Mycobacteriaceae;g__Corynebacterium;s__Corynebacterium glutamicum	XerC(tyrosine)	recombinase	1
MAG344	d__Bacteria;p__Actinomycetota;c__Actinomycetia;o__Mycobacteriales;f__Mycobacteriaceae;g__Corynebacterium;s__Corynebacterium glutamicum	IS116/IS110/IS902_family_protein	transposase	1
MAG3331	d__Bacteria;p__Bacillota_A;c__Clostridia;o__Tissierellales;f__Tissierellaceae_A;g__Tissierella_A;s__Unclassified	transposase(plasmid)	transposase	1
MAG3331	d__Bacteria;p__Bacillota_A;c__Clostridia;o__Tissierellales;f__Tissierellaceae_A;g__Tissierella_A;s__Unclassified	transposase	transposase	32
MAG3248	d__Bacteria;p__Bacteroidota;c__Bacteroidia;o__Bacteroidales;f__Marinilabiliaceae;g__Alkaliflexus;s__Unclassified	transposase	transposase	31
MAG3248	d__Bacteria;p__Bacteroidota;c__Bacteroidia;o__Bacteroidales;f__Marinilabiliaceae;g__Alkaliflexus;s__Unclassified	phage_integrase(site-specific)	integrase	1
MAG3248	d__Bacteria;p__Bacteroidota;c__Bacteroidia;o__Bacteroidales;f__Marinilabiliaceae;g__Alkaliflexus;s__Unclassified	XerD(site-specific_tyrosine)	recombinase	1
MAG3117	d__Bacteria;p__Actinomycetota;c__Actinomycetia;o__Actinomycetales;f__Microbacteriaceae;g__Microbacterium;s__Unclassified	transposase	transposase	38
MAG3117	d__Bacteria;p__Actinomycetota;c__Actinomycetia;o__Actinomycetales;f__Microbacteriaceae;g__Microbacterium;s__Unclassified	XerD(site-specific_tyrosine)	recombinase	2
MAG3106	d__Bacteria;p__Pseudomonadota;c__Gammaproteobacteria;o__Pseudomonadales;f__Moraxellaceae;g__Acinetobacter;s__Acinetobacter pseudolwoffii	transposase(plasmid)	transposase	2
MAG3106	d__Bacteria;p__Pseudomonadota;c__Gammaproteobacteria;o__Pseudomonadales;f__Moraxellaceae;g__Acinetobacter;s__Acinetobacter pseudolwoffii	transposase	transposase	17
MAG3106	d__Bacteria;p__Pseudomonadota;c__Gammaproteobacteria;o__Pseudomonadales;f__Moraxellaceae;g__Acinetobacter;s__Acinetobacter pseudolwoffii	XerD(site-specific_tyrosine)	recombinase	2
MAG2784	d__Bacteria;p__Actinomycetota;c__Actinomycetia;o__Actinomycetales;f__Microbacteriaceae;g__NC76-1;s__Unclassified	transposase_subunit(plasmid)	transposase	1
MAG2784	d__Bacteria;p__Actinomycetota;c__Actinomycetia;o__Actinomycetales;f__Microbacteriaceae;g__NC76-1;s__Unclassified	transposase	transposase	20
MAG2784	d__Bacteria;p__Actinomycetota;c__Actinomycetia;o__Actinomycetales;f__Microbacteriaceae;g__NC76-1;s__Unclassified	XerD(site-specific_tyrosine)	recombinase	2
MAG2784	d__Bacteria;p__Actinomycetota;c__Actinomycetia;o__Actinomycetales;f__Microbacteriaceae;g__NC76-1;s__Unclassified	XerC(tyrosine)	recombinase	2
MAG2565	d__Bacteria;p__Actinomycetota;c__Actinomycetia;o__Mycobacteriales;f__Mycobacteriaceae;g__Gordonia;s__Unclassified	transposase	transposase	24
MAG2565	d__Bacteria;p__Actinomycetota;c__Actinomycetia;o__Mycobacteriales;f__Mycobacteriaceae;g__Gordonia;s__Unclassified	XerD(site-specific_tyrosine)	recombinase	1
MAG2565	d__Bacteria;p__Actinomycetota;c__Actinomycetia;o__Mycobacteriales;f__Mycobacteriaceae;g__Gordonia;s__Unclassified	XerC(tyrosine)	recombinase	1
MAG2307	d__Bacteria;p__Bacillota;c__Bacilli;o__Lactobacillales;f__Lactobacillaceae;g__Latilactobacillus;s__Latilactobacillus curvatus	transposase	transposase	28
MAG2307	d__Bacteria;p__Bacillota;c__Bacilli;o__Lactobacillales;f__Lactobacillaceae;g__Latilactobacillus;s__Latilactobacillus curvatus	XerD(site-specific_tyrosine)	recombinase	2
MAG2212	d__Bacteria;p__Planctomycetota;c__Planctomycetia;o__Pirellulales;f__Thermoguttaceae;g__RUG369;s__Unclassified	transposase	transposase	16
MAG2212	d__Bacteria;p__Planctomycetota;c__Planctomycetia;o__Pirellulales;f__Thermoguttaceae;g__RUG369;s__Unclassified	YqaJ-like_viral	recombinase	1
MAG2212	d__Bacteria;p__Planctomycetota;c__Planctomycetia;o__Pirellulales;f__Thermoguttaceae;g__RUG369;s__Unclassified	XerC(tyrosine)	recombinase	1
MAG2162	d__Bacteria;p__Bacillota;c__Bacilli;o__Staphylococcales;f__Salinicoccaceae;g__Jeotgalicoccus;s__Jeotgalicoccus psychrophilus	transposase	transposase	23
MAG2162	d__Bacteria;p__Bacillota;c__Bacilli;o__Staphylococcales;f__Salinicoccaceae;g__Jeotgalicoccus;s__Jeotgalicoccus psychrophilus	traSA:integrase_fusion_protein	integrase	1
MAG2162	d__Bacteria;p__Bacillota;c__Bacilli;o__Staphylococcales;f__Salinicoccaceae;g__Jeotgalicoccus;s__Jeotgalicoccus psychrophilus	XerD(site-specific_tyrosine)	recombinase	1
MAG2162	d__Bacteria;p__Bacillota;c__Bacilli;o__Staphylococcales;f__Salinicoccaceae;g__Jeotgalicoccus;s__Jeotgalicoccus psychrophilus	XerC(tyrosine)	recombinase	1
MAG2162	d__Bacteria;p__Bacillota;c__Bacilli;o__Staphylococcales;f__Salinicoccaceae;g__Jeotgalicoccus;s__Jeotgalicoccus psychrophilus	Tn3	transposase	1
MAG1590	d__Bacteria;p__Bacillota;c__Bacilli;o__Staphylococcales;f__Salinicoccaceae;g__Jeotgalicoccus;s__Jeotgalicoccus psychrophilus	transposase	transposase	33
MAG1590	d__Bacteria;p__Bacillota;c__Bacilli;o__Staphylococcales;f__Salinicoccaceae;g__Jeotgalicoccus;s__Jeotgalicoccus psychrophilus	traSA:integrase_fusion_protein	integrase	1
MAG1590	d__Bacteria;p__Bacillota;c__Bacilli;o__Staphylococcales;f__Salinicoccaceae;g__Jeotgalicoccus;s__Jeotgalicoccus psychrophilus	XerD(site-specific_tyrosine)	recombinase	1
MAG1590	d__Bacteria;p__Bacillota;c__Bacilli;o__Staphylococcales;f__Salinicoccaceae;g__Jeotgalicoccus;s__Jeotgalicoccus psychrophilus	XerC(tyrosine)	recombinase	1
MAG1590	d__Bacteria;p__Bacillota;c__Bacilli;o__Staphylococcales;f__Salinicoccaceae;g__Jeotgalicoccus;s__Jeotgalicoccus psychrophilus	Tn3	transposase	1
MAG913	d__Bacteria;p__Bacteroidota;c__Bacteroidia;o__Bacteroidales;f__Marinilabiliaceae;g__Alkaliflexus;s__Unclassified	transposase_family_protein	transposase	1
MAG913	d__Bacteria;p__Bacteroidota;c__Bacteroidia;o__Bacteroidales;f__Marinilabiliaceae;g__Alkaliflexus;s__Unclassified	transposase	transposase	44
MAG913	d__Bacteria;p__Bacteroidota;c__Bacteroidia;o__Bacteroidales;f__Marinilabiliaceae;g__Alkaliflexus;s__Unclassified	phage_integrase(site-specific)	integrase	1
MAG913	d__Bacteria;p__Bacteroidota;c__Bacteroidia;o__Bacteroidales;f__Marinilabiliaceae;g__Alkaliflexus;s__Unclassified	VanZ-like_transposon_protein	transposon	1
MAG427	d__Bacteria;p__Bacillota;c__Bacilli;o__Lactobacillales;f__Lactobacillaceae;g__Leuconostoc;s__Leuconostoc citreum	transposase	transposase	44
MAG427	d__Bacteria;p__Bacillota;c__Bacilli;o__Lactobacillales;f__Lactobacillaceae;g__Leuconostoc;s__Leuconostoc citreum	Tn3	transposase	1
MAG4028	d__Bacteria;p__Pseudomonadota;c__Gammaproteobacteria;o__Xanthomonadales;f__Xanthomonadaceae;g__Luteimonas_D;s__Unclassified	transposase(plasmid)	transposase	2
MAG4028	d__Bacteria;p__Pseudomonadota;c__Gammaproteobacteria;o__Xanthomonadales;f__Xanthomonadaceae;g__Luteimonas_D;s__Unclassified	transposase	transposase	25
MAG4028	d__Bacteria;p__Pseudomonadota;c__Gammaproteobacteria;o__Xanthomonadales;f__Xanthomonadaceae;g__Luteimonas_D;s__Unclassified	XerC(tyrosine)	recombinase	1
MAG3930	d__Bacteria;p__Bacillota_A;c__Clostridia;o__Oscillospirales;f__Acutalibacteraceae;g__UBA737;s__Unclassified	transposase	transposase	17
MAG3930	d__Bacteria;p__Bacillota_A;c__Clostridia;o__Oscillospirales;f__Acutalibacteraceae;g__UBA737;s__Unclassified	XerD(site-specific_tyrosine)	recombinase	1
MAG3930	d__Bacteria;p__Bacillota_A;c__Clostridia;o__Oscillospirales;f__Acutalibacteraceae;g__UBA737;s__Unclassified	XerC(tyrosine)	recombinase	1
MAG3893	d__Bacteria;p__Pseudomonadota;c__Gammaproteobacteria;o__Pseudomonadales;f__Moraxellaceae;g__Psychrobacter;s__Psychrobacter pasteurii	transposase(plasmid)	transposase	1
MAG3893	d__Bacteria;p__Pseudomonadota;c__Gammaproteobacteria;o__Pseudomonadales;f__Moraxellaceae;g__Psychrobacter;s__Psychrobacter pasteurii	transposase	transposase	17
MAG3893	d__Bacteria;p__Pseudomonadota;c__Gammaproteobacteria;o__Pseudomonadales;f__Moraxellaceae;g__Psychrobacter;s__Psychrobacter pasteurii	YqaJ-like_viral	recombinase	1
MAG3893	d__Bacteria;p__Pseudomonadota;c__Gammaproteobacteria;o__Pseudomonadales;f__Moraxellaceae;g__Psychrobacter;s__Psychrobacter pasteurii	XerD(site-specific_tyrosine)	recombinase	2
MAG3893	d__Bacteria;p__Pseudomonadota;c__Gammaproteobacteria;o__Pseudomonadales;f__Moraxellaceae;g__Psychrobacter;s__Psychrobacter pasteurii	XerC(tyrosine)	recombinase	1
MAG3841	d__Bacteria;p__Actinomycetota;c__Actinomycetia;o__Actinomycetales;f__Cellulomonadaceae;g__Flavimobilis;s__Flavimobilis rhizosphaerae	transposase	transposase	19
MAG3841	d__Bacteria;p__Actinomycetota;c__Actinomycetia;o__Actinomycetales;f__Cellulomonadaceae;g__Flavimobilis;s__Flavimobilis rhizosphaerae	XerD(site-specific_tyrosine)	recombinase	1
MAG3098	d__Bacteria;p__Pseudomonadota;c__Gammaproteobacteria;o__Pseudomonadales;f__Moraxellaceae;g__Psychrobacter;s__Psychrobacter pasteurii	transposase	transposase	28
MAG3098	d__Bacteria;p__Pseudomonadota;c__Gammaproteobacteria;o__Pseudomonadales;f__Moraxellaceae;g__Psychrobacter;s__Psychrobacter pasteurii	XerD(site-specific_tyrosine)	recombinase	1
MAG3098	d__Bacteria;p__Pseudomonadota;c__Gammaproteobacteria;o__Pseudomonadales;f__Moraxellaceae;g__Psychrobacter;s__Psychrobacter pasteurii	Tn3	transposase	1
MAG3095	d__Bacteria;p__Actinomycetota;c__Actinomycetia;o__Mycobacteriales;f__Mycobacteriaceae;g__Gordonia;s__Unclassified	transposase_subunit_2(plasmid)	transposase	1
MAG3095	d__Bacteria;p__Actinomycetota;c__Actinomycetia;o__Mycobacteriales;f__Mycobacteriaceae;g__Gordonia;s__Unclassified	transposase	transposase	27
MAG3095	d__Bacteria;p__Actinomycetota;c__Actinomycetia;o__Mycobacteriales;f__Mycobacteriaceae;g__Gordonia;s__Unclassified	XerD(site-specific_tyrosine)	recombinase	2
MAG3095	d__Bacteria;p__Actinomycetota;c__Actinomycetia;o__Mycobacteriales;f__Mycobacteriaceae;g__Gordonia;s__Unclassified	XerC(tyrosine)	recombinase	1
MAG3095	d__Bacteria;p__Actinomycetota;c__Actinomycetia;o__Mycobacteriales;f__Mycobacteriaceae;g__Gordonia;s__Unclassified	Tn3	transposase	1
MAG2592	d__Bacteria;p__Actinomycetota;c__Actinomycetia;o__Mycobacteriales;f__Mycobacteriaceae;g__Rhodococcus;s__Unclassified	transposase_family_protein	transposase	1
MAG2592	d__Bacteria;p__Actinomycetota;c__Actinomycetia;o__Mycobacteriales;f__Mycobacteriaceae;g__Rhodococcus;s__Unclassified	transposase	transposase	37
MAG2592	d__Bacteria;p__Actinomycetota;c__Actinomycetia;o__Mycobacteriales;f__Mycobacteriaceae;g__Rhodococcus;s__Unclassified	XerD(site-specific_tyrosine)	recombinase	2
MAG2592	d__Bacteria;p__Actinomycetota;c__Actinomycetia;o__Mycobacteriales;f__Mycobacteriaceae;g__Rhodococcus;s__Unclassified	Tn3	transposase	2
MAG1311	d__Bacteria;p__Pseudomonadota;c__Gammaproteobacteria;o__Pseudomonadales;f__Moraxellaceae;g__Psychrobacter;s__Psychrobacter faecalis	transposase	transposase	19
MAG1311	d__Bacteria;p__Pseudomonadota;c__Gammaproteobacteria;o__Pseudomonadales;f__Moraxellaceae;g__Psychrobacter;s__Psychrobacter faecalis	XerD(site-specific_tyrosine)	recombinase	1
MAG1311	d__Bacteria;p__Pseudomonadota;c__Gammaproteobacteria;o__Pseudomonadales;f__Moraxellaceae;g__Psychrobacter;s__Psychrobacter faecalis	XerC(tyrosine)	recombinase	1
MAG1269	d__Bacteria;p__Bacillota;c__Bacilli;o__Staphylococcales;f__Salinicoccaceae;g__Jeotgalicoccus;s__Jeotgalicoccus psychrophilus	transposase	transposase	33
MAG1269	d__Bacteria;p__Bacillota;c__Bacilli;o__Staphylococcales;f__Salinicoccaceae;g__Jeotgalicoccus;s__Jeotgalicoccus psychrophilus	traSA:integrase_fusion_protein	integrase	1
MAG1269	d__Bacteria;p__Bacillota;c__Bacilli;o__Staphylococcales;f__Salinicoccaceae;g__Jeotgalicoccus;s__Jeotgalicoccus psychrophilus	integrase(site-specific)	integrase	1
MAG1269	d__Bacteria;p__Bacillota;c__Bacilli;o__Staphylococcales;f__Salinicoccaceae;g__Jeotgalicoccus;s__Jeotgalicoccus psychrophilus	XerD(tyrosine)	recombinase	1
MAG1269	d__Bacteria;p__Bacillota;c__Bacilli;o__Staphylococcales;f__Salinicoccaceae;g__Jeotgalicoccus;s__Jeotgalicoccus psychrophilus	XerD(site-specific_tyrosine)	recombinase	1
MAG1269	d__Bacteria;p__Bacillota;c__Bacilli;o__Staphylococcales;f__Salinicoccaceae;g__Jeotgalicoccus;s__Jeotgalicoccus psychrophilus	XerC(tyrosine)	recombinase	1
MAG1269	d__Bacteria;p__Bacillota;c__Bacilli;o__Staphylococcales;f__Salinicoccaceae;g__Jeotgalicoccus;s__Jeotgalicoccus psychrophilus	Tn3	transposase	1
MAG1138	d__Bacteria;p__Bacillota;c__Bacilli;o__Unclassified;f__Unclassified;g__Unclassified;s__Unclassified	transposase	transposase	24
MAG1138	d__Bacteria;p__Bacillota;c__Bacilli;o__Unclassified;f__Unclassified;g__Unclassified;s__Unclassified	XerD(site-specific_tyrosine)	recombinase	2
MAG1138	d__Bacteria;p__Bacillota;c__Bacilli;o__Unclassified;f__Unclassified;g__Unclassified;s__Unclassified	XerC(tyrosine)	recombinase	1
MAG635	d__Bacteria;p__Pseudomonadota;c__Gammaproteobacteria;o__Pseudomonadales;f__Moraxellaceae;g__Psychrobacter;s__Psychrobacter pasteurii	transposase	transposase	35
MAG635	d__Bacteria;p__Pseudomonadota;c__Gammaproteobacteria;o__Pseudomonadales;f__Moraxellaceae;g__Psychrobacter;s__Psychrobacter pasteurii	YqaJ-like_viral	recombinase	2
MAG635	d__Bacteria;p__Pseudomonadota;c__Gammaproteobacteria;o__Pseudomonadales;f__Moraxellaceae;g__Psychrobacter;s__Psychrobacter pasteurii	XerD(site-specific_tyrosine)	recombinase	3
MAG635	d__Bacteria;p__Pseudomonadota;c__Gammaproteobacteria;o__Pseudomonadales;f__Moraxellaceae;g__Psychrobacter;s__Psychrobacter pasteurii	XerC(tyrosine)	recombinase	1
MAG3973	d__Bacteria;p__Pseudomonadota;c__Gammaproteobacteria;o__Pseudomonadales;f__Moraxellaceae;g__Acinetobacter;s__Acinetobacter pseudolwoffii	transposon_Tn21_modulator_protein(plasmid)	transposon	1
MAG3973	d__Bacteria;p__Pseudomonadota;c__Gammaproteobacteria;o__Pseudomonadales;f__Moraxellaceae;g__Acinetobacter;s__Acinetobacter pseudolwoffii	transposase(plasmid)	transposase	1
MAG3973	d__Bacteria;p__Pseudomonadota;c__Gammaproteobacteria;o__Pseudomonadales;f__Moraxellaceae;g__Acinetobacter;s__Acinetobacter pseudolwoffii	transposase	transposase	15
MAG3973	d__Bacteria;p__Pseudomonadota;c__Gammaproteobacteria;o__Pseudomonadales;f__Moraxellaceae;g__Acinetobacter;s__Acinetobacter pseudolwoffii	XerD(site-specific_tyrosine)	recombinase	1
MAG3973	d__Bacteria;p__Pseudomonadota;c__Gammaproteobacteria;o__Pseudomonadales;f__Moraxellaceae;g__Acinetobacter;s__Acinetobacter pseudolwoffii	XerC(tyrosine)	recombinase	1
MAG3875	d__Bacteria;p__Pseudomonadota;c__Gammaproteobacteria;o__Pseudomonadales;f__Moraxellaceae;g__Acinetobacter;s__Acinetobacter pseudolwoffii	transposase(plasmid)	transposase	1
MAG3875	d__Bacteria;p__Pseudomonadota;c__Gammaproteobacteria;o__Pseudomonadales;f__Moraxellaceae;g__Acinetobacter;s__Acinetobacter pseudolwoffii	transposase	transposase	12
MAG3875	d__Bacteria;p__Pseudomonadota;c__Gammaproteobacteria;o__Pseudomonadales;f__Moraxellaceae;g__Acinetobacter;s__Acinetobacter pseudolwoffii	XerD(tyrosine)	recombinase	1
MAG3875	d__Bacteria;p__Pseudomonadota;c__Gammaproteobacteria;o__Pseudomonadales;f__Moraxellaceae;g__Acinetobacter;s__Acinetobacter pseudolwoffii	XerD(site-specific_tyrosine)	recombinase	2
MAG3875	d__Bacteria;p__Pseudomonadota;c__Gammaproteobacteria;o__Pseudomonadales;f__Moraxellaceae;g__Acinetobacter;s__Acinetobacter pseudolwoffii	XerC(tyrosine)	recombinase	1
MAG3746	d__Bacteria;p__Actinomycetota;c__Actinomycetia;o__Mycobacteriales;f__Mycobacteriaceae;g__Corynebacterium;s__Corynebacterium flavescens	transposase	transposase	21
MAG3746	d__Bacteria;p__Actinomycetota;c__Actinomycetia;o__Mycobacteriales;f__Mycobacteriaceae;g__Corynebacterium;s__Corynebacterium flavescens	XerD(site-specific_tyrosine)	recombinase	1
MAG3746	d__Bacteria;p__Actinomycetota;c__Actinomycetia;o__Mycobacteriales;f__Mycobacteriaceae;g__Corynebacterium;s__Corynebacterium flavescens	XerC(tyrosine)	recombinase	1
MAG3746	d__Bacteria;p__Actinomycetota;c__Actinomycetia;o__Mycobacteriales;f__Mycobacteriaceae;g__Corynebacterium;s__Corynebacterium flavescens	VanZ-like_transposon_protein	transposon	1
MAG3513	d__Bacteria;p__Actinomycetota;c__Actinomycetia;o__Mycobacteriales;f__Mycobacteriaceae;g__Corynebacterium;s__Corynebacterium flavescens	transposase	transposase	25
MAG3513	d__Bacteria;p__Actinomycetota;c__Actinomycetia;o__Mycobacteriales;f__Mycobacteriaceae;g__Corynebacterium;s__Corynebacterium flavescens	XerD(site-specific_tyrosine)	recombinase	2
MAG3513	d__Bacteria;p__Actinomycetota;c__Actinomycetia;o__Mycobacteriales;f__Mycobacteriaceae;g__Corynebacterium;s__Corynebacterium flavescens	XerC(tyrosine)	recombinase	1
MAG3500	d__Bacteria;p__Bacillota;c__Bacilli;o__Lactobacillales;f__Streptococcaceae;g__Lactococcus_A;s__Unclassified	transposon-related_protein	transposon	1
MAG3500	d__Bacteria;p__Bacillota;c__Bacilli;o__Lactobacillales;f__Streptococcaceae;g__Lactococcus_A;s__Unclassified	transposase	transposase	28
MAG3500	d__Bacteria;p__Bacillota;c__Bacilli;o__Lactobacillales;f__Streptococcaceae;g__Lactococcus_A;s__Unclassified	traSA:integrase_fusion_protein	integrase	1
MAG3500	d__Bacteria;p__Bacillota;c__Bacilli;o__Lactobacillales;f__Streptococcaceae;g__Lactococcus_A;s__Unclassified	XerS(tyrosine)	recombinase	1
MAG3462	d__Bacteria;p__Actinomycetota;c__Actinomycetia;o__Mycobacteriales;f__Mycobacteriaceae;g__Corynebacterium;s__Corynebacterium sp945649885	transposase	transposase	27
MAG3462	d__Bacteria;p__Actinomycetota;c__Actinomycetia;o__Mycobacteriales;f__Mycobacteriaceae;g__Corynebacterium;s__Corynebacterium sp945649885	XerD(tyrosine)	recombinase	1
MAG3462	d__Bacteria;p__Actinomycetota;c__Actinomycetia;o__Mycobacteriales;f__Mycobacteriaceae;g__Corynebacterium;s__Corynebacterium sp945649885	XerC(tyrosine)	recombinase	1
MAG3382	d__Bacteria;p__Pseudomonadota;c__Gammaproteobacteria;o__Burkholderiales;f__Burkholderiaceae_C;g__Alcaligenes;s__Alcaligenes faecalis	transposase(plasmid)	transposase	1
MAG3382	d__Bacteria;p__Pseudomonadota;c__Gammaproteobacteria;o__Burkholderiales;f__Burkholderiaceae_C;g__Alcaligenes;s__Alcaligenes faecalis	transposase	transposase	39
MAG3382	d__Bacteria;p__Pseudomonadota;c__Gammaproteobacteria;o__Burkholderiales;f__Burkholderiaceae_C;g__Alcaligenes;s__Alcaligenes faecalis	XerD(site-specific_tyrosine)	recombinase	1
MAG3382	d__Bacteria;p__Pseudomonadota;c__Gammaproteobacteria;o__Burkholderiales;f__Burkholderiaceae_C;g__Alcaligenes;s__Alcaligenes faecalis	XerC(tyrosine)	recombinase	2
MAG3086	d__Bacteria;p__Actinomycetota;c__Actinomycetia;o__Actinomycetales;f__Microbacteriaceae;g__NC76-1;s__Unclassified	transposase	transposase	17
MAG3086	d__Bacteria;p__Actinomycetota;c__Actinomycetia;o__Actinomycetales;f__Microbacteriaceae;g__NC76-1;s__Unclassified	XerC(tyrosine)	recombinase	1
MAG2524	d__Bacteria;p__Bacillota;c__Bacilli;o__Lactobacillales;f__Lactobacillaceae;g__Leuconostoc;s__Leuconostoc citreum	transposase	transposase	15
MAG2524	d__Bacteria;p__Bacillota;c__Bacilli;o__Lactobacillales;f__Lactobacillaceae;g__Leuconostoc;s__Leuconostoc citreum	XerD(site-specific_tyrosine)	recombinase	2
MAG2524	d__Bacteria;p__Bacillota;c__Bacilli;o__Lactobacillales;f__Lactobacillaceae;g__Leuconostoc;s__Leuconostoc citreum	XerC(tyrosine)	recombinase	1
MAG2524	d__Bacteria;p__Bacillota;c__Bacilli;o__Lactobacillales;f__Lactobacillaceae;g__Leuconostoc;s__Leuconostoc citreum	Tn3	transposase	1
MAG235	d__Bacteria;p__Actinomycetota;c__Actinomycetia;o__Mycobacteriales;f__Mycobacteriaceae;g__Corynebacterium;s__Unclassified	transposase	transposase	25
MAG235	d__Bacteria;p__Actinomycetota;c__Actinomycetia;o__Mycobacteriales;f__Mycobacteriaceae;g__Corynebacterium;s__Unclassified	XerD(tyrosine)	recombinase	2
MAG235	d__Bacteria;p__Actinomycetota;c__Actinomycetia;o__Mycobacteriales;f__Mycobacteriaceae;g__Corynebacterium;s__Unclassified	XerD(site-specific_tyrosine)	recombinase	1
MAG235	d__Bacteria;p__Actinomycetota;c__Actinomycetia;o__Mycobacteriales;f__Mycobacteriaceae;g__Corynebacterium;s__Unclassified	XerC(tyrosine)	recombinase	1
MAG235	d__Bacteria;p__Actinomycetota;c__Actinomycetia;o__Mycobacteriales;f__Mycobacteriaceae;g__Corynebacterium;s__Unclassified	VanZ-like_transposon_protein	transposon	1
MAG1803	d__Bacteria;p__Actinomycetota;c__Actinomycetia;o__Mycobacteriales;f__Mycobacteriaceae;g__Rhodococcus;s__Unclassified	transposase	transposase	38
MAG1803	d__Bacteria;p__Actinomycetota;c__Actinomycetia;o__Mycobacteriales;f__Mycobacteriaceae;g__Rhodococcus;s__Unclassified	integrase(site-specific)	integrase	1
MAG1803	d__Bacteria;p__Actinomycetota;c__Actinomycetia;o__Mycobacteriales;f__Mycobacteriaceae;g__Rhodococcus;s__Unclassified	XerD(site-specific_tyrosine)	recombinase	1
MAG1803	d__Bacteria;p__Actinomycetota;c__Actinomycetia;o__Mycobacteriales;f__Mycobacteriaceae;g__Rhodococcus;s__Unclassified	XerC(tyrosine)	recombinase	1
MAG1803	d__Bacteria;p__Actinomycetota;c__Actinomycetia;o__Mycobacteriales;f__Mycobacteriaceae;g__Rhodococcus;s__Unclassified	Tn3	transposase	1
MAG1391	d__Bacteria;p__Pseudomonadota;c__Gammaproteobacteria;o__Pseudomonadales;f__Moraxellaceae;g__Psychrobacter;s__Psychrobacter pasteurii	transposase	transposase	24
MAG1391	d__Bacteria;p__Pseudomonadota;c__Gammaproteobacteria;o__Pseudomonadales;f__Moraxellaceae;g__Psychrobacter;s__Psychrobacter pasteurii	XerD(site-specific_tyrosine)	recombinase	2
MAG1391	d__Bacteria;p__Pseudomonadota;c__Gammaproteobacteria;o__Pseudomonadales;f__Moraxellaceae;g__Psychrobacter;s__Psychrobacter pasteurii	XerC(tyrosine)	recombinase	1
MAG1142	d__Bacteria;p__Actinomycetota;c__Actinomycetia;o__Actinomycetales;f__Microbacteriaceae;g__Agrococcus;s__Unclassified	transposase	transposase	18
MAG1142	d__Bacteria;p__Actinomycetota;c__Actinomycetia;o__Actinomycetales;f__Microbacteriaceae;g__Agrococcus;s__Unclassified	XerD(site-specific_tyrosine)	recombinase	1
MAG1142	d__Bacteria;p__Actinomycetota;c__Actinomycetia;o__Actinomycetales;f__Microbacteriaceae;g__Agrococcus;s__Unclassified	XerC(tyrosine)	recombinase	1
MAG700	d__Bacteria;p__Pseudomonadota;c__Gammaproteobacteria;o__Pseudomonadales;f__Moraxellaceae;g__Acinetobacter;s__Unclassified	transposase	transposase	21
MAG700	d__Bacteria;p__Pseudomonadota;c__Gammaproteobacteria;o__Pseudomonadales;f__Moraxellaceae;g__Acinetobacter;s__Unclassified	XerD(tyrosine)	recombinase	1
MAG700	d__Bacteria;p__Pseudomonadota;c__Gammaproteobacteria;o__Pseudomonadales;f__Moraxellaceae;g__Acinetobacter;s__Unclassified	XerD(site-specific_tyrosine)	recombinase	2
MAG700	d__Bacteria;p__Pseudomonadota;c__Gammaproteobacteria;o__Pseudomonadales;f__Moraxellaceae;g__Acinetobacter;s__Unclassified	XerC(tyrosine)	recombinase	1
MAG630	d__Bacteria;p__Pseudomonadota;c__Gammaproteobacteria;o__Xanthomonadales;f__Xanthomonadaceae;g__Luteimonas_D;s__Unclassified	transposase	transposase	23
MAG630	d__Bacteria;p__Pseudomonadota;c__Gammaproteobacteria;o__Xanthomonadales;f__Xanthomonadaceae;g__Luteimonas_D;s__Unclassified	XerC(tyrosine)	recombinase	1
MAG593	d__Bacteria;p__Pseudomonadota;c__Gammaproteobacteria;o__Pseudomonadales;f__Moraxellaceae;g__Acinetobacter;s__Acinetobacter pseudolwoffii	transposase(plasmid)	transposase	2
MAG593	d__Bacteria;p__Pseudomonadota;c__Gammaproteobacteria;o__Pseudomonadales;f__Moraxellaceae;g__Acinetobacter;s__Acinetobacter pseudolwoffii	transposase	transposase	16
MAG593	d__Bacteria;p__Pseudomonadota;c__Gammaproteobacteria;o__Pseudomonadales;f__Moraxellaceae;g__Acinetobacter;s__Acinetobacter pseudolwoffii	XerD(site-specific_tyrosine)	recombinase	2
MAG593	d__Bacteria;p__Pseudomonadota;c__Gammaproteobacteria;o__Pseudomonadales;f__Moraxellaceae;g__Acinetobacter;s__Acinetobacter pseudolwoffii	XerC(tyrosine)	recombinase	1
MAG474	d__Bacteria;p__Actinomycetota;c__Actinomycetia;o__Actinomycetales;f__Dermabacteraceae;g__Brachybacterium;s__Brachybacterium massiliense	tyrosine	recombinase	1
MAG474	d__Bacteria;p__Actinomycetota;c__Actinomycetia;o__Actinomycetales;f__Dermabacteraceae;g__Brachybacterium;s__Brachybacterium massiliense	transposase	transposase	19
MAG474	d__Bacteria;p__Actinomycetota;c__Actinomycetia;o__Actinomycetales;f__Dermabacteraceae;g__Brachybacterium;s__Brachybacterium massiliense	XerC(tyrosine)	recombinase	1
MAG474	d__Bacteria;p__Actinomycetota;c__Actinomycetia;o__Actinomycetales;f__Dermabacteraceae;g__Brachybacterium;s__Brachybacterium massiliense	Tn3	transposase	1
MAG3874	d__Bacteria;p__Actinomycetota;c__Actinomycetia;o__Actinomycetales;f__Microbacteriaceae;g__Leucobacter;s__Unclassified	transposase_subunit_2(plasmid)	transposase	2
MAG3874	d__Bacteria;p__Actinomycetota;c__Actinomycetia;o__Actinomycetales;f__Microbacteriaceae;g__Leucobacter;s__Unclassified	transposase(plasmid)	transposase	1
MAG3874	d__Bacteria;p__Actinomycetota;c__Actinomycetia;o__Actinomycetales;f__Microbacteriaceae;g__Leucobacter;s__Unclassified	transposase	transposase	37
MAG3874	d__Bacteria;p__Actinomycetota;c__Actinomycetia;o__Actinomycetales;f__Microbacteriaceae;g__Leucobacter;s__Unclassified	XerD(site-specific_tyrosine)	recombinase	1
MAG3874	d__Bacteria;p__Actinomycetota;c__Actinomycetia;o__Actinomycetales;f__Microbacteriaceae;g__Leucobacter;s__Unclassified	XerC(tyrosine)	recombinase	1
MAG3874	d__Bacteria;p__Actinomycetota;c__Actinomycetia;o__Actinomycetales;f__Microbacteriaceae;g__Leucobacter;s__Unclassified	Tn3	transposase	1
MAG377	d__Bacteria;p__Bacillota;c__Bacilli;o__Staphylococcales;f__Salinicoccaceae;g__Jeotgalicoccus;s__Jeotgalicoccus psychrophilus	transposase	transposase	23
MAG377	d__Bacteria;p__Bacillota;c__Bacilli;o__Staphylococcales;f__Salinicoccaceae;g__Jeotgalicoccus;s__Jeotgalicoccus psychrophilus	traSA:integrase_fusion_protein	integrase	1
MAG377	d__Bacteria;p__Bacillota;c__Bacilli;o__Staphylococcales;f__Salinicoccaceae;g__Jeotgalicoccus;s__Jeotgalicoccus psychrophilus	XerD(site-specific_tyrosine)	recombinase	2
MAG377	d__Bacteria;p__Bacillota;c__Bacilli;o__Staphylococcales;f__Salinicoccaceae;g__Jeotgalicoccus;s__Jeotgalicoccus psychrophilus	XerC(tyrosine)	recombinase	1
MAG377	d__Bacteria;p__Bacillota;c__Bacilli;o__Staphylococcales;f__Salinicoccaceae;g__Jeotgalicoccus;s__Jeotgalicoccus psychrophilus	Tn3	transposase	1
MAG3635	d__Bacteria;p__Pseudomonadota;c__Gammaproteobacteria;o__Pseudomonadales;f__Moraxellaceae;g__Psychrobacter;s__Psychrobacter faecalis	transposase	transposase	20
MAG3635	d__Bacteria;p__Pseudomonadota;c__Gammaproteobacteria;o__Pseudomonadales;f__Moraxellaceae;g__Psychrobacter;s__Psychrobacter faecalis	XerD(site-specific_tyrosine)	recombinase	1
MAG3635	d__Bacteria;p__Pseudomonadota;c__Gammaproteobacteria;o__Pseudomonadales;f__Moraxellaceae;g__Psychrobacter;s__Psychrobacter faecalis	XerC(tyrosine)	recombinase	1
MAG3488	d__Bacteria;p__Actinomycetota;c__Actinomycetia;o__Actinomycetales;f__Dermabacteraceae;g__Brachybacterium;s__Brachybacterium massiliense	tyrosine	recombinase	1
MAG3488	d__Bacteria;p__Actinomycetota;c__Actinomycetia;o__Actinomycetales;f__Dermabacteraceae;g__Brachybacterium;s__Brachybacterium massiliense	transposase	transposase	36
MAG3488	d__Bacteria;p__Actinomycetota;c__Actinomycetia;o__Actinomycetales;f__Dermabacteraceae;g__Brachybacterium;s__Brachybacterium massiliense	XerC(tyrosine)	recombinase	1
MAG3488	d__Bacteria;p__Actinomycetota;c__Actinomycetia;o__Actinomycetales;f__Dermabacteraceae;g__Brachybacterium;s__Brachybacterium massiliense	Tn3	transposase	1
MAG3290	d__Bacteria;p__Pseudomonadota;c__Gammaproteobacteria;o__Xanthomonadales;f__Xanthomonadaceae;g__Luteimonas_D;s__Unclassified	transposase	transposase	25
MAG3290	d__Bacteria;p__Pseudomonadota;c__Gammaproteobacteria;o__Xanthomonadales;f__Xanthomonadaceae;g__Luteimonas_D;s__Unclassified	XerD(site-specific_tyrosine)	recombinase	1
MAG3041	d__Bacteria;p__Actinomycetota;c__Actinomycetia;o__Propionibacteriales;f__Propionibacteriaceae;g__Luteococcus;s__Luteococcus japonicus	tyrosine	recombinase	1
MAG3041	d__Bacteria;p__Actinomycetota;c__Actinomycetia;o__Propionibacteriales;f__Propionibacteriaceae;g__Luteococcus;s__Luteococcus japonicus	transposase	transposase	28
MAG3041	d__Bacteria;p__Actinomycetota;c__Actinomycetia;o__Propionibacteriales;f__Propionibacteriaceae;g__Luteococcus;s__Luteococcus japonicus	XerD(site-specific_tyrosine)	recombinase	2
MAG3041	d__Bacteria;p__Actinomycetota;c__Actinomycetia;o__Propionibacteriales;f__Propionibacteriaceae;g__Luteococcus;s__Luteococcus japonicus	Tn3	transposase	1
MAG261	d__Bacteria;p__Bacillota;c__Bacilli;o__Lactobacillales;f__Lactobacillaceae;g__Leuconostoc;s__Leuconostoc citreum	transposase	transposase	29
MAG261	d__Bacteria;p__Bacillota;c__Bacilli;o__Lactobacillales;f__Lactobacillaceae;g__Leuconostoc;s__Leuconostoc citreum	XerD(site-specific_tyrosine)	recombinase	2
MAG261	d__Bacteria;p__Bacillota;c__Bacilli;o__Lactobacillales;f__Lactobacillaceae;g__Leuconostoc;s__Leuconostoc citreum	Transcriptional_regulator_Cro/CI_family_protein_transposon-related_protein(plasmid)	transposon	1
MAG2226	d__Bacteria;p__Bacillota;c__Bacilli;o__Staphylococcales;f__Salinicoccaceae;g__Jeotgalicoccus;s__Jeotgalicoccus psychrophilus	transposase	transposase	29
MAG2226	d__Bacteria;p__Bacillota;c__Bacilli;o__Staphylococcales;f__Salinicoccaceae;g__Jeotgalicoccus;s__Jeotgalicoccus psychrophilus	traSA:integrase_fusion_protein	integrase	1
MAG2226	d__Bacteria;p__Bacillota;c__Bacilli;o__Staphylococcales;f__Salinicoccaceae;g__Jeotgalicoccus;s__Jeotgalicoccus psychrophilus	XerD(tyrosine)	recombinase	1
MAG2226	d__Bacteria;p__Bacillota;c__Bacilli;o__Staphylococcales;f__Salinicoccaceae;g__Jeotgalicoccus;s__Jeotgalicoccus psychrophilus	XerD(site-specific_tyrosine)	recombinase	1
MAG2226	d__Bacteria;p__Bacillota;c__Bacilli;o__Staphylococcales;f__Salinicoccaceae;g__Jeotgalicoccus;s__Jeotgalicoccus psychrophilus	XerC(tyrosine)	recombinase	1
MAG2226	d__Bacteria;p__Bacillota;c__Bacilli;o__Staphylococcales;f__Salinicoccaceae;g__Jeotgalicoccus;s__Jeotgalicoccus psychrophilus	Tn3	transposase	1
MAG1819	d__Bacteria;p__Actinomycetota;c__Actinomycetia;o__Propionibacteriales;f__Propionibacteriaceae;g__Luteococcus;s__Luteococcus japonicus	tyrosine	recombinase	1
MAG1819	d__Bacteria;p__Actinomycetota;c__Actinomycetia;o__Propionibacteriales;f__Propionibacteriaceae;g__Luteococcus;s__Luteococcus japonicus	transposase	transposase	29
MAG1819	d__Bacteria;p__Actinomycetota;c__Actinomycetia;o__Propionibacteriales;f__Propionibacteriaceae;g__Luteococcus;s__Luteococcus japonicus	XerD(site-specific_tyrosine)	recombinase	1
MAG1819	d__Bacteria;p__Actinomycetota;c__Actinomycetia;o__Propionibacteriales;f__Propionibacteriaceae;g__Luteococcus;s__Luteococcus japonicus	XerC(tyrosine)	recombinase	1
MAG1675	d__Bacteria;p__Bacillota;c__Bacilli;o__Lactobacillales;f__Carnobacteriaceae;g__Carnobacterium_A;s__Carnobacterium_A inhibens	transposon-related_protein	transposon	1
MAG1675	d__Bacteria;p__Bacillota;c__Bacilli;o__Lactobacillales;f__Carnobacteriaceae;g__Carnobacterium_A;s__Carnobacterium_A inhibens	transposase	transposase	51
MAG1675	d__Bacteria;p__Bacillota;c__Bacilli;o__Lactobacillales;f__Carnobacteriaceae;g__Carnobacterium_A;s__Carnobacterium_A inhibens	traSA:integrase_fusion_protein	integrase	1
MAG1675	d__Bacteria;p__Bacillota;c__Bacilli;o__Lactobacillales;f__Carnobacteriaceae;g__Carnobacterium_A;s__Carnobacterium_A inhibens	integrase(site-specific)	integrase	1
MAG1675	d__Bacteria;p__Bacillota;c__Bacilli;o__Lactobacillales;f__Carnobacteriaceae;g__Carnobacterium_A;s__Carnobacterium_A inhibens	XerD(site-specific_tyrosine)	recombinase	1
MAG1675	d__Bacteria;p__Bacillota;c__Bacilli;o__Lactobacillales;f__Carnobacteriaceae;g__Carnobacterium_A;s__Carnobacterium_A inhibens	TraG(ATPase)	conjugative_transfer_protein	1
MAG1675	d__Bacteria;p__Bacillota;c__Bacilli;o__Lactobacillales;f__Carnobacteriaceae;g__Carnobacterium_A;s__Carnobacterium_A inhibens	Tn3	transposase	1
MAG1547	d__Bacteria;p__Bacillota;c__Bacilli;o__Lactobacillales;f__Streptococcaceae;g__Lactococcus_A;s__Lactococcus_A raffinolactis	transposon-related_protein	transposon	1
MAG1547	d__Bacteria;p__Bacillota;c__Bacilli;o__Lactobacillales;f__Streptococcaceae;g__Lactococcus_A;s__Lactococcus_A raffinolactis	transposase	transposase	39
MAG1547	d__Bacteria;p__Bacillota;c__Bacilli;o__Lactobacillales;f__Streptococcaceae;g__Lactococcus_A;s__Lactococcus_A raffinolactis	XerS(tyrosine)	recombinase	1
MAG1547	d__Bacteria;p__Bacillota;c__Bacilli;o__Lactobacillales;f__Streptococcaceae;g__Lactococcus_A;s__Lactococcus_A raffinolactis	XerD(site-specific_tyrosine)	recombinase	2
MAG1130	d__Bacteria;p__Bacillota;c__Bacilli;o__Erysipelotrichales;f__Erysipelotrichaceae;g__Erysipelothrix;s__Unclassified	transposase	transposase	30
MAG1130	d__Bacteria;p__Bacillota;c__Bacilli;o__Erysipelotrichales;f__Erysipelotrichaceae;g__Erysipelothrix;s__Unclassified	XerD(site-specific_tyrosine)	recombinase	1
MAG1130	d__Bacteria;p__Bacillota;c__Bacilli;o__Erysipelotrichales;f__Erysipelotrichaceae;g__Erysipelothrix;s__Unclassified	XerC(tyrosine)	recombinase	1
MAG1010	d__Bacteria;p__Bacillota;c__Bacilli;o__Staphylococcales;f__Salinicoccaceae;g__Jeotgalicoccus;s__Jeotgalicoccus psychrophilus	transposase	transposase	27
MAG1010	d__Bacteria;p__Bacillota;c__Bacilli;o__Staphylococcales;f__Salinicoccaceae;g__Jeotgalicoccus;s__Jeotgalicoccus psychrophilus	traSA:integrase_fusion_protein	integrase	1
MAG1010	d__Bacteria;p__Bacillota;c__Bacilli;o__Staphylococcales;f__Salinicoccaceae;g__Jeotgalicoccus;s__Jeotgalicoccus psychrophilus	XerD(tyrosine)	recombinase	1
MAG1010	d__Bacteria;p__Bacillota;c__Bacilli;o__Staphylococcales;f__Salinicoccaceae;g__Jeotgalicoccus;s__Jeotgalicoccus psychrophilus	XerD(site-specific_tyrosine)	recombinase	1
MAG1010	d__Bacteria;p__Bacillota;c__Bacilli;o__Staphylococcales;f__Salinicoccaceae;g__Jeotgalicoccus;s__Jeotgalicoccus psychrophilus	XerC(tyrosine)	recombinase	1
MAG702	d__Bacteria;p__Bacillota;c__Bacilli;o__Staphylococcales;f__Salinicoccaceae;g__Jeotgalicoccus;s__Jeotgalicoccus psychrophilus	transposase	transposase	34
MAG702	d__Bacteria;p__Bacillota;c__Bacilli;o__Staphylococcales;f__Salinicoccaceae;g__Jeotgalicoccus;s__Jeotgalicoccus psychrophilus	traSA:integrase_fusion_protein	integrase	1
MAG702	d__Bacteria;p__Bacillota;c__Bacilli;o__Staphylococcales;f__Salinicoccaceae;g__Jeotgalicoccus;s__Jeotgalicoccus psychrophilus	XerD(tyrosine)	recombinase	1
MAG702	d__Bacteria;p__Bacillota;c__Bacilli;o__Staphylococcales;f__Salinicoccaceae;g__Jeotgalicoccus;s__Jeotgalicoccus psychrophilus	XerD(site-specific_tyrosine)	recombinase	1
MAG702	d__Bacteria;p__Bacillota;c__Bacilli;o__Staphylococcales;f__Salinicoccaceae;g__Jeotgalicoccus;s__Jeotgalicoccus psychrophilus	XerC(tyrosine)	recombinase	1
MAG702	d__Bacteria;p__Bacillota;c__Bacilli;o__Staphylococcales;f__Salinicoccaceae;g__Jeotgalicoccus;s__Jeotgalicoccus psychrophilus	Tn3	transposase	1
MAG491	d__Bacteria;p__Actinomycetota;c__Actinomycetia;o__Mycobacteriales;f__Mycobacteriaceae;g__Corynebacterium;s__Corynebacterium glutamicum	transposase_subunit_B(plasmid)	transposase	1
MAG491	d__Bacteria;p__Actinomycetota;c__Actinomycetia;o__Mycobacteriales;f__Mycobacteriaceae;g__Corynebacterium;s__Corynebacterium glutamicum	transposase	transposase	33
MAG491	d__Bacteria;p__Actinomycetota;c__Actinomycetia;o__Mycobacteriales;f__Mycobacteriaceae;g__Corynebacterium;s__Corynebacterium glutamicum	XerD(site-specific_tyrosine)	recombinase	2
MAG491	d__Bacteria;p__Actinomycetota;c__Actinomycetia;o__Mycobacteriales;f__Mycobacteriaceae;g__Corynebacterium;s__Corynebacterium glutamicum	XerC(tyrosine)	recombinase	1
MAG491	d__Bacteria;p__Actinomycetota;c__Actinomycetia;o__Mycobacteriales;f__Mycobacteriaceae;g__Corynebacterium;s__Corynebacterium glutamicum	IS116/IS110/IS902_family_protein	transposase	1
MAG4116	d__Bacteria;p__Pseudomonadota;c__Gammaproteobacteria;o__Pseudomonadales;f__Moraxellaceae;g__Psychrobacter;s__Psychrobacter pasteurii	transposase(plasmid)	transposase	1
MAG4116	d__Bacteria;p__Pseudomonadota;c__Gammaproteobacteria;o__Pseudomonadales;f__Moraxellaceae;g__Psychrobacter;s__Psychrobacter pasteurii	transposase	transposase	31
MAG4116	d__Bacteria;p__Pseudomonadota;c__Gammaproteobacteria;o__Pseudomonadales;f__Moraxellaceae;g__Psychrobacter;s__Psychrobacter pasteurii	XerD(site-specific_tyrosine)	recombinase	1
MAG4116	d__Bacteria;p__Pseudomonadota;c__Gammaproteobacteria;o__Pseudomonadales;f__Moraxellaceae;g__Psychrobacter;s__Psychrobacter pasteurii	XerC(tyrosine)	recombinase	2
MAG3730	d__Bacteria;p__Pseudomonadota;c__Gammaproteobacteria;o__Enterobacterales_A;f__Alteromonadaceae;g__Aliidiomarina;s__Unclassified	transposase	transposase	29
MAG3730	d__Bacteria;p__Pseudomonadota;c__Gammaproteobacteria;o__Enterobacterales_A;f__Alteromonadaceae;g__Aliidiomarina;s__Unclassified	YqaJ-like_viral	recombinase	1
MAG3730	d__Bacteria;p__Pseudomonadota;c__Gammaproteobacteria;o__Enterobacterales_A;f__Alteromonadaceae;g__Aliidiomarina;s__Unclassified	XerD(site-specific_tyrosine)	recombinase	2
MAG3730	d__Bacteria;p__Pseudomonadota;c__Gammaproteobacteria;o__Enterobacterales_A;f__Alteromonadaceae;g__Aliidiomarina;s__Unclassified	XerC(tyrosine)	recombinase	1
MAG3730	d__Bacteria;p__Pseudomonadota;c__Gammaproteobacteria;o__Enterobacterales_A;f__Alteromonadaceae;g__Aliidiomarina;s__Unclassified	Tn3	transposase	1
MAG3642	d__Bacteria;p__Actinomycetota;c__Actinomycetia;o__Actinomycetales;f__Actinomycetaceae;g__Flaviflexus;s__Flaviflexus ciconiae	transposase	transposase	31
MAG3642	d__Bacteria;p__Actinomycetota;c__Actinomycetia;o__Actinomycetales;f__Actinomycetaceae;g__Flaviflexus;s__Flaviflexus ciconiae	integrase(site-specific)	integrase	1
MAG3642	d__Bacteria;p__Actinomycetota;c__Actinomycetia;o__Actinomycetales;f__Actinomycetaceae;g__Flaviflexus;s__Flaviflexus ciconiae	XerD(site-specific_tyrosine)	recombinase	1
MAG3082	d__Bacteria;p__Bacillota;c__Bacilli;o__Staphylococcales;f__Salinicoccaceae;g__Jeotgalicoccus;s__Jeotgalicoccus psychrophilus	transposase	transposase	31
MAG3082	d__Bacteria;p__Bacillota;c__Bacilli;o__Staphylococcales;f__Salinicoccaceae;g__Jeotgalicoccus;s__Jeotgalicoccus psychrophilus	XerD(tyrosine)	recombinase	1
MAG3082	d__Bacteria;p__Bacillota;c__Bacilli;o__Staphylococcales;f__Salinicoccaceae;g__Jeotgalicoccus;s__Jeotgalicoccus psychrophilus	XerD(site-specific_tyrosine)	recombinase	1
MAG3082	d__Bacteria;p__Bacillota;c__Bacilli;o__Staphylococcales;f__Salinicoccaceae;g__Jeotgalicoccus;s__Jeotgalicoccus psychrophilus	XerC(tyrosine)	recombinase	1
MAG3082	d__Bacteria;p__Bacillota;c__Bacilli;o__Staphylococcales;f__Salinicoccaceae;g__Jeotgalicoccus;s__Jeotgalicoccus psychrophilus	Tn3	transposase	1
MAG2777	d__Bacteria;p__Pseudomonadota;c__Gammaproteobacteria;o__Pseudomonadales;f__Pseudomonadaceae;g__Halopseudomonas;s__Unclassified	transposon_Tn21_modulator_protein(plasmid)	transposon	1
MAG2777	d__Bacteria;p__Pseudomonadota;c__Gammaproteobacteria;o__Pseudomonadales;f__Pseudomonadaceae;g__Halopseudomonas;s__Unclassified	transposase(plasmid)	transposase	3
MAG2777	d__Bacteria;p__Pseudomonadota;c__Gammaproteobacteria;o__Pseudomonadales;f__Pseudomonadaceae;g__Halopseudomonas;s__Unclassified	transposase	transposase	30
MAG2777	d__Bacteria;p__Pseudomonadota;c__Gammaproteobacteria;o__Pseudomonadales;f__Pseudomonadaceae;g__Halopseudomonas;s__Unclassified	XerD(site-specific_tyrosine)	recombinase	2
MAG2777	d__Bacteria;p__Pseudomonadota;c__Gammaproteobacteria;o__Pseudomonadales;f__Pseudomonadaceae;g__Halopseudomonas;s__Unclassified	XerC(tyrosine)	recombinase	2
MAG2743	d__Bacteria;p__Actinomycetota;c__Actinomycetia;o__Mycobacteriales;f__Mycobacteriaceae;g__Corynebacterium;s__Unclassified	transposase_for_insertion_sequence_element_IS1081(plasmid)	transposase	1
MAG2743	d__Bacteria;p__Actinomycetota;c__Actinomycetia;o__Mycobacteriales;f__Mycobacteriaceae;g__Corynebacterium;s__Unclassified	transposase	transposase	28
MAG2743	d__Bacteria;p__Actinomycetota;c__Actinomycetia;o__Mycobacteriales;f__Mycobacteriaceae;g__Corynebacterium;s__Unclassified	XerD(tyrosine)	recombinase	1
MAG2743	d__Bacteria;p__Actinomycetota;c__Actinomycetia;o__Mycobacteriales;f__Mycobacteriaceae;g__Corynebacterium;s__Unclassified	XerD(site-specific_tyrosine)	recombinase	1
MAG2743	d__Bacteria;p__Actinomycetota;c__Actinomycetia;o__Mycobacteriales;f__Mycobacteriaceae;g__Corynebacterium;s__Unclassified	XerC(tyrosine)	recombinase	1
MAG2743	d__Bacteria;p__Actinomycetota;c__Actinomycetia;o__Mycobacteriales;f__Mycobacteriaceae;g__Corynebacterium;s__Unclassified	VanZ-like_transposon_protein	transposon	1
MAG2405	d__Bacteria;p__Planctomycetota;c__Planctomycetia;o__Pirellulales;f__Thermoguttaceae;g__RUG369;s__Unclassified	transposase	transposase	21
MAG2405	d__Bacteria;p__Planctomycetota;c__Planctomycetia;o__Pirellulales;f__Thermoguttaceae;g__RUG369;s__Unclassified	YqaJ-like_viral	recombinase	1
MAG2405	d__Bacteria;p__Planctomycetota;c__Planctomycetia;o__Pirellulales;f__Thermoguttaceae;g__RUG369;s__Unclassified	XerC(tyrosine)	recombinase	1
MAG2295	d__Bacteria;p__Bacillota;c__Bacilli;o__Lactobacillales;f__Lactobacillaceae;g__Paucilactobacillus;s__Paucilactobacillus nenjiangensis	transposase	transposase	31
MAG2295	d__Bacteria;p__Bacillota;c__Bacilli;o__Lactobacillales;f__Lactobacillaceae;g__Paucilactobacillus;s__Paucilactobacillus nenjiangensis	traSA:integrase_fusion_protein	integrase	1
MAG2295	d__Bacteria;p__Bacillota;c__Bacilli;o__Lactobacillales;f__Lactobacillaceae;g__Paucilactobacillus;s__Paucilactobacillus nenjiangensis	XerD(site-specific_tyrosine)	recombinase	2
MAG2295	d__Bacteria;p__Bacillota;c__Bacilli;o__Lactobacillales;f__Lactobacillaceae;g__Paucilactobacillus;s__Paucilactobacillus nenjiangensis	Tn3	transposase	2
MAG1831	d__Bacteria;p__Actinomycetota;c__Actinomycetia;o__Propionibacteriales;f__Propionibacteriaceae;g__Luteococcus;s__Luteococcus japonicus	tyrosine	recombinase	1
MAG1831	d__Bacteria;p__Actinomycetota;c__Actinomycetia;o__Propionibacteriales;f__Propionibacteriaceae;g__Luteococcus;s__Luteococcus japonicus	transposase	transposase	34
MAG1831	d__Bacteria;p__Actinomycetota;c__Actinomycetia;o__Propionibacteriales;f__Propionibacteriaceae;g__Luteococcus;s__Luteococcus japonicus	XerD(site-specific_tyrosine)	recombinase	2
MAG1831	d__Bacteria;p__Actinomycetota;c__Actinomycetia;o__Propionibacteriales;f__Propionibacteriaceae;g__Luteococcus;s__Luteococcus japonicus	XerC(tyrosine)	recombinase	1
MAG1474	d__Bacteria;p__Bacillota;c__Bacilli;o__Erysipelotrichales;f__Erysipelotrichaceae;g__Erysipelothrix;s__Unclassified	transposase	transposase	34
MAG1474	d__Bacteria;p__Bacillota;c__Bacilli;o__Erysipelotrichales;f__Erysipelotrichaceae;g__Erysipelothrix;s__Unclassified	XerD(site-specific_tyrosine)	recombinase	1
MAG1474	d__Bacteria;p__Bacillota;c__Bacilli;o__Erysipelotrichales;f__Erysipelotrichaceae;g__Erysipelothrix;s__Unclassified	XerC(tyrosine)	recombinase	1
MAG1474	d__Bacteria;p__Bacillota;c__Bacilli;o__Erysipelotrichales;f__Erysipelotrichaceae;g__Erysipelothrix;s__Unclassified	VanZ-like_transposon_protein	transposon	1
MAG1442	d__Bacteria;p__Pseudomonadota;c__Gammaproteobacteria;o__Xanthomonadales;f__Xanthomonadaceae;g__Luteimonas_D;s__Unclassified	transposase(plasmid)	transposase	1
MAG1442	d__Bacteria;p__Pseudomonadota;c__Gammaproteobacteria;o__Xanthomonadales;f__Xanthomonadaceae;g__Luteimonas_D;s__Unclassified	transposase	transposase	27
MAG1442	d__Bacteria;p__Pseudomonadota;c__Gammaproteobacteria;o__Xanthomonadales;f__Xanthomonadaceae;g__Luteimonas_D;s__Unclassified	integrase(site-specific)	integrase	1
MAG1442	d__Bacteria;p__Pseudomonadota;c__Gammaproteobacteria;o__Xanthomonadales;f__Xanthomonadaceae;g__Luteimonas_D;s__Unclassified	XerC(tyrosine)	recombinase	1
MAG1388	d__Bacteria;p__Actinomycetota;c__Actinomycetia;o__Actinomycetales;f__Microbacteriaceae;g__Leucobacter;s__Unclassified	transposase(plasmid)	transposase	1
MAG1388	d__Bacteria;p__Actinomycetota;c__Actinomycetia;o__Actinomycetales;f__Microbacteriaceae;g__Leucobacter;s__Unclassified	transposase	transposase	44
MAG1388	d__Bacteria;p__Actinomycetota;c__Actinomycetia;o__Actinomycetales;f__Microbacteriaceae;g__Leucobacter;s__Unclassified	XerD(site-specific_tyrosine)	recombinase	1
MAG1388	d__Bacteria;p__Actinomycetota;c__Actinomycetia;o__Actinomycetales;f__Microbacteriaceae;g__Leucobacter;s__Unclassified	XerC(tyrosine)	recombinase	1
MAG1388	d__Bacteria;p__Actinomycetota;c__Actinomycetia;o__Actinomycetales;f__Microbacteriaceae;g__Leucobacter;s__Unclassified	TnsA-like_heteromeric(endonuclease_subunit)	transposase	1
MAG1194	d__Bacteria;p__Planctomycetota;c__Planctomycetia;o__Pirellulales;f__Thermoguttaceae;g__RUG369;s__Unclassified	transposase	transposase	19
MAG1194	d__Bacteria;p__Planctomycetota;c__Planctomycetia;o__Pirellulales;f__Thermoguttaceae;g__RUG369;s__Unclassified	YqaJ-like_viral	recombinase	1
MAG1194	d__Bacteria;p__Planctomycetota;c__Planctomycetia;o__Pirellulales;f__Thermoguttaceae;g__RUG369;s__Unclassified	XerC(tyrosine)	recombinase	1
MAG1068	d__Bacteria;p__Bacteroidota;c__Bacteroidia;o__Flavobacteriales;f__Flavobacteriaceae;g__Flavobacterium;s__Unclassified	transposase	transposase	28
MAG1068	d__Bacteria;p__Bacteroidota;c__Bacteroidia;o__Flavobacteriales;f__Flavobacteriaceae;g__Flavobacterium;s__Unclassified	integrase(site-specific)	integrase	2
MAG1068	d__Bacteria;p__Bacteroidota;c__Bacteroidia;o__Flavobacteriales;f__Flavobacteriaceae;g__Flavobacterium;s__Unclassified	TraG(ATPase)	conjugative_transfer_protein	2
MAG1025	d__Bacteria;p__Bacteroidota;c__Bacteroidia;o__Sphingobacteriales;f__Sphingobacteriaceae;g__Sphingobacterium;s__Unclassified	transposase	transposase	35
MAG1025	d__Bacteria;p__Bacteroidota;c__Bacteroidia;o__Sphingobacteriales;f__Sphingobacteriaceae;g__Sphingobacterium;s__Unclassified	integrase(site-specific)	integrase	2
MAG1025	d__Bacteria;p__Bacteroidota;c__Bacteroidia;o__Sphingobacteriales;f__Sphingobacteriaceae;g__Sphingobacterium;s__Unclassified	XerD(site-specific_tyrosine)	recombinase	1
MAG1025	d__Bacteria;p__Bacteroidota;c__Bacteroidia;o__Sphingobacteriales;f__Sphingobacteriaceae;g__Sphingobacterium;s__Unclassified	Tn3	transposase	4
MAG915	d__Bacteria;p__Bacteroidota;c__Bacteroidia;o__Sphingobacteriales;f__Sphingobacteriaceae;g__Albibacterium;s__Unclassified	transposase	transposase	35
MAG915	d__Bacteria;p__Bacteroidota;c__Bacteroidia;o__Sphingobacteriales;f__Sphingobacteriaceae;g__Albibacterium;s__Unclassified	integrase(site-specific)	integrase	1
MAG915	d__Bacteria;p__Bacteroidota;c__Bacteroidia;o__Sphingobacteriales;f__Sphingobacteriaceae;g__Albibacterium;s__Unclassified	XerD(site-specific_tyrosine)	recombinase	2
MAG915	d__Bacteria;p__Bacteroidota;c__Bacteroidia;o__Sphingobacteriales;f__Sphingobacteriaceae;g__Albibacterium;s__Unclassified	TraG(ATPase)	conjugative_transfer_protein	2
MAG671	d__Bacteria;p__Bacillota;c__Bacilli;o__Staphylococcales;f__Salinicoccaceae;g__Jeotgalicoccus;s__Jeotgalicoccus psychrophilus	transposase	transposase	34
MAG671	d__Bacteria;p__Bacillota;c__Bacilli;o__Staphylococcales;f__Salinicoccaceae;g__Jeotgalicoccus;s__Jeotgalicoccus psychrophilus	traSA:integrase_fusion_protein	integrase	1
MAG671	d__Bacteria;p__Bacillota;c__Bacilli;o__Staphylococcales;f__Salinicoccaceae;g__Jeotgalicoccus;s__Jeotgalicoccus psychrophilus	XerD(tyrosine)	recombinase	1
MAG671	d__Bacteria;p__Bacillota;c__Bacilli;o__Staphylococcales;f__Salinicoccaceae;g__Jeotgalicoccus;s__Jeotgalicoccus psychrophilus	XerD(site-specific_tyrosine)	recombinase	1
MAG671	d__Bacteria;p__Bacillota;c__Bacilli;o__Staphylococcales;f__Salinicoccaceae;g__Jeotgalicoccus;s__Jeotgalicoccus psychrophilus	XerC(tyrosine)	recombinase	1
MAG671	d__Bacteria;p__Bacillota;c__Bacilli;o__Staphylococcales;f__Salinicoccaceae;g__Jeotgalicoccus;s__Jeotgalicoccus psychrophilus	Tn3	transposase	1
MAG514	d__Bacteria;p__Actinomycetota;c__Actinomycetia;o__Actinomycetales;f__Cellulomonadaceae;g__Timonella;s__Unclassified	transposase	transposase	44
MAG514	d__Bacteria;p__Actinomycetota;c__Actinomycetia;o__Actinomycetales;f__Cellulomonadaceae;g__Timonella;s__Unclassified	XerD(site-specific_tyrosine)	recombinase	2
MAG514	d__Bacteria;p__Actinomycetota;c__Actinomycetia;o__Actinomycetales;f__Cellulomonadaceae;g__Timonella;s__Unclassified	XerC(tyrosine)	recombinase	1
MAG514	d__Bacteria;p__Actinomycetota;c__Actinomycetia;o__Actinomycetales;f__Cellulomonadaceae;g__Timonella;s__Unclassified	Tn3	transposase	1
MAG513	d__Bacteria;p__Bacillota;c__Bacilli;o__Lactobacillales;f__Aerococcaceae;g__Jeotgalibaca;s__Jeotgalibaca ciconiae	transposase	transposase	60
MAG513	d__Bacteria;p__Bacillota;c__Bacilli;o__Lactobacillales;f__Aerococcaceae;g__Jeotgalibaca;s__Jeotgalibaca ciconiae	integrase(site-specific)	integrase	1
MAG513	d__Bacteria;p__Bacillota;c__Bacilli;o__Lactobacillales;f__Aerococcaceae;g__Jeotgalibaca;s__Jeotgalibaca ciconiae	XerC(tyrosine)	recombinase	1
MAG470	d__Bacteria;p__Pseudomonadota;c__Gammaproteobacteria;o__Xanthomonadales;f__Xanthomonadaceae;g__Luteimonas_D;s__Unclassified	transposase	transposase	27
MAG470	d__Bacteria;p__Pseudomonadota;c__Gammaproteobacteria;o__Xanthomonadales;f__Xanthomonadaceae;g__Luteimonas_D;s__Unclassified	XerD(site-specific_tyrosine)	recombinase	1
MAG4051	d__Bacteria;p__Actinomycetota;c__Actinomycetia;o__Mycobacteriales;f__Mycobacteriaceae;g__Corynebacterium;s__Corynebacterium sputi	transposase_family_protein	transposase	1
MAG4051	d__Bacteria;p__Actinomycetota;c__Actinomycetia;o__Mycobacteriales;f__Mycobacteriaceae;g__Corynebacterium;s__Corynebacterium sputi	transposase	transposase	54
MAG4051	d__Bacteria;p__Actinomycetota;c__Actinomycetia;o__Mycobacteriales;f__Mycobacteriaceae;g__Corynebacterium;s__Corynebacterium sputi	XerD(site-specific_tyrosine)	recombinase	2
MAG4051	d__Bacteria;p__Actinomycetota;c__Actinomycetia;o__Mycobacteriales;f__Mycobacteriaceae;g__Corynebacterium;s__Corynebacterium sputi	TnsA-like_heteromeric(endonuclease_subunit)	transposase	1
MAG3634	d__Bacteria;p__Bacillota;c__Bacilli;o__Staphylococcales;f__Salinicoccaceae;g__Jeotgalicoccus;s__Jeotgalicoccus psychrophilus	transposase	transposase	35
MAG3634	d__Bacteria;p__Bacillota;c__Bacilli;o__Staphylococcales;f__Salinicoccaceae;g__Jeotgalicoccus;s__Jeotgalicoccus psychrophilus	traSA:integrase_fusion_protein	integrase	1
MAG3634	d__Bacteria;p__Bacillota;c__Bacilli;o__Staphylococcales;f__Salinicoccaceae;g__Jeotgalicoccus;s__Jeotgalicoccus psychrophilus	XerD(site-specific_tyrosine)	recombinase	1
MAG3634	d__Bacteria;p__Bacillota;c__Bacilli;o__Staphylococcales;f__Salinicoccaceae;g__Jeotgalicoccus;s__Jeotgalicoccus psychrophilus	XerC(tyrosine)	recombinase	1
MAG3634	d__Bacteria;p__Bacillota;c__Bacilli;o__Staphylococcales;f__Salinicoccaceae;g__Jeotgalicoccus;s__Jeotgalicoccus psychrophilus	Tn3	transposase	1
MAG3502	d__Bacteria;p__Bacteroidota;c__Bacteroidia;o__Flavobacteriales;f__Flavobacteriaceae;g__Flavobacterium;s__Unclassified	transposase	transposase	34
MAG3502	d__Bacteria;p__Bacteroidota;c__Bacteroidia;o__Flavobacteriales;f__Flavobacteriaceae;g__Flavobacterium;s__Unclassified	XerD(site-specific_tyrosine)	recombinase	1
MAG3502	d__Bacteria;p__Bacteroidota;c__Bacteroidia;o__Flavobacteriales;f__Flavobacteriaceae;g__Flavobacterium;s__Unclassified	TraG(ATPase)	conjugative_transfer_protein	2
MAG349	d__Bacteria;p__Bacillota;c__Bacilli;o__Erysipelotrichales;f__Erysipelotrichaceae;g__JAAZDN01;s__JAAZDN01 sp012735275	tyrosine	recombinase	1
MAG349	d__Bacteria;p__Bacillota;c__Bacilli;o__Erysipelotrichales;f__Erysipelotrichaceae;g__JAAZDN01;s__JAAZDN01 sp012735275	transposase	transposase	29
MAG349	d__Bacteria;p__Bacillota;c__Bacilli;o__Erysipelotrichales;f__Erysipelotrichaceae;g__JAAZDN01;s__JAAZDN01 sp012735275	XerD(site-specific_tyrosine)	recombinase	1
MAG349	d__Bacteria;p__Bacillota;c__Bacilli;o__Erysipelotrichales;f__Erysipelotrichaceae;g__JAAZDN01;s__JAAZDN01 sp012735275	XerC(tyrosine)	recombinase	1
MAG2909	d__Bacteria;p__Pseudomonadota;c__Gammaproteobacteria;o__Pseudomonadales;f__Moraxellaceae;g__Acinetobacter;s__Acinetobacter pseudolwoffii	transposase(plasmid)	transposase	3
MAG2909	d__Bacteria;p__Pseudomonadota;c__Gammaproteobacteria;o__Pseudomonadales;f__Moraxellaceae;g__Acinetobacter;s__Acinetobacter pseudolwoffii	transposase	transposase	18
MAG2909	d__Bacteria;p__Pseudomonadota;c__Gammaproteobacteria;o__Pseudomonadales;f__Moraxellaceae;g__Acinetobacter;s__Acinetobacter pseudolwoffii	XerD(tyrosine)	recombinase	1
MAG2909	d__Bacteria;p__Pseudomonadota;c__Gammaproteobacteria;o__Pseudomonadales;f__Moraxellaceae;g__Acinetobacter;s__Acinetobacter pseudolwoffii	XerD(site-specific_tyrosine)	recombinase	3
MAG2909	d__Bacteria;p__Pseudomonadota;c__Gammaproteobacteria;o__Pseudomonadales;f__Moraxellaceae;g__Acinetobacter;s__Acinetobacter pseudolwoffii	XerC(tyrosine)	recombinase	2
MAG2705	d__Bacteria;p__Bacillota;c__Bacilli;o__Lactobacillales;f__Enterococcaceae;g__Enterococcus_I;s__Unclassified	transposon-related_protein	transposon	1
MAG2705	d__Bacteria;p__Bacillota;c__Bacilli;o__Lactobacillales;f__Enterococcaceae;g__Enterococcus_I;s__Unclassified	transposase	transposase	66
MAG2705	d__Bacteria;p__Bacillota;c__Bacilli;o__Lactobacillales;f__Enterococcaceae;g__Enterococcus_I;s__Unclassified	traSA:integrase_fusion_protein	integrase	1
MAG2705	d__Bacteria;p__Bacillota;c__Bacilli;o__Lactobacillales;f__Enterococcaceae;g__Enterococcus_I;s__Unclassified	XerD(site-specific_tyrosine)	recombinase	2
MAG2705	d__Bacteria;p__Bacillota;c__Bacilli;o__Lactobacillales;f__Enterococcaceae;g__Enterococcus_I;s__Unclassified	XerC(tyrosine)	recombinase	1
MAG2705	d__Bacteria;p__Bacillota;c__Bacilli;o__Lactobacillales;f__Enterococcaceae;g__Enterococcus_I;s__Unclassified	Tn3	transposase	1
MAG2402	d__Bacteria;p__Actinomycetota;c__Actinomycetia;o__Mycobacteriales;f__Mycobacteriaceae;g__Corynebacterium;s__Corynebacterium flavescens	transposase	transposase	30
MAG2402	d__Bacteria;p__Actinomycetota;c__Actinomycetia;o__Mycobacteriales;f__Mycobacteriaceae;g__Corynebacterium;s__Corynebacterium flavescens	XerD(site-specific_tyrosine)	recombinase	2
MAG2402	d__Bacteria;p__Actinomycetota;c__Actinomycetia;o__Mycobacteriales;f__Mycobacteriaceae;g__Corynebacterium;s__Corynebacterium flavescens	XerC(tyrosine)	recombinase	1
MAG2387	d__Bacteria;p__Actinomycetota;c__Actinomycetia;o__Mycobacteriales;f__Mycobacteriaceae;g__Corynebacterium;s__Unclassified	transposase	transposase	61
MAG2387	d__Bacteria;p__Actinomycetota;c__Actinomycetia;o__Mycobacteriales;f__Mycobacteriaceae;g__Corynebacterium;s__Unclassified	XerD(site-specific_tyrosine)	recombinase	2
MAG2387	d__Bacteria;p__Actinomycetota;c__Actinomycetia;o__Mycobacteriales;f__Mycobacteriaceae;g__Corynebacterium;s__Unclassified	XerC(tyrosine)	recombinase	1
MAG2387	d__Bacteria;p__Actinomycetota;c__Actinomycetia;o__Mycobacteriales;f__Mycobacteriaceae;g__Corynebacterium;s__Unclassified	VanZ-like_transposon_protein	transposon	1
MAG2387	d__Bacteria;p__Actinomycetota;c__Actinomycetia;o__Mycobacteriales;f__Mycobacteriaceae;g__Corynebacterium;s__Unclassified	TnsA-like_heteromeric(endonuclease_subunit)	transposase	1
MAG2025	d__Bacteria;p__Actinomycetota;c__Actinomycetia;o__Mycobacteriales;f__Mycobacteriaceae;g__Rhodococcus;s__Unclassified	transposase	transposase	42
MAG2025	d__Bacteria;p__Actinomycetota;c__Actinomycetia;o__Mycobacteriales;f__Mycobacteriaceae;g__Rhodococcus;s__Unclassified	integrase(site-specific)	integrase	1
MAG2025	d__Bacteria;p__Actinomycetota;c__Actinomycetia;o__Mycobacteriales;f__Mycobacteriaceae;g__Rhodococcus;s__Unclassified	XerD(site-specific_tyrosine)	recombinase	2
MAG2025	d__Bacteria;p__Actinomycetota;c__Actinomycetia;o__Mycobacteriales;f__Mycobacteriaceae;g__Rhodococcus;s__Unclassified	XerC(tyrosine)	recombinase	1
MAG2025	d__Bacteria;p__Actinomycetota;c__Actinomycetia;o__Mycobacteriales;f__Mycobacteriaceae;g__Rhodococcus;s__Unclassified	Tn3	transposase	4
MAG2018	d__Bacteria;p__Actinomycetota;c__Actinomycetia;o__Mycobacteriales;f__Mycobacteriaceae;g__Corynebacterium;s__Unclassified	transposase	transposase	29
MAG2018	d__Bacteria;p__Actinomycetota;c__Actinomycetia;o__Mycobacteriales;f__Mycobacteriaceae;g__Corynebacterium;s__Unclassified	XerD(tyrosine)	recombinase	1
MAG2018	d__Bacteria;p__Actinomycetota;c__Actinomycetia;o__Mycobacteriales;f__Mycobacteriaceae;g__Corynebacterium;s__Unclassified	XerD(site-specific_tyrosine)	recombinase	1
MAG2018	d__Bacteria;p__Actinomycetota;c__Actinomycetia;o__Mycobacteriales;f__Mycobacteriaceae;g__Corynebacterium;s__Unclassified	XerC(tyrosine)	recombinase	1
MAG2018	d__Bacteria;p__Actinomycetota;c__Actinomycetia;o__Mycobacteriales;f__Mycobacteriaceae;g__Corynebacterium;s__Unclassified	VanZ-like_transposon_protein	transposon	1
MAG1917	d__Bacteria;p__Actinomycetota;c__Actinomycetia;o__Propionibacteriales;f__Propionibacteriaceae;g__Luteococcus;s__Luteococcus japonicus	tyrosine	recombinase	1
MAG1917	d__Bacteria;p__Actinomycetota;c__Actinomycetia;o__Propionibacteriales;f__Propionibacteriaceae;g__Luteococcus;s__Luteococcus japonicus	transposase	transposase	36
MAG1917	d__Bacteria;p__Actinomycetota;c__Actinomycetia;o__Propionibacteriales;f__Propionibacteriaceae;g__Luteococcus;s__Luteococcus japonicus	XerD(site-specific_tyrosine)	recombinase	3
MAG1917	d__Bacteria;p__Actinomycetota;c__Actinomycetia;o__Propionibacteriales;f__Propionibacteriaceae;g__Luteococcus;s__Luteococcus japonicus	XerC(tyrosine)	recombinase	1
MAG1917	d__Bacteria;p__Actinomycetota;c__Actinomycetia;o__Propionibacteriales;f__Propionibacteriaceae;g__Luteococcus;s__Luteococcus japonicus	Tn3	transposase	1
MAG1900	d__Bacteria;p__Actinomycetota;c__Actinomycetia;o__Actinomycetales;f__Cellulomonadaceae;g__Timonella;s__Unclassified	transposase_subunit_B(plasmid)	transposase	1
MAG1900	d__Bacteria;p__Actinomycetota;c__Actinomycetia;o__Actinomycetales;f__Cellulomonadaceae;g__Timonella;s__Unclassified	transposase(plasmid)	transposase	2
MAG1900	d__Bacteria;p__Actinomycetota;c__Actinomycetia;o__Actinomycetales;f__Cellulomonadaceae;g__Timonella;s__Unclassified	transposase	transposase	29
MAG1900	d__Bacteria;p__Actinomycetota;c__Actinomycetia;o__Actinomycetales;f__Cellulomonadaceae;g__Timonella;s__Unclassified	XerD(site-specific_tyrosine)	recombinase	3
MAG1900	d__Bacteria;p__Actinomycetota;c__Actinomycetia;o__Actinomycetales;f__Cellulomonadaceae;g__Timonella;s__Unclassified	XerC(tyrosine)	recombinase	1
MAG1900	d__Bacteria;p__Actinomycetota;c__Actinomycetia;o__Actinomycetales;f__Cellulomonadaceae;g__Timonella;s__Unclassified	Tn3	transposase	5
MAG1534	d__Bacteria;p__Actinomycetota;c__Actinomycetia;o__Mycobacteriales;f__Mycobacteriaceae;g__Corynebacterium;s__Corynebacterium flavescens	transposase	transposase	28
MAG1534	d__Bacteria;p__Actinomycetota;c__Actinomycetia;o__Mycobacteriales;f__Mycobacteriaceae;g__Corynebacterium;s__Corynebacterium flavescens	XerD(site-specific_tyrosine)	recombinase	2
MAG1534	d__Bacteria;p__Actinomycetota;c__Actinomycetia;o__Mycobacteriales;f__Mycobacteriaceae;g__Corynebacterium;s__Corynebacterium flavescens	XerC(tyrosine)	recombinase	1
MAG1363	d__Bacteria;p__Bacillota;c__Bacilli;o__Lactobacillales;f__Streptococcaceae;g__Lactococcus_A;s__Unclassified	transposon-related_protein	transposon	1
MAG1363	d__Bacteria;p__Bacillota;c__Bacilli;o__Lactobacillales;f__Streptococcaceae;g__Lactococcus_A;s__Unclassified	transposase	transposase	37
MAG1363	d__Bacteria;p__Bacillota;c__Bacilli;o__Lactobacillales;f__Streptococcaceae;g__Lactococcus_A;s__Unclassified	XerS(tyrosine)	recombinase	1
MAG1363	d__Bacteria;p__Bacillota;c__Bacilli;o__Lactobacillales;f__Streptococcaceae;g__Lactococcus_A;s__Unclassified	XerD(site-specific_tyrosine)	recombinase	2
MAG1220	d__Bacteria;p__Actinomycetota;c__Actinomycetia;o__Propionibacteriales;f__Propionibacteriaceae;g__Luteococcus;s__Luteococcus japonicus	tyrosine	recombinase	1
MAG1220	d__Bacteria;p__Actinomycetota;c__Actinomycetia;o__Propionibacteriales;f__Propionibacteriaceae;g__Luteococcus;s__Luteococcus japonicus	transposase	transposase	33
MAG1220	d__Bacteria;p__Actinomycetota;c__Actinomycetia;o__Propionibacteriales;f__Propionibacteriaceae;g__Luteococcus;s__Luteococcus japonicus	XerD(site-specific_tyrosine)	recombinase	1
MAG1220	d__Bacteria;p__Actinomycetota;c__Actinomycetia;o__Propionibacteriales;f__Propionibacteriaceae;g__Luteococcus;s__Luteococcus japonicus	XerC(tyrosine)	recombinase	2
MAG1220	d__Bacteria;p__Actinomycetota;c__Actinomycetia;o__Propionibacteriales;f__Propionibacteriaceae;g__Luteococcus;s__Luteococcus japonicus	Tn3	transposase	1
MAG768	d__Bacteria;p__Actinomycetota;c__Actinomycetia;o__Mycobacteriales;f__Mycobacteriaceae;g__Corynebacterium;s__Corynebacterium flavescens	transposase	transposase	29
MAG768	d__Bacteria;p__Actinomycetota;c__Actinomycetia;o__Mycobacteriales;f__Mycobacteriaceae;g__Corynebacterium;s__Corynebacterium flavescens	XerD(site-specific_tyrosine)	recombinase	2
MAG768	d__Bacteria;p__Actinomycetota;c__Actinomycetia;o__Mycobacteriales;f__Mycobacteriaceae;g__Corynebacterium;s__Corynebacterium flavescens	XerC(tyrosine)	recombinase	1
MAG548	d__Bacteria;p__Actinomycetota;c__Actinomycetia;o__Mycobacteriales;f__Mycobacteriaceae;g__Dietzia;s__Dietzia aurantiaca	transposase	transposase	26
MAG548	d__Bacteria;p__Actinomycetota;c__Actinomycetia;o__Mycobacteriales;f__Mycobacteriaceae;g__Dietzia;s__Dietzia aurantiaca	XerC(tyrosine)	recombinase	1
MAG548	d__Bacteria;p__Actinomycetota;c__Actinomycetia;o__Mycobacteriales;f__Mycobacteriaceae;g__Dietzia;s__Dietzia aurantiaca	Tn3	transposase	1
MAG548	d__Bacteria;p__Actinomycetota;c__Actinomycetia;o__Mycobacteriales;f__Mycobacteriaceae;g__Dietzia;s__Dietzia aurantiaca	IS116/IS110/IS902_family_protein	transposase	1
MAG4114	d__Bacteria;p__Pseudomonadota;c__Gammaproteobacteria;o__Pseudomonadales;f__Moraxellaceae;g__Psychrobacter;s__Psychrobacter pasteurii	transposase(plasmid)	transposase	1
MAG4114	d__Bacteria;p__Pseudomonadota;c__Gammaproteobacteria;o__Pseudomonadales;f__Moraxellaceae;g__Psychrobacter;s__Psychrobacter pasteurii	transposase	transposase	31
MAG4114	d__Bacteria;p__Pseudomonadota;c__Gammaproteobacteria;o__Pseudomonadales;f__Moraxellaceae;g__Psychrobacter;s__Psychrobacter pasteurii	XerD(site-specific_tyrosine)	recombinase	2
MAG4114	d__Bacteria;p__Pseudomonadota;c__Gammaproteobacteria;o__Pseudomonadales;f__Moraxellaceae;g__Psychrobacter;s__Psychrobacter pasteurii	XerC(tyrosine)	recombinase	1
MAG4114	d__Bacteria;p__Pseudomonadota;c__Gammaproteobacteria;o__Pseudomonadales;f__Moraxellaceae;g__Psychrobacter;s__Psychrobacter pasteurii	Tn7_transposase_B(plasmid)	transposase	1
MAG4114	d__Bacteria;p__Pseudomonadota;c__Gammaproteobacteria;o__Pseudomonadales;f__Moraxellaceae;g__Psychrobacter;s__Psychrobacter pasteurii	Tn3	transposase	1
MAG3499	d__Bacteria;p__Bacillota;c__Bacilli;o__Staphylococcales;f__Salinicoccaceae;g__Jeotgalicoccus;s__Jeotgalicoccus psychrophilus	transposase	transposase	35
MAG3499	d__Bacteria;p__Bacillota;c__Bacilli;o__Staphylococcales;f__Salinicoccaceae;g__Jeotgalicoccus;s__Jeotgalicoccus psychrophilus	traSA:integrase_fusion_protein	integrase	1
MAG3499	d__Bacteria;p__Bacillota;c__Bacilli;o__Staphylococcales;f__Salinicoccaceae;g__Jeotgalicoccus;s__Jeotgalicoccus psychrophilus	XerD(tyrosine)	recombinase	1
MAG3499	d__Bacteria;p__Bacillota;c__Bacilli;o__Staphylococcales;f__Salinicoccaceae;g__Jeotgalicoccus;s__Jeotgalicoccus psychrophilus	XerD(site-specific_tyrosine)	recombinase	1
MAG3499	d__Bacteria;p__Bacillota;c__Bacilli;o__Staphylococcales;f__Salinicoccaceae;g__Jeotgalicoccus;s__Jeotgalicoccus psychrophilus	XerC(tyrosine)	recombinase	2
MAG3499	d__Bacteria;p__Bacillota;c__Bacilli;o__Staphylococcales;f__Salinicoccaceae;g__Jeotgalicoccus;s__Jeotgalicoccus psychrophilus	Tn3	transposase	1
MAG3448	d__Bacteria;p__Pseudomonadota;c__Gammaproteobacteria;o__Pseudomonadales;f__Moraxellaceae;g__Acinetobacter;s__Acinetobacter pseudolwoffii	transposase(plasmid)	transposase	2
MAG3448	d__Bacteria;p__Pseudomonadota;c__Gammaproteobacteria;o__Pseudomonadales;f__Moraxellaceae;g__Acinetobacter;s__Acinetobacter pseudolwoffii	transposase	transposase	17
MAG3448	d__Bacteria;p__Pseudomonadota;c__Gammaproteobacteria;o__Pseudomonadales;f__Moraxellaceae;g__Acinetobacter;s__Acinetobacter pseudolwoffii	XerD(tyrosine)	recombinase	1
MAG3448	d__Bacteria;p__Pseudomonadota;c__Gammaproteobacteria;o__Pseudomonadales;f__Moraxellaceae;g__Acinetobacter;s__Acinetobacter pseudolwoffii	XerD(site-specific_tyrosine)	recombinase	3
MAG3448	d__Bacteria;p__Pseudomonadota;c__Gammaproteobacteria;o__Pseudomonadales;f__Moraxellaceae;g__Acinetobacter;s__Acinetobacter pseudolwoffii	XerC(tyrosine)	recombinase	1
MAG319	d__Bacteria;p__Pseudomonadota;c__Gammaproteobacteria;o__Pseudomonadales;f__Moraxellaceae;g__Acinetobacter;s__Acinetobacter pseudolwoffii	transposase(plasmid)	transposase	1
MAG319	d__Bacteria;p__Pseudomonadota;c__Gammaproteobacteria;o__Pseudomonadales;f__Moraxellaceae;g__Acinetobacter;s__Acinetobacter pseudolwoffii	transposase	transposase	19
MAG319	d__Bacteria;p__Pseudomonadota;c__Gammaproteobacteria;o__Pseudomonadales;f__Moraxellaceae;g__Acinetobacter;s__Acinetobacter pseudolwoffii	XerD(tyrosine)	recombinase	1
MAG319	d__Bacteria;p__Pseudomonadota;c__Gammaproteobacteria;o__Pseudomonadales;f__Moraxellaceae;g__Acinetobacter;s__Acinetobacter pseudolwoffii	XerD(site-specific_tyrosine)	recombinase	2
MAG319	d__Bacteria;p__Pseudomonadota;c__Gammaproteobacteria;o__Pseudomonadales;f__Moraxellaceae;g__Acinetobacter;s__Acinetobacter pseudolwoffii	XerC(tyrosine)	recombinase	1
MAG2688	d__Bacteria;p__Actinomycetota;c__Actinomycetia;o__Actinomycetales;f__Microbacteriaceae;g__Leucobacter;s__Unclassified	transposase	transposase	31
MAG2688	d__Bacteria;p__Actinomycetota;c__Actinomycetia;o__Actinomycetales;f__Microbacteriaceae;g__Leucobacter;s__Unclassified	XerD(site-specific_tyrosine)	recombinase	2
MAG2688	d__Bacteria;p__Actinomycetota;c__Actinomycetia;o__Actinomycetales;f__Microbacteriaceae;g__Leucobacter;s__Unclassified	XerC(tyrosine)	recombinase	1
MAG2688	d__Bacteria;p__Actinomycetota;c__Actinomycetia;o__Actinomycetales;f__Microbacteriaceae;g__Leucobacter;s__Unclassified	Tn3	transposase	1
MAG2626	d__Bacteria;p__Bacillota;c__Bacilli;o__Lactobacillales;f__Carnobacteriaceae;g__Alkalibacterium;s__Unclassified	transposase	transposase	50
MAG2626	d__Bacteria;p__Bacillota;c__Bacilli;o__Lactobacillales;f__Carnobacteriaceae;g__Alkalibacterium;s__Unclassified	XerD(site-specific_tyrosine)	recombinase	2
MAG2626	d__Bacteria;p__Bacillota;c__Bacilli;o__Lactobacillales;f__Carnobacteriaceae;g__Alkalibacterium;s__Unclassified	XerC(tyrosine)	recombinase	2
MAG2626	d__Bacteria;p__Bacillota;c__Bacilli;o__Lactobacillales;f__Carnobacteriaceae;g__Alkalibacterium;s__Unclassified	Tn3	transposase	1
MAG2626	d__Bacteria;p__Bacillota;c__Bacilli;o__Lactobacillales;f__Carnobacteriaceae;g__Alkalibacterium;s__Unclassified	Tn1546_transposase(plasmid)	transposase	1
MAG2548	d__Bacteria;p__Bacillota;c__Bacilli;o__Erysipelotrichales;f__Erysipelotrichaceae;g__Erysipelothrix;s__Unclassified	transposase	transposase	33
MAG2548	d__Bacteria;p__Bacillota;c__Bacilli;o__Erysipelotrichales;f__Erysipelotrichaceae;g__Erysipelothrix;s__Unclassified	XerD(site-specific_tyrosine)	recombinase	1
MAG2548	d__Bacteria;p__Bacillota;c__Bacilli;o__Erysipelotrichales;f__Erysipelotrichaceae;g__Erysipelothrix;s__Unclassified	XerC(tyrosine)	recombinase	1
MAG2451	d__Bacteria;p__Actinomycetota;c__Actinomycetia;o__Propionibacteriales;f__Propionibacteriaceae;g__Luteococcus;s__Luteococcus japonicus	tyrosine	recombinase	1
MAG2451	d__Bacteria;p__Actinomycetota;c__Actinomycetia;o__Propionibacteriales;f__Propionibacteriaceae;g__Luteococcus;s__Luteococcus japonicus	transposase	transposase	33
MAG2451	d__Bacteria;p__Actinomycetota;c__Actinomycetia;o__Propionibacteriales;f__Propionibacteriaceae;g__Luteococcus;s__Luteococcus japonicus	XerD(site-specific_tyrosine)	recombinase	2
MAG2451	d__Bacteria;p__Actinomycetota;c__Actinomycetia;o__Propionibacteriales;f__Propionibacteriaceae;g__Luteococcus;s__Luteococcus japonicus	XerC(tyrosine)	recombinase	1
MAG2451	d__Bacteria;p__Actinomycetota;c__Actinomycetia;o__Propionibacteriales;f__Propionibacteriaceae;g__Luteococcus;s__Luteococcus japonicus	Tn3	transposase	1
MAG190	d__Bacteria;p__Bacillota;c__Bacilli;o__Lactobacillales;f__Lactobacillaceae;g__Latilactobacillus;s__Latilactobacillus curvatus	transposase	transposase	28
MAG190	d__Bacteria;p__Bacillota;c__Bacilli;o__Lactobacillales;f__Lactobacillaceae;g__Latilactobacillus;s__Latilactobacillus curvatus	traSA:integrase_fusion_protein	integrase	1
MAG190	d__Bacteria;p__Bacillota;c__Bacilli;o__Lactobacillales;f__Lactobacillaceae;g__Latilactobacillus;s__Latilactobacillus curvatus	XerS(tyrosine)	recombinase	1
MAG190	d__Bacteria;p__Bacillota;c__Bacilli;o__Lactobacillales;f__Lactobacillaceae;g__Latilactobacillus;s__Latilactobacillus curvatus	XerD(site-specific_tyrosine)	recombinase	2
MAG190	d__Bacteria;p__Bacillota;c__Bacilli;o__Lactobacillales;f__Lactobacillaceae;g__Latilactobacillus;s__Latilactobacillus curvatus	XerC(tyrosine)	recombinase	1
MAG1349	d__Bacteria;p__Bacillota;c__Bacilli;o__Lactobacillales;f__Lactobacillaceae;g__Paucilactobacillus;s__Paucilactobacillus nenjiangensis	transposase(plasmid)	transposase	1
MAG1349	d__Bacteria;p__Bacillota;c__Bacilli;o__Lactobacillales;f__Lactobacillaceae;g__Paucilactobacillus;s__Paucilactobacillus nenjiangensis	transposase	transposase	34
MAG1349	d__Bacteria;p__Bacillota;c__Bacilli;o__Lactobacillales;f__Lactobacillaceae;g__Paucilactobacillus;s__Paucilactobacillus nenjiangensis	traSA:integrase_fusion_protein	integrase	1
MAG1349	d__Bacteria;p__Bacillota;c__Bacilli;o__Lactobacillales;f__Lactobacillaceae;g__Paucilactobacillus;s__Paucilactobacillus nenjiangensis	XerS(tyrosine)	recombinase	1
MAG1349	d__Bacteria;p__Bacillota;c__Bacilli;o__Lactobacillales;f__Lactobacillaceae;g__Paucilactobacillus;s__Paucilactobacillus nenjiangensis	XerD(site-specific_tyrosine)	recombinase	3
MAG1349	d__Bacteria;p__Bacillota;c__Bacilli;o__Lactobacillales;f__Lactobacillaceae;g__Paucilactobacillus;s__Paucilactobacillus nenjiangensis	XerC(tyrosine)	recombinase	1
MAG1349	d__Bacteria;p__Bacillota;c__Bacilli;o__Lactobacillales;f__Lactobacillaceae;g__Paucilactobacillus;s__Paucilactobacillus nenjiangensis	Tn3	transposase	2
MAG1023	d__Bacteria;p__Actinomycetota;c__Actinomycetia;o__Mycobacteriales;f__Mycobacteriaceae;g__Corynebacterium;s__Corynebacterium glutamicum	transposase_subunit_B(plasmid)	transposase	1
MAG1023	d__Bacteria;p__Actinomycetota;c__Actinomycetia;o__Mycobacteriales;f__Mycobacteriaceae;g__Corynebacterium;s__Corynebacterium glutamicum	transposase	transposase	34
MAG1023	d__Bacteria;p__Actinomycetota;c__Actinomycetia;o__Mycobacteriales;f__Mycobacteriaceae;g__Corynebacterium;s__Corynebacterium glutamicum	XerD(site-specific_tyrosine)	recombinase	2
MAG1023	d__Bacteria;p__Actinomycetota;c__Actinomycetia;o__Mycobacteriales;f__Mycobacteriaceae;g__Corynebacterium;s__Corynebacterium glutamicum	XerC(tyrosine)	recombinase	1
MAG1023	d__Bacteria;p__Actinomycetota;c__Actinomycetia;o__Mycobacteriales;f__Mycobacteriaceae;g__Corynebacterium;s__Corynebacterium glutamicum	IS116/IS110/IS902_family_protein	transposase	1
MAG462	d__Bacteria;p__Actinomycetota;c__Actinomycetia;o__Actinomycetales;f__Dermabacteraceae;g__Brachybacterium;s__Brachybacterium massiliense	tyrosine	recombinase	1
MAG462	d__Bacteria;p__Actinomycetota;c__Actinomycetia;o__Actinomycetales;f__Dermabacteraceae;g__Brachybacterium;s__Brachybacterium massiliense	transposase_family_protein	transposase	1
MAG462	d__Bacteria;p__Actinomycetota;c__Actinomycetia;o__Actinomycetales;f__Dermabacteraceae;g__Brachybacterium;s__Brachybacterium massiliense	transposase	transposase	29
MAG462	d__Bacteria;p__Actinomycetota;c__Actinomycetia;o__Actinomycetales;f__Dermabacteraceae;g__Brachybacterium;s__Brachybacterium massiliense	integrase(site-specific)	integrase	1
MAG462	d__Bacteria;p__Actinomycetota;c__Actinomycetia;o__Actinomycetales;f__Dermabacteraceae;g__Brachybacterium;s__Brachybacterium massiliense	XerC(tyrosine)	recombinase	1
MAG4075	d__Bacteria;p__Pseudomonadota;c__Alphaproteobacteria;o__Rhizobiales;f__Devosiaceae;g__Unclassified;s__Unclassified	transposase(plasmid)	transposase	2
MAG4075	d__Bacteria;p__Pseudomonadota;c__Alphaproteobacteria;o__Rhizobiales;f__Devosiaceae;g__Unclassified;s__Unclassified	transposase	transposase	41
MAG4075	d__Bacteria;p__Pseudomonadota;c__Alphaproteobacteria;o__Rhizobiales;f__Devosiaceae;g__Unclassified;s__Unclassified	YqaJ_viral	recombinase	1
MAG4075	d__Bacteria;p__Pseudomonadota;c__Alphaproteobacteria;o__Rhizobiales;f__Devosiaceae;g__Unclassified;s__Unclassified	YqaJ-like_viral	recombinase	1
MAG4075	d__Bacteria;p__Pseudomonadota;c__Alphaproteobacteria;o__Rhizobiales;f__Devosiaceae;g__Unclassified;s__Unclassified	XerD(tyrosine)	recombinase	1
MAG4075	d__Bacteria;p__Pseudomonadota;c__Alphaproteobacteria;o__Rhizobiales;f__Devosiaceae;g__Unclassified;s__Unclassified	XerD(site-specific_tyrosine)	recombinase	2
MAG4075	d__Bacteria;p__Pseudomonadota;c__Alphaproteobacteria;o__Rhizobiales;f__Devosiaceae;g__Unclassified;s__Unclassified	XerC(tyrosine)	recombinase	1
MAG4075	d__Bacteria;p__Pseudomonadota;c__Alphaproteobacteria;o__Rhizobiales;f__Devosiaceae;g__Unclassified;s__Unclassified	Tn3	transposase	3
MAG3792	d__Bacteria;p__Actinomycetota;c__Actinomycetia;o__Mycobacteriales;f__Mycobacteriaceae;g__Corynebacterium;s__Corynebacterium glutamicum	transposase_subunit_B(plasmid)	transposase	1
MAG3792	d__Bacteria;p__Actinomycetota;c__Actinomycetia;o__Mycobacteriales;f__Mycobacteriaceae;g__Corynebacterium;s__Corynebacterium glutamicum	transposase	transposase	41
MAG3792	d__Bacteria;p__Actinomycetota;c__Actinomycetia;o__Mycobacteriales;f__Mycobacteriaceae;g__Corynebacterium;s__Corynebacterium glutamicum	integrase(site-specific)	integrase	1
MAG3792	d__Bacteria;p__Actinomycetota;c__Actinomycetia;o__Mycobacteriales;f__Mycobacteriaceae;g__Corynebacterium;s__Corynebacterium glutamicum	XerD(site-specific_tyrosine)	recombinase	2
MAG3792	d__Bacteria;p__Actinomycetota;c__Actinomycetia;o__Mycobacteriales;f__Mycobacteriaceae;g__Corynebacterium;s__Corynebacterium glutamicum	XerC(tyrosine)	recombinase	1
MAG2855	d__Bacteria;p__Actinomycetota;c__Actinomycetia;o__Mycobacteriales;f__Mycobacteriaceae;g__Corynebacterium;s__Corynebacterium glutamicum	transposase_subunit_B(plasmid)	transposase	1
MAG2855	d__Bacteria;p__Actinomycetota;c__Actinomycetia;o__Mycobacteriales;f__Mycobacteriaceae;g__Corynebacterium;s__Corynebacterium glutamicum	transposase	transposase	29
MAG2855	d__Bacteria;p__Actinomycetota;c__Actinomycetia;o__Mycobacteriales;f__Mycobacteriaceae;g__Corynebacterium;s__Corynebacterium glutamicum	XerD(site-specific_tyrosine)	recombinase	2
MAG2855	d__Bacteria;p__Actinomycetota;c__Actinomycetia;o__Mycobacteriales;f__Mycobacteriaceae;g__Corynebacterium;s__Corynebacterium glutamicum	XerC(tyrosine)	recombinase	1
MAG2855	d__Bacteria;p__Actinomycetota;c__Actinomycetia;o__Mycobacteriales;f__Mycobacteriaceae;g__Corynebacterium;s__Corynebacterium glutamicum	IS116/IS110/IS902_family_protein	transposase	1
MAG2557	d__Bacteria;p__Bacillota;c__Bacilli;o__Lactobacillales;f__Streptococcaceae;g__Lactococcus_A;s__Unclassified	transposon_protein	transposon	1
MAG2557	d__Bacteria;p__Bacillota;c__Bacilli;o__Lactobacillales;f__Streptococcaceae;g__Lactococcus_A;s__Unclassified	transposon-related_protein	transposon	1
MAG2557	d__Bacteria;p__Bacillota;c__Bacilli;o__Lactobacillales;f__Streptococcaceae;g__Lactococcus_A;s__Unclassified	transposase	transposase	36
MAG2557	d__Bacteria;p__Bacillota;c__Bacilli;o__Lactobacillales;f__Streptococcaceae;g__Lactococcus_A;s__Unclassified	XerS(tyrosine)	recombinase	1
MAG2557	d__Bacteria;p__Bacillota;c__Bacilli;o__Lactobacillales;f__Streptococcaceae;g__Lactococcus_A;s__Unclassified	XerD(site-specific_tyrosine)	recombinase	2
MAG2557	d__Bacteria;p__Bacillota;c__Bacilli;o__Lactobacillales;f__Streptococcaceae;g__Lactococcus_A;s__Unclassified	Transcriptional_regulator_Cro/CI_family_protein_transposon-related_protein(plasmid)	transposon	1
MAG2557	d__Bacteria;p__Bacillota;c__Bacilli;o__Lactobacillales;f__Streptococcaceae;g__Lactococcus_A;s__Unclassified	Tn3	transposase	1
MAG2218	d__Bacteria;p__Actinomycetota;c__Actinomycetia;o__Mycobacteriales;f__Mycobacteriaceae;g__Corynebacterium;s__Corynebacterium sputi	transposase_family_protein	transposase	1
MAG2218	d__Bacteria;p__Actinomycetota;c__Actinomycetia;o__Mycobacteriales;f__Mycobacteriaceae;g__Corynebacterium;s__Corynebacterium sputi	transposase	transposase	58
MAG2218	d__Bacteria;p__Actinomycetota;c__Actinomycetia;o__Mycobacteriales;f__Mycobacteriaceae;g__Corynebacterium;s__Corynebacterium sputi	XerD(site-specific_tyrosine)	recombinase	1
MAG2218	d__Bacteria;p__Actinomycetota;c__Actinomycetia;o__Mycobacteriales;f__Mycobacteriaceae;g__Corynebacterium;s__Corynebacterium sputi	XerC(tyrosine)	recombinase	1
MAG1481	d__Bacteria;p__Actinomycetota;c__Actinomycetia;o__Actinomycetales;f__Cellulomonadaceae;g__Unclassified;s__Unclassified	transposon_protein	transposon	1
MAG1481	d__Bacteria;p__Actinomycetota;c__Actinomycetia;o__Actinomycetales;f__Cellulomonadaceae;g__Unclassified;s__Unclassified	transposase	transposase	21
MAG1481	d__Bacteria;p__Actinomycetota;c__Actinomycetia;o__Actinomycetales;f__Cellulomonadaceae;g__Unclassified;s__Unclassified	XerD(site-specific_tyrosine)	recombinase	2
MAG1481	d__Bacteria;p__Actinomycetota;c__Actinomycetia;o__Actinomycetales;f__Cellulomonadaceae;g__Unclassified;s__Unclassified	XerC(tyrosine)	recombinase	1
MAG1481	d__Bacteria;p__Actinomycetota;c__Actinomycetia;o__Actinomycetales;f__Cellulomonadaceae;g__Unclassified;s__Unclassified	TnsA-like_heteromeric(endonuclease_subunit)	transposase	1
MAG1361	d__Bacteria;p__Pseudomonadota;c__Gammaproteobacteria;o__Pseudomonadales;f__Moraxellaceae;g__Psychrobacter;s__Psychrobacter pasteurii	transposase(plasmid)	transposase	1
MAG1361	d__Bacteria;p__Pseudomonadota;c__Gammaproteobacteria;o__Pseudomonadales;f__Moraxellaceae;g__Psychrobacter;s__Psychrobacter pasteurii	transposase	transposase	29
MAG1361	d__Bacteria;p__Pseudomonadota;c__Gammaproteobacteria;o__Pseudomonadales;f__Moraxellaceae;g__Psychrobacter;s__Psychrobacter pasteurii	YqaJ-like_viral	recombinase	1
MAG1361	d__Bacteria;p__Pseudomonadota;c__Gammaproteobacteria;o__Pseudomonadales;f__Moraxellaceae;g__Psychrobacter;s__Psychrobacter pasteurii	XerD(site-specific_tyrosine)	recombinase	2
MAG1361	d__Bacteria;p__Pseudomonadota;c__Gammaproteobacteria;o__Pseudomonadales;f__Moraxellaceae;g__Psychrobacter;s__Psychrobacter pasteurii	XerC(tyrosine)	recombinase	1
MAG1223	d__Bacteria;p__Bacillota;c__Bacilli;o__Erysipelotrichales;f__Erysipelotrichaceae;g__Erysipelothrix;s__Erysipelothrix sp012520695	transposase	transposase	27
MAG1223	d__Bacteria;p__Bacillota;c__Bacilli;o__Erysipelotrichales;f__Erysipelotrichaceae;g__Erysipelothrix;s__Erysipelothrix sp012520695	XerD(site-specific_tyrosine)	recombinase	1
MAG1223	d__Bacteria;p__Bacillota;c__Bacilli;o__Erysipelotrichales;f__Erysipelotrichaceae;g__Erysipelothrix;s__Erysipelothrix sp012520695	XerC(tyrosine)	recombinase	1
MAG961	d__Bacteria;p__Pseudomonadota;c__Gammaproteobacteria;o__Cardiobacteriales;f__Wohlfahrtiimonadaceae;g__Ignatzschineria;s__Unclassified	transposase	transposase	26
MAG961	d__Bacteria;p__Pseudomonadota;c__Gammaproteobacteria;o__Cardiobacteriales;f__Wohlfahrtiimonadaceae;g__Ignatzschineria;s__Unclassified	integrase(site-specific)	integrase	1
MAG961	d__Bacteria;p__Pseudomonadota;c__Gammaproteobacteria;o__Cardiobacteriales;f__Wohlfahrtiimonadaceae;g__Ignatzschineria;s__Unclassified	XerD(site-specific_tyrosine)	recombinase	1
MAG961	d__Bacteria;p__Pseudomonadota;c__Gammaproteobacteria;o__Cardiobacteriales;f__Wohlfahrtiimonadaceae;g__Ignatzschineria;s__Unclassified	XerC(tyrosine)	recombinase	1
MAG4130	d__Bacteria;p__Actinomycetota;c__Actinomycetia;o__Actinomycetales;f__Microbacteriaceae;g__Gulosibacter;s__Unclassified	transposase	transposase	29
MAG4130	d__Bacteria;p__Actinomycetota;c__Actinomycetia;o__Actinomycetales;f__Microbacteriaceae;g__Gulosibacter;s__Unclassified	XerD(site-specific_tyrosine)	recombinase	2
MAG4130	d__Bacteria;p__Actinomycetota;c__Actinomycetia;o__Actinomycetales;f__Microbacteriaceae;g__Gulosibacter;s__Unclassified	XerC(tyrosine)	recombinase	1
MAG3749	d__Bacteria;p__Bacteroidota;c__Bacteroidia;o__Flavobacteriales;f__Flavobacteriaceae;g__Flavobacterium;s__Unclassified	transposase	transposase	35
MAG3749	d__Bacteria;p__Bacteroidota;c__Bacteroidia;o__Flavobacteriales;f__Flavobacteriaceae;g__Flavobacterium;s__Unclassified	XerD(tyrosine)	recombinase	1
MAG3749	d__Bacteria;p__Bacteroidota;c__Bacteroidia;o__Flavobacteriales;f__Flavobacteriaceae;g__Flavobacterium;s__Unclassified	Tn3	transposase	1
MAG2	d__Bacteria;p__Pseudomonadota;c__Gammaproteobacteria;o__Burkholderiales;f__Burkholderiaceae_C;g__Paenalcaligenes;s__Unclassified	transposase(plasmid)	transposase	1
MAG2	d__Bacteria;p__Pseudomonadota;c__Gammaproteobacteria;o__Burkholderiales;f__Burkholderiaceae_C;g__Paenalcaligenes;s__Unclassified	transposase	transposase	39
MAG2	d__Bacteria;p__Pseudomonadota;c__Gammaproteobacteria;o__Burkholderiales;f__Burkholderiaceae_C;g__Paenalcaligenes;s__Unclassified	XerD(site-specific_tyrosine)	recombinase	1
MAG2	d__Bacteria;p__Pseudomonadota;c__Gammaproteobacteria;o__Burkholderiales;f__Burkholderiaceae_C;g__Paenalcaligenes;s__Unclassified	XerC(tyrosine)	recombinase	1
MAG2	d__Bacteria;p__Pseudomonadota;c__Gammaproteobacteria;o__Burkholderiales;f__Burkholderiaceae_C;g__Paenalcaligenes;s__Unclassified	IS116/IS110/IS902_family_protein	transposase	1
MAG1695	d__Bacteria;p__Bacteroidota;c__Bacteroidia;o__Flavobacteriales;f__Flavobacteriaceae;g__Salinimicrobium;s__Unclassified	transposase	transposase	59
MAG1695	d__Bacteria;p__Bacteroidota;c__Bacteroidia;o__Flavobacteriales;f__Flavobacteriaceae;g__Salinimicrobium;s__Unclassified	phage_integrase(site-specific)	integrase	1
MAG1695	d__Bacteria;p__Bacteroidota;c__Bacteroidia;o__Flavobacteriales;f__Flavobacteriaceae;g__Salinimicrobium;s__Unclassified	integrase(site-specific)	integrase	5
MAG1695	d__Bacteria;p__Bacteroidota;c__Bacteroidia;o__Flavobacteriales;f__Flavobacteriaceae;g__Salinimicrobium;s__Unclassified	XerD(tyrosine)	recombinase	1
MAG1695	d__Bacteria;p__Bacteroidota;c__Bacteroidia;o__Flavobacteriales;f__Flavobacteriaceae;g__Salinimicrobium;s__Unclassified	XerD(site-specific_tyrosine)	recombinase	1
MAG1529	d__Bacteria;p__Pseudomonadota;c__Gammaproteobacteria;o__Pseudomonadales;f__Pseudomonadaceae;g__Halopseudomonas;s__Unclassified	transposase(plasmid)	transposase	8
MAG1529	d__Bacteria;p__Pseudomonadota;c__Gammaproteobacteria;o__Pseudomonadales;f__Pseudomonadaceae;g__Halopseudomonas;s__Unclassified	transposase	transposase	37
MAG1529	d__Bacteria;p__Pseudomonadota;c__Gammaproteobacteria;o__Pseudomonadales;f__Pseudomonadaceae;g__Halopseudomonas;s__Unclassified	YqaJ-like_viral	recombinase	1
MAG1529	d__Bacteria;p__Pseudomonadota;c__Gammaproteobacteria;o__Pseudomonadales;f__Pseudomonadaceae;g__Halopseudomonas;s__Unclassified	XerD(site-specific_tyrosine)	recombinase	2
MAG1529	d__Bacteria;p__Pseudomonadota;c__Gammaproteobacteria;o__Pseudomonadales;f__Pseudomonadaceae;g__Halopseudomonas;s__Unclassified	XerC(tyrosine)	recombinase	1
MAG1529	d__Bacteria;p__Pseudomonadota;c__Gammaproteobacteria;o__Pseudomonadales;f__Pseudomonadaceae;g__Halopseudomonas;s__Unclassified	Tn3	transposase	1
MAG1501	d__Bacteria;p__Bacillota;c__Bacilli;o__Lactobacillales;f__Enterococcaceae;g__Enterococcus_I;s__Enterococcus_I aquimarinus	transposon-related_protein	transposon	1
MAG1501	d__Bacteria;p__Bacillota;c__Bacilli;o__Lactobacillales;f__Enterococcaceae;g__Enterococcus_I;s__Enterococcus_I aquimarinus	transposase	transposase	50
MAG1501	d__Bacteria;p__Bacillota;c__Bacilli;o__Lactobacillales;f__Enterococcaceae;g__Enterococcus_I;s__Enterococcus_I aquimarinus	traSA:integrase_fusion_protein	integrase	1
MAG1501	d__Bacteria;p__Bacillota;c__Bacilli;o__Lactobacillales;f__Enterococcaceae;g__Enterococcus_I;s__Enterococcus_I aquimarinus	XerD(site-specific_tyrosine)	recombinase	2
MAG1501	d__Bacteria;p__Bacillota;c__Bacilli;o__Lactobacillales;f__Enterococcaceae;g__Enterococcus_I;s__Enterococcus_I aquimarinus	Tn3	transposase	2
MAG1037	d__Bacteria;p__Actinomycetota;c__Actinomycetia;o__Actinomycetales;f__Micrococcaceae;g__Yaniella;s__Yaniella halotolerans	transposase	transposase	37
MAG1037	d__Bacteria;p__Actinomycetota;c__Actinomycetia;o__Actinomycetales;f__Micrococcaceae;g__Yaniella;s__Yaniella halotolerans	integrase(site-specific)	integrase	1
MAG1037	d__Bacteria;p__Actinomycetota;c__Actinomycetia;o__Actinomycetales;f__Micrococcaceae;g__Yaniella;s__Yaniella halotolerans	XerD(site-specific_tyrosine)	recombinase	1
MAG1037	d__Bacteria;p__Actinomycetota;c__Actinomycetia;o__Actinomycetales;f__Micrococcaceae;g__Yaniella;s__Yaniella halotolerans	Tn3	transposase	1
MAG828	d__Bacteria;p__Actinomycetota;c__Actinomycetia;o__Mycobacteriales;f__Mycobacteriaceae;g__Corynebacterium;s__Corynebacterium sputi	transposase	transposase	38
MAG828	d__Bacteria;p__Actinomycetota;c__Actinomycetia;o__Mycobacteriales;f__Mycobacteriaceae;g__Corynebacterium;s__Corynebacterium sputi	XerD(site-specific_tyrosine)	recombinase	3
MAG828	d__Bacteria;p__Actinomycetota;c__Actinomycetia;o__Mycobacteriales;f__Mycobacteriaceae;g__Corynebacterium;s__Corynebacterium sputi	XerC(tyrosine)	recombinase	1
MAG3917	d__Bacteria;p__Pseudomonadota;c__Alphaproteobacteria;o__Rhizobiales;f__Rhizobiaceae;g__Paenochrobactrum;s__Unclassified	transposase(plasmid)	transposase	4
MAG3917	d__Bacteria;p__Pseudomonadota;c__Alphaproteobacteria;o__Rhizobiales;f__Rhizobiaceae;g__Paenochrobactrum;s__Unclassified	transposase	transposase	70
MAG3917	d__Bacteria;p__Pseudomonadota;c__Alphaproteobacteria;o__Rhizobiales;f__Rhizobiaceae;g__Paenochrobactrum;s__Unclassified	XerD(tyrosine)	recombinase	1
MAG3917	d__Bacteria;p__Pseudomonadota;c__Alphaproteobacteria;o__Rhizobiales;f__Rhizobiaceae;g__Paenochrobactrum;s__Unclassified	XerD(site-specific_tyrosine)	recombinase	2
MAG3917	d__Bacteria;p__Pseudomonadota;c__Alphaproteobacteria;o__Rhizobiales;f__Rhizobiaceae;g__Paenochrobactrum;s__Unclassified	XerC(tyrosine)	recombinase	1
MAG3917	d__Bacteria;p__Pseudomonadota;c__Alphaproteobacteria;o__Rhizobiales;f__Rhizobiaceae;g__Paenochrobactrum;s__Unclassified	IS116/IS110/IS902_family_protein	transposase	2
MAG3735	d__Bacteria;p__Pseudomonadota;c__Gammaproteobacteria;o__Burkholderiales;f__Neisseriaceae;g__JAGNPU01;s__JAGNPU01 sp017987415	transposase	transposase	32
MAG3735	d__Bacteria;p__Pseudomonadota;c__Gammaproteobacteria;o__Burkholderiales;f__Neisseriaceae;g__JAGNPU01;s__JAGNPU01 sp017987415	integrase(site-specific)	integrase	1
MAG3735	d__Bacteria;p__Pseudomonadota;c__Gammaproteobacteria;o__Burkholderiales;f__Neisseriaceae;g__JAGNPU01;s__JAGNPU01 sp017987415	YqaJ-like_viral	recombinase	1
MAG3735	d__Bacteria;p__Pseudomonadota;c__Gammaproteobacteria;o__Burkholderiales;f__Neisseriaceae;g__JAGNPU01;s__JAGNPU01 sp017987415	XerD(site-specific_tyrosine)	recombinase	1
MAG3735	d__Bacteria;p__Pseudomonadota;c__Gammaproteobacteria;o__Burkholderiales;f__Neisseriaceae;g__JAGNPU01;s__JAGNPU01 sp017987415	Tn3	transposase	2
MAG2321	d__Bacteria;p__Bacillota;c__Bacilli;o__Staphylococcales;f__Staphylococcaceae;g__Staphylococcus;s__Staphylococcus epidermidis	transposase	transposase	54
MAG2321	d__Bacteria;p__Bacillota;c__Bacilli;o__Staphylococcales;f__Staphylococcaceae;g__Staphylococcus;s__Staphylococcus epidermidis	integrase(site-specific)	integrase	4
MAG2321	d__Bacteria;p__Bacillota;c__Bacilli;o__Staphylococcales;f__Staphylococcaceae;g__Staphylococcus;s__Staphylococcus epidermidis	XerS(tyrosine)	recombinase	2
MAG2321	d__Bacteria;p__Bacillota;c__Bacilli;o__Staphylococcales;f__Staphylococcaceae;g__Staphylococcus;s__Staphylococcus epidermidis	XerD(site-specific_tyrosine)	recombinase	2
MAG2321	d__Bacteria;p__Bacillota;c__Bacilli;o__Staphylococcales;f__Staphylococcaceae;g__Staphylococcus;s__Staphylococcus epidermidis	XerC(tyrosine)	recombinase	1
MAG2321	d__Bacteria;p__Bacillota;c__Bacilli;o__Staphylococcales;f__Staphylococcaceae;g__Staphylococcus;s__Staphylococcus epidermidis	Tn554-related_transposase_C(plasmid)	transposase	1
MAG2321	d__Bacteria;p__Bacillota;c__Bacilli;o__Staphylococcales;f__Staphylococcaceae;g__Staphylococcus;s__Staphylococcus epidermidis	Tn3	transposase	1
MAG2321	d__Bacteria;p__Bacillota;c__Bacilli;o__Staphylococcales;f__Staphylococcaceae;g__Staphylococcus;s__Staphylococcus epidermidis	IS116/IS110/IS902_family_protein	transposase	1
MAG2227	d__Bacteria;p__Bacillota_A;c__Clostridia;o__TANB77;f__CAG-508;g__CAG-492;s__CAG-492 sp900557045	transposase	transposase	30
MAG2227	d__Bacteria;p__Bacillota_A;c__Clostridia;o__TANB77;f__CAG-508;g__CAG-492;s__CAG-492 sp900557045	site-specific_recombinase	recombinase	3
MAG2227	d__Bacteria;p__Bacillota_A;c__Clostridia;o__TANB77;f__CAG-508;g__CAG-492;s__CAG-492 sp900557045	XerD(site-specific_tyrosine)	recombinase	1
MAG2227	d__Bacteria;p__Bacillota_A;c__Clostridia;o__TANB77;f__CAG-508;g__CAG-492;s__CAG-492 sp900557045	XerC(tyrosine)	recombinase	2
MAG2227	d__Bacteria;p__Bacillota_A;c__Clostridia;o__TANB77;f__CAG-508;g__CAG-492;s__CAG-492 sp900557045	TraG(ATPase)	conjugative_transfer_protein	2
MAG2169	d__Bacteria;p__Actinomycetota;c__Actinomycetia;o__Actinomycetales;f__Cellulomonadaceae;g__Flavimobilis;s__Unclassified	transposase	transposase	44
MAG2169	d__Bacteria;p__Actinomycetota;c__Actinomycetia;o__Actinomycetales;f__Cellulomonadaceae;g__Flavimobilis;s__Unclassified	XerD(site-specific_tyrosine)	recombinase	2
MAG2169	d__Bacteria;p__Actinomycetota;c__Actinomycetia;o__Actinomycetales;f__Cellulomonadaceae;g__Flavimobilis;s__Unclassified	XerC(tyrosine)	recombinase	1
MAG1898	d__Bacteria;p__Actinomycetota;c__Actinomycetia;o__Mycobacteriales;f__Mycobacteriaceae;g__Rhodococcus;s__Unclassified	transposase	transposase	56
MAG1898	d__Bacteria;p__Actinomycetota;c__Actinomycetia;o__Mycobacteriales;f__Mycobacteriaceae;g__Rhodococcus;s__Unclassified	integrase(site-specific)	integrase	1
MAG1898	d__Bacteria;p__Actinomycetota;c__Actinomycetia;o__Mycobacteriales;f__Mycobacteriaceae;g__Rhodococcus;s__Unclassified	XerD(site-specific_tyrosine)	recombinase	1
MAG1898	d__Bacteria;p__Actinomycetota;c__Actinomycetia;o__Mycobacteriales;f__Mycobacteriaceae;g__Rhodococcus;s__Unclassified	XerC(tyrosine)	recombinase	1
MAG1898	d__Bacteria;p__Actinomycetota;c__Actinomycetia;o__Mycobacteriales;f__Mycobacteriaceae;g__Rhodococcus;s__Unclassified	Tn3	transposase	3
MAG1274	d__Bacteria;p__Bacillota_A;c__Clostridia;o__Oscillospirales;f__Acutalibacteraceae;g__UMGS1224;s__Unclassified	transposase	transposase	24
MAG1274	d__Bacteria;p__Bacillota_A;c__Clostridia;o__Oscillospirales;f__Acutalibacteraceae;g__UMGS1224;s__Unclassified	integrase(site-specific)	integrase	3
MAG1274	d__Bacteria;p__Bacillota_A;c__Clostridia;o__Oscillospirales;f__Acutalibacteraceae;g__UMGS1224;s__Unclassified	XerC(tyrosine)	recombinase	1
MAG1274	d__Bacteria;p__Bacillota_A;c__Clostridia;o__Oscillospirales;f__Acutalibacteraceae;g__UMGS1224;s__Unclassified	Tn3	transposase	1
MAG1122	d__Bacteria;p__Actinomycetota;c__Actinomycetia;o__Propionibacteriales;f__Propionibacteriaceae;g__Luteococcus;s__Luteococcus japonicus	tyrosine	recombinase	1
MAG1122	d__Bacteria;p__Actinomycetota;c__Actinomycetia;o__Propionibacteriales;f__Propionibacteriaceae;g__Luteococcus;s__Luteococcus japonicus	transposase(plasmid)	transposase	1
MAG1122	d__Bacteria;p__Actinomycetota;c__Actinomycetia;o__Propionibacteriales;f__Propionibacteriaceae;g__Luteococcus;s__Luteococcus japonicus	transposase	transposase	39
MAG1122	d__Bacteria;p__Actinomycetota;c__Actinomycetia;o__Propionibacteriales;f__Propionibacteriaceae;g__Luteococcus;s__Luteococcus japonicus	XerD(site-specific_tyrosine)	recombinase	2
MAG1122	d__Bacteria;p__Actinomycetota;c__Actinomycetia;o__Propionibacteriales;f__Propionibacteriaceae;g__Luteococcus;s__Luteococcus japonicus	XerD(site-specific)	recombinase	1
MAG1122	d__Bacteria;p__Actinomycetota;c__Actinomycetia;o__Propionibacteriales;f__Propionibacteriaceae;g__Luteococcus;s__Luteococcus japonicus	XerC(tyrosine)	recombinase	1
MAG1122	d__Bacteria;p__Actinomycetota;c__Actinomycetia;o__Propionibacteriales;f__Propionibacteriaceae;g__Luteococcus;s__Luteococcus japonicus	Tn3	transposase	1

## Sheet: Sichuan
MGEs statistics for MAGs unique to Sichuan Province
Genome ID	Taxonomy	MGEs	MGE_type	Gene.No
MAG3911	d__Bacteria;p__Bacillota_A;c__Clostridia;o__Lachnospirales;f__Lachnospiraceae;g__Mediterraneibacter;s__Mediterraneibacter excrementipullorum	transposase	transposase	43
MAG3911	d__Bacteria;p__Bacillota_A;c__Clostridia;o__Lachnospirales;f__Lachnospiraceae;g__Mediterraneibacter;s__Mediterraneibacter excrementipullorum	YqaJ_viral	recombinase	1
MAG299	d__Bacteria;p__Spirochaetota;c__Spirochaetia;o__Treponematales;f__Treponemataceae;g__Treponema_F;s__Treponema_F sp016294105	transposase(plasmid)	transposase	2
MAG299	d__Bacteria;p__Spirochaetota;c__Spirochaetia;o__Treponematales;f__Treponemataceae;g__Treponema_F;s__Treponema_F sp016294105	transposase	transposase	29
MAG299	d__Bacteria;p__Spirochaetota;c__Spirochaetia;o__Treponematales;f__Treponemataceae;g__Treponema_F;s__Treponema_F sp016294105	integrase(site-specific)	integrase	1
MAG299	d__Bacteria;p__Spirochaetota;c__Spirochaetia;o__Treponematales;f__Treponemataceae;g__Treponema_F;s__Treponema_F sp016294105	XerC(tyrosine)	recombinase	1
MAG299	d__Bacteria;p__Spirochaetota;c__Spirochaetia;o__Treponematales;f__Treponemataceae;g__Treponema_F;s__Treponema_F sp016294105	Tn3	transposase	1
MAG299	d__Bacteria;p__Spirochaetota;c__Spirochaetia;o__Treponematales;f__Treponemataceae;g__Treponema_F;s__Treponema_F sp016294105	IS116/IS110/IS902_family_protein	transposase	2
MAG2904	d__Bacteria;p__Bacillota_A;c__Clostridia;o__Oscillospirales;f__Butyricicoccaceae;g__JAEDEU01;s__JAEDEU01 sp016293155	transposase	transposase	34
MAG3265	d__Bacteria;p__Bacillota_A;c__Clostridia;o__Christensenellales;f__CAG-138;g__JAEDJH01;s__JAEDJH01 sp016296415	transposase	transposase	20
MAG3265	d__Bacteria;p__Bacillota_A;c__Clostridia;o__Christensenellales;f__CAG-138;g__JAEDJH01;s__JAEDJH01 sp016296415	XerD(site-specific_tyrosine)	recombinase	1
MAG3265	d__Bacteria;p__Bacillota_A;c__Clostridia;o__Christensenellales;f__CAG-138;g__JAEDJH01;s__JAEDJH01 sp016296415	Tn3	transposase	1
MAG3154	d__Bacteria;p__Bacillota_A;c__Clostridia;o__Oscillospirales;f__Butyricicoccaceae;g__JAEDEU01;s__JAEDEU01 sp016293155	transposase	transposase	27
MAG2644	d__Bacteria;p__Bacillota_A;c__Clostridia;o__Oscillospirales;f__Butyricicoccaceae;g__JAEDEU01;s__JAEDEU01 sp016293155	transposase	transposase	29
MAG2644	d__Bacteria;p__Bacillota_A;c__Clostridia;o__Oscillospirales;f__Butyricicoccaceae;g__JAEDEU01;s__JAEDEU01 sp016293155	TraG(ATPase)	conjugative_transfer_protein	1
MAG1500	d__Bacteria;p__Bacillota_A;c__Clostridia;o__Clostridiales;f__Clostridiaceae;g__Clostridium;s__Clostridium thermobutyricum	transposase	transposase	75
MAG1500	d__Bacteria;p__Bacillota_A;c__Clostridia;o__Clostridiales;f__Clostridiaceae;g__Clostridium;s__Clostridium thermobutyricum	phage_integrase(site-specific)	integrase	1
MAG1500	d__Bacteria;p__Bacillota_A;c__Clostridia;o__Clostridiales;f__Clostridiaceae;g__Clostridium;s__Clostridium thermobutyricum	XerD(site-specific_tyrosine)	recombinase	1
MAG1500	d__Bacteria;p__Bacillota_A;c__Clostridia;o__Clostridiales;f__Clostridiaceae;g__Clostridium;s__Clostridium thermobutyricum	XerD(site-specific)	recombinase	1
MAG1500	d__Bacteria;p__Bacillota_A;c__Clostridia;o__Clostridiales;f__Clostridiaceae;g__Clostridium;s__Clostridium thermobutyricum	Tn3	transposase	3
MAG1500	d__Bacteria;p__Bacillota_A;c__Clostridia;o__Clostridiales;f__Clostridiaceae;g__Clostridium;s__Clostridium thermobutyricum	Tn1546_transposase(plasmid)	transposase	1
MAG4045	d__Bacteria;p__Bacteroidota;c__Bacteroidia;o__Bacteroidales;f__Bacteroidaceae;g__Phocaeicola;s__Phocaeicola plebeius_A	transposase	transposase	27
MAG4045	d__Bacteria;p__Bacteroidota;c__Bacteroidia;o__Bacteroidales;f__Bacteroidaceae;g__Phocaeicola;s__Phocaeicola plebeius_A	XerD(site-specific_tyrosine)	recombinase	1
MAG4045	d__Bacteria;p__Bacteroidota;c__Bacteroidia;o__Bacteroidales;f__Bacteroidaceae;g__Phocaeicola;s__Phocaeicola plebeius_A	Tn3	transposase	1
MAG4045	d__Bacteria;p__Bacteroidota;c__Bacteroidia;o__Bacteroidales;f__Bacteroidaceae;g__Phocaeicola;s__Phocaeicola plebeius_A	IS116/IS110/IS902_family_protein	transposase	2
MAG1292	d__Bacteria;p__Bacillota_A;c__Clostridia;o__Oscillospirales;f__Ruminococcaceae;g__Firm-04;s__Firm-04 sp016295145	transposase	transposase	19
MAG1292	d__Bacteria;p__Bacillota_A;c__Clostridia;o__Oscillospirales;f__Ruminococcaceae;g__Firm-04;s__Firm-04 sp016295145	traSA:integrase_fusion_protein	integrase	1
MAG1292	d__Bacteria;p__Bacillota_A;c__Clostridia;o__Oscillospirales;f__Ruminococcaceae;g__Firm-04;s__Firm-04 sp016295145	XerD(site-specific_tyrosine)	recombinase	1
MAG1292	d__Bacteria;p__Bacillota_A;c__Clostridia;o__Oscillospirales;f__Ruminococcaceae;g__Firm-04;s__Firm-04 sp016295145	XerD(site-specific)	recombinase	1
MAG1292	d__Bacteria;p__Bacillota_A;c__Clostridia;o__Oscillospirales;f__Ruminococcaceae;g__Firm-04;s__Firm-04 sp016295145	Tn3	transposase	1
MAG3964	d__Bacteria;p__Bacteroidota;c__Bacteroidia;o__Bacteroidales;f__Tannerellaceae;g__Parabacteroides;s__Parabacteroides faecavium	transposase	transposase	21
MAG3964	d__Bacteria;p__Bacteroidota;c__Bacteroidia;o__Bacteroidales;f__Tannerellaceae;g__Parabacteroides;s__Parabacteroides faecavium	XerD(site-specific_tyrosine)	recombinase	1
MAG33	d__Bacteria;p__Desulfobacterota;c__Desulfovibrionia;o__Desulfovibrionales;f__Desulfovibrionaceae;g__Desulfovibrio;s__Desulfovibrio sp900556755	transposase	transposase	14
MAG33	d__Bacteria;p__Desulfobacterota;c__Desulfovibrionia;o__Desulfovibrionales;f__Desulfovibrionaceae;g__Desulfovibrio;s__Desulfovibrio sp900556755	XerC(tyrosine)	recombinase	1
MAG33	d__Bacteria;p__Desulfobacterota;c__Desulfovibrionia;o__Desulfovibrionales;f__Desulfovibrionaceae;g__Desulfovibrio;s__Desulfovibrio sp900556755	Tn3	transposase	1
MAG1677	d__Bacteria;p__Bacillota;c__Bacilli;o__Erysipelotrichales;f__Erysipelotrichaceae;g__Faecalicoccus;s__Faecalicoccus sp900546545	transposase	transposase	14
MAG1677	d__Bacteria;p__Bacillota;c__Bacilli;o__Erysipelotrichales;f__Erysipelotrichaceae;g__Faecalicoccus;s__Faecalicoccus sp900546545	XerD(site-specific_tyrosine)	recombinase	1
MAG1556	d__Bacteria;p__Bacillota_A;c__Clostridia;o__Oscillospirales;f__Butyricicoccaceae;g__JAEDEU01;s__JAEDEU01 sp016293155	transposase	transposase	20
MAG840	d__Bacteria;p__Campylobacterota;c__Campylobacteria;o__Campylobacterales;f__Campylobacteraceae;g__Campylobacter;s__Campylobacter lanienae	transposase	transposase	21
MAG840	d__Bacteria;p__Campylobacterota;c__Campylobacteria;o__Campylobacterales;f__Campylobacteraceae;g__Campylobacter;s__Campylobacter lanienae	Tn3	transposase	1
MAG1888	d__Bacteria;p__Bacillota_A;c__Clostridia;o__Oscillospirales;f__Ruminococcaceae;g__Firm-04;s__Firm-04 sp016295145	transposase	transposase	20
MAG1888	d__Bacteria;p__Bacillota_A;c__Clostridia;o__Oscillospirales;f__Ruminococcaceae;g__Firm-04;s__Firm-04 sp016295145	XerD(site-specific_tyrosine)	recombinase	1
MAG1888	d__Bacteria;p__Bacillota_A;c__Clostridia;o__Oscillospirales;f__Ruminococcaceae;g__Firm-04;s__Firm-04 sp016295145	Tn3	transposase	1
MAG28	d__Bacteria;p__Desulfobacterota;c__Desulfovibrionia;o__Desulfovibrionales;f__Desulfovibrionaceae;g__Desulfovibrio;s__Desulfovibrio sp900556755	transposase	transposase	21
MAG28	d__Bacteria;p__Desulfobacterota;c__Desulfovibrionia;o__Desulfovibrionales;f__Desulfovibrionaceae;g__Desulfovibrio;s__Desulfovibrio sp900556755	XerD(site-specific_tyrosine)	recombinase	1
MAG28	d__Bacteria;p__Desulfobacterota;c__Desulfovibrionia;o__Desulfovibrionales;f__Desulfovibrionaceae;g__Desulfovibrio;s__Desulfovibrio sp900556755	XerC(tyrosine)	recombinase	1
MAG2443	d__Bacteria;p__Bacillota_A;c__Clostridia;o__Oscillospirales;f__Butyricicoccaceae;g__JAEDEU01;s__JAEDEU01 sp016293155	transposase	transposase	15
MAG3497	d__Bacteria;p__Bacillota_A;c__Clostridia;o__Oscillospirales;f__Butyricicoccaceae;g__JAEDEU01;s__JAEDEU01 sp016293155	transposase	transposase	18
MAG2751	d__Bacteria;p__Bacillota;c__Bacilli;o__Erysipelotrichales;f__Erysipelotrichaceae;g__Faecalicoccus;s__Faecalicoccus pleomorphus	transposase(plasmid)	transposase	1
MAG2751	d__Bacteria;p__Bacillota;c__Bacilli;o__Erysipelotrichales;f__Erysipelotrichaceae;g__Faecalicoccus;s__Faecalicoccus pleomorphus	transposase	transposase	26
MAG2751	d__Bacteria;p__Bacillota;c__Bacilli;o__Erysipelotrichales;f__Erysipelotrichaceae;g__Faecalicoccus;s__Faecalicoccus pleomorphus	XerD(site-specific_tyrosine)	recombinase	1
MAG2751	d__Bacteria;p__Bacillota;c__Bacilli;o__Erysipelotrichales;f__Erysipelotrichaceae;g__Faecalicoccus;s__Faecalicoccus pleomorphus	XerC(tyrosine)	recombinase	1
MAG2392	d__Bacteria;p__Desulfobacterota;c__Desulfovibrionia;o__Desulfovibrionales;f__Desulfovibrionaceae;g__Desulfovibrio;s__Desulfovibrio sp900556755	transposase	transposase	12
MAG2392	d__Bacteria;p__Desulfobacterota;c__Desulfovibrionia;o__Desulfovibrionales;f__Desulfovibrionaceae;g__Desulfovibrio;s__Desulfovibrio sp900556755	XerD(site-specific_tyrosine)	recombinase	1
MAG2392	d__Bacteria;p__Desulfobacterota;c__Desulfovibrionia;o__Desulfovibrionales;f__Desulfovibrionaceae;g__Desulfovibrio;s__Desulfovibrio sp900556755	Tn3	transposase	1
MAG3391	d__Bacteria;p__Bacillota_A;c__Clostridia;o__Oscillospirales;f__Butyricicoccaceae;g__JAEDEU01;s__JAEDEU01 sp016293155	transposase	transposase	22
MAG3975	d__Bacteria;p__Pseudomonadota;c__Gammaproteobacteria;o__Burkholderiales;f__Burkholderiaceae;g__Oxalobacter;s__Unclassified	transposase	transposase	16
MAG3975	d__Bacteria;p__Pseudomonadota;c__Gammaproteobacteria;o__Burkholderiales;f__Burkholderiaceae;g__Oxalobacter;s__Unclassified	XerD(site-specific_tyrosine)	recombinase	1
MAG3975	d__Bacteria;p__Pseudomonadota;c__Gammaproteobacteria;o__Burkholderiales;f__Burkholderiaceae;g__Oxalobacter;s__Unclassified	XerC(tyrosine)	recombinase	1
MAG1953	d__Bacteria;p__Desulfobacterota;c__Desulfovibrionia;o__Desulfovibrionales;f__Desulfovibrionaceae;g__Desulfovibrio;s__Desulfovibrio sp900556755	transposase	transposase	17
MAG1953	d__Bacteria;p__Desulfobacterota;c__Desulfovibrionia;o__Desulfovibrionales;f__Desulfovibrionaceae;g__Desulfovibrio;s__Desulfovibrio sp900556755	XerC(tyrosine)	recombinase	1
MAG1953	d__Bacteria;p__Desulfobacterota;c__Desulfovibrionia;o__Desulfovibrionales;f__Desulfovibrionaceae;g__Desulfovibrio;s__Desulfovibrio sp900556755	Tn3	transposase	1
MAG405	d__Bacteria;p__Bacillota_A;c__Clostridia;o__Oscillospirales;f__Butyricicoccaceae;g__JAEDEU01;s__JAEDEU01 sp016293155	transposon_Tn21_modulator_protein(plasmid)	transposon	1
MAG405	d__Bacteria;p__Bacillota_A;c__Clostridia;o__Oscillospirales;f__Butyricicoccaceae;g__JAEDEU01;s__JAEDEU01 sp016293155	transposase	transposase	21
MAG405	d__Bacteria;p__Bacillota_A;c__Clostridia;o__Oscillospirales;f__Butyricicoccaceae;g__JAEDEU01;s__JAEDEU01 sp016293155	integrase(site-specific)	integrase	1
MAG3863	d__Bacteria;p__Desulfobacterota;c__Desulfovibrionia;o__Desulfovibrionales;f__Desulfovibrionaceae;g__Desulfovibrio;s__Desulfovibrio sp900556755	transposase	transposase	22
MAG3863	d__Bacteria;p__Desulfobacterota;c__Desulfovibrionia;o__Desulfovibrionales;f__Desulfovibrionaceae;g__Desulfovibrio;s__Desulfovibrio sp900556755	XerD(site-specific_tyrosine)	recombinase	1
MAG3863	d__Bacteria;p__Desulfobacterota;c__Desulfovibrionia;o__Desulfovibrionales;f__Desulfovibrionaceae;g__Desulfovibrio;s__Desulfovibrio sp900556755	XerC(tyrosine)	recombinase	1
MAG3863	d__Bacteria;p__Desulfobacterota;c__Desulfovibrionia;o__Desulfovibrionales;f__Desulfovibrionaceae;g__Desulfovibrio;s__Desulfovibrio sp900556755	Tn3	transposase	1
MAG3673	d__Bacteria;p__Cyanobacteriota;c__Vampirovibrionia;o__Gastranaerophilales;f__Gastranaerophilaceae;g__RUG14219;s__Unclassified	transposase(plasmid)	transposase	1
MAG3673	d__Bacteria;p__Cyanobacteriota;c__Vampirovibrionia;o__Gastranaerophilales;f__Gastranaerophilaceae;g__RUG14219;s__Unclassified	transposase	transposase	9
MAG3673	d__Bacteria;p__Cyanobacteriota;c__Vampirovibrionia;o__Gastranaerophilales;f__Gastranaerophilaceae;g__RUG14219;s__Unclassified	integrase(site-specific)	integrase	2
MAG3673	d__Bacteria;p__Cyanobacteriota;c__Vampirovibrionia;o__Gastranaerophilales;f__Gastranaerophilaceae;g__RUG14219;s__Unclassified	XerD(site-specific_tyrosine)	recombinase	1
MAG3208	d__Bacteria;p__Bacillota_A;c__Clostridia;o__Oscillospirales;f__Butyricicoccaceae;g__JAEDEU01;s__JAEDEU01 sp016293155	transposase	transposase	25
MAG3208	d__Bacteria;p__Bacillota_A;c__Clostridia;o__Oscillospirales;f__Butyricicoccaceae;g__JAEDEU01;s__JAEDEU01 sp016293155	integrase(site-specific)	integrase	1
MAG2508	d__Bacteria;p__Bacteroidota;c__Bacteroidia;o__Bacteroidales;f__Bacteroidaceae;g__Bacteroides;s__Bacteroides fragilis_A	transposase	transposase	43
MAG2508	d__Bacteria;p__Bacteroidota;c__Bacteroidia;o__Bacteroidales;f__Bacteroidaceae;g__Bacteroides;s__Bacteroides fragilis_A	XerD(site-specific_tyrosine)	recombinase	1
MAG2508	d__Bacteria;p__Bacteroidota;c__Bacteroidia;o__Bacteroidales;f__Bacteroidaceae;g__Bacteroides;s__Bacteroides fragilis_A	XerC(tyrosine)	recombinase	1
MAG2508	d__Bacteria;p__Bacteroidota;c__Bacteroidia;o__Bacteroidales;f__Bacteroidaceae;g__Bacteroides;s__Bacteroides fragilis_A	TraG(ATPase)	conjugative_transfer_protein	2
MAG2508	d__Bacteria;p__Bacteroidota;c__Bacteroidia;o__Bacteroidales;f__Bacteroidaceae;g__Bacteroides;s__Bacteroides fragilis_A	TnsA-like_heteromeric(endonuclease_subunit)	transposase	1
MAG2508	d__Bacteria;p__Bacteroidota;c__Bacteroidia;o__Bacteroidales;f__Bacteroidaceae;g__Bacteroides;s__Bacteroides fragilis_A	Tn3	transposase	1
MAG4157	d__Bacteria;p__Bacillota;c__Bacilli;o__Lactobacillales;f__Enterococcaceae;g__Enterococcus_E;s__Enterococcus_E cecorum	transposon_excisionase;_Tn916_ORF1-like	transposon	1
MAG4157	d__Bacteria;p__Bacillota;c__Bacilli;o__Lactobacillales;f__Enterococcaceae;g__Enterococcus_E;s__Enterococcus_E cecorum	transposon-related_protein	transposon	1
MAG4157	d__Bacteria;p__Bacillota;c__Bacilli;o__Lactobacillales;f__Enterococcaceae;g__Enterococcus_E;s__Enterococcus_E cecorum	transposase	transposase	43
MAG4157	d__Bacteria;p__Bacillota;c__Bacilli;o__Lactobacillales;f__Enterococcaceae;g__Enterococcus_E;s__Enterococcus_E cecorum	traSA:integrase_fusion_protein	integrase	1
MAG4157	d__Bacteria;p__Bacillota;c__Bacilli;o__Lactobacillales;f__Enterococcaceae;g__Enterococcus_E;s__Enterococcus_E cecorum	integrase(site-specific)	integrase	1
MAG4157	d__Bacteria;p__Bacillota;c__Bacilli;o__Lactobacillales;f__Enterococcaceae;g__Enterococcus_E;s__Enterococcus_E cecorum	XerD(site-specific_tyrosine)	recombinase	1
MAG4157	d__Bacteria;p__Bacillota;c__Bacilli;o__Lactobacillales;f__Enterococcaceae;g__Enterococcus_E;s__Enterococcus_E cecorum	Tn3	transposase	1
MAG2735	d__Bacteria;p__Bacillota_A;c__Clostridia;o__Oscillospirales;f__Ruminococcaceae;g__Firm-04;s__Firm-04 sp016296505	transposase	transposase	32
MAG2735	d__Bacteria;p__Bacillota_A;c__Clostridia;o__Oscillospirales;f__Ruminococcaceae;g__Firm-04;s__Firm-04 sp016296505	integrase(site-specific)	integrase	4
MAG2735	d__Bacteria;p__Bacillota_A;c__Clostridia;o__Oscillospirales;f__Ruminococcaceae;g__Firm-04;s__Firm-04 sp016296505	XerD(site-specific)	recombinase	1
MAG2735	d__Bacteria;p__Bacillota_A;c__Clostridia;o__Oscillospirales;f__Ruminococcaceae;g__Firm-04;s__Firm-04 sp016296505	Tn3	transposase	1
MAG1779	d__Bacteria;p__Desulfobacterota;c__Desulfovibrionia;o__Desulfovibrionales;f__Desulfovibrionaceae;g__Desulfovibrio;s__Desulfovibrio sp900556755	transposase	transposase	23
MAG1779	d__Bacteria;p__Desulfobacterota;c__Desulfovibrionia;o__Desulfovibrionales;f__Desulfovibrionaceae;g__Desulfovibrio;s__Desulfovibrio sp900556755	XerC(tyrosine)	recombinase	2
MAG3398	d__Bacteria;p__Bacillota_A;c__Clostridia;o__Oscillospirales;f__Butyricicoccaceae;g__JAEDEU01;s__JAEDEU01 sp016293155	transposase	transposase	27
MAG3252	d__Bacteria;p__Bacteroidota;c__Bacteroidia;o__Bacteroidales;f__Tannerellaceae;g__Parabacteroides;s__Parabacteroides faecavium	transposase_family_protein	transposase	2
MAG3252	d__Bacteria;p__Bacteroidota;c__Bacteroidia;o__Bacteroidales;f__Tannerellaceae;g__Parabacteroides;s__Parabacteroides faecavium	transposase	transposase	29
MAG3252	d__Bacteria;p__Bacteroidota;c__Bacteroidia;o__Bacteroidales;f__Tannerellaceae;g__Parabacteroides;s__Parabacteroides faecavium	XerD(site-specific_tyrosine)	recombinase	1
MAG30	d__Bacteria;p__Bacteroidota;c__Bacteroidia;o__Bacteroidales;f__Bacteroidaceae;g__Phocaeicola;s__Phocaeicola plebeius_A	tyrosine	recombinase	1
MAG30	d__Bacteria;p__Bacteroidota;c__Bacteroidia;o__Bacteroidales;f__Bacteroidaceae;g__Phocaeicola;s__Phocaeicola plebeius_A	transposase_family_protein	transposase	1
MAG30	d__Bacteria;p__Bacteroidota;c__Bacteroidia;o__Bacteroidales;f__Bacteroidaceae;g__Phocaeicola;s__Phocaeicola plebeius_A	transposase	transposase	50
MAG30	d__Bacteria;p__Bacteroidota;c__Bacteroidia;o__Bacteroidales;f__Bacteroidaceae;g__Phocaeicola;s__Phocaeicola plebeius_A	XerD(site-specific_tyrosine)	recombinase	1
MAG30	d__Bacteria;p__Bacteroidota;c__Bacteroidia;o__Bacteroidales;f__Bacteroidaceae;g__Phocaeicola;s__Phocaeicola plebeius_A	TraG(ATPase)	conjugative_transfer_protein	1
MAG2781	d__Bacteria;p__Pseudomonadota;c__Gammaproteobacteria;o__Burkholderiales;f__Burkholderiaceae;g__Oxalobacter;s__Unclassified	transposon_TnsA	transposon	1
MAG2781	d__Bacteria;p__Pseudomonadota;c__Gammaproteobacteria;o__Burkholderiales;f__Burkholderiaceae;g__Oxalobacter;s__Unclassified	transposase	transposase	12
MAG2781	d__Bacteria;p__Pseudomonadota;c__Gammaproteobacteria;o__Burkholderiales;f__Burkholderiaceae;g__Oxalobacter;s__Unclassified	XerD(site-specific_tyrosine)	recombinase	1
MAG2781	d__Bacteria;p__Pseudomonadota;c__Gammaproteobacteria;o__Burkholderiales;f__Burkholderiaceae;g__Oxalobacter;s__Unclassified	IS116/IS110/IS902_family_protein	transposase	1
MAG2542	d__Bacteria;p__Bacillota_A;c__Clostridia;o__Oscillospirales;f__Butyricicoccaceae;g__JAEDEU01;s__JAEDEU01 sp016293155	transposase	transposase	30
MAG2389	d__Bacteria;p__Bacillota_A;c__Clostridia;o__Oscillospirales;f__Butyricicoccaceae;g__JAEDEU01;s__JAEDEU01 sp016293155	transposon_Tn21_modulator_protein(plasmid)	transposon	2
MAG2389	d__Bacteria;p__Bacillota_A;c__Clostridia;o__Oscillospirales;f__Butyricicoccaceae;g__JAEDEU01;s__JAEDEU01 sp016293155	transposase	transposase	23
MAG2042	d__Bacteria;p__Bacillota_A;c__Clostridia;o__Lachnospirales;f__Lachnospiraceae;g__Mediterraneibacter;s__Mediterraneibacter torques	transposase	transposase	63
MAG2042	d__Bacteria;p__Bacillota_A;c__Clostridia;o__Lachnospirales;f__Lachnospiraceae;g__Mediterraneibacter;s__Mediterraneibacter torques	XerD(site-specific_tyrosine)	recombinase	1
MAG2042	d__Bacteria;p__Bacillota_A;c__Clostridia;o__Lachnospirales;f__Lachnospiraceae;g__Mediterraneibacter;s__Mediterraneibacter torques	VanZ-like_transposon_protein	transposon	1
MAG2042	d__Bacteria;p__Bacillota_A;c__Clostridia;o__Lachnospirales;f__Lachnospiraceae;g__Mediterraneibacter;s__Mediterraneibacter torques	Tn3	transposase	1
MAG1968	d__Bacteria;p__Bacillota_A;c__Clostridia;o__Oscillospirales;f__Ruminococcaceae;g__Fournierella;s__Fournierella sp002160145	transposase	transposase	35
MAG1968	d__Bacteria;p__Bacillota_A;c__Clostridia;o__Oscillospirales;f__Ruminococcaceae;g__Fournierella;s__Fournierella sp002160145	site-specific_recombinase	recombinase	1
MAG1968	d__Bacteria;p__Bacillota_A;c__Clostridia;o__Oscillospirales;f__Ruminococcaceae;g__Fournierella;s__Fournierella sp002160145	Tn3	transposase	2
MAG1624	d__Bacteria;p__Bacillota;c__Bacilli;o__RF39;f__UBA660;g__CAJOJO01;s__Unclassified	transposase	transposase	11
MAG1624	d__Bacteria;p__Bacillota;c__Bacilli;o__RF39;f__UBA660;g__CAJOJO01;s__Unclassified	XerD(site-specific_tyrosine)	recombinase	2
MAG1624	d__Bacteria;p__Bacillota;c__Bacilli;o__RF39;f__UBA660;g__CAJOJO01;s__Unclassified	XerC(tyrosine)	recombinase	1
MAG978	d__Bacteria;p__Bacillota;c__Bacilli;o__Erysipelotrichales;f__Erysipelotrichaceae;g__Faecalicoccus;s__Faecalicoccus sp900546545	transposase	transposase	29
MAG978	d__Bacteria;p__Bacillota;c__Bacilli;o__Erysipelotrichales;f__Erysipelotrichaceae;g__Faecalicoccus;s__Faecalicoccus sp900546545	XerD(site-specific_tyrosine)	recombinase	1
MAG978	d__Bacteria;p__Bacillota;c__Bacilli;o__Erysipelotrichales;f__Erysipelotrichaceae;g__Faecalicoccus;s__Faecalicoccus sp900546545	XerC(tyrosine)	recombinase	1
MAG877	d__Bacteria;p__Bacillota;c__Bacilli;o__Erysipelotrichales;f__Coprobacillaceae;g__Thomasclavelia;s__Thomasclavelia ramosa	transposase(plasmid)	transposase	1
MAG877	d__Bacteria;p__Bacillota;c__Bacilli;o__Erysipelotrichales;f__Coprobacillaceae;g__Thomasclavelia;s__Thomasclavelia ramosa	transposase	transposase	58
MAG857	d__Bacteria;p__Bacillota_A;c__Clostridia;o__Lachnospirales;f__Lachnospiraceae;g__Wujia;s__Unclassified	transposase	transposase	21
MAG857	d__Bacteria;p__Bacillota_A;c__Clostridia;o__Lachnospirales;f__Lachnospiraceae;g__Wujia;s__Unclassified	XerD(site-specific_tyrosine)	recombinase	2
MAG857	d__Bacteria;p__Bacillota_A;c__Clostridia;o__Lachnospirales;f__Lachnospiraceae;g__Wujia;s__Unclassified	Tn3	transposase	1
MAG2634	d__Bacteria;p__Bacteroidota;c__Bacteroidia;o__Bacteroidales;f__Tannerellaceae;g__Parabacteroides;s__Parabacteroides merdae	transposase_family_protein	transposase	1
MAG2634	d__Bacteria;p__Bacteroidota;c__Bacteroidia;o__Bacteroidales;f__Tannerellaceae;g__Parabacteroides;s__Parabacteroides merdae	transposase	transposase	32
MAG2634	d__Bacteria;p__Bacteroidota;c__Bacteroidia;o__Bacteroidales;f__Tannerellaceae;g__Parabacteroides;s__Parabacteroides merdae	XerD(site-specific_tyrosine)	recombinase	1
MAG2634	d__Bacteria;p__Bacteroidota;c__Bacteroidia;o__Bacteroidales;f__Tannerellaceae;g__Parabacteroides;s__Parabacteroides merdae	XerC(tyrosine)	recombinase	1
MAG615	d__Bacteria;p__Bacteroidota;c__Bacteroidia;o__Bacteroidales;f__Bacteroidaceae;g__Phocaeicola;s__Phocaeicola plebeius_A	tyrosine	recombinase	1
MAG615	d__Bacteria;p__Bacteroidota;c__Bacteroidia;o__Bacteroidales;f__Bacteroidaceae;g__Phocaeicola;s__Phocaeicola plebeius_A	transposase_of_IS26(plasmid)	transposase	1
MAG615	d__Bacteria;p__Bacteroidota;c__Bacteroidia;o__Bacteroidales;f__Bacteroidaceae;g__Phocaeicola;s__Phocaeicola plebeius_A	transposase	transposase	39
MAG615	d__Bacteria;p__Bacteroidota;c__Bacteroidia;o__Bacteroidales;f__Bacteroidaceae;g__Phocaeicola;s__Phocaeicola plebeius_A	Tn3	transposase	1
MAG615	d__Bacteria;p__Bacteroidota;c__Bacteroidia;o__Bacteroidales;f__Bacteroidaceae;g__Phocaeicola;s__Phocaeicola plebeius_A	IS116/IS110/IS902_family_protein	transposase	1
MAG415	d__Bacteria;p__Bacillota_A;c__Clostridia;o__Oscillospirales;f__Butyricicoccaceae;g__JAEDEU01;s__JAEDEU01 sp016293155	transposase	transposase	28
MAG3913	d__Bacteria;p__Bacteroidota;c__Bacteroidia;o__Bacteroidales;f__Porphyromonadaceae;g__Porphyromonas_A;s__Porphyromonas_A sp004555765	tyrosine	recombinase	1
MAG3913	d__Bacteria;p__Bacteroidota;c__Bacteroidia;o__Bacteroidales;f__Porphyromonadaceae;g__Porphyromonas_A;s__Porphyromonas_A sp004555765	transposase	transposase	16
MAG3913	d__Bacteria;p__Bacteroidota;c__Bacteroidia;o__Bacteroidales;f__Porphyromonadaceae;g__Porphyromonas_A;s__Porphyromonas_A sp004555765	XerD(tyrosine)	recombinase	1
MAG3872	d__Bacteria;p__Bacteroidota;c__Bacteroidia;o__Bacteroidales;f__Bacteroidaceae;g__Phocaeicola;s__Phocaeicola coprophilus	transposase_of_IS26(plasmid)	transposase	1
MAG3872	d__Bacteria;p__Bacteroidota;c__Bacteroidia;o__Bacteroidales;f__Bacteroidaceae;g__Phocaeicola;s__Phocaeicola coprophilus	transposase_family_protein	transposase	1
MAG3872	d__Bacteria;p__Bacteroidota;c__Bacteroidia;o__Bacteroidales;f__Bacteroidaceae;g__Phocaeicola;s__Phocaeicola coprophilus	transposase	transposase	37
MAG3872	d__Bacteria;p__Bacteroidota;c__Bacteroidia;o__Bacteroidales;f__Bacteroidaceae;g__Phocaeicola;s__Phocaeicola coprophilus	XerC(tyrosine)	recombinase	1
MAG3872	d__Bacteria;p__Bacteroidota;c__Bacteroidia;o__Bacteroidales;f__Bacteroidaceae;g__Phocaeicola;s__Phocaeicola coprophilus	Tn3	transposase	1
MAG3872	d__Bacteria;p__Bacteroidota;c__Bacteroidia;o__Bacteroidales;f__Bacteroidaceae;g__Phocaeicola;s__Phocaeicola coprophilus	IS116/IS110/IS902_family_protein	transposase	1
MAG359	d__Bacteria;p__Bacteroidota;c__Bacteroidia;o__Bacteroidales;f__Bacteroidaceae;g__Phocaeicola;s__Phocaeicola plebeius_A	tyrosine	recombinase	2
MAG359	d__Bacteria;p__Bacteroidota;c__Bacteroidia;o__Bacteroidales;f__Bacteroidaceae;g__Phocaeicola;s__Phocaeicola plebeius_A	transposase_family_protein	transposase	1
MAG359	d__Bacteria;p__Bacteroidota;c__Bacteroidia;o__Bacteroidales;f__Bacteroidaceae;g__Phocaeicola;s__Phocaeicola plebeius_A	transposase	transposase	60
MAG359	d__Bacteria;p__Bacteroidota;c__Bacteroidia;o__Bacteroidales;f__Bacteroidaceae;g__Phocaeicola;s__Phocaeicola plebeius_A	XerD(site-specific_tyrosine)	recombinase	1
MAG359	d__Bacteria;p__Bacteroidota;c__Bacteroidia;o__Bacteroidales;f__Bacteroidaceae;g__Phocaeicola;s__Phocaeicola plebeius_A	TraG(ATPase)	conjugative_transfer_protein	4
MAG359	d__Bacteria;p__Bacteroidota;c__Bacteroidia;o__Bacteroidales;f__Bacteroidaceae;g__Phocaeicola;s__Phocaeicola plebeius_A	Tn3	transposase	1
MAG359	d__Bacteria;p__Bacteroidota;c__Bacteroidia;o__Bacteroidales;f__Bacteroidaceae;g__Phocaeicola;s__Phocaeicola plebeius_A	IS116/IS110/IS902_family_protein	transposase	1
MAG3424	d__Bacteria;p__Bacillota_A;c__Clostridia;o__Oscillospirales;f__Acutalibacteraceae;g__CAG-557;s__Unclassified	transposase	transposase	11
MAG3424	d__Bacteria;p__Bacillota_A;c__Clostridia;o__Oscillospirales;f__Acutalibacteraceae;g__CAG-557;s__Unclassified	XerC(tyrosine)	recombinase	1
MAG3424	d__Bacteria;p__Bacillota_A;c__Clostridia;o__Oscillospirales;f__Acutalibacteraceae;g__CAG-557;s__Unclassified	Tn3	transposase	1
MAG3234	d__Bacteria;p__Bacteroidota;c__Bacteroidia;o__Bacteroidales;f__Porphyromonadaceae;g__Porphyromonas_A;s__Porphyromonas_A somerae	transposase	transposase	26
MAG3234	d__Bacteria;p__Bacteroidota;c__Bacteroidia;o__Bacteroidales;f__Porphyromonadaceae;g__Porphyromonas_A;s__Porphyromonas_A somerae	TraG(ATPase)	conjugative_transfer_protein	3
MAG3234	d__Bacteria;p__Bacteroidota;c__Bacteroidia;o__Bacteroidales;f__Porphyromonadaceae;g__Porphyromonas_A;s__Porphyromonas_A somerae	Tn3	transposase	1
MAG2861	d__Bacteria;p__Bacillota_A;c__Clostridia;o__Oscillospirales;f__Butyricicoccaceae;g__JAEDEU01;s__JAEDEU01 sp016293155	transposase	transposase	29
MAG2861	d__Bacteria;p__Bacillota_A;c__Clostridia;o__Oscillospirales;f__Butyricicoccaceae;g__JAEDEU01;s__JAEDEU01 sp016293155	resolvase(site-specific)	recombinase	1
MAG2750	d__Bacteria;p__Bacteroidota;c__Bacteroidia;o__Bacteroidales;f__UBA932;g__Coprenecus;s__Unclassified	tyrosine	recombinase	1
MAG2750	d__Bacteria;p__Bacteroidota;c__Bacteroidia;o__Bacteroidales;f__UBA932;g__Coprenecus;s__Unclassified	transposon_TnsA	transposon	1
MAG2750	d__Bacteria;p__Bacteroidota;c__Bacteroidia;o__Bacteroidales;f__UBA932;g__Coprenecus;s__Unclassified	transposase	transposase	18
MAG2750	d__Bacteria;p__Bacteroidota;c__Bacteroidia;o__Bacteroidales;f__UBA932;g__Coprenecus;s__Unclassified	XerD(site-specific_tyrosine)	recombinase	1
MAG2750	d__Bacteria;p__Bacteroidota;c__Bacteroidia;o__Bacteroidales;f__UBA932;g__Coprenecus;s__Unclassified	XerC(tyrosine)	recombinase	1
MAG2750	d__Bacteria;p__Bacteroidota;c__Bacteroidia;o__Bacteroidales;f__UBA932;g__Coprenecus;s__Unclassified	Tn3	transposase	1
MAG242	d__Bacteria;p__Bacillota_A;c__Clostridia;o__Oscillospirales;f__Ruminococcaceae;g__Firm-04;s__Firm-04 sp016295145	transposase	transposase	29
MAG242	d__Bacteria;p__Bacillota_A;c__Clostridia;o__Oscillospirales;f__Ruminococcaceae;g__Firm-04;s__Firm-04 sp016295145	traSA:integrase_fusion_protein	integrase	1
MAG242	d__Bacteria;p__Bacillota_A;c__Clostridia;o__Oscillospirales;f__Ruminococcaceae;g__Firm-04;s__Firm-04 sp016295145	integrase(site-specific)	integrase	1
MAG242	d__Bacteria;p__Bacillota_A;c__Clostridia;o__Oscillospirales;f__Ruminococcaceae;g__Firm-04;s__Firm-04 sp016295145	XerD(site-specific_tyrosine)	recombinase	1
MAG242	d__Bacteria;p__Bacillota_A;c__Clostridia;o__Oscillospirales;f__Ruminococcaceae;g__Firm-04;s__Firm-04 sp016295145	XerD(site-specific)	recombinase	1
MAG242	d__Bacteria;p__Bacillota_A;c__Clostridia;o__Oscillospirales;f__Ruminococcaceae;g__Firm-04;s__Firm-04 sp016295145	Tn3	transposase	1
MAG2246	d__Bacteria;p__Actinomycetota;c__Actinomycetia;o__Actinomycetales;f__Actinomycetaceae;g__Arcanobacterium_A;s__Arcanobacterium_A sp022778805	transposase	transposase	20
MAG2246	d__Bacteria;p__Actinomycetota;c__Actinomycetia;o__Actinomycetales;f__Actinomycetaceae;g__Arcanobacterium_A;s__Arcanobacterium_A sp022778805	integrase(site-specific)	integrase	1
MAG2246	d__Bacteria;p__Actinomycetota;c__Actinomycetia;o__Actinomycetales;f__Actinomycetaceae;g__Arcanobacterium_A;s__Arcanobacterium_A sp022778805	XerD(site-specific_tyrosine)	recombinase	2
MAG2246	d__Bacteria;p__Actinomycetota;c__Actinomycetia;o__Actinomycetales;f__Actinomycetaceae;g__Arcanobacterium_A;s__Arcanobacterium_A sp022778805	VanZ-like_transposon_protein	transposon	1
MAG2246	d__Bacteria;p__Actinomycetota;c__Actinomycetia;o__Actinomycetales;f__Actinomycetaceae;g__Arcanobacterium_A;s__Arcanobacterium_A sp022778805	Tn3	transposase	1
MAG2146	d__Bacteria;p__Bacillota_A;c__Clostridia;o__Lachnospirales;f__Lachnospiraceae;g__Acetatifactor;s__Unclassified	transposase	transposase	61
MAG2146	d__Bacteria;p__Bacillota_A;c__Clostridia;o__Lachnospirales;f__Lachnospiraceae;g__Acetatifactor;s__Unclassified	XerD(site-specific_tyrosine)	recombinase	2
MAG2135	d__Bacteria;p__Verrucomicrobiota;c__Lentisphaeria;o__UBA1407;f__UBA1407;g__UBA1724;s__UBA1724 sp900548225	transposon_TnsA	transposon	1
MAG2135	d__Bacteria;p__Verrucomicrobiota;c__Lentisphaeria;o__UBA1407;f__UBA1407;g__UBA1724;s__UBA1724 sp900548225	transposase	transposase	17
MAG2135	d__Bacteria;p__Verrucomicrobiota;c__Lentisphaeria;o__UBA1407;f__UBA1407;g__UBA1724;s__UBA1724 sp900548225	XerD(site-specific_tyrosine)	recombinase	1
MAG2104	d__Bacteria;p__Bacteroidota;c__Bacteroidia;o__Bacteroidales;f__Bacteroidaceae;g__Bacteroides;s__Bacteroides fluxus	transposase_A(plasmid)	transposase	1
MAG2104	d__Bacteria;p__Bacteroidota;c__Bacteroidia;o__Bacteroidales;f__Bacteroidaceae;g__Bacteroides;s__Bacteroides fluxus	transposase	transposase	52
MAG2104	d__Bacteria;p__Bacteroidota;c__Bacteroidia;o__Bacteroidales;f__Bacteroidaceae;g__Bacteroides;s__Bacteroides fluxus	phage_integrase(site-specific)	integrase	1
MAG2104	d__Bacteria;p__Bacteroidota;c__Bacteroidia;o__Bacteroidales;f__Bacteroidaceae;g__Bacteroides;s__Bacteroides fluxus	XerD(site-specific_tyrosine)	recombinase	1
MAG2104	d__Bacteria;p__Bacteroidota;c__Bacteroidia;o__Bacteroidales;f__Bacteroidaceae;g__Bacteroides;s__Bacteroides fluxus	XerC(tyrosine)	recombinase	1
MAG2104	d__Bacteria;p__Bacteroidota;c__Bacteroidia;o__Bacteroidales;f__Bacteroidaceae;g__Bacteroides;s__Bacteroides fluxus	TraG(ATPase)	conjugative_transfer_protein	1
MAG2104	d__Bacteria;p__Bacteroidota;c__Bacteroidia;o__Bacteroidales;f__Bacteroidaceae;g__Bacteroides;s__Bacteroides fluxus	Tn3	transposase	1
MAG2104	d__Bacteria;p__Bacteroidota;c__Bacteroidia;o__Bacteroidales;f__Bacteroidaceae;g__Bacteroides;s__Bacteroides fluxus	IS116/IS110/IS902_family_protein	transposase	1
MAG1646	d__Bacteria;p__Verrucomicrobiota;c__Kiritimatiellia;o__RFP12;f__UBA1067;g__Spyradenecus;s__Unclassified	transposase	transposase	10
MAG1646	d__Bacteria;p__Verrucomicrobiota;c__Kiritimatiellia;o__RFP12;f__UBA1067;g__Spyradenecus;s__Unclassified	XerD(site-specific_tyrosine)	recombinase	1
MAG1646	d__Bacteria;p__Verrucomicrobiota;c__Kiritimatiellia;o__RFP12;f__UBA1067;g__Spyradenecus;s__Unclassified	XerC(tyrosine)	recombinase	2
MAG1646	d__Bacteria;p__Verrucomicrobiota;c__Kiritimatiellia;o__RFP12;f__UBA1067;g__Spyradenecus;s__Unclassified	Tn3	transposase	1
MAG160	d__Bacteria;p__Desulfobacterota;c__Desulfovibrionia;o__Desulfovibrionales;f__Desulfovibrionaceae;g__Desulfovibrio;s__Desulfovibrio sp900556755	transposase	transposase	21
MAG160	d__Bacteria;p__Desulfobacterota;c__Desulfovibrionia;o__Desulfovibrionales;f__Desulfovibrionaceae;g__Desulfovibrio;s__Desulfovibrio sp900556755	XerD(site-specific_tyrosine)	recombinase	1
MAG160	d__Bacteria;p__Desulfobacterota;c__Desulfovibrionia;o__Desulfovibrionales;f__Desulfovibrionaceae;g__Desulfovibrio;s__Desulfovibrio sp900556755	XerC(tyrosine)	recombinase	2
MAG160	d__Bacteria;p__Desulfobacterota;c__Desulfovibrionia;o__Desulfovibrionales;f__Desulfovibrionaceae;g__Desulfovibrio;s__Desulfovibrio sp900556755	Tn3	transposase	1
MAG1433	d__Bacteria;p__Bacillota_A;c__Clostridia;o__Oscillospirales;f__Acutalibacteraceae;g__CAG-557;s__Unclassified	transposase	transposase	14
MAG1433	d__Bacteria;p__Bacillota_A;c__Clostridia;o__Oscillospirales;f__Acutalibacteraceae;g__CAG-557;s__Unclassified	integrase(site-specific)	integrase	1
MAG1433	d__Bacteria;p__Bacillota_A;c__Clostridia;o__Oscillospirales;f__Acutalibacteraceae;g__CAG-557;s__Unclassified	XerC(tyrosine)	recombinase	2
MAG1433	d__Bacteria;p__Bacillota_A;c__Clostridia;o__Oscillospirales;f__Acutalibacteraceae;g__CAG-557;s__Unclassified	Tn3	transposase	1
MAG764	d__Bacteria;p__Bacillota_A;c__Clostridia;o__Oscillospirales;f__Oscillospiraceae;g__Faecousia;s__Unclassified	transposase(plasmid)	transposase	1
MAG764	d__Bacteria;p__Bacillota_A;c__Clostridia;o__Oscillospirales;f__Oscillospiraceae;g__Faecousia;s__Unclassified	transposase	transposase	31
MAG764	d__Bacteria;p__Bacillota_A;c__Clostridia;o__Oscillospirales;f__Oscillospiraceae;g__Faecousia;s__Unclassified	integrase(site-specific)	integrase	1
MAG764	d__Bacteria;p__Bacillota_A;c__Clostridia;o__Oscillospirales;f__Oscillospiraceae;g__Faecousia;s__Unclassified	XerD(site-specific_tyrosine)	recombinase	1
MAG764	d__Bacteria;p__Bacillota_A;c__Clostridia;o__Oscillospirales;f__Oscillospiraceae;g__Faecousia;s__Unclassified	Tn3	transposase	1
MAG3904	d__Bacteria;p__Bacillota_A;c__Clostridia;o__Oscillospirales;f__Butyricicoccaceae;g__JAEDEU01;s__JAEDEU01 sp016293155	transposase	transposase	27
MAG3408	d__Bacteria;p__Bacillota_A;c__Clostridia;o__Christensenellales;f__CAG-138;g__JAEDJH01;s__JAEDJH01 sp016296415	transposase	transposase	25
MAG3408	d__Bacteria;p__Bacillota_A;c__Clostridia;o__Christensenellales;f__CAG-138;g__JAEDJH01;s__JAEDJH01 sp016296415	XerD(site-specific_tyrosine)	recombinase	1
MAG3408	d__Bacteria;p__Bacillota_A;c__Clostridia;o__Christensenellales;f__CAG-138;g__JAEDJH01;s__JAEDJH01 sp016296415	Tn3	transposase	1
MAG3315	d__Bacteria;p__Bacillota_A;c__Clostridia;o__Christensenellales;f__UBA1242;g__UMGS687;s__UMGS687 sp900544595	transposase	transposase	8
MAG3315	d__Bacteria;p__Bacillota_A;c__Clostridia;o__Christensenellales;f__UBA1242;g__UMGS687;s__UMGS687 sp900544595	integrase(site-specific)	integrase	1
MAG3315	d__Bacteria;p__Bacillota_A;c__Clostridia;o__Christensenellales;f__UBA1242;g__UMGS687;s__UMGS687 sp900544595	XerD(site-specific_tyrosine)	recombinase	1
MAG3315	d__Bacteria;p__Bacillota_A;c__Clostridia;o__Christensenellales;f__UBA1242;g__UMGS687;s__UMGS687 sp900544595	TraG(ATPase)	conjugative_transfer_protein	1
MAG3315	d__Bacteria;p__Bacillota_A;c__Clostridia;o__Christensenellales;f__UBA1242;g__UMGS687;s__UMGS687 sp900544595	Tn3	transposase	1
MAG3185	d__Bacteria;p__Bacillota_A;c__Clostridia;o__Oscillospirales;f__Butyricicoccaceae;g__JAEDEU01;s__JAEDEU01 sp016293155	transposase	transposase	28
MAG2545	d__Bacteria;p__Bacteroidota;c__Bacteroidia;o__Bacteroidales;f__Bacteroidaceae;g__Bacteroides;s__Bacteroides fragilis	tyrosine_type_site-specific_recombinase	recombinase	3
MAG2545	d__Bacteria;p__Bacteroidota;c__Bacteroidia;o__Bacteroidales;f__Bacteroidaceae;g__Bacteroides;s__Bacteroides fragilis	tyrosine	recombinase	2
MAG2545	d__Bacteria;p__Bacteroidota;c__Bacteroidia;o__Bacteroidales;f__Bacteroidaceae;g__Bacteroides;s__Bacteroides fragilis	transposase	transposase	51
MAG2545	d__Bacteria;p__Bacteroidota;c__Bacteroidia;o__Bacteroidales;f__Bacteroidaceae;g__Bacteroides;s__Bacteroides fragilis	XerD(site-specific_tyrosine)	recombinase	1
MAG2545	d__Bacteria;p__Bacteroidota;c__Bacteroidia;o__Bacteroidales;f__Bacteroidaceae;g__Bacteroides;s__Bacteroides fragilis	XerC(tyrosine)	recombinase	1
MAG2545	d__Bacteria;p__Bacteroidota;c__Bacteroidia;o__Bacteroidales;f__Bacteroidaceae;g__Bacteroides;s__Bacteroides fragilis	TraG(ATPase)	conjugative_transfer_protein	1
MAG2545	d__Bacteria;p__Bacteroidota;c__Bacteroidia;o__Bacteroidales;f__Bacteroidaceae;g__Bacteroides;s__Bacteroides fragilis	TnsA-like_heteromeric(endonuclease_subunit)	transposase	2
MAG2545	d__Bacteria;p__Bacteroidota;c__Bacteroidia;o__Bacteroidales;f__Bacteroidaceae;g__Bacteroides;s__Bacteroides fragilis	Tn3	transposase	2
MAG2109	d__Bacteria;p__Actinomycetota;c__Actinomycetia;o__Actinomycetales;f__Actinomycetaceae;g__Pauljensenia;s__Pauljensenia hyovaginalis	transposase(plasmid)	transposase	1
MAG2109	d__Bacteria;p__Actinomycetota;c__Actinomycetia;o__Actinomycetales;f__Actinomycetaceae;g__Pauljensenia;s__Pauljensenia hyovaginalis	transposase	transposase	41
MAG2109	d__Bacteria;p__Actinomycetota;c__Actinomycetia;o__Actinomycetales;f__Actinomycetaceae;g__Pauljensenia;s__Pauljensenia hyovaginalis	phage_integrase(site-specific)	integrase	1
MAG2109	d__Bacteria;p__Actinomycetota;c__Actinomycetia;o__Actinomycetales;f__Actinomycetaceae;g__Pauljensenia;s__Pauljensenia hyovaginalis	XerD(site-specific_tyrosine)	recombinase	2
MAG2109	d__Bacteria;p__Actinomycetota;c__Actinomycetia;o__Actinomycetales;f__Actinomycetaceae;g__Pauljensenia;s__Pauljensenia hyovaginalis	XerC(tyrosine)	recombinase	1
MAG2109	d__Bacteria;p__Actinomycetota;c__Actinomycetia;o__Actinomycetales;f__Actinomycetaceae;g__Pauljensenia;s__Pauljensenia hyovaginalis	Tn3	transposase	1
MAG2016	d__Bacteria;p__Pseudomonadota;c__Gammaproteobacteria;o__Burkholderiales;f__Burkholderiaceae;g__Oxalobacter;s__Unclassified	transposase	transposase	16
MAG2016	d__Bacteria;p__Pseudomonadota;c__Gammaproteobacteria;o__Burkholderiales;f__Burkholderiaceae;g__Oxalobacter;s__Unclassified	XerD(site-specific_tyrosine)	recombinase	1
MAG2016	d__Bacteria;p__Pseudomonadota;c__Gammaproteobacteria;o__Burkholderiales;f__Burkholderiaceae;g__Oxalobacter;s__Unclassified	XerC(tyrosine)	recombinase	1
MAG2016	d__Bacteria;p__Pseudomonadota;c__Gammaproteobacteria;o__Burkholderiales;f__Burkholderiaceae;g__Oxalobacter;s__Unclassified	IS116/IS110/IS902_family_protein	transposase	1
MAG1924	d__Bacteria;p__Bacteroidota;c__Bacteroidia;o__Bacteroidales;f__Bacteroidaceae;g__Phocaeicola;s__Phocaeicola faecicola	transposase_family_protein	transposase	1
MAG1924	d__Bacteria;p__Bacteroidota;c__Bacteroidia;o__Bacteroidales;f__Bacteroidaceae;g__Phocaeicola;s__Phocaeicola faecicola	transposase	transposase	40
MAG1924	d__Bacteria;p__Bacteroidota;c__Bacteroidia;o__Bacteroidales;f__Bacteroidaceae;g__Phocaeicola;s__Phocaeicola faecicola	XerD(site-specific_tyrosine)	recombinase	1
MAG1924	d__Bacteria;p__Bacteroidota;c__Bacteroidia;o__Bacteroidales;f__Bacteroidaceae;g__Phocaeicola;s__Phocaeicola faecicola	TraG(ATPase)	conjugative_transfer_protein	2
MAG1924	d__Bacteria;p__Bacteroidota;c__Bacteroidia;o__Bacteroidales;f__Bacteroidaceae;g__Phocaeicola;s__Phocaeicola faecicola	Tn3	transposase	1
MAG1924	d__Bacteria;p__Bacteroidota;c__Bacteroidia;o__Bacteroidales;f__Bacteroidaceae;g__Phocaeicola;s__Phocaeicola faecicola	IS116/IS110/IS902_family_protein	transposase	1
MAG1648	d__Bacteria;p__Desulfobacterota;c__Desulfovibrionia;o__Desulfovibrionales;f__Desulfovibrionaceae;g__Desulfovibrio;s__Desulfovibrio sp900556755	transposase	transposase	20
MAG1648	d__Bacteria;p__Desulfobacterota;c__Desulfovibrionia;o__Desulfovibrionales;f__Desulfovibrionaceae;g__Desulfovibrio;s__Desulfovibrio sp900556755	XerD(site-specific_tyrosine)	recombinase	1
MAG1648	d__Bacteria;p__Desulfobacterota;c__Desulfovibrionia;o__Desulfovibrionales;f__Desulfovibrionaceae;g__Desulfovibrio;s__Desulfovibrio sp900556755	XerC(tyrosine)	recombinase	1
MAG1648	d__Bacteria;p__Desulfobacterota;c__Desulfovibrionia;o__Desulfovibrionales;f__Desulfovibrionaceae;g__Desulfovibrio;s__Desulfovibrio sp900556755	Tn3	transposase	1
MAG1549	d__Bacteria;p__Pseudomonadota;c__Alphaproteobacteria;o__Rhizobiales;f__Xanthobacteraceae;g__Afipia;s__Unclassified	transposase(plasmid)	transposase	2
MAG1549	d__Bacteria;p__Pseudomonadota;c__Alphaproteobacteria;o__Rhizobiales;f__Xanthobacteraceae;g__Afipia;s__Unclassified	transposase	transposase	60
MAG1549	d__Bacteria;p__Pseudomonadota;c__Alphaproteobacteria;o__Rhizobiales;f__Xanthobacteraceae;g__Afipia;s__Unclassified	integrase(site-specific)	integrase	1
MAG1549	d__Bacteria;p__Pseudomonadota;c__Alphaproteobacteria;o__Rhizobiales;f__Xanthobacteraceae;g__Afipia;s__Unclassified	XerD(site-specific_tyrosine)	recombinase	2
MAG1549	d__Bacteria;p__Pseudomonadota;c__Alphaproteobacteria;o__Rhizobiales;f__Xanthobacteraceae;g__Afipia;s__Unclassified	XerC(tyrosine)	recombinase	1
MAG1549	d__Bacteria;p__Pseudomonadota;c__Alphaproteobacteria;o__Rhizobiales;f__Xanthobacteraceae;g__Afipia;s__Unclassified	Tn3	transposase	3
MAG1549	d__Bacteria;p__Pseudomonadota;c__Alphaproteobacteria;o__Rhizobiales;f__Xanthobacteraceae;g__Afipia;s__Unclassified	IS116/IS110/IS902_family_protein	transposase	2
MAG1440	d__Bacteria;p__Bacteroidota;c__Bacteroidia;o__Bacteroidales;f__Bacteroidaceae;g__Phocaeicola;s__Phocaeicola vulgatus	transposase_of_IS26(plasmid)	transposase	1
MAG1440	d__Bacteria;p__Bacteroidota;c__Bacteroidia;o__Bacteroidales;f__Bacteroidaceae;g__Phocaeicola;s__Phocaeicola vulgatus	transposase_family_protein	transposase	2
MAG1440	d__Bacteria;p__Bacteroidota;c__Bacteroidia;o__Bacteroidales;f__Bacteroidaceae;g__Phocaeicola;s__Phocaeicola vulgatus	transposase	transposase	58
MAG1440	d__Bacteria;p__Bacteroidota;c__Bacteroidia;o__Bacteroidales;f__Bacteroidaceae;g__Phocaeicola;s__Phocaeicola vulgatus	XerD(site-specific)	recombinase	1
MAG1440	d__Bacteria;p__Bacteroidota;c__Bacteroidia;o__Bacteroidales;f__Bacteroidaceae;g__Phocaeicola;s__Phocaeicola vulgatus	Tn3	transposase	1
MAG1440	d__Bacteria;p__Bacteroidota;c__Bacteroidia;o__Bacteroidales;f__Bacteroidaceae;g__Phocaeicola;s__Phocaeicola vulgatus	IS116/IS110/IS902_family_protein	transposase	1
MAG1296	d__Bacteria;p__Bacillota_A;c__Clostridia;o__Oscillospirales;f__Butyricicoccaceae;g__JAEDEU01;s__JAEDEU01 sp016293155	transposase	transposase	31
MAG1168	d__Bacteria;p__Bacillota_A;c__Clostridia;o__Lachnospirales;f__Lachnospiraceae;g__Acetatifactor;s__Acetatifactor sp945609985	transposase	transposase	77
MAG1168	d__Bacteria;p__Bacillota_A;c__Clostridia;o__Lachnospirales;f__Lachnospiraceae;g__Acetatifactor;s__Acetatifactor sp945609985	integrase(site-specific)	integrase	1
MAG1168	d__Bacteria;p__Bacillota_A;c__Clostridia;o__Lachnospirales;f__Lachnospiraceae;g__Acetatifactor;s__Acetatifactor sp945609985	XerD(site-specific_tyrosine)	recombinase	1

## Sheet: Jiangsu
MGEs statistics for MAGs unique to Jiangsu Province
Genome ID	Taxonomy	MGEs	MGE_type	Gene.No
MAG3326	d__Bacteria;p__Bacteroidota;c__Bacteroidia;o__Bacteroidales;f__Muribaculaceae;g__CAG-873;s__CAG-873 sp017889945	transposase	transposase	19
MAG3326	d__Bacteria;p__Bacteroidota;c__Bacteroidia;o__Bacteroidales;f__Muribaculaceae;g__CAG-873;s__CAG-873 sp017889945	XerD(site-specific_tyrosine)	recombinase	1
MAG3326	d__Bacteria;p__Bacteroidota;c__Bacteroidia;o__Bacteroidales;f__Muribaculaceae;g__CAG-873;s__CAG-873 sp017889945	Tn3	transposase	1
MAG3326	d__Bacteria;p__Bacteroidota;c__Bacteroidia;o__Bacteroidales;f__Muribaculaceae;g__CAG-873;s__CAG-873 sp017889945	IS116/IS110/IS902_family_protein	transposase	1
MAG3023	d__Bacteria;p__Bacillota_A;c__Clostridia;o__Lachnospirales;f__Lachnospiraceae;g__RUG115;s__Unclassified	transposase	transposase	38
MAG3023	d__Bacteria;p__Bacillota_A;c__Clostridia;o__Lachnospirales;f__Lachnospiraceae;g__RUG115;s__Unclassified	XerD(site-specific_tyrosine)	recombinase	2
MAG3023	d__Bacteria;p__Bacillota_A;c__Clostridia;o__Lachnospirales;f__Lachnospiraceae;g__RUG115;s__Unclassified	Tn3	transposase	1
MAG3440	d__Bacteria;p__Bacillota;c__Bacilli;o__Staphylococcales;f__Salinicoccaceae;g__Jeotgalicoccus_A;s__Jeotgalicoccus_A schoeneichii	tyrosine	recombinase	1
MAG3440	d__Bacteria;p__Bacillota;c__Bacilli;o__Staphylococcales;f__Salinicoccaceae;g__Jeotgalicoccus_A;s__Jeotgalicoccus_A schoeneichii	transposase	transposase	19
MAG3440	d__Bacteria;p__Bacillota;c__Bacilli;o__Staphylococcales;f__Salinicoccaceae;g__Jeotgalicoccus_A;s__Jeotgalicoccus_A schoeneichii	traSA:integrase_fusion_protein	integrase	1
MAG3440	d__Bacteria;p__Bacillota;c__Bacilli;o__Staphylococcales;f__Salinicoccaceae;g__Jeotgalicoccus_A;s__Jeotgalicoccus_A schoeneichii	Tn3	transposase	1
MAG640	d__Bacteria;p__Bacteroidota;c__Bacteroidia;o__Bacteroidales;f__Muribaculaceae;g__Limisoma;s__Unclassified	transposase	transposase	9
MAG640	d__Bacteria;p__Bacteroidota;c__Bacteroidia;o__Bacteroidales;f__Muribaculaceae;g__Limisoma;s__Unclassified	Tn3	transposase	1
MAG589	d__Bacteria;p__Bacillota_A;c__Clostridia;o__Oscillospirales;f__Oscillospiraceae;g__F23-B02;s__Unclassified	transposase	transposase	21
MAG589	d__Bacteria;p__Bacillota_A;c__Clostridia;o__Oscillospirales;f__Oscillospiraceae;g__F23-B02;s__Unclassified	traSA:integrase_fusion_protein	integrase	1
MAG589	d__Bacteria;p__Bacillota_A;c__Clostridia;o__Oscillospirales;f__Oscillospiraceae;g__F23-B02;s__Unclassified	XerC(tyrosine)	recombinase	1
MAG3648	d__Bacteria;p__Bacillota_A;c__Clostridia;o__Lachnospirales;f__Lachnospiraceae;g__RUG115;s__Unclassified	transposase	transposase	27
MAG3648	d__Bacteria;p__Bacillota_A;c__Clostridia;o__Lachnospirales;f__Lachnospiraceae;g__RUG115;s__Unclassified	XerD(site-specific_tyrosine)	recombinase	2
MAG2568	d__Bacteria;p__Bacillota_A;c__Clostridia;o__Oscillospirales;f__Acutalibacteraceae;g__Fimenecus;s__Unclassified	transposase	transposase	17
MAG2568	d__Bacteria;p__Bacillota_A;c__Clostridia;o__Oscillospirales;f__Acutalibacteraceae;g__Fimenecus;s__Unclassified	TraG(ATPase)	conjugative_transfer_protein	1
MAG1275	d__Bacteria;p__Bacillota_A;c__Clostridia;o__UBA1381;f__UBA1381;g__Ornithomonoglobus;s__Unclassified	transposase	transposase	5
MAG1275	d__Bacteria;p__Bacillota_A;c__Clostridia;o__UBA1381;f__UBA1381;g__Ornithomonoglobus;s__Unclassified	XerD(site-specific_tyrosine)	recombinase	1
MAG1275	d__Bacteria;p__Bacillota_A;c__Clostridia;o__UBA1381;f__UBA1381;g__Ornithomonoglobus;s__Unclassified	IS116/IS110/IS902_family_protein	transposase	1
MAG1074	d__Bacteria;p__Actinomycetota;c__Actinomycetia;o__Actinomycetales;f__Micrococcaceae;g__Micrococcus;s__Micrococcus endophyticus	tyrosine	recombinase	1
MAG1074	d__Bacteria;p__Actinomycetota;c__Actinomycetia;o__Actinomycetales;f__Micrococcaceae;g__Micrococcus;s__Micrococcus endophyticus	transposase	transposase	17
MAG1074	d__Bacteria;p__Actinomycetota;c__Actinomycetia;o__Actinomycetales;f__Micrococcaceae;g__Micrococcus;s__Micrococcus endophyticus	XerD(site-specific_tyrosine)	recombinase	1
MAG3178	d__Bacteria;p__Pseudomonadota;c__Alphaproteobacteria;o__Rs-D84;f__Rs-D84;g__Enterousia;s__Unclassified	transposase	transposase	3
MAG3178	d__Bacteria;p__Pseudomonadota;c__Alphaproteobacteria;o__Rs-D84;f__Rs-D84;g__Enterousia;s__Unclassified	integrase(site-specific)	integrase	1
MAG3178	d__Bacteria;p__Pseudomonadota;c__Alphaproteobacteria;o__Rs-D84;f__Rs-D84;g__Enterousia;s__Unclassified	XerD(site-specific_tyrosine)	recombinase	1
MAG3178	d__Bacteria;p__Pseudomonadota;c__Alphaproteobacteria;o__Rs-D84;f__Rs-D84;g__Enterousia;s__Unclassified	XerC(tyrosine)	recombinase	1
MAG240	d__Bacteria;p__Bacteroidota;c__Bacteroidia;o__Bacteroidales;f__Muribaculaceae;g__CAG-485;s__Unclassified	transposase_family_protein	transposase	2
MAG240	d__Bacteria;p__Bacteroidota;c__Bacteroidia;o__Bacteroidales;f__Muribaculaceae;g__CAG-485;s__Unclassified	transposase(plasmid)	transposase	1
MAG240	d__Bacteria;p__Bacteroidota;c__Bacteroidia;o__Bacteroidales;f__Muribaculaceae;g__CAG-485;s__Unclassified	transposase	transposase	27
MAG240	d__Bacteria;p__Bacteroidota;c__Bacteroidia;o__Bacteroidales;f__Muribaculaceae;g__CAG-485;s__Unclassified	integrase(site-specific)	integrase	1
MAG240	d__Bacteria;p__Bacteroidota;c__Bacteroidia;o__Bacteroidales;f__Muribaculaceae;g__CAG-485;s__Unclassified	XerD(site-specific_tyrosine)	recombinase	1
MAG240	d__Bacteria;p__Bacteroidota;c__Bacteroidia;o__Bacteroidales;f__Muribaculaceae;g__CAG-485;s__Unclassified	XerC(tyrosine)	recombinase	1
MAG870	d__Bacteria;p__Bacteroidota;c__Bacteroidia;o__Bacteroidales;f__Muribaculaceae;g__CAG-873;s__CAG-873 sp017889945	transposase	transposase	17
MAG870	d__Bacteria;p__Bacteroidota;c__Bacteroidia;o__Bacteroidales;f__Muribaculaceae;g__CAG-873;s__CAG-873 sp017889945	XerC(tyrosine)	recombinase	1
MAG870	d__Bacteria;p__Bacteroidota;c__Bacteroidia;o__Bacteroidales;f__Muribaculaceae;g__CAG-873;s__CAG-873 sp017889945	Tn3	transposase	1
MAG870	d__Bacteria;p__Bacteroidota;c__Bacteroidia;o__Bacteroidales;f__Muribaculaceae;g__CAG-873;s__CAG-873 sp017889945	IS116/IS110/IS902_family_protein	transposase	1
MAG3663	d__Bacteria;p__Bacteroidota;c__Bacteroidia;o__Bacteroidales;f__Muribaculaceae;g__CAG-873;s__CAG-873 sp017889945	transposase_family_protein	transposase	1
MAG3663	d__Bacteria;p__Bacteroidota;c__Bacteroidia;o__Bacteroidales;f__Muribaculaceae;g__CAG-873;s__CAG-873 sp017889945	transposase	transposase	14
MAG3663	d__Bacteria;p__Bacteroidota;c__Bacteroidia;o__Bacteroidales;f__Muribaculaceae;g__CAG-873;s__CAG-873 sp017889945	Tn3	transposase	1
MAG3663	d__Bacteria;p__Bacteroidota;c__Bacteroidia;o__Bacteroidales;f__Muribaculaceae;g__CAG-873;s__CAG-873 sp017889945	IS116/IS110/IS902_family_protein	transposase	1
MAG3584	d__Bacteria;p__Bacillota_A;c__Clostridia;o__Oscillospirales;f__Oscillospiraceae;g__Faecousia;s__Unclassified	transposase	transposase	20
MAG3584	d__Bacteria;p__Bacillota_A;c__Clostridia;o__Oscillospirales;f__Oscillospiraceae;g__Faecousia;s__Unclassified	site-specific_recombinase	recombinase	1
MAG3584	d__Bacteria;p__Bacillota_A;c__Clostridia;o__Oscillospirales;f__Oscillospiraceae;g__Faecousia;s__Unclassified	XerD(site-specific_tyrosine)	recombinase	1
MAG1062	d__Bacteria;p__Bacillota_A;c__Clostridia;o__Oscillospirales;f__Oscillospiraceae;g__Faecousia;s__Unclassified	transposase	transposase	11
MAG1062	d__Bacteria;p__Bacillota_A;c__Clostridia;o__Oscillospirales;f__Oscillospiraceae;g__Faecousia;s__Unclassified	site-specific_recombinase	recombinase	1
MAG689	d__Bacteria;p__Pseudomonadota;c__Gammaproteobacteria;o__Pseudomonadales;f__Moraxellaceae;g__Acinetobacter;s__Acinetobacter towneri	transposase(plasmid)	transposase	3
MAG689	d__Bacteria;p__Pseudomonadota;c__Gammaproteobacteria;o__Pseudomonadales;f__Moraxellaceae;g__Acinetobacter;s__Acinetobacter towneri	transposase	transposase	17
MAG689	d__Bacteria;p__Pseudomonadota;c__Gammaproteobacteria;o__Pseudomonadales;f__Moraxellaceae;g__Acinetobacter;s__Acinetobacter towneri	integrase(site-specific)	integrase	1
MAG689	d__Bacteria;p__Pseudomonadota;c__Gammaproteobacteria;o__Pseudomonadales;f__Moraxellaceae;g__Acinetobacter;s__Acinetobacter towneri	YqaJ-like_viral	recombinase	1
MAG689	d__Bacteria;p__Pseudomonadota;c__Gammaproteobacteria;o__Pseudomonadales;f__Moraxellaceae;g__Acinetobacter;s__Acinetobacter towneri	XerD(site-specific_tyrosine)	recombinase	1
MAG2703	d__Bacteria;p__Pseudomonadota;c__Gammaproteobacteria;o__Pseudomonadales;f__Moraxellaceae;g__Acinetobacter;s__Acinetobacter sp022700675	transposase	transposase	18
MAG2703	d__Bacteria;p__Pseudomonadota;c__Gammaproteobacteria;o__Pseudomonadales;f__Moraxellaceae;g__Acinetobacter;s__Acinetobacter sp022700675	YqaJ-like_viral	recombinase	3
MAG2703	d__Bacteria;p__Pseudomonadota;c__Gammaproteobacteria;o__Pseudomonadales;f__Moraxellaceae;g__Acinetobacter;s__Acinetobacter sp022700675	XerD(tyrosine)	recombinase	1
MAG2703	d__Bacteria;p__Pseudomonadota;c__Gammaproteobacteria;o__Pseudomonadales;f__Moraxellaceae;g__Acinetobacter;s__Acinetobacter sp022700675	XerD(site-specific_tyrosine)	recombinase	1
MAG2150	d__Bacteria;p__Actinomycetota;c__Actinomycetia;o__Actinomycetales;f__Micrococcaceae;g__Kocuria;s__Kocuria atrinae	transposase(plasmid)	transposase	1
MAG2150	d__Bacteria;p__Actinomycetota;c__Actinomycetia;o__Actinomycetales;f__Micrococcaceae;g__Kocuria;s__Kocuria atrinae	transposase	transposase	20
MAG2150	d__Bacteria;p__Actinomycetota;c__Actinomycetia;o__Actinomycetales;f__Micrococcaceae;g__Kocuria;s__Kocuria atrinae	XerD(site-specific_tyrosine)	recombinase	1
MAG2150	d__Bacteria;p__Actinomycetota;c__Actinomycetia;o__Actinomycetales;f__Micrococcaceae;g__Kocuria;s__Kocuria atrinae	XerC(tyrosine)	recombinase	2
MAG576	d__Bacteria;p__Bacillota_A;c__Clostridia;o__Oscillospirales;f__Oscillospiraceae;g__Faecousia;s__Unclassified	transposase	transposase	18
MAG576	d__Bacteria;p__Bacillota_A;c__Clostridia;o__Oscillospirales;f__Oscillospiraceae;g__Faecousia;s__Unclassified	site-specific_recombinase	recombinase	1
MAG576	d__Bacteria;p__Bacillota_A;c__Clostridia;o__Oscillospirales;f__Oscillospiraceae;g__Faecousia;s__Unclassified	integrase(site-specific)	integrase	1
MAG3267	d__Bacteria;p__Bacillota_A;c__Clostridia;o__Oscillospirales;f__Ruminococcaceae;g__Unclassified;s__Unclassified	transposase	transposase	21
MAG3267	d__Bacteria;p__Bacillota_A;c__Clostridia;o__Oscillospirales;f__Ruminococcaceae;g__Unclassified;s__Unclassified	Tn3	transposase	1
MAG2424	d__Bacteria;p__Bacteroidota;c__Bacteroidia;o__Bacteroidales;f__UBA932;g__Egerieousia;s__Unclassified	transposase	transposase	13
MAG2424	d__Bacteria;p__Bacteroidota;c__Bacteroidia;o__Bacteroidales;f__UBA932;g__Egerieousia;s__Unclassified	XerC(tyrosine)	recombinase	1
MAG2424	d__Bacteria;p__Bacteroidota;c__Bacteroidia;o__Bacteroidales;f__UBA932;g__Egerieousia;s__Unclassified	IS116/IS110/IS902_family_protein	transposase	1
MAG2278	d__Bacteria;p__Bacteroidota;c__Bacteroidia;o__Bacteroidales;f__Muribaculaceae;g__Sodaliphilus;s__Unclassified	transposase	transposase	26
MAG2278	d__Bacteria;p__Bacteroidota;c__Bacteroidia;o__Bacteroidales;f__Muribaculaceae;g__Sodaliphilus;s__Unclassified	XerD(site-specific_tyrosine)	recombinase	1
MAG2278	d__Bacteria;p__Bacteroidota;c__Bacteroidia;o__Bacteroidales;f__Muribaculaceae;g__Sodaliphilus;s__Unclassified	Tn3	transposase	1
MAG2278	d__Bacteria;p__Bacteroidota;c__Bacteroidia;o__Bacteroidales;f__Muribaculaceae;g__Sodaliphilus;s__Unclassified	IS116/IS110/IS902_family_protein	transposase	1
MAG2858	d__Bacteria;p__Bacillota_A;c__Clostridia;o__Lachnospirales;f__Lachnospiraceae;g__RUG115;s__Unclassified	transposase	transposase	40
MAG2858	d__Bacteria;p__Bacillota_A;c__Clostridia;o__Lachnospirales;f__Lachnospiraceae;g__RUG115;s__Unclassified	XerD(site-specific_tyrosine)	recombinase	2
MAG450	d__Bacteria;p__Bacillota_A;c__Clostridia;o__Oscillospirales;f__Oscillospiraceae;g__Faecousia;s__Unclassified	transposase	transposase	22
MAG450	d__Bacteria;p__Bacillota_A;c__Clostridia;o__Oscillospirales;f__Oscillospiraceae;g__Faecousia;s__Unclassified	site-specific_recombinase	recombinase	1
MAG3489	d__Bacteria;p__Pseudomonadota;c__Gammaproteobacteria;o__Burkholderiales;f__Neisseriaceae;g__Vitreoscilla;s__Unclassified	transposase	transposase	21
MAG3489	d__Bacteria;p__Pseudomonadota;c__Gammaproteobacteria;o__Burkholderiales;f__Neisseriaceae;g__Vitreoscilla;s__Unclassified	YqaJ-like_viral	recombinase	1
MAG3489	d__Bacteria;p__Pseudomonadota;c__Gammaproteobacteria;o__Burkholderiales;f__Neisseriaceae;g__Vitreoscilla;s__Unclassified	XerD(site-specific_tyrosine)	recombinase	1
MAG2994	d__Bacteria;p__Bacillota;c__Bacilli;o__Bacillales;f__Planococcaceae;g__Kurthia;s__Unclassified	transposase	transposase	51
MAG2994	d__Bacteria;p__Bacillota;c__Bacilli;o__Bacillales;f__Planococcaceae;g__Kurthia;s__Unclassified	XerD(site-specific_tyrosine)	recombinase	2
MAG2994	d__Bacteria;p__Bacillota;c__Bacilli;o__Bacillales;f__Planococcaceae;g__Kurthia;s__Unclassified	XerC(tyrosine)	recombinase	2
MAG2994	d__Bacteria;p__Bacillota;c__Bacilli;o__Bacillales;f__Planococcaceae;g__Kurthia;s__Unclassified	Tn3	transposase	4
MAG2579	d__Bacteria;p__Bacillota_A;c__Clostridia;o__TANB77;f__CAG-508;g__Scatovivens;s__Unclassified	transposase	transposase	12
MAG2579	d__Bacteria;p__Bacillota_A;c__Clostridia;o__TANB77;f__CAG-508;g__Scatovivens;s__Unclassified	XerD(site-specific_tyrosine)	recombinase	2
MAG1317	d__Bacteria;p__Bacteroidota;c__Bacteroidia;o__Bacteroidales;f__Bacteroidaceae;g__UBA4372;s__UBA4372 sp016292545	transposase	transposase	31
MAG1317	d__Bacteria;p__Bacteroidota;c__Bacteroidia;o__Bacteroidales;f__Bacteroidaceae;g__UBA4372;s__UBA4372 sp016292545	integrase(site-specific)	integrase	1
MAG1317	d__Bacteria;p__Bacteroidota;c__Bacteroidia;o__Bacteroidales;f__Bacteroidaceae;g__UBA4372;s__UBA4372 sp016292545	XerD(site-specific_tyrosine)	recombinase	1
MAG1317	d__Bacteria;p__Bacteroidota;c__Bacteroidia;o__Bacteroidales;f__Bacteroidaceae;g__UBA4372;s__UBA4372 sp016292545	XerC(tyrosine)	recombinase	1
MAG1317	d__Bacteria;p__Bacteroidota;c__Bacteroidia;o__Bacteroidales;f__Bacteroidaceae;g__UBA4372;s__UBA4372 sp016292545	IS116/IS110/IS902_family_protein	transposase	1
MAG117	d__Bacteria;p__Bacteroidota;c__Bacteroidia;o__Bacteroidales;f__UBA932;g__Cryptobacteroides;s__Unclassified	tyrosine	recombinase	1
MAG117	d__Bacteria;p__Bacteroidota;c__Bacteroidia;o__Bacteroidales;f__UBA932;g__Cryptobacteroides;s__Unclassified	transposase	transposase	13
MAG117	d__Bacteria;p__Bacteroidota;c__Bacteroidia;o__Bacteroidales;f__UBA932;g__Cryptobacteroides;s__Unclassified	Tn3	transposase	1
MAG117	d__Bacteria;p__Bacteroidota;c__Bacteroidia;o__Bacteroidales;f__UBA932;g__Cryptobacteroides;s__Unclassified	IS116/IS110/IS902_family_protein	transposase	1
MAG623	d__Bacteria;p__Bacteroidota;c__Bacteroidia;o__Bacteroidales;f__Muribaculaceae;g__CAG-485;s__Unclassified	transposase_A(plasmid)	transposase	1
MAG623	d__Bacteria;p__Bacteroidota;c__Bacteroidia;o__Bacteroidales;f__Muribaculaceae;g__CAG-485;s__Unclassified	transposase	transposase	29
MAG623	d__Bacteria;p__Bacteroidota;c__Bacteroidia;o__Bacteroidales;f__Muribaculaceae;g__CAG-485;s__Unclassified	XerD(site-specific_tyrosine)	recombinase	1
MAG623	d__Bacteria;p__Bacteroidota;c__Bacteroidia;o__Bacteroidales;f__Muribaculaceae;g__CAG-485;s__Unclassified	XerC(tyrosine)	recombinase	1
MAG623	d__Bacteria;p__Bacteroidota;c__Bacteroidia;o__Bacteroidales;f__Muribaculaceae;g__CAG-485;s__Unclassified	TnsA-like_heteromeric(endonuclease_subunit)	transposase	1
MAG623	d__Bacteria;p__Bacteroidota;c__Bacteroidia;o__Bacteroidales;f__Muribaculaceae;g__CAG-485;s__Unclassified	Tn3	transposase	1
MAG623	d__Bacteria;p__Bacteroidota;c__Bacteroidia;o__Bacteroidales;f__Muribaculaceae;g__CAG-485;s__Unclassified	IS116/IS110/IS902_family_protein	transposase	1
MAG2261	d__Bacteria;p__Actinomycetota;c__Actinomycetia;o__Actinomycetales;f__Bifidobacteriaceae;g__Aeriscardovia;s__Unclassified	transposase	transposase	14
MAG2261	d__Bacteria;p__Actinomycetota;c__Actinomycetia;o__Actinomycetales;f__Bifidobacteriaceae;g__Aeriscardovia;s__Unclassified	XerD(site-specific_tyrosine)	recombinase	2
MAG2261	d__Bacteria;p__Actinomycetota;c__Actinomycetia;o__Actinomycetales;f__Bifidobacteriaceae;g__Aeriscardovia;s__Unclassified	XerC(tyrosine)	recombinase	1
MAG2261	d__Bacteria;p__Actinomycetota;c__Actinomycetia;o__Actinomycetales;f__Bifidobacteriaceae;g__Aeriscardovia;s__Unclassified	VanZ-like_transposon_protein	transposon	1
MAG1471	d__Bacteria;p__Bacillota;c__Bacilli;o__Bacillales;f__Planococcaceae;g__Kurthia;s__Kurthia massiliensis	transposon_Tn21_modulator_protein(plasmid)	transposon	1
MAG1471	d__Bacteria;p__Bacillota;c__Bacilli;o__Bacillales;f__Planococcaceae;g__Kurthia;s__Kurthia massiliensis	transposase	transposase	59
MAG1471	d__Bacteria;p__Bacillota;c__Bacilli;o__Bacillales;f__Planococcaceae;g__Kurthia;s__Kurthia massiliensis	integrase(site-specific)	integrase	1
MAG1471	d__Bacteria;p__Bacillota;c__Bacilli;o__Bacillales;f__Planococcaceae;g__Kurthia;s__Kurthia massiliensis	XerD(site-specific_tyrosine)	recombinase	2
MAG1471	d__Bacteria;p__Bacillota;c__Bacilli;o__Bacillales;f__Planococcaceae;g__Kurthia;s__Kurthia massiliensis	XerC(tyrosine)	recombinase	2
MAG1471	d__Bacteria;p__Bacillota;c__Bacilli;o__Bacillales;f__Planococcaceae;g__Kurthia;s__Kurthia massiliensis	Tn3	transposase	1
MAG1471	d__Bacteria;p__Bacillota;c__Bacilli;o__Bacillales;f__Planococcaceae;g__Kurthia;s__Kurthia massiliensis	IS116/IS110/IS902_family_protein	transposase	1
MAG4000	d__Bacteria;p__Bacillota_A;c__Clostridia;o__TANB77;f__CAG-508;g__RGIG8482;s__Unclassified	transposase	transposase	30
MAG4000	d__Bacteria;p__Bacillota_A;c__Clostridia;o__TANB77;f__CAG-508;g__RGIG8482;s__Unclassified	site-specific_recombinase	recombinase	1
MAG4000	d__Bacteria;p__Bacillota_A;c__Clostridia;o__TANB77;f__CAG-508;g__RGIG8482;s__Unclassified	integrase(site-specific)	integrase	1
MAG4000	d__Bacteria;p__Bacillota_A;c__Clostridia;o__TANB77;f__CAG-508;g__RGIG8482;s__Unclassified	XerD(site-specific_tyrosine)	recombinase	1
MAG4000	d__Bacteria;p__Bacillota_A;c__Clostridia;o__TANB77;f__CAG-508;g__RGIG8482;s__Unclassified	XerC(tyrosine)	recombinase	1
MAG4000	d__Bacteria;p__Bacillota_A;c__Clostridia;o__TANB77;f__CAG-508;g__RGIG8482;s__Unclassified	TraG(ATPase)	conjugative_transfer_protein	1
MAG3397	d__Bacteria;p__Bacillota_A;c__Clostridia;o__Oscillospirales;f__Acutalibacteraceae;g__Fimenecus;s__Unclassified	transposase	transposase	20
MAG3397	d__Bacteria;p__Bacillota_A;c__Clostridia;o__Oscillospirales;f__Acutalibacteraceae;g__Fimenecus;s__Unclassified	XerC(tyrosine)	recombinase	1
MAG3397	d__Bacteria;p__Bacillota_A;c__Clostridia;o__Oscillospirales;f__Acutalibacteraceae;g__Fimenecus;s__Unclassified	Tn3	transposase	1
MAG2809	d__Bacteria;p__Bacteroidota;c__Bacteroidia;o__Bacteroidales;f__Muribaculaceae;g__CAG-485;s__Unclassified	transposase	transposase	30
MAG2809	d__Bacteria;p__Bacteroidota;c__Bacteroidia;o__Bacteroidales;f__Muribaculaceae;g__CAG-485;s__Unclassified	XerD(site-specific_tyrosine)	recombinase	1
MAG2809	d__Bacteria;p__Bacteroidota;c__Bacteroidia;o__Bacteroidales;f__Muribaculaceae;g__CAG-485;s__Unclassified	XerC(tyrosine)	recombinase	1
MAG2809	d__Bacteria;p__Bacteroidota;c__Bacteroidia;o__Bacteroidales;f__Muribaculaceae;g__CAG-485;s__Unclassified	IS116/IS110/IS902_family_protein	transposase	1
MAG2213	d__Bacteria;p__Actinomycetota;c__Coriobacteriia;o__Coriobacteriales;f__Atopobiaceae;g__UBA7741;s__Unclassified	transposase	transposase	38
MAG2213	d__Bacteria;p__Actinomycetota;c__Coriobacteriia;o__Coriobacteriales;f__Atopobiaceae;g__UBA7741;s__Unclassified	XerD(site-specific_tyrosine)	recombinase	1
MAG2213	d__Bacteria;p__Actinomycetota;c__Coriobacteriia;o__Coriobacteriales;f__Atopobiaceae;g__UBA7741;s__Unclassified	XerC(tyrosine)	recombinase	1
MAG2213	d__Bacteria;p__Actinomycetota;c__Coriobacteriia;o__Coriobacteriales;f__Atopobiaceae;g__UBA7741;s__Unclassified	VanZ-like_transposon_protein	transposon	1
MAG2213	d__Bacteria;p__Actinomycetota;c__Coriobacteriia;o__Coriobacteriales;f__Atopobiaceae;g__UBA7741;s__Unclassified	Tn3	transposase	2
MAG2213	d__Bacteria;p__Actinomycetota;c__Coriobacteriia;o__Coriobacteriales;f__Atopobiaceae;g__UBA7741;s__Unclassified	IS116/IS110/IS902_family_protein	transposase	1
MAG2183	d__Bacteria;p__Bacillota_A;c__Clostridia;o__Oscillospirales;f__CAG-272;g__Avispirillum;s__Unclassified	transposase	transposase	23
MAG2183	d__Bacteria;p__Bacillota_A;c__Clostridia;o__Oscillospirales;f__CAG-272;g__Avispirillum;s__Unclassified	XerD(site-specific_tyrosine)	recombinase	1
MAG2183	d__Bacteria;p__Bacillota_A;c__Clostridia;o__Oscillospirales;f__CAG-272;g__Avispirillum;s__Unclassified	XerC(tyrosine)	recombinase	1
MAG2183	d__Bacteria;p__Bacillota_A;c__Clostridia;o__Oscillospirales;f__CAG-272;g__Avispirillum;s__Unclassified	Tn3	transposase	1
MAG3437	d__Bacteria;p__Cyanobacteriota;c__Vampirovibrionia;o__Gastranaerophilales;f__CAJFVJ01;g__JAEWLZ01;s__Unclassified	transposase(plasmid)	transposase	2
MAG3437	d__Bacteria;p__Cyanobacteriota;c__Vampirovibrionia;o__Gastranaerophilales;f__CAJFVJ01;g__JAEWLZ01;s__Unclassified	transposase	transposase	17
MAG3437	d__Bacteria;p__Cyanobacteriota;c__Vampirovibrionia;o__Gastranaerophilales;f__CAJFVJ01;g__JAEWLZ01;s__Unclassified	XerD(site-specific_tyrosine)	recombinase	1
MAG3437	d__Bacteria;p__Cyanobacteriota;c__Vampirovibrionia;o__Gastranaerophilales;f__CAJFVJ01;g__JAEWLZ01;s__Unclassified	XerC(tyrosine)	recombinase	1
MAG3437	d__Bacteria;p__Cyanobacteriota;c__Vampirovibrionia;o__Gastranaerophilales;f__CAJFVJ01;g__JAEWLZ01;s__Unclassified	TraG(ATPase)	conjugative_transfer_protein	1
MAG2959	d__Bacteria;p__Bacteroidota;c__Bacteroidia;o__Bacteroidales;f__Muribaculaceae;g__CAG-873;s__CAG-873 sp900550395	transposase	transposase	14
MAG2959	d__Bacteria;p__Bacteroidota;c__Bacteroidia;o__Bacteroidales;f__Muribaculaceae;g__CAG-873;s__CAG-873 sp900550395	XerC(tyrosine)	recombinase	1
MAG2959	d__Bacteria;p__Bacteroidota;c__Bacteroidia;o__Bacteroidales;f__Muribaculaceae;g__CAG-873;s__CAG-873 sp900550395	Tn3	transposase	1
MAG2959	d__Bacteria;p__Bacteroidota;c__Bacteroidia;o__Bacteroidales;f__Muribaculaceae;g__CAG-873;s__CAG-873 sp900550395	IS116/IS110/IS902_family_protein	transposase	1
MAG2173	d__Bacteria;p__Actinomycetota;c__Actinomycetia;o__Actinomycetales;f__Actinomycetaceae;g__Flaviflexus;s__Unclassified	transposase	transposase	18
MAG2173	d__Bacteria;p__Actinomycetota;c__Actinomycetia;o__Actinomycetales;f__Actinomycetaceae;g__Flaviflexus;s__Unclassified	XerD(site-specific_tyrosine)	recombinase	1
MAG1994	d__Bacteria;p__Bacteroidota;c__Bacteroidia;o__Bacteroidales;f__Paludibacteraceae;g__RF16;s__Unclassified	transposase	transposase	23
MAG1994	d__Bacteria;p__Bacteroidota;c__Bacteroidia;o__Bacteroidales;f__Paludibacteraceae;g__RF16;s__Unclassified	XerD(tyrosine)	recombinase	1
MAG1994	d__Bacteria;p__Bacteroidota;c__Bacteroidia;o__Bacteroidales;f__Paludibacteraceae;g__RF16;s__Unclassified	Tn3	transposase	1
MAG1994	d__Bacteria;p__Bacteroidota;c__Bacteroidia;o__Bacteroidales;f__Paludibacteraceae;g__RF16;s__Unclassified	IS116/IS110/IS902_family_protein	transposase	1
MAG1437	d__Bacteria;p__Bacillota_A;c__Clostridia;o__Lachnospirales;f__Lachnospiraceae;g__RUG115;s__Unclassified	transposase	transposase	46
MAG1437	d__Bacteria;p__Bacillota_A;c__Clostridia;o__Lachnospirales;f__Lachnospiraceae;g__RUG115;s__Unclassified	integrase(site-specific)	integrase	1
MAG1437	d__Bacteria;p__Bacillota_A;c__Clostridia;o__Lachnospirales;f__Lachnospiraceae;g__RUG115;s__Unclassified	XerD(site-specific_tyrosine)	recombinase	2
MAG1437	d__Bacteria;p__Bacillota_A;c__Clostridia;o__Lachnospirales;f__Lachnospiraceae;g__RUG115;s__Unclassified	Tn3	transposase	1
MAG1332	d__Bacteria;p__Bacteroidota;c__Bacteroidia;o__Bacteroidales;f__UBA932;g__Cryptobacteroides;s__Unclassified	tyrosine	recombinase	1
MAG1332	d__Bacteria;p__Bacteroidota;c__Bacteroidia;o__Bacteroidales;f__UBA932;g__Cryptobacteroides;s__Unclassified	transposase	transposase	14
MAG1332	d__Bacteria;p__Bacteroidota;c__Bacteroidia;o__Bacteroidales;f__UBA932;g__Cryptobacteroides;s__Unclassified	IS116/IS110/IS902_family_protein	transposase	1
MAG127	d__Bacteria;p__Bacillota;c__Bacilli;o__Lactobacillales;f__Lactobacillaceae;g__Limosilactobacillus;s__Limosilactobacillus sp022482365	transposase	transposase	39
MAG127	d__Bacteria;p__Bacillota;c__Bacilli;o__Lactobacillales;f__Lactobacillaceae;g__Limosilactobacillus;s__Limosilactobacillus sp022482365	traSA:integrase_fusion_protein	integrase	1
MAG127	d__Bacteria;p__Bacillota;c__Bacilli;o__Lactobacillales;f__Lactobacillaceae;g__Limosilactobacillus;s__Limosilactobacillus sp022482365	XerS(tyrosine)	recombinase	1
MAG127	d__Bacteria;p__Bacillota;c__Bacilli;o__Lactobacillales;f__Lactobacillaceae;g__Limosilactobacillus;s__Limosilactobacillus sp022482365	XerD(site-specific_tyrosine)	recombinase	1

## Sheet: Sheet1
Interpretation of the MGEs table for each province
Group	Intersection number	Intersection_elements
all	8	integrase(site-specific)	IS116/IS110/IS902_family_protein	Tn3	transposase	traSA:integrase_fusion_protein	tyrosine	XerC(tyrosine)	XerD(site-specific_tyrosine)
Sichuan	5	resolvase(site-specific)	TnsA-like_heteromeric(endonuclease_subunit)	transposase_A(plasmid)	transposase_family_protein	tyrosine_type_site-specific_recombinase
Guizhou	3	Tn554-related_transposase_C(plasmid)	transposon-related_protein	YqaJ-like_viral
Yunan:Sichuan	2	transposase_of_IS26(plasmid)	transposon_TnsA
Guizhou:Sichuan	2	XerD(site-specific)	YqaJ_viral
Guizhou:Jiangsu	1	XerS(tyrosine)
Yunan:Guizhou:Jiangsu	1	XerD(tyrosine)
Sichuan:Jiangsu	1	VanZ-like_transposon_protein
Yunan:Sichuan:Jiangsu	1	TraG(ATPase)
Yunan:Jiangsu	1	site-specific_recombinase
Guizhou:Sichuan:Jiangsu	1	transposase(plasmid)
Yunan:Guizhou:Sichuan	1	phage_integrase(site-specific)
